# Supplementary material for: Crosstalk among the proteome, lysine phosphorylation, and acetylation in romidepsin-treated colon cancer cells
Source: Oncotarget. 2016 Jul 26;7(33):53471–501. doi: 10.18632/oncotarget.10840 (PMC5288200; doi:10.18632/oncotarget.10840)
Supplement: Supplementary file 2 [file oncotarget-07-53471-s002.xlsx]

## Sheet: Sheet1
Protein accession	Position	Amino acid	Modification type	Protein names	Gene names	Score	Modified sequence	Mass error [ppm]	Charge	Intensity L	Intensity H	Ratio L/H	Subcellular Location	Biological Process	Cellular Component	Molecular Function	KEGG KO No.	KEGG Gene	KEGG Pathway	InterPro ID	InterPro Domain	CORUM Complex
A0AUZ9	848	K	acetylation	KAT8 regulatory NSL complex subunit 1-like protein	KANSL1L	50.484	_WSLWEQSK(ac)WHR_	0.45893	3	9530800	5912700	1.308	nucl		intracellular organelle; intracellular organelle part; nuclear lumen; macromolecular complex; intracellular part; cell; histone acetyltransferase complex; organelle part; membrane-enclosed lumen; organelle; intracellular membrane-bounded organelle; nucleoplasm; nucleus; intracellular organelle lumen; cell part; intracellular; membrane-bounded organelle; protein complex; nucleoplasm part; organell…
A0AV96	519	T	phosphorylaton	RNA-binding protein 47	RBM47	87.647	A0AV96	0.93314	2	116320000	84612000	0.792	nucl		organelle; intracellular membrane-bounded organelle; intracellular organelle; nucleus; cell part; intracellular; intracellular part; membrane-bounded organelle; cell;	organic cyclic compound binding; heterocyclic compound binding; RNA binding; nucleoside phosphate binding; binding; nucleic acid binding; nucleotide binding; small molecule binding;				IPR000504; IPR012677;	Nucleotide-binding, alpha-beta plait; RNA recognition motif domain;
A0FGR8	691	S	phosphorylaton	Extended synaptotagmin-2	ESYT2	39.374	A0FGR8	-0.39002	3	15606000	10030000	0.795	nucl		membrane; cell part; cell periphery; membrane part; intrinsic to membrane; cell; integral to membrane; plasma membrane;					IPR000008;	C2 domain;
A0FGR8	753	T	phosphorylaton	Extended synaptotagmin-2	ESYT2	72.99	A0FGR8	0.49325	3	134780000	70722000	2.073	nucl		membrane; cell part; cell periphery; membrane part; intrinsic to membrane; cell; integral to membrane; plasma membrane;					IPR000008;	C2 domain;
A0FGR8	755	S	phosphorylaton	Extended synaptotagmin-2	ESYT2	100.24	A0FGR8	0.50494	2	1072800000	451260000	1.861	nucl		membrane; cell part; cell periphery; membrane part; intrinsic to membrane; cell; integral to membrane; plasma membrane;					IPR000008;	C2 domain;
A0FGR8	758	S	phosphorylaton	Extended synaptotagmin-2	ESYT2	76.799	A0FGR8	-0.61861	2	148570000	123930000	2.133	nucl		membrane; cell part; cell periphery; membrane part; intrinsic to membrane; cell; integral to membrane; plasma membrane;					IPR000008;	C2 domain;
A0FGR8	761	S	phosphorylaton	Extended synaptotagmin-2	ESYT2	100.24	A0FGR8	-0.61861	2	1132700000	469680000	2.017	nucl		membrane; cell part; cell periphery; membrane part; intrinsic to membrane; cell; integral to membrane; plasma membrane;					IPR000008;	C2 domain;
A0JLT2	226	S	phosphorylaton	Mediator of RNA polymerase II transcription subunit 19	MED19	99.536	A0JLT2	-0.025533	3	295950000	365160000	0.528	nucl		intracellular organelle; intracellular organelle part; nuclear lumen; macromolecular complex; intracellular part; cell; organelle part; membrane-enclosed lumen; organelle; intracellular membrane-bounded organelle; nucleoplasm; nucleus; intracellular organelle lumen; mediator complex; cell part; intracellular; membrane-bounded organelle; protein complex; nucleoplasm part; organelle lumen; nuclear …	transcription factor binding transcription factor activity; RNA polymerase II transcription cofactor activity; RNA polymerase II transcription factor binding transcription factor activity; transcription cofactor activity; protein binding transcription factor activity;	K15137					Mediator complex; TRAP-SMCC mediator complex;
A0JNW5	418	S	phosphorylaton	UHRF1-binding protein 1-like	UHRF1BP1L	98.151	A0JNW5	0.39459	4	109650000	29877000	1.405	plas							IPR026854;	Vacuolar protein sorting-associated protein 13A N-terminal domain;
A1L170	18	S	phosphorylaton	Uncharacterized protein C1orf226	C1orf226	64.841	A1L170	0.5484	2	137160000	114690000	1.793	nucl
A1L170	48	S	phosphorylaton	Uncharacterized protein C1orf226	C1orf226	22.449	A1L170	1.2324	3	11463000	1269700	5.387	nucl
A1L170	249	S	phosphorylaton	Uncharacterized protein C1orf226	C1orf226	86.248	A1L170	1.2692	2	45508000	14197000	1.998	nucl
A1L390	76	S	phosphorylaton	Pleckstrin homology domain-containing family G member 3	PLEKHG3	67.385	A1L390	0.48171	2	6222100	6062600	0.823	nucl	regulation of cellular process; regulation of biological process; regulation of cell communication; regulation of signaling; regulation of response to stimulus; regulation of Ras protein signal transduction; regulation of Rho protein signal transduction; regulation of signal transduction; regulation of small GTPase mediated signal transduction; biological regulation;	cell; intracellular; cell part;	enzyme regulator activity; guanyl-nucleotide exchange factor activity; nucleoside-triphosphatase regulator activity; binding; GTPase regulator activity; phospholipid binding; ion binding; lipid binding; anion binding; Ras guanyl-nucleotide exchange factor activity; small GTPase regulator activity; Rho guanyl-nucleotide exchange factor activity;				IPR011993; IPR000219; IPR001849;	Dbl homology (DH) domain; Pleckstrin homology-like domain; Pleckstrin homology domain;
A1L390	576	S	phosphorylaton	Pleckstrin homology domain-containing family G member 3	PLEKHG3	28.276	A1L390	1.5398	4	31348000	3093200	2.74	nucl	regulation of cellular process; regulation of biological process; regulation of cell communication; regulation of signaling; regulation of response to stimulus; regulation of Ras protein signal transduction; regulation of Rho protein signal transduction; regulation of signal transduction; regulation of small GTPase mediated signal transduction; biological regulation;	cell; intracellular; cell part;	enzyme regulator activity; guanyl-nucleotide exchange factor activity; nucleoside-triphosphatase regulator activity; binding; GTPase regulator activity; phospholipid binding; ion binding; lipid binding; anion binding; Ras guanyl-nucleotide exchange factor activity; small GTPase regulator activity; Rho guanyl-nucleotide exchange factor activity;				IPR011993; IPR000219; IPR001849;	Dbl homology (DH) domain; Pleckstrin homology-like domain; Pleckstrin homology domain;
A1L390	577	S	phosphorylaton	Pleckstrin homology domain-containing family G member 3	PLEKHG3	28.276	A1L390	1.5398	4	31348000	3093200	2.74	nucl	regulation of cellular process; regulation of biological process; regulation of cell communication; regulation of signaling; regulation of response to stimulus; regulation of Ras protein signal transduction; regulation of Rho protein signal transduction; regulation of signal transduction; regulation of small GTPase mediated signal transduction; biological regulation;	cell; intracellular; cell part;	enzyme regulator activity; guanyl-nucleotide exchange factor activity; nucleoside-triphosphatase regulator activity; binding; GTPase regulator activity; phospholipid binding; ion binding; lipid binding; anion binding; Ras guanyl-nucleotide exchange factor activity; small GTPase regulator activity; Rho guanyl-nucleotide exchange factor activity;				IPR011993; IPR000219; IPR001849;	Dbl homology (DH) domain; Pleckstrin homology-like domain; Pleckstrin homology domain;
A1L390	743	S	phosphorylaton	Pleckstrin homology domain-containing family G member 3	PLEKHG3	47.815	A1L390	-1.1129	2	4730600	3108700	1.439	nucl	regulation of cellular process; regulation of biological process; regulation of cell communication; regulation of signaling; regulation of response to stimulus; regulation of Ras protein signal transduction; regulation of Rho protein signal transduction; regulation of signal transduction; regulation of small GTPase mediated signal transduction; biological regulation;	cell; intracellular; cell part;	enzyme regulator activity; guanyl-nucleotide exchange factor activity; nucleoside-triphosphatase regulator activity; binding; GTPase regulator activity; phospholipid binding; ion binding; lipid binding; anion binding; Ras guanyl-nucleotide exchange factor activity; small GTPase regulator activity; Rho guanyl-nucleotide exchange factor activity;				IPR011993; IPR000219; IPR001849;	Dbl homology (DH) domain; Pleckstrin homology-like domain; Pleckstrin homology domain;
A1X283	601	K	acetylation	SH3 and PX domain-containing protein 2B	SH3PXD2B	74.853	_NDMGLECGHK(ac)VLAK_	-1.8481	2	9425100	2064800	2.679	mito	superoxide metabolic process; cellular component biogenesis; cellular developmental process; single-organism process; cellular metabolic process; metabolic process; heart development; cell communication; cellular component assembly; macromolecular complex assembly; extracellular matrix disassembly; extracellular matrix organization; connective tissue development; protein localization; macromolecu…	intracellular organelle; cell projection; intracellular non-membrane-bounded organelle; cytoskeletal part; cell junction; intracellular organelle part; cytoplasm; macromolecular complex; intracellular part; podosome; cell; actin cytoskeleton; organelle part; non-membrane-bounded organelle; cytoskeleton; organelle; cell part; intracellular; protein complex;	phosphatidylinositol phosphate binding; phosphatidylinositol-3-phosphate binding; phosphatidylinositol-5-phosphate binding; binding; SH2 domain binding; phospholipid binding; phosphatidylinositol binding; ion binding; lipid binding; phosphatidylinositol-3,5-bisphosphate binding; protein binding; protein domain specific binding; anion binding; phosphatidylinositol-4-phosphate binding;				IPR011511; IPR001452; IPR001683;	Variant SH3 domain; SH3 domain; Phox homologous domain;
A2A3N6	405	S	phosphorylaton	Putative PIP5K1A and PSMD4-like protein	PIPSL	32.886	A2A3N6;Q99755	0.37421	3	7837000	6514100	0.817	nucl	phosphorylation; glycerolipid metabolic process; phosphatidylinositol phosphorylation; cellular lipid metabolic process; primary metabolic process; cellular metabolic process; lipid phosphorylation; phosphate-containing compound metabolic process; organic substance metabolic process; metabolic process; phosphorus metabolic process; lipid modification; single-organism metabolic process; glyceropho…	intracellular part; cell; cell part; intracellular; cytoplasm;	phosphatidylinositol phosphate kinase activity; kinase activity; phosphotransferase activity, alcohol group as acceptor; catalytic activity; transferase activity; transferase activity, transferring phosphorus-containing groups;				IPR027483; IPR016034; IPR002498; IPR027484; IPR002035;	Phosphatidylinositol-4-phosphate 5-kinase, C-terminal; Phosphatidylinositol-4-phosphate 5-kinase, N-terminal domain; von Willebrand factor, type A; Phosphatidylinositol-4-phosphate 5-kinase, core; Phosphatidylinositol-4-phosphate 5-kinase, core, subgroup;
A2A3N6	407	S	phosphorylaton	Putative PIP5K1A and PSMD4-like protein	PIPSL	32.886	A2A3N6;Q99755	0.37421	3	7837000	6514100	0.817	nucl	phosphorylation; glycerolipid metabolic process; phosphatidylinositol phosphorylation; cellular lipid metabolic process; primary metabolic process; cellular metabolic process; lipid phosphorylation; phosphate-containing compound metabolic process; organic substance metabolic process; metabolic process; phosphorus metabolic process; lipid modification; single-organism metabolic process; glyceropho…	intracellular part; cell; cell part; intracellular; cytoplasm;	phosphatidylinositol phosphate kinase activity; kinase activity; phosphotransferase activity, alcohol group as acceptor; catalytic activity; transferase activity; transferase activity, transferring phosphorus-containing groups;				IPR027483; IPR016034; IPR002498; IPR027484; IPR002035;	Phosphatidylinositol-4-phosphate 5-kinase, C-terminal; Phosphatidylinositol-4-phosphate 5-kinase, N-terminal domain; von Willebrand factor, type A; Phosphatidylinositol-4-phosphate 5-kinase, core; Phosphatidylinositol-4-phosphate 5-kinase, core, subgroup;
A2AJT9	402	S	phosphorylaton	Uncharacterized protein CXorf23	CXorf23	86.548	A2AJT9	-0.066427	3	134730000	47936000	2.084	nucl		organelle; intracellular membrane-bounded organelle; intracellular organelle; cell part; intracellular; cytoplasm; intracellular part; membrane-bounded organelle; cell; mitochondrion; cytoplasmic part;
A2RU67	30	S	phosphorylaton	Uncharacterized protein KIAA1467	KIAA1467	71.678	A2RU67	-0.82599	2	33730000	6617400	1.94	plas		intrinsic to membrane; membrane; integral to membrane; membrane part;					IPR027295; IPR011047;	Quinonprotein alcohol dehydrogenase-like superfamily; Quinonprotein alcohol dehydrogenase-like domain;
A2RU67	33	S	phosphorylaton	Uncharacterized protein KIAA1467	KIAA1467	71.678	A2RU67	-0.82599	2	33730000	6617400	1.94	plas		intrinsic to membrane; membrane; integral to membrane; membrane part;					IPR027295; IPR011047;	Quinonprotein alcohol dehydrogenase-like superfamily; Quinonprotein alcohol dehydrogenase-like domain;
A2RU67	62	S	phosphorylaton	Uncharacterized protein KIAA1467	KIAA1467	36.614	A2RU67	0.34391	4	144780000	8005900	8.704	plas		intrinsic to membrane; membrane; integral to membrane; membrane part;					IPR027295; IPR011047;	Quinonprotein alcohol dehydrogenase-like superfamily; Quinonprotein alcohol dehydrogenase-like domain;
A3KN83	214	S	phosphorylaton	Protein strawberry notch homolog 1	SBNO1	52.591	A3KN83	1.2743	2	17886000	8439100	1.109	nucl	regulation of cellular process; regulation of gene expression; regulation of transcription, DNA-dependent; regulation of cellular biosynthetic process; regulation of primary metabolic process; regulation of macromolecule metabolic process; regulation of nucleobase-containing compound metabolic process; regulation of macromolecule biosynthetic process; regulation of cellular metabolic process; reg…						IPR026937; IPR027417;	Strawberry notch, helicase C domain; P-loop containing nucleoside triphosphate hydrolase;
A3KN83	794	S	phosphorylaton	Protein strawberry notch homolog 1	SBNO1	31.75	A3KN83	-0.58246	3	16007000	3464700	3.202	nucl	regulation of cellular process; regulation of gene expression; regulation of transcription, DNA-dependent; regulation of cellular biosynthetic process; regulation of primary metabolic process; regulation of macromolecule metabolic process; regulation of nucleobase-containing compound metabolic process; regulation of macromolecule biosynthetic process; regulation of cellular metabolic process; reg…						IPR026937; IPR027417;	Strawberry notch, helicase C domain; P-loop containing nucleoside triphosphate hydrolase;
A5PL33	184	S	phosphorylaton	Protein KRBA1	KRBA1	46.15	A5PL33	-0.18771	2	56965000	1805500	9.964	nucl
A6ND36	4	S	phosphorylaton	Protein FAM83G	FAM83G	136.33	A6ND36	-0.47375	3	83389000	189030000	0.345	nucl
A6ND36	127	S	phosphorylaton	Protein FAM83G	FAM83G	76.492	A6ND36	-0.20755	2	146920000	97534000	1.01	nucl
A6ND36	650	S	phosphorylaton	Protein FAM83G	FAM83G	66.023	A6ND36	0.22328	2	46385000	13591000	2.296	nucl
A6NDB9	151	T	phosphorylaton	Paralemmin-3	PALM3	56.131	A6NDB9	0.59972	2	17549000	7926200	1.603	nucl	single organism signaling; regulation of cellular process; negative regulation of signal transduction; cell surface receptor signaling pathway; regulation of signaling; response to oxygen-containing compound; regulation of cytokine-mediated signaling pathway; single-organism process; negative regulation of cellular process; negative regulation of biological process; response to stimulus; response…	membrane; cell periphery; cell part; intracellular; cytoplasm; intracellular part; cell; plasma membrane;	ATP binding; nucleoside phosphate binding; nucleoside binding; ion binding; nucleotide binding; organic cyclic compound binding; heterocyclic compound binding; ribonucleoside binding; ribonucleotide binding; binding; purine ribonucleoside binding; anion binding; purine ribonucleotide binding; adenyl ribonucleotide binding; purine nucleoside binding; adenyl nucleotide binding; purine nucleotide bi…
A6NDB9	302	S	phosphorylaton	Paralemmin-3	PALM3	164.2	A6NDB9	0.76359	2	280490000	59351000	3.139	nucl	single organism signaling; regulation of cellular process; negative regulation of signal transduction; cell surface receptor signaling pathway; regulation of signaling; response to oxygen-containing compound; regulation of cytokine-mediated signaling pathway; single-organism process; negative regulation of cellular process; negative regulation of biological process; response to stimulus; response…	membrane; cell periphery; cell part; intracellular; cytoplasm; intracellular part; cell; plasma membrane;	ATP binding; nucleoside phosphate binding; nucleoside binding; ion binding; nucleotide binding; organic cyclic compound binding; heterocyclic compound binding; ribonucleoside binding; ribonucleotide binding; binding; purine ribonucleoside binding; anion binding; purine ribonucleotide binding; adenyl ribonucleotide binding; purine nucleoside binding; adenyl nucleotide binding; purine nucleotide bi…
A6NDX5	402	S	phosphorylaton	Putative zinc finger protein 840	ZNF840	43.349	A6NDX5	-1.4855	2	12612000	1599600	3.45	nucl	regulation of cellular process; cellular aromatic compound metabolic process; regulation of macromolecule metabolic process; regulation of nucleobase-containing compound metabolic process; biosynthetic process; cellular metabolic process; organic substance metabolic process; regulation of RNA biosynthetic process; metabolic process; heterocycle metabolic process; nucleobase-containing compound me…	organelle; intracellular membrane-bounded organelle; intracellular organelle; nucleus; cell part; intracellular; intracellular part; membrane-bounded organelle; cell;	organic cyclic compound binding; heterocyclic compound binding; DNA binding; transition metal ion binding; binding; ion binding; nucleic acid binding; metal ion binding; cation binding; zinc ion binding;				IPR015880; IPR007087; IPR001909; IPR013087;	Zinc finger, C2H2-like; Krueppel-associated box; Zinc finger C2H2-type/integrase DNA-binding domain; Zinc finger, C2H2;
A6NFI3	7	T	phosphorylaton	Zinc finger protein 316	ZNF316	98.175	A6NFI3	0.20371	2	583030000	185030000	2.193	nucl	regulation of cellular process; cellular aromatic compound metabolic process; regulation of macromolecule metabolic process; regulation of nucleobase-containing compound metabolic process; biosynthetic process; cellular metabolic process; organic substance metabolic process; regulation of RNA biosynthetic process; metabolic process; heterocycle metabolic process; nucleobase-containing compound me…	organelle; intracellular membrane-bounded organelle; intracellular organelle; nucleus; cell part; intracellular; intracellular part; membrane-bounded organelle; cell;	organic cyclic compound binding; heterocyclic compound binding; DNA binding; transition metal ion binding; binding; ion binding; nucleic acid binding; metal ion binding; cation binding; zinc ion binding;	K09228			IPR015880; IPR007087; IPR001909; IPR013087;	Zinc finger, C2H2-like; Krueppel-associated box; Zinc finger C2H2-type/integrase DNA-binding domain; Zinc finger, C2H2;
A6NFI3	10	S	phosphorylaton	Zinc finger protein 316	ZNF316	205.92	A6NFI3	0.50364	2	1345700000	407620000	2.484	nucl	regulation of cellular process; cellular aromatic compound metabolic process; regulation of macromolecule metabolic process; regulation of nucleobase-containing compound metabolic process; biosynthetic process; cellular metabolic process; organic substance metabolic process; regulation of RNA biosynthetic process; metabolic process; heterocycle metabolic process; nucleobase-containing compound me…	organelle; intracellular membrane-bounded organelle; intracellular organelle; nucleus; cell part; intracellular; intracellular part; membrane-bounded organelle; cell;	organic cyclic compound binding; heterocyclic compound binding; DNA binding; transition metal ion binding; binding; ion binding; nucleic acid binding; metal ion binding; cation binding; zinc ion binding;	K09228			IPR015880; IPR007087; IPR001909; IPR013087;	Zinc finger, C2H2-like; Krueppel-associated box; Zinc finger C2H2-type/integrase DNA-binding domain; Zinc finger, C2H2;
A6NHR9	1872	K	acetylation	Structural maintenance of chromosomes flexible hinge domain-containing protein 1	SMCHD1	73.9	_SNGK(ac)FGGLQNK_	-1.712	2	9184400	21309000	0.372	cyto	regulation of gene expression; cellular component organization; regulation of macromolecule metabolic process; single-organism cellular process; single-organism process; regulation of gene expression, epigenetic; regulation of biological process; chromosome organization; dosage compensation by inactivation of X chromosome; dosage compensation; organelle organization; regulation of metabolic proce…	Barr body; intracellular organelle; intracellular non-membrane-bounded organelle; X chromosome; intracellular organelle part; sex chromosome; nuclear lumen; intracellular part; cell; organelle part; non-membrane-bounded organelle; membrane-enclosed lumen; intracellular membrane-bounded organelle; organelle; nucleus; intracellular organelle lumen; cell part; intracellular; chromosome; nuclear chro…	ATP binding; nucleoside phosphate binding; nucleoside binding; ion binding; nucleotide binding; organic cyclic compound binding; heterocyclic compound binding; ribonucleoside binding; ribonucleotide binding; binding; purine ribonucleoside binding; anion binding; purine ribonucleotide binding; adenyl ribonucleotide binding; purine nucleoside binding; adenyl nucleotide binding; purine nucleotide bi…				IPR010935; IPR003594;	Histidine kinase-like ATPase, ATP-binding domain; SMCs flexible hinge;
A6NI56	229	T	phosphorylaton	Coiled-coil domain-containing protein 154	CCDC154	49.188	A6NI56	2.9537	2	139500000	16804000	5.34	nucl
A6NJL1	295	S	phosphorylaton	Zinc finger and SCAN domain-containing protein 5B	ZSCAN5B	63.212	A6NJL1;Q9BUG6	0.46483	2	26726000	35310000	0.417	nucl	cellular aromatic compound metabolic process; biosynthetic process; multi-organism cellular process; cellular metabolic process; organic substance metabolic process; metabolic process; heterocycle metabolic process; nucleobase-containing compound metabolic process; aromatic compound biosynthetic process; viral process; cellular nitrogen compound metabolic process; macromolecule metabolic process;…	organelle; intracellular membrane-bounded organelle; intracellular organelle; nucleus; cell part; intracellular; intracellular part; membrane-bounded organelle; cell;	organic cyclic compound binding; heterocyclic compound binding; DNA binding; transition metal ion binding; binding; ion binding; nucleic acid binding transcription factor activity; nucleic acid binding; cation binding; metal ion binding; zinc ion binding; sequence-specific DNA binding transcription factor activity;	K09230			IPR015880; IPR008916; IPR007087; IPR013087; IPR003309;	Zinc finger, C2H2-like; Transcription regulator SCAN; Zinc finger C2H2-type/integrase DNA-binding domain; Zinc finger, C2H2; Retrovirus capsid, C-terminal;
A6NKD9	246	S	phosphorylaton	Coiled-coil domain-containing protein 85C	CCDC85C	143.98	A6NKD9	0.20939	2	172330000	80465000	1.673	nucl	developmental process; pallium development; nervous system development; single-multicellular organism process; brain development; system development; single-organism process; cerebral cortex development; multicellular organismal process; telencephalon development; organ development; single-organism developmental process; central nervous system development; forebrain development; multicellular org…	occluding junction; cell-cell junction; tight junction; cell junction; apical junction complex;
A6NKD9	251	S	phosphorylaton	Coiled-coil domain-containing protein 85C	CCDC85C	38.791	A6NKD9	1.0638	3	26635000	7693100	1.683	nucl	developmental process; pallium development; nervous system development; single-multicellular organism process; brain development; system development; single-organism process; cerebral cortex development; multicellular organismal process; telencephalon development; organ development; single-organism developmental process; central nervous system development; forebrain development; multicellular org…	occluding junction; cell-cell junction; tight junction; cell junction; apical junction complex;
A7KAX9	706	S	phosphorylaton	Rho GTPase-activating protein 32	ARHGAP32	84.312	A7KAX9	1.1255	3	12106000	9051300	1.101	nucl	single organism signaling; regulation of cellular process; regulation of signaling; regulation of nucleobase-containing compound metabolic process; single-organism process; regulation of nucleoside metabolic process; regulation of nucleotide catabolic process; response to stimulus; signal transduction; regulation of cell communication; cell communication; positive regulation of hydrolase activity…	membrane; endoplasmic reticulum; nuclear outer membrane-endoplasmic reticulum membrane network; cell cortex; organelle membrane; cell junction; cell periphery; cytoplasm; intracellular part; cell; organelle part; non-membrane-bounded organelle; cytoskeleton; membrane part; intracellular; cell part; postsynaptic density; synaptic membrane; Golgi apparatus part; endosome; membrane-bounded organelle…	enzyme regulator activity; binding; nucleoside-triphosphatase regulator activity; phosphatidylinositol binding; phospholipid binding; ion binding; GTPase regulator activity; lipid binding; anion binding; enzyme activator activity; GTPase activator activity;				IPR001452; IPR001683; IPR008936; IPR000198;	SH3 domain; Rho GTPase activation protein; Phox homologous domain; Rho GTPase-activating protein domain;
A7KAX9	892	S	phosphorylaton	Rho GTPase-activating protein 32	ARHGAP32	92.866	A7KAX9	-0.12385	2	15900000	14221000	0.791	nucl	single organism signaling; regulation of cellular process; regulation of signaling; regulation of nucleobase-containing compound metabolic process; single-organism process; regulation of nucleoside metabolic process; regulation of nucleotide catabolic process; response to stimulus; signal transduction; regulation of cell communication; cell communication; positive regulation of hydrolase activity…	membrane; endoplasmic reticulum; nuclear outer membrane-endoplasmic reticulum membrane network; cell cortex; organelle membrane; cell junction; cell periphery; cytoplasm; intracellular part; cell; organelle part; non-membrane-bounded organelle; cytoskeleton; membrane part; intracellular; cell part; postsynaptic density; synaptic membrane; Golgi apparatus part; endosome; membrane-bounded organelle…	enzyme regulator activity; binding; nucleoside-triphosphatase regulator activity; phosphatidylinositol binding; phospholipid binding; ion binding; GTPase regulator activity; lipid binding; anion binding; enzyme activator activity; GTPase activator activity;				IPR001452; IPR001683; IPR008936; IPR000198;	SH3 domain; Rho GTPase activation protein; Phox homologous domain; Rho GTPase-activating protein domain;
A7KAX9	952	S	phosphorylaton	Rho GTPase-activating protein 32	ARHGAP32	64.52	A7KAX9	-0.78808	2	103130000	31416000	2.037	nucl	single organism signaling; regulation of cellular process; regulation of signaling; regulation of nucleobase-containing compound metabolic process; single-organism process; regulation of nucleoside metabolic process; regulation of nucleotide catabolic process; response to stimulus; signal transduction; regulation of cell communication; cell communication; positive regulation of hydrolase activity…	membrane; endoplasmic reticulum; nuclear outer membrane-endoplasmic reticulum membrane network; cell cortex; organelle membrane; cell junction; cell periphery; cytoplasm; intracellular part; cell; organelle part; non-membrane-bounded organelle; cytoskeleton; membrane part; intracellular; cell part; postsynaptic density; synaptic membrane; Golgi apparatus part; endosome; membrane-bounded organelle…	enzyme regulator activity; binding; nucleoside-triphosphatase regulator activity; phosphatidylinositol binding; phospholipid binding; ion binding; GTPase regulator activity; lipid binding; anion binding; enzyme activator activity; GTPase activator activity;				IPR001452; IPR001683; IPR008936; IPR000198;	SH3 domain; Rho GTPase activation protein; Phox homologous domain; Rho GTPase-activating protein domain;
A8CG34	714	K	acetylation	Nuclear envelope pore membrane protein POM 121C	POM121C	68.536	_PIFTAPPK(ac)SEK_	1.0921	2	4301800	8501400	0.538	plas	RNA transport; RNA localization; mRNA transport; organic substance transport; protein transport; establishment of RNA localization; establishment of localization; transport; establishment of protein localization; nucleic acid transport; nucleobase-containing compound transport; localization; macromolecule localization; protein localization; nitrogen compound transport;	membrane; endoplasmic reticulum; nuclear outer membrane-endoplasmic reticulum membrane network; organelle membrane; cytoplasm; macromolecular complex; intrinsic to membrane; intracellular part; cell; organelle part; nuclear membrane; intracellular; membrane part; cell part; membrane-bounded organelle; endoplasmic reticulum membrane; intracellular organelle; nuclear pore; nuclear envelope; pore co…		K14316	POM121; nuclear pore complex protein Nup121	hsa03013 RNA transport - Homo sapiens (human);
A8MT19	551	S	phosphorylaton	Putative rhophilin-2-like protein RHPN2P1	RHPN2P1	100.23	A8MT19;Q8IUC4	0.58372	2	74298000	58663000	1.028	nucl							IPR001478; IPR004328;	PDZ domain; BRO1 domain;
A8MYZ6	190	K	acetylation	Forkhead box protein O6	FOXO6	124.42	_AVSMDNGAK(ac)FLR_	0.077737	2	14329000	1608200	4.652	nucl	single organism signaling; negative regulation of developmental process; insulin receptor signaling pathway; cell surface receptor signaling pathway; positive regulation of biosynthetic process; single-organism process; negative regulation of cell proliferation; regulation of RNA biosynthetic process; signal transduction; cell communication; cellular response to peptide; positive regulation of me…	cell part; intracellular; cytoplasm; macromolecular complex; intracellular part; protein complex; transcription factor complex; cytosol; cell; cytoplasmic part;	sequence-specific DNA binding RNA polymerase II transcription factor activity; DNA binding; RNA polymerase II distal enhancer sequence-specific DNA binding transcription factor activity; double-stranded DNA binding; protein kinase binding; protein binding; sequence-specific DNA binding; kinase binding; sequence-specific DNA binding transcription factor activity; heterocyclic compound binding; org…	K17847	FOXO6; forkhead box protein O6	hsa04068 FoxO signaling pathway - Homo sapiens (human);	IPR011991; IPR001766;	Winged helix-turn-helix DNA-binding domain; Transcription factor, fork head;
C9J069	109	S	phosphorylaton	Uncharacterized protein C9orf172	C9orf172	67.928	C9J069	0.38273	3	9443200	977270	5.275	nucl
C9J069	448	S	phosphorylaton	Uncharacterized protein C9orf172	C9orf172	66.004	C9J069	-1.0609	2	3511200	3570500	1.607	nucl
C9J069	499	S	phosphorylaton	Uncharacterized protein C9orf172	C9orf172	50.874	C9J069	1.2984	2	31749000	11280000	2.416	nucl
C9J069	856	S	phosphorylaton	Uncharacterized protein C9orf172	C9orf172	77.221	C9J069	0.2536	3	37615000	8453300	2.984	nucl
C9JLW8	21	S	phosphorylaton	Protein FAM195B	FAM195B	172.57	C9JLW8	-0.83057	2	90663000	35545000	1.731	nucl
O00116	65	S	phosphorylaton	Alkyldihydroxyacetonephosphate synthase, peroxisomal	AGPS	53.39	O00116	0.87686	2	46191000	16669000	1.859	cyto	ether lipid biosynthetic process; small molecule metabolic process; ether lipid metabolic process; ether metabolic process; biosynthetic process; cellular lipid metabolic process; primary metabolic process; organic substance biosynthetic process; cellular metabolic process; organic substance metabolic process; lipid biosynthetic process; metabolic process; single-organism metabolic process; ether…	membrane; microbody membrane; intracellular organelle; peroxisomal part; organelle membrane; peroxisome; intracellular organelle part; cytoplasm; microbody part; intracellular part; cell; organelle part; mitochondrion; peroxisomal membrane; membrane-enclosed lumen; intracellular membrane-bounded organelle; organelle; microbody lumen; intracellular organelle lumen; peroxisomal matrix; intracellula…	UDP-N-acetylmuramate dehydrogenase activity; nucleoside phosphate binding; flavin adenine dinucleotide binding; ion binding; nucleotide binding; cofactor binding; oxidoreductase activity; FAD binding; oxidoreductase activity, acting on CH-OH group of donors; heterocyclic compound binding; organic cyclic compound binding; oxidoreductase activity, acting on the CH-OH group of donors, NAD or NADP as…	K00803	E2.5.1.26; alkyldihydroxyacetonephosphate synthase [EC:2.5.1.26]	hsa01100 Metabolic pathways - Homo sapiens (human); hsa00565 Ether lipid metabolism - Homo sapiens (human); hsa04146 Peroxisome - Homo sapiens (human);	IPR016166; IPR004113; IPR016169; IPR016164; IPR006094; IPR016167;	FAD-linked oxidase-like, C-terminal; CO dehydrogenase flavoprotein-like, FAD-binding, subdomain 2; FAD-linked oxidase, C-terminal; FAD linked oxidase, N-terminal; FAD-binding, type 2; FAD-binding, type 2, subdomain 1;	AGPS-GNPAT complex;
O00148	190	K	acetylation	ATP-dependent RNA helicase DDX39A	DDX39A	101.53	_NVK(ac)HFVLDECDK_	-1.0038	2	12695000	15329000	0.445	cyto	RNA transport; intracellular transport; cellular aromatic compound metabolic process; mRNA transport; single-organism process; nuclear export; nuclear transport; cellular metabolic process; establishment of RNA localization; organic substance metabolic process; establishment of localization; metabolic process; mRNA splicing, via spliceosome; RNA splicing, via transesterification reactions with bu…	organelle; intracellular membrane-bounded organelle; intracellular organelle; nucleus; cell part; intracellular; cytoplasm; intracellular part; membrane-bounded organelle; cell;	nucleoside phosphate binding; ATP-dependent helicase activity; hydrolase activity, acting on acid anhydrides; hydrolase activity; ATPase activity; organic cyclic compound binding; heterocyclic compound binding; pyrophosphatase activity; catalytic activity; ribonucleotide binding; binding; purine ribonucleoside binding; anion binding; adenyl ribonucleotide binding; adenyl nucleotide binding; hydro…	K13182			IPR014014; IPR011545; IPR014001; IPR027417; IPR001650;	Helicase, C-terminal; Helicase, superfamily 1/2, ATP-binding domain; RNA helicase, DEAD-box type, Q motif; DNA/RNA helicase, DEAD/DEAH box type, N-terminal; P-loop containing nucleoside triphosphate hydrolase;	Emerin complex 52;
O00151	90	S	phosphorylaton	PDZ and LIM domain protein 1	PDLIM1	79.639	O00151	0.1842	2	18928000	16353000	0.831	cyto	regulation of cellular process; regulation of gene expression; regulation of transcription, DNA-dependent; response to stress; regulation of cellular biosynthetic process; regulation of primary metabolic process; response to abiotic stimulus; regulation of macromolecule metabolic process; regulation of nucleobase-containing compound metabolic process; regulation of macromolecule biosynthetic proc…	cytoskeleton; organelle; intracellular organelle; intracellular non-membrane-bounded organelle; cell part; intracellular; cytoplasm; macromolecular complex; intracellular part; protein complex; transcription factor complex; cell; non-membrane-bounded organelle;	transition metal ion binding; binding; ion binding; transcription factor binding transcription factor activity; metal ion binding; cation binding; transcription coactivator activity; zinc ion binding; transcription cofactor activity; protein binding transcription factor activity;				IPR001781; IPR006643; IPR001478;	PDZ domain; ZASP; Zinc finger, LIM-type;
O00151	309	K	acetylation	PDZ and LIM domain protein 1	PDLIM1	57.288	_GHFFVEDQIYCEK(ac)HAR_	1.4224	3	8051200	3339900	1.22	cyto	regulation of cellular process; regulation of gene expression; regulation of transcription, DNA-dependent; response to stress; regulation of cellular biosynthetic process; regulation of primary metabolic process; response to abiotic stimulus; regulation of macromolecule metabolic process; regulation of nucleobase-containing compound metabolic process; regulation of macromolecule biosynthetic proc…	cytoskeleton; organelle; intracellular organelle; intracellular non-membrane-bounded organelle; cell part; intracellular; cytoplasm; macromolecular complex; intracellular part; protein complex; transcription factor complex; cell; non-membrane-bounded organelle;	transition metal ion binding; binding; ion binding; transcription factor binding transcription factor activity; metal ion binding; cation binding; transcription coactivator activity; zinc ion binding; transcription cofactor activity; protein binding transcription factor activity;				IPR001781; IPR006643; IPR001478;	PDZ domain; ZASP; Zinc finger, LIM-type;
O00154	283	K	acetylation	Cytosolic acyl coenzyme A thioester hydrolase	ACOT7	66.152	_TNIVTASVDAINFHDK(ac)IR_	0.36357	3	9944400	5416300	1.535	mito	lipid catabolic process; single-organism catabolic process; small molecule metabolic process; monocarboxylic acid catabolic process; small molecule catabolic process; cellular lipid metabolic process; fatty acid metabolic process; primary metabolic process; cellular metabolic process; organic substance metabolic process; carboxylic acid catabolic process; organic substance catabolic process; meta…	organelle; intracellular membrane-bounded organelle; intracellular organelle; cell projection; intracellular; cell part; cytoplasm; neuron projection; cell body; intracellular part; membrane-bounded organelle; cell; cytosol; neuron part; mitochondrion; cytoplasmic part;	carboxylic ester hydrolase activity; fatty-acyl-CoA binding; catalytic activity; binding; ion binding; hydrolase activity, acting on ester bonds; acyl-CoA hydrolase activity; CoA hydrolase activity; hydrolase activity; carboxylesterase activity; anion binding; thiolester hydrolase activity; palmitoyl-CoA hydrolase activity; cofactor binding; coenzyme binding;	K17360	ACOT7; acyl-coenzyme A thioesterase 7 [EC:3.1.2.2]	hsa01040 Biosynthesis of unsaturated fatty acids - Homo sapiens (human); hsa00062 Fatty acid elongation - Homo sapiens (human);	IPR006683;	Thioesterase superfamily;
O00159	486	K	acetylation	Unconventional myosin-Ic	MYO1C	74.611	_IICDLVEEK(ac)FK_	-0.52069	2	24010000	20961000	0.99	cyto	single organism signaling; RNA transport; positive regulation of cell migration; cell surface receptor signaling pathway; positive regulation of locomotion; regulation of signaling; single-organism process; cellular response to growth factor stimulus; protein transport; establishment of localization; protein targeting; protein targeting to membrane; signal transduction; establishment of localizat…	membrane; basolateral plasma membrane; extracellular region part; brush border; membrane-bounded vesicle; cell periphery; vesicle; cytoplasm; intrinsic to membrane; macromolecular complex; intracellular part; cell; organelle part; non-membrane-bounded organelle; membrane-enclosed lumen; cytoskeleton; extracellular vesicular exosome; nucleoplasm; intracellular organelle lumen; cell part; membrane …	ATP binding; motor activity; nucleoside phosphate binding; nucleoside binding; ion binding; hydrolase activity, acting on acid anhydrides; hydrolase activity; nucleotide binding; nucleoside-triphosphatase activity; organic cyclic compound binding; heterocyclic compound binding; ribonucleoside binding; pyrophosphatase activity; catalytic activity; ribonucleotide binding; binding; purine ribonucleo…	K10356			IPR010926; IPR001609; IPR027417;	Myosin head, motor domain; Myosin tail 2; P-loop containing nucleoside triphosphate hydrolase;
O00159	864	S	phosphorylaton	Unconventional myosin-Ic	MYO1C	68.846	O00159	0.98955	2	15628000	10830000	0.894	cyto	single organism signaling; RNA transport; positive regulation of cell migration; cell surface receptor signaling pathway; positive regulation of locomotion; regulation of signaling; single-organism process; cellular response to growth factor stimulus; protein transport; establishment of localization; protein targeting; protein targeting to membrane; signal transduction; establishment of localizat…	membrane; basolateral plasma membrane; extracellular region part; brush border; membrane-bounded vesicle; cell periphery; vesicle; cytoplasm; intrinsic to membrane; macromolecular complex; intracellular part; cell; organelle part; non-membrane-bounded organelle; membrane-enclosed lumen; cytoskeleton; extracellular vesicular exosome; nucleoplasm; intracellular organelle lumen; cell part; membrane …	ATP binding; motor activity; nucleoside phosphate binding; nucleoside binding; ion binding; hydrolase activity, acting on acid anhydrides; hydrolase activity; nucleotide binding; nucleoside-triphosphatase activity; organic cyclic compound binding; heterocyclic compound binding; ribonucleoside binding; pyrophosphatase activity; catalytic activity; ribonucleotide binding; binding; purine ribonucleo…	K10356			IPR010926; IPR001609; IPR027417;	Myosin head, motor domain; Myosin tail 2; P-loop containing nucleoside triphosphate hydrolase;
O00161	110	S	phosphorylaton	Synaptosomal-associated protein 23	SNAP23	117.62	O00161	0.16057	2	250760000	122320000	1.367	cyto	organelle localization; establishment of vesicle localization; intracellular transport; cellular component organization; vesicle-mediated transport; single-organism cellular process; Golgi vesicle transport; single-organism process; membrane fusion; organic substance transport; vesicle targeting; establishment of organelle localization; protein transport; establishment of localization; cellular l…	membrane; cytoplasmic vesicle; cell periphery; cell junction; membrane-bounded vesicle; cytoplasmic membrane-bounded vesicle; cytoplasm; vesicle; intracellular part; cell; cell part; intracellular; lysosome; neuron projection; secretory granule; membrane-bounded organelle; neuron part; lytic vacuole; intracellular organelle; cell projection; plasma membrane; synapse; azurophil granule; intracellu…		K08508	SNAP23; synaptosomal-associated protein 23	hsa04611 Platelet activation - Homo sapiens (human); hsa04130 SNARE interactions in vesicular transport - Homo sapiens (human);	IPR000928; IPR000727;	SNAP-25; Target SNARE coiled-coil domain;	SNARE complex;
O00178	24	S	phosphorylaton	GTP-binding protein 1	GTPBP1	72.474	O00178	-0.18364	2	42327000	5874900	3.917	cyto	single organism signaling; regulation of cellular process; regulation of macromolecule metabolic process; positive regulation of cellular catabolic process; regulation of nucleobase-containing compound metabolic process; single-organism process; response to stimulus; signal transduction; cell communication; positive regulation of mRNA catabolic process; positive regulation of metabolic process; p…	cell part; intracellular; cytoplasm; macromolecular complex; intracellular part; cytosol; cell; cytoplasmic exosome (RNase complex); protein complex; cytoplasmic part; exosome (RNase complex);	nucleoside phosphate binding; nucleoside binding; ion binding; hydrolase activity, acting on acid anhydrides; hydrolase activity; nucleotide binding; nucleoside-triphosphatase activity; organic cyclic compound binding; heterocyclic compound binding; ribonucleoside binding; pyrophosphatase activity; catalytic activity; ribonucleotide binding; binding; GTPase activity; purine ribonucleoside binding…				IPR004160; IPR004161; IPR009001; IPR027417; IPR000795; IPR009000;	Elongation factor, GTP-binding domain; Translation protein, beta-barrel domain; Translation elongation factor EFTu/EF1A, C-terminal; Translation elongation factor EF1A/initiation factor IF2gamma, C-terminal; Translation elongation factor EFTu/EF1A, domain 2; P-loop containing nucleoside triphosphate hydrolase;
O00189	201	S	phosphorylaton	AP-4 complex subunit mu-1	AP4M1	48.277	O00189	1.2342	2	169290000	55290000	1.757	nucl	intracellular transport; vesicle-mediated transport; single-organism cellular process; single-organism process; organic substance transport; protein transport; cellular localization; establishment of localization; establishment of protein localization; transport; cellular macromolecule localization; establishment of localization in cell; intracellular protein transport; protein localization; macr…	Golgi trans cisterna; intracellular organelle; membrane; AP-type membrane coat adaptor complex; coated membrane; intracellular organelle part; cytoplasm; Golgi stack; endomembrane system; macromolecular complex; intracellular part; cell; organelle part; organelle; intracellular membrane-bounded organelle; intracellular; cell part; membrane part; clathrin adaptor complex; Golgi apparatus part; cla…	transporter activity;	K12402	AP4M1; AP-4 complex subunit mu-1	hsa04142 Lysosome - Homo sapiens (human);	IPR008968; IPR022775; IPR011012;	Longin-like domain; AP complex, mu/sigma subunit; Clathrin adaptor, mu subunit, C-terminal;	AP4 adaptor complex;
O00192	642	T	phosphorylaton	Armadillo repeat protein deleted in velo-cardio-facial syndrome	ARVCF	124.06	O00192	-1.2587	2	204090000	195050000	0.718	nucl	developmental process; single-multicellular organism process; biological adhesion; single-organism cellular process; single-organism process; cell adhesion; multicellular organismal development; multicellular organismal process; cellular process;	membrane; organelle; intracellular membrane-bounded organelle; intracellular organelle; nucleus; cell periphery; cell part; intracellular; cytoplasm; intracellular part; membrane-bounded organelle; cell; plasma membrane;					IPR011989; IPR016024;	Armadillo-type fold; Armadillo-like helical;
O00192	879	S	phosphorylaton	Armadillo repeat protein deleted in velo-cardio-facial syndrome	ARVCF	30.595	O00192	1.8895	3	15353000	7804400	1.419	nucl	developmental process; single-multicellular organism process; biological adhesion; single-organism cellular process; single-organism process; cell adhesion; multicellular organismal development; multicellular organismal process; cellular process;	membrane; organelle; intracellular membrane-bounded organelle; intracellular organelle; nucleus; cell periphery; cell part; intracellular; cytoplasm; intracellular part; membrane-bounded organelle; cell; plasma membrane;					IPR011989; IPR016024;	Armadillo-type fold; Armadillo-like helical;
O00220	463	S	phosphorylaton	Tumor necrosis factor receptor superfamily member 10A	TNFRSF10A	60.764	O00220	-1.7009	2				plas	single organism signaling; regulation of cell death; positive regulation of cellular protein metabolic process; cell surface receptor signaling pathway; regulation of signaling; single-organism process; response to external stimulus; regulation of protein serine/threonine kinase activity; signal transduction; regulation of cell communication; activation of NF-kappaB-inducing kinase activity; cell…	intrinsic to membrane; membrane; integral to membrane; membrane part;	TRAIL binding; signaling receptor activity; molecular transducer activity; receptor activity; death receptor activity; binding; protein binding; transmembrane signaling receptor activity; signal transducer activity;	K04722	TNFRSF10; tumor necrosis factor receptor superfamily member 10	hsa05162 Measles - Homo sapiens (human); hsa04650 Natural killer cell mediated cytotoxicity - Homo sapiens (human); hsa04210 Apoptosis - Homo sapiens (human); hsa04115 p53 signaling pathway - Homo sapiens (human); hsa04060 Cytokine-cytokine receptor interaction - Homo sapiens (human); hsa05164 Influenza A - Homo sapiens (human);	IPR001368; IPR000488; IPR011029;	TNFR/NGFR cysteine-rich region; Death domain; Death-like domain;
O00220	466	S	phosphorylaton	Tumor necrosis factor receptor superfamily member 10A	TNFRSF10A	60.764	O00220	-1.7009	2				plas	single organism signaling; regulation of cell death; positive regulation of cellular protein metabolic process; cell surface receptor signaling pathway; regulation of signaling; single-organism process; response to external stimulus; regulation of protein serine/threonine kinase activity; signal transduction; regulation of cell communication; activation of NF-kappaB-inducing kinase activity; cell…	intrinsic to membrane; membrane; integral to membrane; membrane part;	TRAIL binding; signaling receptor activity; molecular transducer activity; receptor activity; death receptor activity; binding; protein binding; transmembrane signaling receptor activity; signal transducer activity;	K04722	TNFRSF10; tumor necrosis factor receptor superfamily member 10	hsa05162 Measles - Homo sapiens (human); hsa04650 Natural killer cell mediated cytotoxicity - Homo sapiens (human); hsa04210 Apoptosis - Homo sapiens (human); hsa04115 p53 signaling pathway - Homo sapiens (human); hsa04060 Cytokine-cytokine receptor interaction - Homo sapiens (human); hsa05164 Influenza A - Homo sapiens (human);	IPR001368; IPR000488; IPR011029;	TNFR/NGFR cysteine-rich region; Death domain; Death-like domain;
O00257	434	S	phosphorylaton	E3 SUMO-protein ligase CBX4	CBX4	67.928	O00257	-2.1646	2	186410000	39850000	3.077	nucl	regulation of cell death; single-organism process; biosynthetic process; cellular metabolic process; negative regulation of RNA metabolic process; regulation of RNA biosynthetic process; metabolic process; macromolecule metabolic process; protein metabolic process; negative regulation of macromolecule biosynthetic process; regulation of gene expression; heterocycle biosynthetic process; regulatio…	intracellular organelle; intracellular organelle part; cytoplasm; macromolecular complex; nuclear lumen; intracellular part; nuclear body; cell; organelle part; intracellular membrane-bounded organelle; organelle; membrane-enclosed lumen; nucleoplasm; nucleus; intracellular organelle lumen; nuclear speck; intracellular; cell part; PRC1 complex; PcG protein complex; protein complex; membrane-bound…	DNA binding; RNA binding; transcription corepressor activity; ligase activity; protein binding; chromatin binding; transcription cofactor activity; SUMO binding; small conjugating protein binding; single-stranded RNA binding; regulatory region DNA binding; heterocyclic compound binding; organic cyclic compound binding; regulatory region nucleic acid binding; catalytic activity; transcription regu…	K11452			IPR017984; IPR023780; IPR016197; IPR000953;	Chromo domain/shadow; Chromo domain; Chromo domain-like; Chromo domain subgroup;	CtBP complex; Polycomb repressive complex; Polycomb repressive complex 1;
O00264	54	S	phosphorylaton	Membrane-associated progesterone receptor component 1	PGRMC1	71.678	O00264	0.86771	3	20746000	4842100	2.749	nucl	cellular component organization; single-multicellular organism process; cellular developmental process; neuron development; neurogenesis; cellular component morphogenesis; single-organism process; response to stimulus; cell development; axon guidance; cell morphogenesis involved in differentiation; anatomical structure morphogenesis; response to external stimulus; cell differentiation; cell morph…	membrane; nuclear outer membrane-endoplasmic reticulum membrane network; endoplasmic reticulum; organelle membrane; cytoplasm; intrinsic to membrane; intracellular part; cell; organelle part; non-membrane-bounded organelle; membrane-enclosed lumen; intracellular organelle lumen; membrane part; cell part; intracellular; membrane-bounded organelle; endoplasmic reticulum membrane; organelle lumen; i…	organic cyclic compound binding; heterocyclic compound binding; heme binding; binding; lipid binding; tetrapyrrole binding; steroid binding;	K17278			IPR001199;	Cytochrome b5-like heme/steroid binding domain;	PGRMC1-SCAP complex;
O00264	57	S	phosphorylaton	Membrane-associated progesterone receptor component 1	PGRMC1	209.4	O00264	-0.32282	2	170840000	51800000	2.167	nucl	cellular component organization; single-multicellular organism process; cellular developmental process; neuron development; neurogenesis; cellular component morphogenesis; single-organism process; response to stimulus; cell development; axon guidance; cell morphogenesis involved in differentiation; anatomical structure morphogenesis; response to external stimulus; cell differentiation; cell morph…	membrane; nuclear outer membrane-endoplasmic reticulum membrane network; endoplasmic reticulum; organelle membrane; cytoplasm; intrinsic to membrane; intracellular part; cell; organelle part; non-membrane-bounded organelle; membrane-enclosed lumen; intracellular organelle lumen; membrane part; cell part; intracellular; membrane-bounded organelle; endoplasmic reticulum membrane; organelle lumen; i…	organic cyclic compound binding; heterocyclic compound binding; heme binding; binding; lipid binding; tetrapyrrole binding; steroid binding;	K17278			IPR001199;	Cytochrome b5-like heme/steroid binding domain;	PGRMC1-SCAP complex;
O00264	181	S	phosphorylaton	Membrane-associated progesterone receptor component 1	PGRMC1	241.36	O00264	-0.43033	2	3888800000	1152700000	1.546	nucl	cellular component organization; single-multicellular organism process; cellular developmental process; neuron development; neurogenesis; cellular component morphogenesis; single-organism process; response to stimulus; cell development; axon guidance; cell morphogenesis involved in differentiation; anatomical structure morphogenesis; response to external stimulus; cell differentiation; cell morph…	membrane; nuclear outer membrane-endoplasmic reticulum membrane network; endoplasmic reticulum; organelle membrane; cytoplasm; intrinsic to membrane; intracellular part; cell; organelle part; non-membrane-bounded organelle; membrane-enclosed lumen; intracellular organelle lumen; membrane part; cell part; intracellular; membrane-bounded organelle; endoplasmic reticulum membrane; organelle lumen; i…	organic cyclic compound binding; heterocyclic compound binding; heme binding; binding; lipid binding; tetrapyrrole binding; steroid binding;	K17278			IPR001199;	Cytochrome b5-like heme/steroid binding domain;	PGRMC1-SCAP complex;
O00267	1034	T	phosphorylaton	Transcription elongation factor SPT5	SUPT5H	130.89	O00267	0.40207	2	152120000	91535000	1.135	nucl	viral genome replication; positive regulation of biosynthetic process; regulation of response to extracellular stimulus; DNA-dependent transcription, elongation; cellular metabolic process; metabolic process; regulation of DNA-dependent transcription, elongation; negative regulation of macromolecule biosynthetic process; macromolecule metabolic process; interspecies interaction between organisms;…	intracellular organelle; intracellular organelle part; nuclear lumen; macromolecular complex; intracellular part; cell; organelle part; membrane-enclosed lumen; intracellular membrane-bounded organelle; DSIF complex; organelle; nucleoplasm; nucleus; intracellular organelle lumen; cell part; intracellular; transcription elongation factor complex; membrane-bounded organelle; protein complex; nucleo…		K15172			IPR008991; IPR006645; IPR024945; IPR005824; IPR005100; IPR022581;	KOW; Spt5 transcription elongation factor, N-terminal; Spt5 C-terminal domain; Translation protein SH3-like domain; Transcription elongation factor Spt5, NGN domain; NusG, N-terminal;	DSIF complex; Transcription elongation factor complex; RNA pol II containing coactivator complex Tat-SF;
O00411	402	K	acetylation	DNA-directed RNA polymerase, mitochondrial	POLRMT	62.203	_TLQCLFEK(ac)QLHMELASR_	-0.66405	3	6723500	5826000	0.637	nucl	cellular component organization; cellular aromatic compound metabolic process; DNA-dependent transcription, initiation; transcription from mitochondrial promoter; single-organism process; biosynthetic process; cellular metabolic process; organic substance metabolic process; metabolic process; heterocycle metabolic process; aromatic compound biosynthetic process; nucleobase-containing compound met…	intracellular organelle; mitochondrial matrix; mitochondrial nucleoid; mitochondrial part; intracellular non-membrane-bounded organelle; cytoplasm; intracellular organelle part; intracellular part; cell; organelle part; mitochondrion; non-membrane-bounded organelle; membrane-enclosed lumen; intracellular membrane-bounded organelle; organelle; intracellular organelle lumen; intracellular; cell par…	organic cyclic compound binding; heterocyclic compound binding; DNA binding; nucleotidyltransferase activity; RNA polymerase activity; catalytic activity; binding; nucleic acid binding; DNA-directed RNA polymerase activity; transferase activity; transferase activity, transferring phosphorus-containing groups;	K10908			IPR024075;	DNA-directed RNA polymerase, helix hairpin domain;
O00429	616	S	phosphorylaton	Dynamin-1-like protein	DNM1L	52.365	O00429	-2.2399	2	143910000	71433000	0.938	cyto	cellular component biogenesis; regulation of cell death; nucleoside metabolic process; cellular component morphogenesis; regulation of mitochondrion organization; cellular metabolic process; metabolic process; GTP catabolic process; purine nucleotide catabolic process; guanosine-containing compound metabolic process; regulation of localization; purine ribonucleoside catabolic process; macromolecu…	membrane; outer membrane; microtubule; organelle membrane; cytoplasm; macromolecular complex; intracellular part; cell; organelle part; non-membrane-bounded organelle; mitochondrial envelope; cytoskeleton; microtubule cytoskeleton; intracellular; cell part; microbody; perinuclear region of cytoplasm; organelle outer membrane; membrane-bounded organelle; intracellular organelle; mitochondrial part…	nucleoside phosphate binding; nucleoside binding; ion binding; hydrolase activity, acting on acid anhydrides; hydrolase activity; nucleotide binding; nucleoside-triphosphatase activity; organic cyclic compound binding; heterocyclic compound binding; ribonucleoside binding; pyrophosphatase activity; catalytic activity; ribonucleotide binding; binding; GTPase activity; purine ribonucleoside binding…	K17065	DNM1L; dynamin 1-like protein [EC:3.6.5.5]	hsa04668 TNF signaling pathway - Homo sapiens (human);	IPR003130; IPR001401; IPR020850; IPR027417; IPR000375;	Dynamin central domain; Dynamin, GTPase domain; Dynamin GTPase effector; GTPase effector domain, GED; P-loop containing nucleoside triphosphate hydrolase;	DLP1-hFIS1 complex;
O00443	259	S	phosphorylaton	Phosphatidylinositol 4-phosphate 3-kinase C2 domain-containing subunit alpha	PIK3C2A	104.49	O00443	-0.2102	2	24128000	18431000	0.946	cyto	single organism signaling; cellular component biogenesis; vesicle coating; muscle system process; regulation of biological quality; platelet-derived growth factor receptor signaling pathway; insulin receptor signaling pathway; cell surface receptor signaling pathway; single-organism process; establishment of localization; inositol lipid-mediated signaling; metabolic process; signal transduction; …	membrane; intracellular organelle; cytoplasmic vesicle; cell periphery; membrane-bounded vesicle; cytoplasmic membrane-bounded vesicle; vesicle; cytoplasm; intracellular part; cytosol; cell; coated vesicle; plasma membrane; intracellular membrane-bounded organelle; organelle; nucleus; clathrin-coated vesicle; cell part; intracellular; Golgi apparatus; membrane-bounded organelle; cytoplasmic part;	nucleoside phosphate binding; phosphotransferase activity, alcohol group as acceptor; heterocyclic compound binding; organic cyclic compound binding; kinase activity; ribonucleotide binding; catalytic activity; binding; phosphatidylinositol binding; purine ribonucleoside binding; lipid binding; anion binding; adenyl ribonucleotide binding; adenyl nucleotide binding; 1-phosphatidylinositol-4-phosp…	K00923	PIK3C2; phosphatidylinositol-4-phosphate 3-kinase [EC:2.7.1.154]	hsa00562 Inositol phosphate metabolism - Homo sapiens (human); hsa01100 Metabolic pathways - Homo sapiens (human); hsa04070 Phosphatidylinositol signaling system - Homo sapiens (human);	IPR000403; IPR001263; IPR002420; IPR001683; IPR011009; IPR016024; IPR000008; IPR000341;	Phosphatidylinositol 3-kinase Ras-binding (PI3K RBD) domain; Phosphoinositide 3-kinase, accessory (PIK) domain; Armadillo-type fold; Phosphatidylinositol 3-/4-kinase, catalytic domain; Phosphatidylinositol 3-kinase, C2 domain; Protein kinase-like domain; C2 domain; Phox homologous domain;	EGFR-containing signaling complex;
O00443	338	S	phosphorylaton	Phosphatidylinositol 4-phosphate 3-kinase C2 domain-containing subunit alpha	PIK3C2A	60.828	O00443	0.38201	2	194280000	208550000	0.614	cyto	single organism signaling; cellular component biogenesis; vesicle coating; muscle system process; regulation of biological quality; platelet-derived growth factor receptor signaling pathway; insulin receptor signaling pathway; cell surface receptor signaling pathway; single-organism process; establishment of localization; inositol lipid-mediated signaling; metabolic process; signal transduction; …	membrane; intracellular organelle; cytoplasmic vesicle; cell periphery; membrane-bounded vesicle; cytoplasmic membrane-bounded vesicle; vesicle; cytoplasm; intracellular part; cytosol; cell; coated vesicle; plasma membrane; intracellular membrane-bounded organelle; organelle; nucleus; clathrin-coated vesicle; cell part; intracellular; Golgi apparatus; membrane-bounded organelle; cytoplasmic part;	nucleoside phosphate binding; phosphotransferase activity, alcohol group as acceptor; heterocyclic compound binding; organic cyclic compound binding; kinase activity; ribonucleotide binding; catalytic activity; binding; phosphatidylinositol binding; purine ribonucleoside binding; lipid binding; anion binding; adenyl ribonucleotide binding; adenyl nucleotide binding; 1-phosphatidylinositol-4-phosp…	K00923	PIK3C2; phosphatidylinositol-4-phosphate 3-kinase [EC:2.7.1.154]	hsa00562 Inositol phosphate metabolism - Homo sapiens (human); hsa01100 Metabolic pathways - Homo sapiens (human); hsa04070 Phosphatidylinositol signaling system - Homo sapiens (human);	IPR000403; IPR001263; IPR002420; IPR001683; IPR011009; IPR016024; IPR000008; IPR000341;	Phosphatidylinositol 3-kinase Ras-binding (PI3K RBD) domain; Phosphoinositide 3-kinase, accessory (PIK) domain; Armadillo-type fold; Phosphatidylinositol 3-/4-kinase, catalytic domain; Phosphatidylinositol 3-kinase, C2 domain; Protein kinase-like domain; C2 domain; Phox homologous domain;	EGFR-containing signaling complex;
O00443	1553	S	phosphorylaton	Phosphatidylinositol 4-phosphate 3-kinase C2 domain-containing subunit alpha	PIK3C2A	62.024	O00443	1.2393	2	22743000	13002000	1.46	cyto	single organism signaling; cellular component biogenesis; vesicle coating; muscle system process; regulation of biological quality; platelet-derived growth factor receptor signaling pathway; insulin receptor signaling pathway; cell surface receptor signaling pathway; single-organism process; establishment of localization; inositol lipid-mediated signaling; metabolic process; signal transduction; …	membrane; intracellular organelle; cytoplasmic vesicle; cell periphery; membrane-bounded vesicle; cytoplasmic membrane-bounded vesicle; vesicle; cytoplasm; intracellular part; cytosol; cell; coated vesicle; plasma membrane; intracellular membrane-bounded organelle; organelle; nucleus; clathrin-coated vesicle; cell part; intracellular; Golgi apparatus; membrane-bounded organelle; cytoplasmic part;	nucleoside phosphate binding; phosphotransferase activity, alcohol group as acceptor; heterocyclic compound binding; organic cyclic compound binding; kinase activity; ribonucleotide binding; catalytic activity; binding; phosphatidylinositol binding; purine ribonucleoside binding; lipid binding; anion binding; adenyl ribonucleotide binding; adenyl nucleotide binding; 1-phosphatidylinositol-4-phosp…	K00923	PIK3C2; phosphatidylinositol-4-phosphate 3-kinase [EC:2.7.1.154]	hsa00562 Inositol phosphate metabolism - Homo sapiens (human); hsa01100 Metabolic pathways - Homo sapiens (human); hsa04070 Phosphatidylinositol signaling system - Homo sapiens (human);	IPR000403; IPR001263; IPR002420; IPR001683; IPR011009; IPR016024; IPR000008; IPR000341;	Phosphatidylinositol 3-kinase Ras-binding (PI3K RBD) domain; Phosphoinositide 3-kinase, accessory (PIK) domain; Armadillo-type fold; Phosphatidylinositol 3-/4-kinase, catalytic domain; Phosphatidylinositol 3-kinase, C2 domain; Protein kinase-like domain; C2 domain; Phox homologous domain;	EGFR-containing signaling complex;
O00499	296	S	phosphorylaton	Myc box-dependent-interacting protein 1	BIN1	67.136	O00499	3.3434	2	103140000	18685000	2.577	cyto	regulation of vesicle-mediated transport; regulation of biological quality; cellular developmental process; regulation of nucleotide catabolic process; single-organism process; multi-organism cellular process; modification of morphology or physiology of other organism; establishment of localization; positive regulation of cellular component organization; regulation of localization; positive regul…	cytoplasmic vesicle; membrane-bounded vesicle; cytoplasmic membrane-bounded vesicle; vesicle; cytoplasm; varicosity; intracellular part; cerebellar mossy fiber; cell; axon terminus; non-membrane-bounded organelle; cytoskeleton; clathrin-coated vesicle; synaptic vesicle; main axon; intracellular; cell part; neuron projection; membrane-bounded organelle; neuron projection terminus; neuron part; syn…					IPR001452; IPR027267; IPR004148;	Arfaptin homology (AH) domain/BAR domain; SH3 domain; BAR domain;
O00499	298	S	phosphorylaton	Myc box-dependent-interacting protein 1	BIN1	86.497	O00499	-0.34889	2	142340000	31951000	2.332	cyto	regulation of vesicle-mediated transport; regulation of biological quality; cellular developmental process; regulation of nucleotide catabolic process; single-organism process; multi-organism cellular process; modification of morphology or physiology of other organism; establishment of localization; positive regulation of cellular component organization; regulation of localization; positive regul…	cytoplasmic vesicle; membrane-bounded vesicle; cytoplasmic membrane-bounded vesicle; vesicle; cytoplasm; varicosity; intracellular part; cerebellar mossy fiber; cell; axon terminus; non-membrane-bounded organelle; cytoskeleton; clathrin-coated vesicle; synaptic vesicle; main axon; intracellular; cell part; neuron projection; membrane-bounded organelle; neuron projection terminus; neuron part; syn…					IPR001452; IPR027267; IPR004148;	Arfaptin homology (AH) domain/BAR domain; SH3 domain; BAR domain;
O00505	60	S	phosphorylaton	Importin subunit alpha-4	KPNA3	143.47	O00505	-0.74418	2	26622000	19419000	0.883	cyto	entry into host; cellular component biogenesis; single organism signaling; NLS-bearing substrate import into nucleus; establishment of protein localization to organelle; cell surface receptor signaling pathway; protein import; movement in environment of other organism involved in symbiotic interaction; single-organism process; nuclear transport; multi-organism cellular process; cellular response …	membrane; cytoplasm; macromolecular complex; intrinsic to membrane; intracellular part; cell; organelle part; membrane-enclosed lumen; nucleoplasm; intracellular organelle lumen; membrane part; intracellular; cell part; membrane-bounded organelle; organelle lumen; intracellular organelle; nuclear pore; nuclear envelope; pore complex; organelle envelope; intracellular organelle part; endomembrane …	signal sequence binding; protein transporter activity; peptide binding; binding; nuclear localization sequence binding; substrate-specific transporter activity; amide binding; transporter activity;				IPR002652; IPR011989; IPR016024;	Armadillo-type fold; Armadillo-like helical; Importin-alpha, importin-beta-binding domain;	TNF-alpha/NF-kappa B signaling complex; CTCF-nucleophosmin-PARP-HIS-KPNA-LMNA-TOP complex;
O00512	155	T	phosphorylaton	B-cell CLL/lymphoma 9 protein	BCL9	91.883	O00512	-0.25422	2	4468400	18706000	0.152	nucl	single organism signaling; negative regulation of developmental process; myotube differentiation; cell surface receptor signaling pathway; cellular developmental process; positive regulation of biosynthetic process; single-organism process; response to wounding; regulation of RNA biosynthetic process; signal transduction; cell communication; positive regulation of metabolic process; positive regu…	organelle; intracellular membrane-bounded organelle; intracellular organelle; nucleus; cell part; intracellular; cytoplasm; intracellular part; membrane-bounded organelle; cell;					IPR024670;	B-cell lymphoma 9, beta-catenin binding domain;
O00512	278	S	phosphorylaton	B-cell CLL/lymphoma 9 protein	BCL9	80.844	O00512	0.3384	3	685540000	141700000	4.464	nucl	single organism signaling; negative regulation of developmental process; myotube differentiation; cell surface receptor signaling pathway; cellular developmental process; positive regulation of biosynthetic process; single-organism process; response to wounding; regulation of RNA biosynthetic process; signal transduction; cell communication; positive regulation of metabolic process; positive regu…	organelle; intracellular membrane-bounded organelle; intracellular organelle; nucleus; cell part; intracellular; cytoplasm; intracellular part; membrane-bounded organelle; cell;					IPR024670;	B-cell lymphoma 9, beta-catenin binding domain;
O00512	687	S	phosphorylaton	B-cell CLL/lymphoma 9 protein	BCL9	82.925	O00512	0.66969	2	163080000	75015000	1.332	nucl	single organism signaling; negative regulation of developmental process; myotube differentiation; cell surface receptor signaling pathway; cellular developmental process; positive regulation of biosynthetic process; single-organism process; response to wounding; regulation of RNA biosynthetic process; signal transduction; cell communication; positive regulation of metabolic process; positive regu…	organelle; intracellular membrane-bounded organelle; intracellular organelle; nucleus; cell part; intracellular; cytoplasm; intracellular part; membrane-bounded organelle; cell;					IPR024670;	B-cell lymphoma 9, beta-catenin binding domain;
O00515	64	S	phosphorylaton	Ladinin-1	LAD1	77.576	O00515	0.17954	2	53946000	21380000	1.614	nucl		intracellular organelle; extracellular region part; intracellular non-membrane-bounded organelle; intracellular part; cell; extracellular matrix part; extracellular region; actin cytoskeleton; basement membrane; non-membrane-bounded organelle; cytoskeleton; organelle; extracellular matrix; intracellular; cell part; proteinaceous extracellular matrix;	structural molecule activity;
O00515	123	S	phosphorylaton	Ladinin-1	LAD1	70.452	O00515	-0.95323	2	23663000	29756000	0.369	nucl		intracellular organelle; extracellular region part; intracellular non-membrane-bounded organelle; intracellular part; cell; extracellular matrix part; extracellular region; actin cytoskeleton; basement membrane; non-membrane-bounded organelle; cytoskeleton; organelle; extracellular matrix; intracellular; cell part; proteinaceous extracellular matrix;	structural molecule activity;
O00515	177	S	phosphorylaton	Ladinin-1	LAD1	85.837	O00515	0.40308	2	63965000	41240000	0.803	nucl		intracellular organelle; extracellular region part; intracellular non-membrane-bounded organelle; intracellular part; cell; extracellular matrix part; extracellular region; actin cytoskeleton; basement membrane; non-membrane-bounded organelle; cytoskeleton; organelle; extracellular matrix; intracellular; cell part; proteinaceous extracellular matrix;	structural molecule activity;
O00515	272	S	phosphorylaton	Ladinin-1	LAD1	57.045	O00515	-0.11189	2	11459000	18768000	0.373	nucl		intracellular organelle; extracellular region part; intracellular non-membrane-bounded organelle; intracellular part; cell; extracellular matrix part; extracellular region; actin cytoskeleton; basement membrane; non-membrane-bounded organelle; cytoskeleton; organelle; extracellular matrix; intracellular; cell part; proteinaceous extracellular matrix;	structural molecule activity;
O00559	36	S	phosphorylaton	Receptor-binding cancer antigen expressed on SiSo cells	EBAG9	194.81	O00559	1.685	2	4076000000	1644200000	1.315	mito	regulation of cell growth; regulation of cellular process; regulation of biological process; regulation of growth; death; cell death; apoptotic process; single-organism cellular process; single-organism process; regulation of cellular component organization; programmed cell death; cellular process; biological regulation;	membrane; cytoplasmic vesicle; organelle membrane; membrane-bounded vesicle; cell periphery; cell junction; cytoplasmic membrane-bounded vesicle; vesicle; cytoplasm; intrinsic to membrane; intracellular part; cell; organelle part; focal adhesion; membrane part; intracellular; cell part; adherens junction; Golgi apparatus part; secretory granule; cell-substrate junction; membrane-bounded organelle…	peptidase activator activity; enzyme regulator activity; peptidase activator activity involved in apoptotic process; enzyme activator activity; peptidase regulator activity;
O00566	163	S	phosphorylaton	U3 small nucleolar ribonucleoprotein protein MPP10	MPHOSPH10	56.882	O00566	0.46287	2	8247100	67621000	0.097	nucl	cellular component biogenesis; regulation of cellular process; ribonucleoprotein complex biogenesis; cellular aromatic compound metabolic process; negative regulation of phosphatase activity; cellular metabolic process; negative regulation of hydrolase activity; organic substance metabolic process; metabolic process; heterocycle metabolic process; nucleobase-containing compound metabolic process;…	intracellular organelle; intracellular non-membrane-bounded organelle; intracellular organelle part; macromolecular complex; nuclear lumen; intracellular part; nucleolus; cell; organelle part; non-membrane-bounded organelle; organelle; intracellular membrane-bounded organelle; membrane-enclosed lumen; nucleus; intracellular organelle lumen; small nucleolar ribonucleoprotein complex; intracellular…		K14559	MPP10; U3 small nucleolar RNA-associated protein MPP10	hsa03008 Ribosome biogenesis in eukaryotes - Homo sapiens (human);			IMP3-IMP4-MPP10 complex;
O00567	519	S	phosphorylaton	Nucleolar protein 56	NOP56	122.01	O00567	-0.93283	3	907280000	889430000	0.721	nucl	rRNA metabolic process; RNA processing; ncRNA processing; cellular component biogenesis; ribonucleoprotein complex biogenesis; cellular aromatic compound metabolic process; death; single-organism cellular process; nitrogen compound metabolic process; organic cyclic compound metabolic process; ribosome biogenesis; single-organism process; primary metabolic process; cellular metabolic process; orga…	intracellular organelle; intracellular non-membrane-bounded organelle; cytoplasm; intracellular organelle part; nuclear lumen; macromolecular complex; nucleolar part; intracellular part; nucleolus; cell; organelle part; pre-snoRNP complex; non-membrane-bounded organelle; membrane-enclosed lumen; intracellular membrane-bounded organelle; organelle; nucleus; intracellular organelle lumen; small nuc…	snoRNA binding; organic cyclic compound binding; heterocyclic compound binding; RNA binding; binding; nucleic acid binding;	K14564	NOP56; nucleolar protein 56	hsa03008 Ribosome biogenesis in eukaryotes - Homo sapiens (human);	IPR002687; IPR012974; IPR012976;	NOP5, N-terminal; NOSIC; Nop domain;	Nop56p-associated pre-rRNA complex;
O00567	520	S	phosphorylaton	Nucleolar protein 56	NOP56	160.57	O00567	-0.81244	2	472180000	441690000	0.666	nucl	rRNA metabolic process; RNA processing; ncRNA processing; cellular component biogenesis; ribonucleoprotein complex biogenesis; cellular aromatic compound metabolic process; death; single-organism cellular process; nitrogen compound metabolic process; organic cyclic compound metabolic process; ribosome biogenesis; single-organism process; primary metabolic process; cellular metabolic process; orga…	intracellular organelle; intracellular non-membrane-bounded organelle; cytoplasm; intracellular organelle part; nuclear lumen; macromolecular complex; nucleolar part; intracellular part; nucleolus; cell; organelle part; pre-snoRNP complex; non-membrane-bounded organelle; membrane-enclosed lumen; intracellular membrane-bounded organelle; organelle; nucleus; intracellular organelle lumen; small nuc…	snoRNA binding; organic cyclic compound binding; heterocyclic compound binding; RNA binding; binding; nucleic acid binding;	K14564	NOP56; nucleolar protein 56	hsa03008 Ribosome biogenesis in eukaryotes - Homo sapiens (human);	IPR002687; IPR012974; IPR012976;	NOP5, N-terminal; NOSIC; Nop domain;	Nop56p-associated pre-rRNA complex;
O00571	594	S	phosphorylaton	ATP-dependent RNA helicase DDX3X	DDX3X	45.598	O00571;O15523	0.081335	2	8979500	15511000	0.382	nucl	cellular component biogenesis; single organism signaling; positive regulation of type I interferon production; regulation of biological quality; regulation of cell death; ribonucleoprotein complex biogenesis; positive regulation of cellular protein metabolic process; ribonucleoprotein complex assembly; cell surface receptor signaling pathway; posttranscriptional regulation of gene expression; pos…	membrane; outer membrane; organelle membrane; cytoplasm; macromolecular complex; intracellular part; nuclear body; cell; organelle part; non-membrane-bounded organelle; membrane-enclosed lumen; mitochondrial envelope; nucleoplasm; intracellular organelle lumen; nuclear speck; intracellular; cell part; organelle outer membrane; membrane-bounded organelle; nucleoplasm part; organelle lumen; intrace…	mRNA 5'-UTR binding; nucleoside phosphate binding; ATP-dependent helicase activity; hydrolase activity, acting on acid anhydrides; protein binding; hydrolase activity; ATPase activity; organic cyclic compound binding; heterocyclic compound binding; mRNA binding; pyrophosphatase activity; ribosomal small subunit binding; catalytic activity; ribonucleotide binding; translation initiation factor bin…	K11594	DDX3X; ATP-dependent RNA helicase DDX3X [EC:3.6.4.13]	hsa04622 RIG-I-like receptor signaling pathway - Homo sapiens (human); hsa05161 Hepatitis B - Homo sapiens (human); hsa05203 Viral carcinogenesis - Homo sapiens (human);	IPR014014; IPR011545; IPR014001; IPR027417; IPR001650;	Helicase, C-terminal; Helicase, superfamily 1/2, ATP-binding domain; RNA helicase, DEAD-box type, Q motif; DNA/RNA helicase, DEAD/DEAH box type, N-terminal; P-loop containing nucleoside triphosphate hydrolase;	TNF-alpha/Nf-kappa B signaling complex; Large Drosha complex; Spliceosome;
O00584	117	K	acetylation	Ribonuclease T2	RNASET2	56.719	_HEWEK(ac)HGTCAAQVDALNSQK_	0.45026	3	3573500	3296500	0.997	extr	cellular macromolecule catabolic process; cellular aromatic compound metabolic process; organic cyclic compound metabolic process; nitrogen compound metabolic process; primary metabolic process; cellular metabolic process; organic substance metabolic process; RNA catabolic process; RNA metabolic process; organic substance catabolic process; cellular nitrogen compound catabolic process; aromatic c…	endoplasmic reticulum lumen; intracellular organelle; extracellular space; extracellular region part; endoplasmic reticulum; cytoplasm; intracellular organelle part; intracellular part; cell; lysosomal lumen; extracellular region; organelle part; vacuolar lumen; organelle; intracellular membrane-bounded organelle; membrane-enclosed lumen; intracellular organelle lumen; endoplasmic reticulum part;…	RNA binding; endoribonuclease activity; hydrolase activity; endonuclease activity, active with either ribo- or deoxyribonucleic acids and producing 3'-phosphomonoesters; heterocyclic compound binding; organic cyclic compound binding; catalytic activity; ribonuclease T2 activity; endoribonuclease activity, producing 3'-phosphomonoesters; binding; nuclease activity; hydrolase activity, acting on es…	K01166
O00592	431	K	acetylation	Podocalyxin	PODXL	71.501	_DK(ac)WDELK_	2.1169	2	6800100	5066100	1.112	E.R.	positive regulation of cell migration; localization of cell; regulation of cell projection assembly; positive regulation of locomotion; tube formation; cellular developmental process; single-organism process; biological adhesion; tissue morphogenesis; regulation of localization; cell adhesion; glomerular visceral epithelial cell development; renal filtration cell differentiation; developmental pr…	cell leading edge; membrane; intrinsic to plasma membrane; cell projection; apical plasma membrane; cell junction; cell periphery; slit diaphragm; cytoplasm; intrinsic to membrane; intracellular part; integral to plasma membrane; cell-cell junction; cell projection part; cell; integral to membrane; plasma membrane; plasma membrane part; cell part; membrane part; intracellular; microvillus; lamell…		K06817
O14497	363	S	phosphorylaton	AT-rich interactive domain-containing protein 1A	ARID1A	111.53	O14497	0.20383	3	123830000	40098000	1.901	cyto	single organism signaling; positive regulation of biosynthetic process; single-organism process; biosynthetic process; cellular metabolic process; protein complex disassembly; intracellular estrogen receptor signaling pathway; regulation of RNA biosynthetic process; metabolic process; signal transduction; chromatin-mediated maintenance of transcription; cell communication; positive regulation of …	intracellular organelle; intracellular non-membrane-bounded organelle; intracellular organelle part; nuclear lumen; macromolecular complex; intracellular part; cell; SWI/SNF superfamily-type complex; organelle part; nBAF complex; chromosomal part; non-membrane-bounded organelle; membrane-enclosed lumen; intracellular membrane-bounded organelle; organelle; nucleus; intracellular organelle lumen; c…	transcription factor binding transcription factor activity; organic cyclic compound binding; heterocyclic compound binding; DNA binding; transcription coactivator activity; transcription cofactor activity; protein binding transcription factor activity; binding; nucleic acid binding;	K11653			IPR016024; IPR001606;	ARID/BRIGHT DNA-binding domain; Armadillo-type fold;	SIN3-ING1b complex II; Brm-associated complex; p300-CBP-p270 complex; BRM-SIN3A complex; BRG1-SIN3A-HDAC containing SWI/SNF remodeling complex I; EBAFa complex; LARC complex; SWI-SNF chromatin remodeling-related-BRCA1 complex; BRG1-SIN3A complex; BRG1-associated complex; WINAC complex; BRM-associated complex; NUMAC complex; p300-CBP-p270-SWI/SNF complex; BRM-SIN3A-HDAC complex; BAF complex; Brg1-…
O14497	696	S	phosphorylaton	AT-rich interactive domain-containing protein 1A	ARID1A	154.55	O14497	0.70841	2	46521000	17628000	1.492	cyto	single organism signaling; positive regulation of biosynthetic process; single-organism process; biosynthetic process; cellular metabolic process; protein complex disassembly; intracellular estrogen receptor signaling pathway; regulation of RNA biosynthetic process; metabolic process; signal transduction; chromatin-mediated maintenance of transcription; cell communication; positive regulation of …	intracellular organelle; intracellular non-membrane-bounded organelle; intracellular organelle part; nuclear lumen; macromolecular complex; intracellular part; cell; SWI/SNF superfamily-type complex; organelle part; nBAF complex; chromosomal part; non-membrane-bounded organelle; membrane-enclosed lumen; intracellular membrane-bounded organelle; organelle; nucleus; intracellular organelle lumen; c…	transcription factor binding transcription factor activity; organic cyclic compound binding; heterocyclic compound binding; DNA binding; transcription coactivator activity; transcription cofactor activity; protein binding transcription factor activity; binding; nucleic acid binding;	K11653			IPR016024; IPR001606;	ARID/BRIGHT DNA-binding domain; Armadillo-type fold;	SIN3-ING1b complex II; Brm-associated complex; p300-CBP-p270 complex; BRM-SIN3A complex; BRG1-SIN3A-HDAC containing SWI/SNF remodeling complex I; EBAFa complex; LARC complex; SWI-SNF chromatin remodeling-related-BRCA1 complex; BRG1-SIN3A complex; BRG1-associated complex; WINAC complex; BRM-associated complex; NUMAC complex; p300-CBP-p270-SWI/SNF complex; BRM-SIN3A-HDAC complex; BAF complex; Brg1-…
O14497	1751	S	phosphorylaton	AT-rich interactive domain-containing protein 1A	ARID1A	66.989	O14497	-0.79616	2	83361000	44502000	1.137	cyto	single organism signaling; positive regulation of biosynthetic process; single-organism process; biosynthetic process; cellular metabolic process; protein complex disassembly; intracellular estrogen receptor signaling pathway; regulation of RNA biosynthetic process; metabolic process; signal transduction; chromatin-mediated maintenance of transcription; cell communication; positive regulation of …	intracellular organelle; intracellular non-membrane-bounded organelle; intracellular organelle part; nuclear lumen; macromolecular complex; intracellular part; cell; SWI/SNF superfamily-type complex; organelle part; nBAF complex; chromosomal part; non-membrane-bounded organelle; membrane-enclosed lumen; intracellular membrane-bounded organelle; organelle; nucleus; intracellular organelle lumen; c…	transcription factor binding transcription factor activity; organic cyclic compound binding; heterocyclic compound binding; DNA binding; transcription coactivator activity; transcription cofactor activity; protein binding transcription factor activity; binding; nucleic acid binding;	K11653			IPR016024; IPR001606;	ARID/BRIGHT DNA-binding domain; Armadillo-type fold;	SIN3-ING1b complex II; Brm-associated complex; p300-CBP-p270 complex; BRM-SIN3A complex; BRG1-SIN3A-HDAC containing SWI/SNF remodeling complex I; EBAFa complex; LARC complex; SWI-SNF chromatin remodeling-related-BRCA1 complex; BRG1-SIN3A complex; BRG1-associated complex; WINAC complex; BRM-associated complex; NUMAC complex; p300-CBP-p270-SWI/SNF complex; BRM-SIN3A-HDAC complex; BAF complex; Brg1-…
O14497	1754	S	phosphorylaton	AT-rich interactive domain-containing protein 1A	ARID1A	35.678	O14497	0.81102	3	3006100	668120	1.802	cyto	single organism signaling; positive regulation of biosynthetic process; single-organism process; biosynthetic process; cellular metabolic process; protein complex disassembly; intracellular estrogen receptor signaling pathway; regulation of RNA biosynthetic process; metabolic process; signal transduction; chromatin-mediated maintenance of transcription; cell communication; positive regulation of …	intracellular organelle; intracellular non-membrane-bounded organelle; intracellular organelle part; nuclear lumen; macromolecular complex; intracellular part; cell; SWI/SNF superfamily-type complex; organelle part; nBAF complex; chromosomal part; non-membrane-bounded organelle; membrane-enclosed lumen; intracellular membrane-bounded organelle; organelle; nucleus; intracellular organelle lumen; c…	transcription factor binding transcription factor activity; organic cyclic compound binding; heterocyclic compound binding; DNA binding; transcription coactivator activity; transcription cofactor activity; protein binding transcription factor activity; binding; nucleic acid binding;	K11653			IPR016024; IPR001606;	ARID/BRIGHT DNA-binding domain; Armadillo-type fold;	SIN3-ING1b complex II; Brm-associated complex; p300-CBP-p270 complex; BRM-SIN3A complex; BRG1-SIN3A-HDAC containing SWI/SNF remodeling complex I; EBAFa complex; LARC complex; SWI-SNF chromatin remodeling-related-BRCA1 complex; BRG1-SIN3A complex; BRG1-associated complex; WINAC complex; BRM-associated complex; NUMAC complex; p300-CBP-p270-SWI/SNF complex; BRM-SIN3A-HDAC complex; BAF complex; Brg1-…
O14497	1755	S	phosphorylaton	AT-rich interactive domain-containing protein 1A	ARID1A	122.6	O14497	-0.86252	2	37678000	20557000	1.135	cyto	single organism signaling; positive regulation of biosynthetic process; single-organism process; biosynthetic process; cellular metabolic process; protein complex disassembly; intracellular estrogen receptor signaling pathway; regulation of RNA biosynthetic process; metabolic process; signal transduction; chromatin-mediated maintenance of transcription; cell communication; positive regulation of …	intracellular organelle; intracellular non-membrane-bounded organelle; intracellular organelle part; nuclear lumen; macromolecular complex; intracellular part; cell; SWI/SNF superfamily-type complex; organelle part; nBAF complex; chromosomal part; non-membrane-bounded organelle; membrane-enclosed lumen; intracellular membrane-bounded organelle; organelle; nucleus; intracellular organelle lumen; c…	transcription factor binding transcription factor activity; organic cyclic compound binding; heterocyclic compound binding; DNA binding; transcription coactivator activity; transcription cofactor activity; protein binding transcription factor activity; binding; nucleic acid binding;	K11653			IPR016024; IPR001606;	ARID/BRIGHT DNA-binding domain; Armadillo-type fold;	SIN3-ING1b complex II; Brm-associated complex; p300-CBP-p270 complex; BRM-SIN3A complex; BRG1-SIN3A-HDAC containing SWI/SNF remodeling complex I; EBAFa complex; LARC complex; SWI-SNF chromatin remodeling-related-BRCA1 complex; BRG1-SIN3A complex; BRG1-associated complex; WINAC complex; BRM-associated complex; NUMAC complex; p300-CBP-p270-SWI/SNF complex; BRM-SIN3A-HDAC complex; BAF complex; Brg1-…
O14578	480	S	phosphorylaton	Citron Rho-interacting kinase	CIT	49.343	O14578	0.94028	3	5404300	5226600	0.408	nucl	single organism signaling; negative regulation of developmental process; reproductive process; negative regulation of cellular component organization; mitosis; neuron development; cellular developmental process; neurogenesis; single-organism process; sister chromatid segregation; signal transduction; negative regulation of dendrite morphogenesis; cell communication; single organism reproductive p…	cell leading edge; intracellular organelle; cell projection; intracellular non-membrane-bounded organelle; cytoplasm; intracellular part; cell; actin cytoskeleton; non-membrane-bounded organelle; cytoskeleton; organelle; intracellular membrane-bounded organelle; intracellular; cell part; vacuole; ruffle; membrane-bounded organelle; cytoplasmic part;	nucleoside phosphate binding; phosphotransferase activity, alcohol group as acceptor; nucleoside-triphosphatase regulator activity; GTPase regulator activity; protein kinase activity; organic cyclic compound binding; heterocyclic compound binding; kinase activity; catalytic activity; ribonucleotide binding; binding; purine ribonucleoside binding; lipid binding; cation binding; anion binding; aden…	K16308			IPR002290; IPR001180; IPR011009; IPR000961; IPR001849; IPR017892; IPR002219; IPR000719; IPR011993;	Protein kinase domain; Pleckstrin homology-like domain; Protein kinase C-like, phorbol ester/diacylglycerol binding; Pleckstrin homology domain; Protein kinase, C-terminal; Protein kinase-like domain; AGC-kinase, C-terminal; Serine/threonine- /dual specificity protein kinase, catalytic domain; Citron-like;
O14617	632	S	phosphorylaton	AP-3 complex subunit delta-1	AP3D1	73.104	O14617	1.9106	3	925700000	153820000	7.05	cyto	regulation of T cell activation; single organism signaling; regulation of leukocyte activation; pigment biosynthetic process; endomembrane system organization; single-organism process; biosynthetic process; regulation of lymphocyte activation; positive regulation of alpha-beta T cell activation; protein transport; neurological system process; establishment of localization; positive regulation of …	membrane; organelle membrane; cytoplasm; macromolecular complex; intracellular part; cell; axon terminus; organelle part; membrane part; cell part; intracellular; neuron projection; Golgi apparatus part; endosome; neuron projection terminus; membrane-bounded organelle; neuron part; synapse part; intracellular organelle; endosome membrane; cell projection; coated membrane; intracellular organelle …	substrate-specific transporter activity; protein transporter activity; transporter activity;	K12396	AP3D1; AP-3 complex subunit delta-1	hsa04142 Lysosome - Homo sapiens (human);	IPR011989; IPR016024; IPR002553;	Clathrin/coatomer adaptor, adaptin-like, N-terminal; Armadillo-type fold; Armadillo-like helical;	AP3D1-AP3S1 complex; AP3 adapter complex; AP3D1-AP3S2 complex; AP3-BLOC1 complex;
O14617	634	S	phosphorylaton	AP-3 complex subunit delta-1	AP3D1	73.104	O14617	1.9106	3	925700000	153820000	6.328	cyto	regulation of T cell activation; single organism signaling; regulation of leukocyte activation; pigment biosynthetic process; endomembrane system organization; single-organism process; biosynthetic process; regulation of lymphocyte activation; positive regulation of alpha-beta T cell activation; protein transport; neurological system process; establishment of localization; positive regulation of …	membrane; organelle membrane; cytoplasm; macromolecular complex; intracellular part; cell; axon terminus; organelle part; membrane part; cell part; intracellular; neuron projection; Golgi apparatus part; endosome; neuron projection terminus; membrane-bounded organelle; neuron part; synapse part; intracellular organelle; endosome membrane; cell projection; coated membrane; intracellular organelle …	substrate-specific transporter activity; protein transporter activity; transporter activity;	K12396	AP3D1; AP-3 complex subunit delta-1	hsa04142 Lysosome - Homo sapiens (human);	IPR011989; IPR016024; IPR002553;	Clathrin/coatomer adaptor, adaptin-like, N-terminal; Armadillo-type fold; Armadillo-like helical;	AP3D1-AP3S1 complex; AP3 adapter complex; AP3D1-AP3S2 complex; AP3-BLOC1 complex;
O14617	636	S	phosphorylaton	AP-3 complex subunit delta-1	AP3D1	41.89	O14617	1.9106	3	767120000	143630000	2.879	cyto	regulation of T cell activation; single organism signaling; regulation of leukocyte activation; pigment biosynthetic process; endomembrane system organization; single-organism process; biosynthetic process; regulation of lymphocyte activation; positive regulation of alpha-beta T cell activation; protein transport; neurological system process; establishment of localization; positive regulation of …	membrane; organelle membrane; cytoplasm; macromolecular complex; intracellular part; cell; axon terminus; organelle part; membrane part; cell part; intracellular; neuron projection; Golgi apparatus part; endosome; neuron projection terminus; membrane-bounded organelle; neuron part; synapse part; intracellular organelle; endosome membrane; cell projection; coated membrane; intracellular organelle …	substrate-specific transporter activity; protein transporter activity; transporter activity;	K12396	AP3D1; AP-3 complex subunit delta-1	hsa04142 Lysosome - Homo sapiens (human);	IPR011989; IPR016024; IPR002553;	Clathrin/coatomer adaptor, adaptin-like, N-terminal; Armadillo-type fold; Armadillo-like helical;	AP3D1-AP3S1 complex; AP3 adapter complex; AP3D1-AP3S2 complex; AP3-BLOC1 complex;
O14617	832	K	acetylation	AP-3 complex subunit delta-1	AP3D1	71.076	_SPEK(ac)DVPMVEK_	0.01488	2	3726700	1351400	2.399	cyto	regulation of T cell activation; single organism signaling; regulation of leukocyte activation; pigment biosynthetic process; endomembrane system organization; single-organism process; biosynthetic process; regulation of lymphocyte activation; positive regulation of alpha-beta T cell activation; protein transport; neurological system process; establishment of localization; positive regulation of …	membrane; organelle membrane; cytoplasm; macromolecular complex; intracellular part; cell; axon terminus; organelle part; membrane part; cell part; intracellular; neuron projection; Golgi apparatus part; endosome; neuron projection terminus; membrane-bounded organelle; neuron part; synapse part; intracellular organelle; endosome membrane; cell projection; coated membrane; intracellular organelle …	substrate-specific transporter activity; protein transporter activity; transporter activity;	K12396	AP3D1; AP-3 complex subunit delta-1	hsa04142 Lysosome - Homo sapiens (human);	IPR011989; IPR016024; IPR002553;	Clathrin/coatomer adaptor, adaptin-like, N-terminal; Armadillo-type fold; Armadillo-like helical;	AP3D1-AP3S1 complex; AP3 adapter complex; AP3D1-AP3S2 complex; AP3-BLOC1 complex;
O14639	367	S	phosphorylaton	Actin-binding LIM protein 1	ABLIM1	75.564	O14639	0.72914	3	107330000	29134000	2.358	nucl	visual perception; cellular developmental process; neuron development; positive regulation of biosynthetic process; neurogenesis; cellular component morphogenesis; single-organism process; neurological system process; regulation of RNA biosynthetic process; response to external stimulus; positive regulation of metabolic process; cell part morphogenesis; positive regulation of nitrogen compound me…	organelle; cytoskeleton; intracellular organelle; intracellular non-membrane-bounded organelle; cell part; intracellular; cytoplasm; intracellular part; cell; actin cytoskeleton; non-membrane-bounded organelle;	cytoskeletal protein binding; transition metal ion binding; binding; ion binding; actin binding; metal ion binding; cation binding; protein binding; zinc ion binding;	K07520	ABLIM; actin-binding LIM protein	hsa04360 Axon guidance - Homo sapiens (human);	IPR001781; IPR003128;	Villin headpiece; Zinc finger, LIM-type;
O14639	431	S	phosphorylaton	Actin-binding LIM protein 1	ABLIM1	130.27	O14639	0.06894	2	230350000	121000000	1.131	nucl	visual perception; cellular developmental process; neuron development; positive regulation of biosynthetic process; neurogenesis; cellular component morphogenesis; single-organism process; neurological system process; regulation of RNA biosynthetic process; response to external stimulus; positive regulation of metabolic process; cell part morphogenesis; positive regulation of nitrogen compound me…	organelle; cytoskeleton; intracellular organelle; intracellular non-membrane-bounded organelle; cell part; intracellular; cytoplasm; intracellular part; cell; actin cytoskeleton; non-membrane-bounded organelle;	cytoskeletal protein binding; transition metal ion binding; binding; ion binding; actin binding; metal ion binding; cation binding; protein binding; zinc ion binding;	K07520	ABLIM; actin-binding LIM protein	hsa04360 Axon guidance - Homo sapiens (human);	IPR001781; IPR003128;	Villin headpiece; Zinc finger, LIM-type;
O14639	452	S	phosphorylaton	Actin-binding LIM protein 1	ABLIM1	105	O14639	-0.80754	2	98675000	56652000	1.192	nucl	visual perception; cellular developmental process; neuron development; positive regulation of biosynthetic process; neurogenesis; cellular component morphogenesis; single-organism process; neurological system process; regulation of RNA biosynthetic process; response to external stimulus; positive regulation of metabolic process; cell part morphogenesis; positive regulation of nitrogen compound me…	organelle; cytoskeleton; intracellular organelle; intracellular non-membrane-bounded organelle; cell part; intracellular; cytoplasm; intracellular part; cell; actin cytoskeleton; non-membrane-bounded organelle;	cytoskeletal protein binding; transition metal ion binding; binding; ion binding; actin binding; metal ion binding; cation binding; protein binding; zinc ion binding;	K07520	ABLIM; actin-binding LIM protein	hsa04360 Axon guidance - Homo sapiens (human);	IPR001781; IPR003128;	Villin headpiece; Zinc finger, LIM-type;
O14639	640	S	phosphorylaton	Actin-binding LIM protein 1	ABLIM1	68.134	O14639	-1.3267	2	19725000	7196800	2.002	nucl	visual perception; cellular developmental process; neuron development; positive regulation of biosynthetic process; neurogenesis; cellular component morphogenesis; single-organism process; neurological system process; regulation of RNA biosynthetic process; response to external stimulus; positive regulation of metabolic process; cell part morphogenesis; positive regulation of nitrogen compound me…	organelle; cytoskeleton; intracellular organelle; intracellular non-membrane-bounded organelle; cell part; intracellular; cytoplasm; intracellular part; cell; actin cytoskeleton; non-membrane-bounded organelle;	cytoskeletal protein binding; transition metal ion binding; binding; ion binding; actin binding; metal ion binding; cation binding; protein binding; zinc ion binding;	K07520	ABLIM; actin-binding LIM protein	hsa04360 Axon guidance - Homo sapiens (human);	IPR001781; IPR003128;	Villin headpiece; Zinc finger, LIM-type;
O14639	655	S	phosphorylaton	Actin-binding LIM protein 1	ABLIM1	87.184	O14639	0.23587	2	395680000	182330000	1.511	nucl	visual perception; cellular developmental process; neuron development; positive regulation of biosynthetic process; neurogenesis; cellular component morphogenesis; single-organism process; neurological system process; regulation of RNA biosynthetic process; response to external stimulus; positive regulation of metabolic process; cell part morphogenesis; positive regulation of nitrogen compound me…	organelle; cytoskeleton; intracellular organelle; intracellular non-membrane-bounded organelle; cell part; intracellular; cytoplasm; intracellular part; cell; actin cytoskeleton; non-membrane-bounded organelle;	cytoskeletal protein binding; transition metal ion binding; binding; ion binding; actin binding; metal ion binding; cation binding; protein binding; zinc ion binding;	K07520	ABLIM; actin-binding LIM protein	hsa04360 Axon guidance - Homo sapiens (human);	IPR001781; IPR003128;	Villin headpiece; Zinc finger, LIM-type;
O14639	706	S	phosphorylaton	Actin-binding LIM protein 1	ABLIM1	91.076	O14639	0.40696	2	223920000	119250000	1.719	nucl	visual perception; cellular developmental process; neuron development; positive regulation of biosynthetic process; neurogenesis; cellular component morphogenesis; single-organism process; neurological system process; regulation of RNA biosynthetic process; response to external stimulus; positive regulation of metabolic process; cell part morphogenesis; positive regulation of nitrogen compound me…	organelle; cytoskeleton; intracellular organelle; intracellular non-membrane-bounded organelle; cell part; intracellular; cytoplasm; intracellular part; cell; actin cytoskeleton; non-membrane-bounded organelle;	cytoskeletal protein binding; transition metal ion binding; binding; ion binding; actin binding; metal ion binding; cation binding; protein binding; zinc ion binding;	K07520	ABLIM; actin-binding LIM protein	hsa04360 Axon guidance - Homo sapiens (human);	IPR001781; IPR003128;	Villin headpiece; Zinc finger, LIM-type;
O14646	1689	S	phosphorylaton	Chromodomain-helicase-DNA-binding protein 1	CHD1	103.14	O14646	2.5697	2	70230000	70176000	0.817	nucl	regulation of cellular process; cellular component organization; chromatin remodeling; cellular aromatic compound metabolic process; regulation of macromolecule metabolic process; regulation of nucleobase-containing compound metabolic process; single-organism process; biosynthetic process; cellular metabolic process; organic substance metabolic process; regulation of RNA biosynthetic process; met…	organelle; intracellular membrane-bounded organelle; intracellular organelle; nucleus; cell part; intracellular; cytoplasm; intracellular part; membrane-bounded organelle; cell;	nucleoside phosphate binding; methylated histone residue binding; ATP-dependent helicase activity; hydrolase activity, acting on acid anhydrides; protein binding; hydrolase activity; ATPase activity; organic cyclic compound binding; heterocyclic compound binding; pyrophosphatase activity; catalytic activity; ribonucleotide binding; binding; ATP-dependent DNA helicase activity; purine ribonucleosi…	K11367			IPR023780; IPR014001; IPR016197; IPR027417; IPR001650; IPR025260; IPR000953; IPR000330;	Chromo domain; SNF2-related; Chromo domain/shadow; Helicase, C-terminal; Helicase, superfamily 1/2, ATP-binding domain; Domain of unknown function DUF4208; Chromo domain-like; P-loop containing nucleoside triphosphate hydrolase;
O14647	1364	S	phosphorylaton	Chromodomain-helicase-DNA-binding protein 2	CHD2	47.548	O14647	-0.063892	3	170360000	84667000	0.965	nucl	regulation of cellular process; regulation of gene expression; regulation of transcription, DNA-dependent; regulation of cellular biosynthetic process; regulation of primary metabolic process; regulation of macromolecule metabolic process; regulation of nucleobase-containing compound metabolic process; regulation of transcription from RNA polymerase II promoter; regulation of macromolecule biosyn…	organelle; intracellular membrane-bounded organelle; intracellular organelle; nucleus; cell part; intracellular; intracellular part; membrane-bounded organelle; cell;	nucleoside phosphate binding; ATP-dependent helicase activity; hydrolase activity, acting on acid anhydrides; hydrolase activity; ATPase activity; organic cyclic compound binding; heterocyclic compound binding; pyrophosphatase activity; catalytic activity; ribonucleotide binding; binding; ATP-dependent DNA helicase activity; purine ribonucleoside binding; anion binding; adenyl ribonucleotide bind…				IPR023780; IPR014001; IPR016197; IPR027417; IPR001650; IPR025260; IPR000953; IPR000330;	Chromo domain; SNF2-related; Chromo domain/shadow; Helicase, C-terminal; Helicase, superfamily 1/2, ATP-binding domain; Domain of unknown function DUF4208; Chromo domain-like; P-loop containing nucleoside triphosphate hydrolase;
O14647	1365	S	phosphorylaton	Chromodomain-helicase-DNA-binding protein 2	CHD2	47.548	O14647	-0.063892	3	170360000	84667000	0.965	nucl	regulation of cellular process; regulation of gene expression; regulation of transcription, DNA-dependent; regulation of cellular biosynthetic process; regulation of primary metabolic process; regulation of macromolecule metabolic process; regulation of nucleobase-containing compound metabolic process; regulation of transcription from RNA polymerase II promoter; regulation of macromolecule biosyn…	organelle; intracellular membrane-bounded organelle; intracellular organelle; nucleus; cell part; intracellular; intracellular part; membrane-bounded organelle; cell;	nucleoside phosphate binding; ATP-dependent helicase activity; hydrolase activity, acting on acid anhydrides; hydrolase activity; ATPase activity; organic cyclic compound binding; heterocyclic compound binding; pyrophosphatase activity; catalytic activity; ribonucleotide binding; binding; ATP-dependent DNA helicase activity; purine ribonucleoside binding; anion binding; adenyl ribonucleotide bind…				IPR023780; IPR014001; IPR016197; IPR027417; IPR001650; IPR025260; IPR000953; IPR000330;	Chromo domain; SNF2-related; Chromo domain/shadow; Helicase, C-terminal; Helicase, superfamily 1/2, ATP-binding domain; Domain of unknown function DUF4208; Chromo domain-like; P-loop containing nucleoside triphosphate hydrolase;
O14647	1728	S	phosphorylaton	Chromodomain-helicase-DNA-binding protein 2	CHD2	61.276	O14647	-0.075429	3	28535000	9510800	2.198	nucl	regulation of cellular process; regulation of gene expression; regulation of transcription, DNA-dependent; regulation of cellular biosynthetic process; regulation of primary metabolic process; regulation of macromolecule metabolic process; regulation of nucleobase-containing compound metabolic process; regulation of transcription from RNA polymerase II promoter; regulation of macromolecule biosyn…	organelle; intracellular membrane-bounded organelle; intracellular organelle; nucleus; cell part; intracellular; intracellular part; membrane-bounded organelle; cell;	nucleoside phosphate binding; ATP-dependent helicase activity; hydrolase activity, acting on acid anhydrides; hydrolase activity; ATPase activity; organic cyclic compound binding; heterocyclic compound binding; pyrophosphatase activity; catalytic activity; ribonucleotide binding; binding; ATP-dependent DNA helicase activity; purine ribonucleoside binding; anion binding; adenyl ribonucleotide bind…				IPR023780; IPR014001; IPR016197; IPR027417; IPR001650; IPR025260; IPR000953; IPR000330;	Chromo domain; SNF2-related; Chromo domain/shadow; Helicase, C-terminal; Helicase, superfamily 1/2, ATP-binding domain; Domain of unknown function DUF4208; Chromo domain-like; P-loop containing nucleoside triphosphate hydrolase;
O14647	1769	K	acetylation	Chromodomain-helicase-DNA-binding protein 2	CHD2	60.641	_SFHTDK(ac)LGEYK_	-0.31457	3	4421400	4869400	0.831	nucl	regulation of cellular process; regulation of gene expression; regulation of transcription, DNA-dependent; regulation of cellular biosynthetic process; regulation of primary metabolic process; regulation of macromolecule metabolic process; regulation of nucleobase-containing compound metabolic process; regulation of transcription from RNA polymerase II promoter; regulation of macromolecule biosyn…	organelle; intracellular membrane-bounded organelle; intracellular organelle; nucleus; cell part; intracellular; intracellular part; membrane-bounded organelle; cell;	nucleoside phosphate binding; ATP-dependent helicase activity; hydrolase activity, acting on acid anhydrides; hydrolase activity; ATPase activity; organic cyclic compound binding; heterocyclic compound binding; pyrophosphatase activity; catalytic activity; ribonucleotide binding; binding; ATP-dependent DNA helicase activity; purine ribonucleoside binding; anion binding; adenyl ribonucleotide bind…				IPR023780; IPR014001; IPR016197; IPR027417; IPR001650; IPR025260; IPR000953; IPR000330;	Chromo domain; SNF2-related; Chromo domain/shadow; Helicase, C-terminal; Helicase, superfamily 1/2, ATP-binding domain; Domain of unknown function DUF4208; Chromo domain-like; P-loop containing nucleoside triphosphate hydrolase;
O14681	326	S	phosphorylaton	Etoposide-induced protein 2.4 homolog	EI24	94.538	O14681	0.4922	2	149510000	3390100000	0.022	plas	regulation of cellular process; negative regulation of growth; regulation of growth; death; single-organism cellular process; single-organism process; negative regulation of biological process; negative regulation of cellular process; response to stimulus; autophagy; cellular metabolic process; regulation of cell growth; negative regulation of cell growth; response to drug; metabolic process; res…	membrane; intracellular organelle; endoplasmic reticulum; nuclear outer membrane-endoplasmic reticulum membrane network; nuclear envelope; organelle membrane; organelle envelope; cytoplasm; intracellular organelle part; intrinsic to membrane; endomembrane system; intracellular part; cell; integral to membrane; organelle part; intracellular membrane-bounded organelle; organelle; nucleus; nuclear m…		K10134	EI24; etoposide-induced 2.4 mRNA	hsa04115 p53 signaling pathway - Homo sapiens (human);
O14681	330	S	phosphorylaton	Etoposide-induced protein 2.4 homolog	EI24	76.759	O14681	0.4922	2	89206000	7964100000	0.003	plas	regulation of cellular process; negative regulation of growth; regulation of growth; death; single-organism cellular process; single-organism process; negative regulation of biological process; negative regulation of cellular process; response to stimulus; autophagy; cellular metabolic process; regulation of cell growth; negative regulation of cell growth; response to drug; metabolic process; res…	membrane; intracellular organelle; endoplasmic reticulum; nuclear outer membrane-endoplasmic reticulum membrane network; nuclear envelope; organelle membrane; organelle envelope; cytoplasm; intracellular organelle part; intrinsic to membrane; endomembrane system; intracellular part; cell; integral to membrane; organelle part; intracellular membrane-bounded organelle; organelle; nucleus; nuclear m…		K10134	EI24; etoposide-induced 2.4 mRNA	hsa04115 p53 signaling pathway - Homo sapiens (human);
O14683	14	S	phosphorylaton	Tumor protein p53-inducible protein 11	TP53I11	108.38	O14683	0.37298	2	395290000	586190000	0.524	plas	regulation of cellular process; regulation of biological process; response to stress; regulation of cell proliferation; negative regulation of biological process; negative regulation of cellular process; response to stimulus; negative regulation of cell proliferation; biological regulation;	intrinsic to membrane; membrane; integral to membrane; membrane part;
O14686	468	S	phosphorylaton	Histone-lysine N-methyltransferase 2D	KMT2D	42.319	O14686	-2.7959	3	29064000	12081000	1.194	nucl	reproductive process; chordate embryonic development; positive regulation of biosynthetic process; cellular metabolic process; protein alkylation; metabolic process; single organism reproductive process; response to steroid hormone stimulus; response to endogenous stimulus; macromolecule metabolic process; protein metabolic process; negative regulation of macromolecule biosynthetic process; embry…	intracellular organelle; intracellular organelle part; nuclear lumen; macromolecular complex; histone methyltransferase complex; intracellular part; cell; organelle part; methyltransferase complex; membrane-enclosed lumen; intracellular membrane-bounded organelle; organelle; nucleoplasm; nucleus; intracellular organelle lumen; cell part; intracellular; membrane-bounded organelle; protein complex;…	DNA binding; S-adenosylmethionine-dependent methyltransferase activity; methyltransferase activity; ion binding; lysine N-methyltransferase activity; protein-lysine N-methyltransferase activity; transferase activity, transferring one-carbon groups; zinc ion binding; histone-lysine N-methyltransferase activity; heterocyclic compound binding; regulatory region DNA binding; organic cyclic compound b…	K09187	MLL2; histone-lysine N-methyltransferase MLL2 [EC:2.1.1.43]	hsa00310 Lysine degradation - Homo sapiens (human);	IPR001214; IPR001841; IPR001965; IPR003889; IPR003888; IPR003616; IPR009071; IPR013083; IPR011011; IPR019787;	Zinc finger, PHD-type; Zinc finger, PHD-finger; Post-SET domain; Zinc finger, FYVE/PHD-type; Zinc finger, RING-type; High mobility group box domain; FY-rich, C-terminal; FY-rich, N-terminal; Zinc finger, RING/FYVE/PHD-type; SET domain;	UTX-MLL2/3 complex; WDR5-ASH2L-RBBP5-MLL2 complex; ASCOM complex; MOF complex;
O14686	477	S	phosphorylaton	Histone-lysine N-methyltransferase 2D	KMT2D	42.319	O14686	-2.7959	3	29064000	12081000	1.194	nucl	reproductive process; chordate embryonic development; positive regulation of biosynthetic process; cellular metabolic process; protein alkylation; metabolic process; single organism reproductive process; response to steroid hormone stimulus; response to endogenous stimulus; macromolecule metabolic process; protein metabolic process; negative regulation of macromolecule biosynthetic process; embry…	intracellular organelle; intracellular organelle part; nuclear lumen; macromolecular complex; histone methyltransferase complex; intracellular part; cell; organelle part; methyltransferase complex; membrane-enclosed lumen; intracellular membrane-bounded organelle; organelle; nucleoplasm; nucleus; intracellular organelle lumen; cell part; intracellular; membrane-bounded organelle; protein complex;…	DNA binding; S-adenosylmethionine-dependent methyltransferase activity; methyltransferase activity; ion binding; lysine N-methyltransferase activity; protein-lysine N-methyltransferase activity; transferase activity, transferring one-carbon groups; zinc ion binding; histone-lysine N-methyltransferase activity; heterocyclic compound binding; regulatory region DNA binding; organic cyclic compound b…	K09187	MLL2; histone-lysine N-methyltransferase MLL2 [EC:2.1.1.43]	hsa00310 Lysine degradation - Homo sapiens (human);	IPR001214; IPR001841; IPR001965; IPR003889; IPR003888; IPR003616; IPR009071; IPR013083; IPR011011; IPR019787;	Zinc finger, PHD-type; Zinc finger, PHD-finger; Post-SET domain; Zinc finger, FYVE/PHD-type; Zinc finger, RING-type; High mobility group box domain; FY-rich, C-terminal; FY-rich, N-terminal; Zinc finger, RING/FYVE/PHD-type; SET domain;	UTX-MLL2/3 complex; WDR5-ASH2L-RBBP5-MLL2 complex; ASCOM complex; MOF complex;
O14686	654	S	phosphorylaton	Histone-lysine N-methyltransferase 2D	KMT2D	72.62	O14686	-0.8443	2	161100000	105330000	1.139	nucl	reproductive process; chordate embryonic development; positive regulation of biosynthetic process; cellular metabolic process; protein alkylation; metabolic process; single organism reproductive process; response to steroid hormone stimulus; response to endogenous stimulus; macromolecule metabolic process; protein metabolic process; negative regulation of macromolecule biosynthetic process; embry…	intracellular organelle; intracellular organelle part; nuclear lumen; macromolecular complex; histone methyltransferase complex; intracellular part; cell; organelle part; methyltransferase complex; membrane-enclosed lumen; intracellular membrane-bounded organelle; organelle; nucleoplasm; nucleus; intracellular organelle lumen; cell part; intracellular; membrane-bounded organelle; protein complex;…	DNA binding; S-adenosylmethionine-dependent methyltransferase activity; methyltransferase activity; ion binding; lysine N-methyltransferase activity; protein-lysine N-methyltransferase activity; transferase activity, transferring one-carbon groups; zinc ion binding; histone-lysine N-methyltransferase activity; heterocyclic compound binding; regulatory region DNA binding; organic cyclic compound b…	K09187	MLL2; histone-lysine N-methyltransferase MLL2 [EC:2.1.1.43]	hsa00310 Lysine degradation - Homo sapiens (human);	IPR001214; IPR001841; IPR001965; IPR003889; IPR003888; IPR003616; IPR009071; IPR013083; IPR011011; IPR019787;	Zinc finger, PHD-type; Zinc finger, PHD-finger; Post-SET domain; Zinc finger, FYVE/PHD-type; Zinc finger, RING-type; High mobility group box domain; FY-rich, C-terminal; FY-rich, N-terminal; Zinc finger, RING/FYVE/PHD-type; SET domain;	UTX-MLL2/3 complex; WDR5-ASH2L-RBBP5-MLL2 complex; ASCOM complex; MOF complex;
O14686	1195	T	phosphorylaton	Histone-lysine N-methyltransferase 2D	KMT2D	68.972	O14686	-0.20535	2	59348000	20015000	2.22	nucl	reproductive process; chordate embryonic development; positive regulation of biosynthetic process; cellular metabolic process; protein alkylation; metabolic process; single organism reproductive process; response to steroid hormone stimulus; response to endogenous stimulus; macromolecule metabolic process; protein metabolic process; negative regulation of macromolecule biosynthetic process; embry…	intracellular organelle; intracellular organelle part; nuclear lumen; macromolecular complex; histone methyltransferase complex; intracellular part; cell; organelle part; methyltransferase complex; membrane-enclosed lumen; intracellular membrane-bounded organelle; organelle; nucleoplasm; nucleus; intracellular organelle lumen; cell part; intracellular; membrane-bounded organelle; protein complex;…	DNA binding; S-adenosylmethionine-dependent methyltransferase activity; methyltransferase activity; ion binding; lysine N-methyltransferase activity; protein-lysine N-methyltransferase activity; transferase activity, transferring one-carbon groups; zinc ion binding; histone-lysine N-methyltransferase activity; heterocyclic compound binding; regulatory region DNA binding; organic cyclic compound b…	K09187	MLL2; histone-lysine N-methyltransferase MLL2 [EC:2.1.1.43]	hsa00310 Lysine degradation - Homo sapiens (human);	IPR001214; IPR001841; IPR001965; IPR003889; IPR003888; IPR003616; IPR009071; IPR013083; IPR011011; IPR019787;	Zinc finger, PHD-type; Zinc finger, PHD-finger; Post-SET domain; Zinc finger, FYVE/PHD-type; Zinc finger, RING-type; High mobility group box domain; FY-rich, C-terminal; FY-rich, N-terminal; Zinc finger, RING/FYVE/PHD-type; SET domain;	UTX-MLL2/3 complex; WDR5-ASH2L-RBBP5-MLL2 complex; ASCOM complex; MOF complex;
O14686	1606	S	phosphorylaton	Histone-lysine N-methyltransferase 2D	KMT2D	80.245	O14686	1.0874	2	61489000	99247000	0.363	nucl	reproductive process; chordate embryonic development; positive regulation of biosynthetic process; cellular metabolic process; protein alkylation; metabolic process; single organism reproductive process; response to steroid hormone stimulus; response to endogenous stimulus; macromolecule metabolic process; protein metabolic process; negative regulation of macromolecule biosynthetic process; embry…	intracellular organelle; intracellular organelle part; nuclear lumen; macromolecular complex; histone methyltransferase complex; intracellular part; cell; organelle part; methyltransferase complex; membrane-enclosed lumen; intracellular membrane-bounded organelle; organelle; nucleoplasm; nucleus; intracellular organelle lumen; cell part; intracellular; membrane-bounded organelle; protein complex;…	DNA binding; S-adenosylmethionine-dependent methyltransferase activity; methyltransferase activity; ion binding; lysine N-methyltransferase activity; protein-lysine N-methyltransferase activity; transferase activity, transferring one-carbon groups; zinc ion binding; histone-lysine N-methyltransferase activity; heterocyclic compound binding; regulatory region DNA binding; organic cyclic compound b…	K09187	MLL2; histone-lysine N-methyltransferase MLL2 [EC:2.1.1.43]	hsa00310 Lysine degradation - Homo sapiens (human);	IPR001214; IPR001841; IPR001965; IPR003889; IPR003888; IPR003616; IPR009071; IPR013083; IPR011011; IPR019787;	Zinc finger, PHD-type; Zinc finger, PHD-finger; Post-SET domain; Zinc finger, FYVE/PHD-type; Zinc finger, RING-type; High mobility group box domain; FY-rich, C-terminal; FY-rich, N-terminal; Zinc finger, RING/FYVE/PHD-type; SET domain;	UTX-MLL2/3 complex; WDR5-ASH2L-RBBP5-MLL2 complex; ASCOM complex; MOF complex;
O14686	1671	S	phosphorylaton	Histone-lysine N-methyltransferase 2D	KMT2D	124.39	O14686	0.9837	2	4620900	2513800	0.939	nucl	reproductive process; chordate embryonic development; positive regulation of biosynthetic process; cellular metabolic process; protein alkylation; metabolic process; single organism reproductive process; response to steroid hormone stimulus; response to endogenous stimulus; macromolecule metabolic process; protein metabolic process; negative regulation of macromolecule biosynthetic process; embry…	intracellular organelle; intracellular organelle part; nuclear lumen; macromolecular complex; histone methyltransferase complex; intracellular part; cell; organelle part; methyltransferase complex; membrane-enclosed lumen; intracellular membrane-bounded organelle; organelle; nucleoplasm; nucleus; intracellular organelle lumen; cell part; intracellular; membrane-bounded organelle; protein complex;…	DNA binding; S-adenosylmethionine-dependent methyltransferase activity; methyltransferase activity; ion binding; lysine N-methyltransferase activity; protein-lysine N-methyltransferase activity; transferase activity, transferring one-carbon groups; zinc ion binding; histone-lysine N-methyltransferase activity; heterocyclic compound binding; regulatory region DNA binding; organic cyclic compound b…	K09187	MLL2; histone-lysine N-methyltransferase MLL2 [EC:2.1.1.43]	hsa00310 Lysine degradation - Homo sapiens (human);	IPR001214; IPR001841; IPR001965; IPR003889; IPR003888; IPR003616; IPR009071; IPR013083; IPR011011; IPR019787;	Zinc finger, PHD-type; Zinc finger, PHD-finger; Post-SET domain; Zinc finger, FYVE/PHD-type; Zinc finger, RING-type; High mobility group box domain; FY-rich, C-terminal; FY-rich, N-terminal; Zinc finger, RING/FYVE/PHD-type; SET domain;	UTX-MLL2/3 complex; WDR5-ASH2L-RBBP5-MLL2 complex; ASCOM complex; MOF complex;
O14686	1865	T	phosphorylaton	Histone-lysine N-methyltransferase 2D	KMT2D	48.163	O14686	-0.62308	3	15523000	6330100	3.049	nucl	reproductive process; chordate embryonic development; positive regulation of biosynthetic process; cellular metabolic process; protein alkylation; metabolic process; single organism reproductive process; response to steroid hormone stimulus; response to endogenous stimulus; macromolecule metabolic process; protein metabolic process; negative regulation of macromolecule biosynthetic process; embry…	intracellular organelle; intracellular organelle part; nuclear lumen; macromolecular complex; histone methyltransferase complex; intracellular part; cell; organelle part; methyltransferase complex; membrane-enclosed lumen; intracellular membrane-bounded organelle; organelle; nucleoplasm; nucleus; intracellular organelle lumen; cell part; intracellular; membrane-bounded organelle; protein complex;…	DNA binding; S-adenosylmethionine-dependent methyltransferase activity; methyltransferase activity; ion binding; lysine N-methyltransferase activity; protein-lysine N-methyltransferase activity; transferase activity, transferring one-carbon groups; zinc ion binding; histone-lysine N-methyltransferase activity; heterocyclic compound binding; regulatory region DNA binding; organic cyclic compound b…	K09187	MLL2; histone-lysine N-methyltransferase MLL2 [EC:2.1.1.43]	hsa00310 Lysine degradation - Homo sapiens (human);	IPR001214; IPR001841; IPR001965; IPR003889; IPR003888; IPR003616; IPR009071; IPR013083; IPR011011; IPR019787;	Zinc finger, PHD-type; Zinc finger, PHD-finger; Post-SET domain; Zinc finger, FYVE/PHD-type; Zinc finger, RING-type; High mobility group box domain; FY-rich, C-terminal; FY-rich, N-terminal; Zinc finger, RING/FYVE/PHD-type; SET domain;	UTX-MLL2/3 complex; WDR5-ASH2L-RBBP5-MLL2 complex; ASCOM complex; MOF complex;
O14686	2229	T	phosphorylaton	Histone-lysine N-methyltransferase 2D	KMT2D	98.684	O14686	0.76739	3	217920000	76271000	1.62	nucl	reproductive process; chordate embryonic development; positive regulation of biosynthetic process; cellular metabolic process; protein alkylation; metabolic process; single organism reproductive process; response to steroid hormone stimulus; response to endogenous stimulus; macromolecule metabolic process; protein metabolic process; negative regulation of macromolecule biosynthetic process; embry…	intracellular organelle; intracellular organelle part; nuclear lumen; macromolecular complex; histone methyltransferase complex; intracellular part; cell; organelle part; methyltransferase complex; membrane-enclosed lumen; intracellular membrane-bounded organelle; organelle; nucleoplasm; nucleus; intracellular organelle lumen; cell part; intracellular; membrane-bounded organelle; protein complex;…	DNA binding; S-adenosylmethionine-dependent methyltransferase activity; methyltransferase activity; ion binding; lysine N-methyltransferase activity; protein-lysine N-methyltransferase activity; transferase activity, transferring one-carbon groups; zinc ion binding; histone-lysine N-methyltransferase activity; heterocyclic compound binding; regulatory region DNA binding; organic cyclic compound b…	K09187	MLL2; histone-lysine N-methyltransferase MLL2 [EC:2.1.1.43]	hsa00310 Lysine degradation - Homo sapiens (human);	IPR001214; IPR001841; IPR001965; IPR003889; IPR003888; IPR003616; IPR009071; IPR013083; IPR011011; IPR019787;	Zinc finger, PHD-type; Zinc finger, PHD-finger; Post-SET domain; Zinc finger, FYVE/PHD-type; Zinc finger, RING-type; High mobility group box domain; FY-rich, C-terminal; FY-rich, N-terminal; Zinc finger, RING/FYVE/PHD-type; SET domain;	UTX-MLL2/3 complex; WDR5-ASH2L-RBBP5-MLL2 complex; ASCOM complex; MOF complex;
O14686	2274	S	phosphorylaton	Histone-lysine N-methyltransferase 2D	KMT2D	51.684	O14686	-0.42876	2	36381000	16718000	1.708	nucl	reproductive process; chordate embryonic development; positive regulation of biosynthetic process; cellular metabolic process; protein alkylation; metabolic process; single organism reproductive process; response to steroid hormone stimulus; response to endogenous stimulus; macromolecule metabolic process; protein metabolic process; negative regulation of macromolecule biosynthetic process; embry…	intracellular organelle; intracellular organelle part; nuclear lumen; macromolecular complex; histone methyltransferase complex; intracellular part; cell; organelle part; methyltransferase complex; membrane-enclosed lumen; intracellular membrane-bounded organelle; organelle; nucleoplasm; nucleus; intracellular organelle lumen; cell part; intracellular; membrane-bounded organelle; protein complex;…	DNA binding; S-adenosylmethionine-dependent methyltransferase activity; methyltransferase activity; ion binding; lysine N-methyltransferase activity; protein-lysine N-methyltransferase activity; transferase activity, transferring one-carbon groups; zinc ion binding; histone-lysine N-methyltransferase activity; heterocyclic compound binding; regulatory region DNA binding; organic cyclic compound b…	K09187	MLL2; histone-lysine N-methyltransferase MLL2 [EC:2.1.1.43]	hsa00310 Lysine degradation - Homo sapiens (human);	IPR001214; IPR001841; IPR001965; IPR003889; IPR003888; IPR003616; IPR009071; IPR013083; IPR011011; IPR019787;	Zinc finger, PHD-type; Zinc finger, PHD-finger; Post-SET domain; Zinc finger, FYVE/PHD-type; Zinc finger, RING-type; High mobility group box domain; FY-rich, C-terminal; FY-rich, N-terminal; Zinc finger, RING/FYVE/PHD-type; SET domain;	UTX-MLL2/3 complex; WDR5-ASH2L-RBBP5-MLL2 complex; ASCOM complex; MOF complex;
O14686	4359	S	phosphorylaton	Histone-lysine N-methyltransferase 2D	KMT2D	72.772	O14686	-0.39183	3	10540000	6079800	0.606	nucl	reproductive process; chordate embryonic development; positive regulation of biosynthetic process; cellular metabolic process; protein alkylation; metabolic process; single organism reproductive process; response to steroid hormone stimulus; response to endogenous stimulus; macromolecule metabolic process; protein metabolic process; negative regulation of macromolecule biosynthetic process; embry…	intracellular organelle; intracellular organelle part; nuclear lumen; macromolecular complex; histone methyltransferase complex; intracellular part; cell; organelle part; methyltransferase complex; membrane-enclosed lumen; intracellular membrane-bounded organelle; organelle; nucleoplasm; nucleus; intracellular organelle lumen; cell part; intracellular; membrane-bounded organelle; protein complex;…	DNA binding; S-adenosylmethionine-dependent methyltransferase activity; methyltransferase activity; ion binding; lysine N-methyltransferase activity; protein-lysine N-methyltransferase activity; transferase activity, transferring one-carbon groups; zinc ion binding; histone-lysine N-methyltransferase activity; heterocyclic compound binding; regulatory region DNA binding; organic cyclic compound b…	K09187	MLL2; histone-lysine N-methyltransferase MLL2 [EC:2.1.1.43]	hsa00310 Lysine degradation - Homo sapiens (human);	IPR001214; IPR001841; IPR001965; IPR003889; IPR003888; IPR003616; IPR009071; IPR013083; IPR011011; IPR019787;	Zinc finger, PHD-type; Zinc finger, PHD-finger; Post-SET domain; Zinc finger, FYVE/PHD-type; Zinc finger, RING-type; High mobility group box domain; FY-rich, C-terminal; FY-rich, N-terminal; Zinc finger, RING/FYVE/PHD-type; SET domain;	UTX-MLL2/3 complex; WDR5-ASH2L-RBBP5-MLL2 complex; ASCOM complex; MOF complex;
O14686	4682	T	phosphorylaton	Histone-lysine N-methyltransferase 2D	KMT2D	63.998	O14686	3.1072	3	14166000	7645900	1.541	nucl	reproductive process; chordate embryonic development; positive regulation of biosynthetic process; cellular metabolic process; protein alkylation; metabolic process; single organism reproductive process; response to steroid hormone stimulus; response to endogenous stimulus; macromolecule metabolic process; protein metabolic process; negative regulation of macromolecule biosynthetic process; embry…	intracellular organelle; intracellular organelle part; nuclear lumen; macromolecular complex; histone methyltransferase complex; intracellular part; cell; organelle part; methyltransferase complex; membrane-enclosed lumen; intracellular membrane-bounded organelle; organelle; nucleoplasm; nucleus; intracellular organelle lumen; cell part; intracellular; membrane-bounded organelle; protein complex;…	DNA binding; S-adenosylmethionine-dependent methyltransferase activity; methyltransferase activity; ion binding; lysine N-methyltransferase activity; protein-lysine N-methyltransferase activity; transferase activity, transferring one-carbon groups; zinc ion binding; histone-lysine N-methyltransferase activity; heterocyclic compound binding; regulatory region DNA binding; organic cyclic compound b…	K09187	MLL2; histone-lysine N-methyltransferase MLL2 [EC:2.1.1.43]	hsa00310 Lysine degradation - Homo sapiens (human);	IPR001214; IPR001841; IPR001965; IPR003889; IPR003888; IPR003616; IPR009071; IPR013083; IPR011011; IPR019787;	Zinc finger, PHD-type; Zinc finger, PHD-finger; Post-SET domain; Zinc finger, FYVE/PHD-type; Zinc finger, RING-type; High mobility group box domain; FY-rich, C-terminal; FY-rich, N-terminal; Zinc finger, RING/FYVE/PHD-type; SET domain;	UTX-MLL2/3 complex; WDR5-ASH2L-RBBP5-MLL2 complex; ASCOM complex; MOF complex;
O14686	4738	S	phosphorylaton	Histone-lysine N-methyltransferase 2D	KMT2D	105.66	O14686	0.30298	2	219730000	105710000	1.616	nucl	reproductive process; chordate embryonic development; positive regulation of biosynthetic process; cellular metabolic process; protein alkylation; metabolic process; single organism reproductive process; response to steroid hormone stimulus; response to endogenous stimulus; macromolecule metabolic process; protein metabolic process; negative regulation of macromolecule biosynthetic process; embry…	intracellular organelle; intracellular organelle part; nuclear lumen; macromolecular complex; histone methyltransferase complex; intracellular part; cell; organelle part; methyltransferase complex; membrane-enclosed lumen; intracellular membrane-bounded organelle; organelle; nucleoplasm; nucleus; intracellular organelle lumen; cell part; intracellular; membrane-bounded organelle; protein complex;…	DNA binding; S-adenosylmethionine-dependent methyltransferase activity; methyltransferase activity; ion binding; lysine N-methyltransferase activity; protein-lysine N-methyltransferase activity; transferase activity, transferring one-carbon groups; zinc ion binding; histone-lysine N-methyltransferase activity; heterocyclic compound binding; regulatory region DNA binding; organic cyclic compound b…	K09187	MLL2; histone-lysine N-methyltransferase MLL2 [EC:2.1.1.43]	hsa00310 Lysine degradation - Homo sapiens (human);	IPR001214; IPR001841; IPR001965; IPR003889; IPR003888; IPR003616; IPR009071; IPR013083; IPR011011; IPR019787;	Zinc finger, PHD-type; Zinc finger, PHD-finger; Post-SET domain; Zinc finger, FYVE/PHD-type; Zinc finger, RING-type; High mobility group box domain; FY-rich, C-terminal; FY-rich, N-terminal; Zinc finger, RING/FYVE/PHD-type; SET domain;	UTX-MLL2/3 complex; WDR5-ASH2L-RBBP5-MLL2 complex; ASCOM complex; MOF complex;
O14737	20	K	acetylation	Programmed cell death protein 5	PDCD5	77.871	_LAELQAK(ac)HGDPGDAAQQEAK_	0.81656	3	13174000	10930000	1.123	cyto	single-organism cellular process; single-organism process; programmed cell death; death; cell death; cellular process; apoptotic process;	organelle; intracellular membrane-bounded organelle; intracellular organelle; nucleus; cell part; intracellular; cytoplasm; intracellular part; membrane-bounded organelle; cell;	organic cyclic compound binding; heterocyclic compound binding; DNA binding; binding; nucleic acid binding;	K06875
O14737	110	K	acetylation	Programmed cell death protein 5	PDCD5	103.74	_TTTVK(ac)FNR_	0.69774	2	13101000	5479500	2.189	cyto	single-organism cellular process; single-organism process; programmed cell death; death; cell death; cellular process; apoptotic process;	organelle; intracellular membrane-bounded organelle; intracellular organelle; nucleus; cell part; intracellular; cytoplasm; intracellular part; membrane-bounded organelle; cell;	organic cyclic compound binding; heterocyclic compound binding; DNA binding; binding; nucleic acid binding;	K06875
O14745	2	S	phosphorylaton	Na(+)/H(+) exchange regulatory cofactor NHE-RF1	SLC9A3R1	51.03	O14745	0.7206	2	27104000	5995800	2.653	nucl	cellular component biogenesis; single organism signaling; modified amino acid transport; regulation of biological quality; regulation of protein kinase B signaling cascade; renal absorption; cell surface receptor signaling pathway; cellular trivalent inorganic anion homeostasis; phosphate ion homeostasis; negative regulation of sodium ion transport; glutathione transport; negative regulation of c…	membrane; brush border; apical plasma membrane; cell periphery; cytoplasm; intracellular part; cell; organelle part; non-membrane-bounded organelle; cytoskeleton; microtubule organizing center; microtubule cytoskeleton; intracellular; cell part; membrane part; filopodium; membrane-bounded organelle; microvillus membrane; apical part of cell; cell leading edge; intracellular organelle; cell projec…	protein binding; protein self-association; channel regulator activity; binding; chloride channel regulator activity;	K13365			IPR015098; IPR001478;	EBP50, C-terminal; PDZ domain;	C-CFTR-NHERF-ezrin complex; 2-NHERF-ezrin complex; CFTR-NHERF-betaAR signaling complex;
O14745	280	S	phosphorylaton	Na(+)/H(+) exchange regulatory cofactor NHE-RF1	SLC9A3R1	167.53	O14745	0.45402	3	1118300000	330450000	2.961	nucl	cellular component biogenesis; single organism signaling; modified amino acid transport; regulation of biological quality; regulation of protein kinase B signaling cascade; renal absorption; cell surface receptor signaling pathway; cellular trivalent inorganic anion homeostasis; phosphate ion homeostasis; negative regulation of sodium ion transport; glutathione transport; negative regulation of c…	membrane; brush border; apical plasma membrane; cell periphery; cytoplasm; intracellular part; cell; organelle part; non-membrane-bounded organelle; cytoskeleton; microtubule organizing center; microtubule cytoskeleton; intracellular; cell part; membrane part; filopodium; membrane-bounded organelle; microvillus membrane; apical part of cell; cell leading edge; intracellular organelle; cell projec…	protein binding; protein self-association; channel regulator activity; binding; chloride channel regulator activity;	K13365			IPR015098; IPR001478;	EBP50, C-terminal; PDZ domain;	C-CFTR-NHERF-ezrin complex; 2-NHERF-ezrin complex; CFTR-NHERF-betaAR signaling complex;
O14745	290	S	phosphorylaton	Na(+)/H(+) exchange regulatory cofactor NHE-RF1	SLC9A3R1	228.68	O14745	0.1864	2	182410000	42983000	2.226	nucl	cellular component biogenesis; single organism signaling; modified amino acid transport; regulation of biological quality; regulation of protein kinase B signaling cascade; renal absorption; cell surface receptor signaling pathway; cellular trivalent inorganic anion homeostasis; phosphate ion homeostasis; negative regulation of sodium ion transport; glutathione transport; negative regulation of c…	membrane; brush border; apical plasma membrane; cell periphery; cytoplasm; intracellular part; cell; organelle part; non-membrane-bounded organelle; cytoskeleton; microtubule organizing center; microtubule cytoskeleton; intracellular; cell part; membrane part; filopodium; membrane-bounded organelle; microvillus membrane; apical part of cell; cell leading edge; intracellular organelle; cell projec…	protein binding; protein self-association; channel regulator activity; binding; chloride channel regulator activity;	K13365			IPR015098; IPR001478;	EBP50, C-terminal; PDZ domain;	C-CFTR-NHERF-ezrin complex; 2-NHERF-ezrin complex; CFTR-NHERF-betaAR signaling complex;
O14802	951	S	phosphorylaton	DNA-directed RNA polymerase III subunit RPC1	POLR3A	40.767	O14802	-2.4374	2	198920000	25129000	2.926	cyto	transcription elongation from RNA polymerase III promoter; positive regulation of type I interferon production; regulation of type I interferon production; cellular aromatic compound metabolic process; immune effector process; positive regulation of cytokine production; biosynthetic process; DNA-dependent transcription, elongation; response to stimulus; cellular metabolic process; response to oth…	intracellular organelle; DNA-directed RNA polymerase complex; nuclear DNA-directed RNA polymerase complex; intracellular organelle part; RNA polymerase complex; macromolecular complex; nuclear lumen; intracellular part; cell; organelle part; membrane-enclosed lumen; organelle; intracellular membrane-bounded organelle; nucleus; nucleoplasm; intracellular organelle lumen; intracellular; cell part; …	DNA binding; RNA polymerase activity; ion binding; nucleoside binding; chromatin binding; zinc ion binding; heterocyclic compound binding; organic cyclic compound binding; ribonucleoside binding; transition metal ion binding; nucleotidyltransferase activity; catalytic activity; binding; nucleic acid binding; DNA-directed RNA polymerase activity; cation binding; metal ion binding; transferase acti…	K03018	RPC1; DNA-directed RNA polymerase III subunit RPC1 [EC:2.7.7.6]	hsa04623 Cytosolic DNA-sensing pathway - Homo sapiens (human); hsa00230 Purine metabolism - Homo sapiens (human); hsa03020 RNA polymerase - Homo sapiens (human); hsa00240 Pyrimidine metabolism - Homo sapiens (human); hsa05169 Epstein-Barr virus infection - Homo sapiens (human); hsa01100 Metabolic pathways - Homo sapiens (human);	IPR006592; IPR000722; IPR007080; IPR007081; IPR007066; IPR007083;	RNA polymerase Rpb1, domain 4; RNA polymerase Rpb1, domain 1; RNA polymerase, N-terminal; RNA polymerase, alpha subunit; RNA polymerase Rpb1, domain 5; RNA polymerase Rpb1, domain 3;
O14828	76	S	phosphorylaton	Secretory carrier-associated membrane protein 3	SCAMP3	67.93	O14828	1.202	2	64317000	34154000	1.035	plas	intracellular transport; vesicle-mediated transport; response to oxygen-containing compound; single-organism cellular process; single-organism process; Golgi vesicle transport; organic substance transport; response to organic substance; response to stimulus; protein transport; establishment of localization; cellular localization; transport; establishment of protein localization; response to lipid…	membrane; intracellular organelle; organelle membrane; cytoplasm; intracellular organelle part; Golgi membrane; intrinsic to membrane; endomembrane system; intracellular part; cell; integral to membrane; organelle part; intracellular membrane-bounded organelle; organelle; membrane part; cell part; intracellular; Golgi apparatus part; membrane-bounded organelle; Golgi apparatus; cytoplasmic part;							SCAMP1-SCAMP2-SCAMP3 complex;
O14874	31	S	phosphorylaton	[3-methyl-2-oxobutanoate dehydrogenase [lipoamide]] kinase, mitochondrial	BCKDK	178	O14874	-0.73949	2	938370000	465920000	1.251	mito	single-organism catabolic process; small molecule metabolic process; nitrogen compound metabolic process; small molecule catabolic process; primary metabolic process; cellular metabolic process; organic substance metabolic process; carboxylic acid catabolic process; organic substance catabolic process; branched-chain amino acid catabolic process; metabolic process; organonitrogen compound catabol…	intracellular organelle; mitochondrial matrix; mitochondrial part; cytoplasm; intracellular organelle part; macromolecular complex; intracellular part; cell; mitochondrion; organelle part; dihydrolipoyl dehydrogenase complex; membrane-enclosed lumen; organelle; intracellular membrane-bounded organelle; intracellular organelle lumen; intracellular; cell part; mitochondrial tricarboxylic acid cycle…	ATP binding; nucleoside phosphate binding; phosphotransferase activity, alcohol group as acceptor; [3-methyl-2-oxobutanoate dehydrogenase (acetyl-transferring)] kinase activity; nucleoside binding; ion binding; nucleotide binding; protein kinase activity; organic cyclic compound binding; heterocyclic compound binding; ribonucleoside binding; kinase activity; catalytic activity; ribonucleotide bin…	K00905			IPR005467; IPR003594; IPR018955; IPR004358;	Branched-chain alpha-ketoacid dehydrogenase kinase/Pyruvate dehydrogenase kinase, N-terminal; Signal transduction histidine kinase, core; Signal transduction histidine kinase-related protein, C-terminal; Histidine kinase-like ATPase, ATP-binding domain;
O14874	32	T	phosphorylaton	[3-methyl-2-oxobutanoate dehydrogenase [lipoamide]] kinase, mitochondrial	BCKDK	92.264	O14874	-0.46151	2	39848000	18376000	1.414	mito	single-organism catabolic process; small molecule metabolic process; nitrogen compound metabolic process; small molecule catabolic process; primary metabolic process; cellular metabolic process; organic substance metabolic process; carboxylic acid catabolic process; organic substance catabolic process; branched-chain amino acid catabolic process; metabolic process; organonitrogen compound catabol…	intracellular organelle; mitochondrial matrix; mitochondrial part; cytoplasm; intracellular organelle part; macromolecular complex; intracellular part; cell; mitochondrion; organelle part; dihydrolipoyl dehydrogenase complex; membrane-enclosed lumen; organelle; intracellular membrane-bounded organelle; intracellular organelle lumen; intracellular; cell part; mitochondrial tricarboxylic acid cycle…	ATP binding; nucleoside phosphate binding; phosphotransferase activity, alcohol group as acceptor; [3-methyl-2-oxobutanoate dehydrogenase (acetyl-transferring)] kinase activity; nucleoside binding; ion binding; nucleotide binding; protein kinase activity; organic cyclic compound binding; heterocyclic compound binding; ribonucleoside binding; kinase activity; catalytic activity; ribonucleotide bin…	K00905			IPR005467; IPR003594; IPR018955; IPR004358;	Branched-chain alpha-ketoacid dehydrogenase kinase/Pyruvate dehydrogenase kinase, N-terminal; Signal transduction histidine kinase, core; Signal transduction histidine kinase-related protein, C-terminal; Histidine kinase-like ATPase, ATP-binding domain;
O14874	33	S	phosphorylaton	[3-methyl-2-oxobutanoate dehydrogenase [lipoamide]] kinase, mitochondrial	BCKDK	39.629	O14874	-0.12546	3	8952000	3595300	1.153	mito	single-organism catabolic process; small molecule metabolic process; nitrogen compound metabolic process; small molecule catabolic process; primary metabolic process; cellular metabolic process; organic substance metabolic process; carboxylic acid catabolic process; organic substance catabolic process; branched-chain amino acid catabolic process; metabolic process; organonitrogen compound catabol…	intracellular organelle; mitochondrial matrix; mitochondrial part; cytoplasm; intracellular organelle part; macromolecular complex; intracellular part; cell; mitochondrion; organelle part; dihydrolipoyl dehydrogenase complex; membrane-enclosed lumen; organelle; intracellular membrane-bounded organelle; intracellular organelle lumen; intracellular; cell part; mitochondrial tricarboxylic acid cycle…	ATP binding; nucleoside phosphate binding; phosphotransferase activity, alcohol group as acceptor; [3-methyl-2-oxobutanoate dehydrogenase (acetyl-transferring)] kinase activity; nucleoside binding; ion binding; nucleotide binding; protein kinase activity; organic cyclic compound binding; heterocyclic compound binding; ribonucleoside binding; kinase activity; catalytic activity; ribonucleotide bin…	K00905			IPR005467; IPR003594; IPR018955; IPR004358;	Branched-chain alpha-ketoacid dehydrogenase kinase/Pyruvate dehydrogenase kinase, N-terminal; Signal transduction histidine kinase, core; Signal transduction histidine kinase-related protein, C-terminal; Histidine kinase-like ATPase, ATP-binding domain;
O14874	192	K	acetylation	[3-methyl-2-oxobutanoate dehydrogenase [lipoamide]] kinase, mitochondrial	BCKDK	68.536	_YFLDK(ac)TLTSR_	0.5712	2	4772900	2956300	1.821	mito	single-organism catabolic process; small molecule metabolic process; nitrogen compound metabolic process; small molecule catabolic process; primary metabolic process; cellular metabolic process; organic substance metabolic process; carboxylic acid catabolic process; organic substance catabolic process; branched-chain amino acid catabolic process; metabolic process; organonitrogen compound catabol…	intracellular organelle; mitochondrial matrix; mitochondrial part; cytoplasm; intracellular organelle part; macromolecular complex; intracellular part; cell; mitochondrion; organelle part; dihydrolipoyl dehydrogenase complex; membrane-enclosed lumen; organelle; intracellular membrane-bounded organelle; intracellular organelle lumen; intracellular; cell part; mitochondrial tricarboxylic acid cycle…	ATP binding; nucleoside phosphate binding; phosphotransferase activity, alcohol group as acceptor; [3-methyl-2-oxobutanoate dehydrogenase (acetyl-transferring)] kinase activity; nucleoside binding; ion binding; nucleotide binding; protein kinase activity; organic cyclic compound binding; heterocyclic compound binding; ribonucleoside binding; kinase activity; catalytic activity; ribonucleotide bin…	K00905			IPR005467; IPR003594; IPR018955; IPR004358;	Branched-chain alpha-ketoacid dehydrogenase kinase/Pyruvate dehydrogenase kinase, N-terminal; Signal transduction histidine kinase, core; Signal transduction histidine kinase-related protein, C-terminal; Histidine kinase-like ATPase, ATP-binding domain;
O14874	245	K	acetylation	[3-methyl-2-oxobutanoate dehydrogenase [lipoamide]] kinase, mitochondrial	BCKDK	56.404	_LCEHK(ac)YGNAPR_	0.23955	2	3110200	1616700	1.852	mito	single-organism catabolic process; small molecule metabolic process; nitrogen compound metabolic process; small molecule catabolic process; primary metabolic process; cellular metabolic process; organic substance metabolic process; carboxylic acid catabolic process; organic substance catabolic process; branched-chain amino acid catabolic process; metabolic process; organonitrogen compound catabol…	intracellular organelle; mitochondrial matrix; mitochondrial part; cytoplasm; intracellular organelle part; macromolecular complex; intracellular part; cell; mitochondrion; organelle part; dihydrolipoyl dehydrogenase complex; membrane-enclosed lumen; organelle; intracellular membrane-bounded organelle; intracellular organelle lumen; intracellular; cell part; mitochondrial tricarboxylic acid cycle…	ATP binding; nucleoside phosphate binding; phosphotransferase activity, alcohol group as acceptor; [3-methyl-2-oxobutanoate dehydrogenase (acetyl-transferring)] kinase activity; nucleoside binding; ion binding; nucleotide binding; protein kinase activity; organic cyclic compound binding; heterocyclic compound binding; ribonucleoside binding; kinase activity; catalytic activity; ribonucleotide bin…	K00905			IPR005467; IPR003594; IPR018955; IPR004358;	Branched-chain alpha-ketoacid dehydrogenase kinase/Pyruvate dehydrogenase kinase, N-terminal; Signal transduction histidine kinase, core; Signal transduction histidine kinase-related protein, C-terminal; Histidine kinase-like ATPase, ATP-binding domain;
O14896	424	S	phosphorylaton	Interferon regulatory factor 6	IRF6	60.691	O14896	-1.2241	2				mito	single organism signaling; keratinocyte proliferation; gland development; cell surface receptor signaling pathway; cellular developmental process; positive regulation of biosynthetic process; cellular response to interferon-gamma; single-organism process; biosynthetic process; cellular metabolic process; cellular response to cytokine stimulus; negative regulation of cell proliferation; interferon…	organelle; intracellular membrane-bounded organelle; intracellular organelle; nucleus; cell part; intracellular; cytoplasm; intracellular part; membrane-bounded organelle; cytosol; cell; cytoplasmic part;	regulatory region DNA binding; organic cyclic compound binding; heterocyclic compound binding; DNA binding; regulatory region nucleic acid binding; binding; nucleic acid binding transcription factor activity; nucleic acid binding; sequence-specific DNA binding transcription factor activity;	K10154			IPR017855; IPR011991; IPR001346; IPR008984; IPR019471;	Interferon regulatory factor-3; Interferon regulatory factor DNA-binding domain; SMAD domain-like; SMAD/FHA domain; Winged helix-turn-helix DNA-binding domain;
O14908	232	S	phosphorylaton	PDZ domain-containing protein GIPC1	GIPC1	43.328	O14908	0.75281	2	20378000	16831000	0.818	nucl	single organism signaling; regulation of biological quality; tissue migration; localization of cell; cell surface receptor signaling pathway; posttranscriptional regulation of gene expression; regulation of signaling; single-organism process; neurological system process; protein transport; establishment of localization; protein targeting; positive regulation of transmembrane receptor protein seri…	membrane; dendrite; cell cortex; brush border; organelle membrane; cytoplasmic vesicle; membrane-bounded vesicle; cell periphery; cytoplasmic membrane-bounded vesicle; vesicle; cytoplasm; intracellular part; cell; organelle part; dendritic spine; neuron spine; clathrin-coated vesicle; synaptic vesicle; cell part; intracellular; neuron projection; cytosolic part; endocytic vesicle; membrane-bounde…	identical protein binding; cytoskeletal protein binding; protein homodimerization activity; binding; protein dimerization activity; actin binding; protein binding; myosin binding;				IPR001478;	PDZ domain;	GIPC1-NTRK1-RGS19 complex; GIPC1-LHCGR complex;
O14929	361	S	phosphorylaton	Histone acetyltransferase type B catalytic subunit	HAT1	93.143	O14929	0.22696	2	69343000	102840000	0.251	cyto	single-organism process; cellular metabolic process; negative regulation of RNA metabolic process; response to external stimulus; regulation of RNA biosynthetic process; metabolic process; chromatin silencing at telomere; macromolecule metabolic process; negative regulation of macromolecule biosynthetic process; DNA conformation change; regulation of gene expression; regulation of cellular biosyn…	intracellular organelle; intracellular organelle part; cytoplasm; nuclear lumen; intracellular part; cell; organelle part; organelle; intracellular membrane-bounded organelle; membrane-enclosed lumen; nucleoplasm; nucleus; intracellular organelle lumen; intracellular; cell part; nuclear matrix; nuclear periphery; membrane-bounded organelle; organelle lumen; nuclear part;	transferase activity, transferring acyl groups; histone acetyltransferase activity; N-acetyltransferase activity; transferase activity, transferring acyl groups other than amino-acyl groups; transferase activity; catalytic activity; acetyltransferase activity; N-acyltransferase activity;	K11303	HAT1; histone acetyltransferase 1 [EC:2.3.1.48]	hsa05034 Alcoholism - Homo sapiens (human);	IPR019467; IPR016181;	Acyl-CoA N-acyltransferase; Histone acetyl transferase HAT1 N-terminal;	Histone H3.1 complex; Histone H3.3 complex;
O14936	313	S	phosphorylaton	Peripheral plasma membrane protein CASK	CASK	57.267	O14936	-0.7316	2	139180000	119370000	0.834	cyto	regulation of keratinocyte proliferation; positive regulation of biosynthetic process; single-organism process; negative regulation of cell proliferation; establishment of localization; regulation of RNA biosynthetic process; biological adhesion; positive regulation of metabolic process; positive regulation of nitrogen compound metabolic process; regulation of localization; regulation of epitheli…	cilium membrane; basolateral plasma membrane; membrane; extracellular region part; organelle membrane; cell junction; cell periphery; cytoplasm; intracellular part; cell-cell junction; cell; presynaptic membrane; extracellular matrix part; organelle part; basement membrane; non-membrane-bounded organelle; membrane-enclosed lumen; nuclear lamina; cytoskeleton; intracellular organelle lumen; cilium…	ATP binding; nucleoside phosphate binding; phosphotransferase activity, alcohol group as acceptor; nucleobase-containing compound kinase activity; nucleoside binding; ion binding; protein kinase activity; nucleotide binding; phosphotransferase activity, phosphate group as acceptor; nucleotide kinase activity; organic cyclic compound binding; heterocyclic compound binding; ribonucleoside binding; …	K06103	CASK; calcium/calmodulin-dependent serine protein kinase [EC:2.7.11.1]	hsa04530 Tight junction - Homo sapiens (human);	IPR011511; IPR008144; IPR002290; IPR008145; IPR001478; IPR027417; IPR011009; IPR014775; IPR001452; IPR000719; IPR004172;	Variant SH3 domain; Protein kinase-like domain; L27, C-terminal; Protein kinase domain; Guanylate kinase/L-type calcium channel beta subunit; Guanylate kinase-like; SH3 domain; L27; PDZ domain; Serine/threonine- /dual specificity protein kinase, catalytic domain; P-loop containing nucleoside triphosphate hydrolase;	LIN2-LIN7-SAP97 complex; LIN2-SAP97 complex; CASK-LIN7C-APBA1 complex; LIN2-LIN7-SAP97-MINT1 complex; LIN2-LIN7 complex;
O14974	871	S	phosphorylaton	Protein phosphatase 1 regulatory subunit 12A	PPP1R12A	41.218	O14974	-1.6618	3	25070000	12013000	0.778	nucl	mitosis; positive regulation of biosynthetic process; single-organism process; cellular metabolic process; phosphate-containing compound metabolic process; regulation of RNA biosynthetic process; metabolic process; positive regulation of metabolic process; regulation of localization; positive regulation of nitrogen compound metabolic process; regulation of dephosphorylation; macromolecule metabol…	intracellular organelle; intracellular non-membrane-bounded organelle; cytoskeletal part; cytoplasm; intracellular organelle part; protein serine/threonine phosphatase complex; macromolecular complex; intracellular part; PTW/PP1 phosphatase complex; cell; organelle part; chromosomal part; non-membrane-bounded organelle; organelle; cytoskeleton; microtubule organizing center; microtubule cytoskele…	molecular transducer activity; enzyme regulator activity; phosphatase regulator activity; binding; 14-3-3 protein binding; protein binding; enzyme inhibitor activity; signal transducer activity;	K06270	PPP1R12A; protein phosphatase 1 regulatory subunit 12A	hsa04611 Platelet activation - Homo sapiens (human); hsa04921 Oxytocin signaling pathway - Homo sapiens (human); hsa04024 cAMP signaling pathway - Homo sapiens (human); hsa05205 Proteoglycans in cancer - Homo sapiens (human); hsa04510 Focal adhesion - Homo sapiens (human); hsa04022 cGMP-PKG signaling pathway - Homo sapiens (human); hsa04810 Regulation of actin cytoskeleton - Homo sapiens (human);…	IPR020683;	Ankyrin repeat-containing domain;	MRIP-MBS-RHOA complex; MRIP-MBS complex;
O14979	216	K	acetylation	Heterogeneous nuclear ribonucleoprotein D-like	HNRNPDL	72.434	_LDGK(ac)LIDPK_	0.41964	2	20530000	23020000	0.742	nucl	regulation of cellular process; cellular aromatic compound metabolic process; regulation of macromolecule metabolic process; regulation of nucleobase-containing compound metabolic process; biosynthetic process; cellular metabolic process; organic substance metabolic process; regulation of RNA biosynthetic process; metabolic process; heterocycle metabolic process; aromatic compound biosynthetic pr…	organelle; intracellular membrane-bounded organelle; intracellular organelle; nucleus; cell part; intracellular; intracellular organelle part; cytoplasm; macromolecular complex; intracellular part; spliceosomal complex; ribonucleoprotein complex; membrane-bounded organelle; cell; organelle part; nuclear part;	poly(A) RNA binding; RNA binding; DNA binding; nucleoside phosphate binding; double-stranded DNA binding; single-stranded DNA binding; poly-purine tract binding; nucleotide binding; single-stranded RNA binding; heterocyclic compound binding; organic cyclic compound binding; mRNA binding; binding; nucleic acid binding; structure-specific DNA binding; poly(G) RNA binding; small molecule binding;	K13044			IPR000504; IPR012677;	Nucleotide-binding, alpha-beta plait; RNA recognition motif domain;	Large Drosha complex;
O14979	241	S	phosphorylaton	Heterogeneous nuclear ribonucleoprotein D-like	HNRNPDL	68.41	O14979	-0.096603	3	18312000	9805200	1.329	nucl	regulation of cellular process; cellular aromatic compound metabolic process; regulation of macromolecule metabolic process; regulation of nucleobase-containing compound metabolic process; biosynthetic process; cellular metabolic process; organic substance metabolic process; regulation of RNA biosynthetic process; metabolic process; heterocycle metabolic process; aromatic compound biosynthetic pr…	organelle; intracellular membrane-bounded organelle; intracellular organelle; nucleus; cell part; intracellular; intracellular organelle part; cytoplasm; macromolecular complex; intracellular part; spliceosomal complex; ribonucleoprotein complex; membrane-bounded organelle; cell; organelle part; nuclear part;	poly(A) RNA binding; RNA binding; DNA binding; nucleoside phosphate binding; double-stranded DNA binding; single-stranded DNA binding; poly-purine tract binding; nucleotide binding; single-stranded RNA binding; heterocyclic compound binding; organic cyclic compound binding; mRNA binding; binding; nucleic acid binding; structure-specific DNA binding; poly(G) RNA binding; small molecule binding;	K13044			IPR000504; IPR012677;	Nucleotide-binding, alpha-beta plait; RNA recognition motif domain;	Large Drosha complex;
O14979	311	K	acetylation	Heterogeneous nuclear ribonucleoprotein D-like	HNRNPDL	80.688	_VAQPK(ac)EVYR_	1.3813	2	6067300	4315600	1.169	nucl	regulation of cellular process; cellular aromatic compound metabolic process; regulation of macromolecule metabolic process; regulation of nucleobase-containing compound metabolic process; biosynthetic process; cellular metabolic process; organic substance metabolic process; regulation of RNA biosynthetic process; metabolic process; heterocycle metabolic process; aromatic compound biosynthetic pr…	organelle; intracellular membrane-bounded organelle; intracellular organelle; nucleus; cell part; intracellular; intracellular organelle part; cytoplasm; macromolecular complex; intracellular part; spliceosomal complex; ribonucleoprotein complex; membrane-bounded organelle; cell; organelle part; nuclear part;	poly(A) RNA binding; RNA binding; DNA binding; nucleoside phosphate binding; double-stranded DNA binding; single-stranded DNA binding; poly-purine tract binding; nucleotide binding; single-stranded RNA binding; heterocyclic compound binding; organic cyclic compound binding; mRNA binding; binding; nucleic acid binding; structure-specific DNA binding; poly(G) RNA binding; small molecule binding;	K13044			IPR000504; IPR012677;	Nucleotide-binding, alpha-beta plait; RNA recognition motif domain;	Large Drosha complex;
O14980	693	K	acetylation	Exportin-1	XPO1	67.519	_QLGSILK(ac)TNVR_	0.74284	2	7520500	6614800	1.123	cyto	single organism signaling; RNA transport; regulation of biological quality; cell surface receptor signaling pathway; nuclear transport; regulation of cell cycle process; cellular metabolic process; protein transport; metabolic process; transmembrane receptor protein serine/threonine kinase signaling pathway; regulation of localization; regulation of centrosome duplication; nucleobase-containing c…	membrane; nuclear outer membrane-endoplasmic reticulum membrane network; cytoplasm; intrinsic to membrane; macromolecular complex; intracellular part; nuclear body; cell; organelle part; Cajal body; non-membrane-bounded organelle; chromosomal part; membrane-enclosed lumen; nucleoplasm; intracellular organelle lumen; annulate lamellae; intracellular; cell part; membrane part; chromosome; membrane-…	organic cyclic compound binding; heterocyclic compound binding; RNA binding; protein transporter activity; binding; nucleic acid binding; substrate-specific transporter activity; transporter activity;	K14290	XPO1; exportin-1	hsa05166 HTLV-I infection - Homo sapiens (human); hsa03008 Ribosome biogenesis in eukaryotes - Homo sapiens (human); hsa05169 Epstein-Barr virus infection - Homo sapiens (human); hsa03013 RNA transport - Homo sapiens (human); hsa05164 Influenza A - Homo sapiens (human);	IPR001494; IPR014877; IPR013598; IPR011989; IPR016024;	Importin-beta, N-terminal domain; Armadillo-type fold; Exportin-1/Importin-beta-like; Armadillo-like helical; CRM1 C-terminal domain;	Snurportin-CRM1-RanGTP complex; CRM1-RAN-PHAX-CBC complex; CRM1-Survivin mitotic complex; CRM1-Survivin-AuroraB mitotic complex;
O15014	467	S	phosphorylaton	Zinc finger protein 609	ZNF609	36.775	O15014	-0.10949	2	11254000	11898000	0.52	nucl		organelle; intracellular membrane-bounded organelle; intracellular organelle; nucleus; cell part; intracellular; intracellular part; membrane-bounded organelle; cell;	cation binding; metal ion binding; zinc ion binding; transition metal ion binding; binding; ion binding;				IPR015880; IPR007087;	Zinc finger, C2H2-like; Zinc finger, C2H2;
O15014	491	S	phosphorylaton	Zinc finger protein 609	ZNF609	56.768	O15014	-0.53052	2	9855100	8657000	1.116	nucl		organelle; intracellular membrane-bounded organelle; intracellular organelle; nucleus; cell part; intracellular; intracellular part; membrane-bounded organelle; cell;	cation binding; metal ion binding; zinc ion binding; transition metal ion binding; binding; ion binding;				IPR015880; IPR007087;	Zinc finger, C2H2-like; Zinc finger, C2H2;
O15014	576	S	phosphorylaton	Zinc finger protein 609	ZNF609	107.69	O15014	-1.5599	2	128390000	68286000	1.009	nucl		organelle; intracellular membrane-bounded organelle; intracellular organelle; nucleus; cell part; intracellular; intracellular part; membrane-bounded organelle; cell;	cation binding; metal ion binding; zinc ion binding; transition metal ion binding; binding; ion binding;				IPR015880; IPR007087;	Zinc finger, C2H2-like; Zinc finger, C2H2;
O15014	1055	S	phosphorylaton	Zinc finger protein 609	ZNF609	61.235	O15014	-0.21234	2	28407000	23169000	0.942	nucl		organelle; intracellular membrane-bounded organelle; intracellular organelle; nucleus; cell part; intracellular; intracellular part; membrane-bounded organelle; cell;	cation binding; metal ion binding; zinc ion binding; transition metal ion binding; binding; ion binding;				IPR015880; IPR007087;	Zinc finger, C2H2-like; Zinc finger, C2H2;
O15015	930	S	phosphorylaton	Zinc finger protein 646	ZNF646	172.3	O15015	1.8686	2	102170000	30211000	1.966	nucl	regulation of cellular process; cellular aromatic compound metabolic process; regulation of macromolecule metabolic process; regulation of nucleobase-containing compound metabolic process; biosynthetic process; cellular metabolic process; organic substance metabolic process; regulation of RNA biosynthetic process; metabolic process; heterocycle metabolic process; nucleobase-containing compound me…	organelle; intracellular membrane-bounded organelle; intracellular organelle; nucleus; cell part; intracellular; intracellular part; membrane-bounded organelle; cell;	organic cyclic compound binding; heterocyclic compound binding; DNA binding; transition metal ion binding; binding; ion binding; nucleic acid binding; metal ion binding; cation binding; zinc ion binding;				IPR015880; IPR007087; IPR013087;	Zinc finger, C2H2-like; Zinc finger C2H2-type/integrase DNA-binding domain; Zinc finger, C2H2;
O15027	891	S	phosphorylaton	Protein transport protein Sec16A	SEC16A	66.137	O15027	1.3316	3	117500000	24196000	2.723	nucl	cellular component biogenesis; organelle localization; cellular component organization; vesicle coating; intracellular transport; vesicle targeting, rough ER to cis-Golgi; COPII vesicle coating; single-organism process; Golgi vesicle transport; vesicle targeting; protein transport; establishment of localization; establishment of localization in cell; cellular component assembly; macromolecular co…	membrane; intracellular organelle; endoplasmic reticulum; nuclear outer membrane-endoplasmic reticulum membrane network; organelle membrane; intracellular organelle part; cytoplasm; Golgi membrane; endomembrane system; intracellular part; cytosol; cell; organelle part; organelle; intracellular membrane-bounded organelle; endoplasmic reticulum part; membrane part; intracellular; cell part; Golgi a…					IPR024340;	Sec16, central conserved domain;	TNF-alpha/NF-kappa B signaling complex;
O15027	1149	S	phosphorylaton	Protein transport protein Sec16A	SEC16A	37.808	O15027	-1.9555	3	7039100	3139900	1.226	nucl	cellular component biogenesis; organelle localization; cellular component organization; vesicle coating; intracellular transport; vesicle targeting, rough ER to cis-Golgi; COPII vesicle coating; single-organism process; Golgi vesicle transport; vesicle targeting; protein transport; establishment of localization; establishment of localization in cell; cellular component assembly; macromolecular co…	membrane; intracellular organelle; endoplasmic reticulum; nuclear outer membrane-endoplasmic reticulum membrane network; organelle membrane; intracellular organelle part; cytoplasm; Golgi membrane; endomembrane system; intracellular part; cytosol; cell; organelle part; organelle; intracellular membrane-bounded organelle; endoplasmic reticulum part; membrane part; intracellular; cell part; Golgi a…					IPR024340;	Sec16, central conserved domain;	TNF-alpha/NF-kappa B signaling complex;
O15027	1178	S	phosphorylaton	Protein transport protein Sec16A	SEC16A	106.97	O15027	-0.40918	2	578320000	428610000	0.775	nucl	cellular component biogenesis; organelle localization; cellular component organization; vesicle coating; intracellular transport; vesicle targeting, rough ER to cis-Golgi; COPII vesicle coating; single-organism process; Golgi vesicle transport; vesicle targeting; protein transport; establishment of localization; establishment of localization in cell; cellular component assembly; macromolecular co…	membrane; intracellular organelle; endoplasmic reticulum; nuclear outer membrane-endoplasmic reticulum membrane network; organelle membrane; intracellular organelle part; cytoplasm; Golgi membrane; endomembrane system; intracellular part; cytosol; cell; organelle part; organelle; intracellular membrane-bounded organelle; endoplasmic reticulum part; membrane part; intracellular; cell part; Golgi a…					IPR024340;	Sec16, central conserved domain;	TNF-alpha/NF-kappa B signaling complex;
O15027	1181	S	phosphorylaton	Protein transport protein Sec16A	SEC16A	88.951	O15027	-0.44689	2	117990000	119970000	0.519	nucl	cellular component biogenesis; organelle localization; cellular component organization; vesicle coating; intracellular transport; vesicle targeting, rough ER to cis-Golgi; COPII vesicle coating; single-organism process; Golgi vesicle transport; vesicle targeting; protein transport; establishment of localization; establishment of localization in cell; cellular component assembly; macromolecular co…	membrane; intracellular organelle; endoplasmic reticulum; nuclear outer membrane-endoplasmic reticulum membrane network; organelle membrane; intracellular organelle part; cytoplasm; Golgi membrane; endomembrane system; intracellular part; cytosol; cell; organelle part; organelle; intracellular membrane-bounded organelle; endoplasmic reticulum part; membrane part; intracellular; cell part; Golgi a…					IPR024340;	Sec16, central conserved domain;	TNF-alpha/NF-kappa B signaling complex;
O15027	1184	S	phosphorylaton	Protein transport protein Sec16A	SEC16A	39.033	O15027	-0.27793	3	8455800	7917900	0.685	nucl	cellular component biogenesis; organelle localization; cellular component organization; vesicle coating; intracellular transport; vesicle targeting, rough ER to cis-Golgi; COPII vesicle coating; single-organism process; Golgi vesicle transport; vesicle targeting; protein transport; establishment of localization; establishment of localization in cell; cellular component assembly; macromolecular co…	membrane; intracellular organelle; endoplasmic reticulum; nuclear outer membrane-endoplasmic reticulum membrane network; organelle membrane; intracellular organelle part; cytoplasm; Golgi membrane; endomembrane system; intracellular part; cytosol; cell; organelle part; organelle; intracellular membrane-bounded organelle; endoplasmic reticulum part; membrane part; intracellular; cell part; Golgi a…					IPR024340;	Sec16, central conserved domain;	TNF-alpha/NF-kappa B signaling complex;
O15027	1190	S	phosphorylaton	Protein transport protein Sec16A	SEC16A	129.37	O15027	0.89511	3	157920000	86522000	1.258	nucl	cellular component biogenesis; organelle localization; cellular component organization; vesicle coating; intracellular transport; vesicle targeting, rough ER to cis-Golgi; COPII vesicle coating; single-organism process; Golgi vesicle transport; vesicle targeting; protein transport; establishment of localization; establishment of localization in cell; cellular component assembly; macromolecular co…	membrane; intracellular organelle; endoplasmic reticulum; nuclear outer membrane-endoplasmic reticulum membrane network; organelle membrane; intracellular organelle part; cytoplasm; Golgi membrane; endomembrane system; intracellular part; cytosol; cell; organelle part; organelle; intracellular membrane-bounded organelle; endoplasmic reticulum part; membrane part; intracellular; cell part; Golgi a…					IPR024340;	Sec16, central conserved domain;	TNF-alpha/NF-kappa B signaling complex;
O15027	1191	S	phosphorylaton	Protein transport protein Sec16A	SEC16A	129.37	O15027	-0.72463	3	152740000	71729000	1.509	nucl	cellular component biogenesis; organelle localization; cellular component organization; vesicle coating; intracellular transport; vesicle targeting, rough ER to cis-Golgi; COPII vesicle coating; single-organism process; Golgi vesicle transport; vesicle targeting; protein transport; establishment of localization; establishment of localization in cell; cellular component assembly; macromolecular co…	membrane; intracellular organelle; endoplasmic reticulum; nuclear outer membrane-endoplasmic reticulum membrane network; organelle membrane; intracellular organelle part; cytoplasm; Golgi membrane; endomembrane system; intracellular part; cytosol; cell; organelle part; organelle; intracellular membrane-bounded organelle; endoplasmic reticulum part; membrane part; intracellular; cell part; Golgi a…					IPR024340;	Sec16, central conserved domain;	TNF-alpha/NF-kappa B signaling complex;
O15027	1786	S	phosphorylaton	Protein transport protein Sec16A	SEC16A	75.106	O15027	-0.09594	2	169290000	57276000	2.43	nucl	cellular component biogenesis; organelle localization; cellular component organization; vesicle coating; intracellular transport; vesicle targeting, rough ER to cis-Golgi; COPII vesicle coating; single-organism process; Golgi vesicle transport; vesicle targeting; protein transport; establishment of localization; establishment of localization in cell; cellular component assembly; macromolecular co…	membrane; intracellular organelle; endoplasmic reticulum; nuclear outer membrane-endoplasmic reticulum membrane network; organelle membrane; intracellular organelle part; cytoplasm; Golgi membrane; endomembrane system; intracellular part; cytosol; cell; organelle part; organelle; intracellular membrane-bounded organelle; endoplasmic reticulum part; membrane part; intracellular; cell part; Golgi a…					IPR024340;	Sec16, central conserved domain;	TNF-alpha/NF-kappa B signaling complex;
O15027	1905	S	phosphorylaton	Protein transport protein Sec16A	SEC16A	71.678	O15027	-0.13548	2	377930000	86411000	2.751	nucl	cellular component biogenesis; organelle localization; cellular component organization; vesicle coating; intracellular transport; vesicle targeting, rough ER to cis-Golgi; COPII vesicle coating; single-organism process; Golgi vesicle transport; vesicle targeting; protein transport; establishment of localization; establishment of localization in cell; cellular component assembly; macromolecular co…	membrane; intracellular organelle; endoplasmic reticulum; nuclear outer membrane-endoplasmic reticulum membrane network; organelle membrane; intracellular organelle part; cytoplasm; Golgi membrane; endomembrane system; intracellular part; cytosol; cell; organelle part; organelle; intracellular membrane-bounded organelle; endoplasmic reticulum part; membrane part; intracellular; cell part; Golgi a…					IPR024340;	Sec16, central conserved domain;	TNF-alpha/NF-kappa B signaling complex;
O15033	337	S	phosphorylaton	Apoptosis-resistant E3 ubiquitin protein ligase 1	AREL1	37.045	O15033	-0.11842	3	9728700	1851000	1.773	nucl	modification-dependent macromolecule catabolic process; cellular macromolecule catabolic process; proteolysis involved in cellular protein catabolic process; cellular protein catabolic process; protein ubiquitination; modification-dependent protein catabolic process; protein ubiquitination involved in ubiquitin-dependent protein catabolic process; cellular protein metabolic process; ubiquitin-dep…	organelle; intracellular membrane-bounded organelle; intracellular organelle; membrane; nucleus; membrane part; cell part; intracellular; cytoplasm; intrinsic to membrane; intracellular part; membrane-bounded organelle; cell; integral to membrane;	ligase activity, forming carbon-nitrogen bonds; acid-amino acid ligase activity; small conjugating protein ligase activity; catalytic activity; ubiquitin-protein ligase activity; ligase activity;				IPR013783; IPR014756; IPR000569;	Immunoglobulin-like fold; Immunoglobulin E-set; HECT;
O15042	80	K	acetylation	U2 snRNP-associated SURP motif-containing protein	U2SURP	69.812	_PLLENK(ac)LK_	-0.90189	2	55758000	52469000	0.907	nucl	RNA processing; cellular aromatic compound metabolic process; organic cyclic compound metabolic process; nitrogen compound metabolic process; primary metabolic process; cellular metabolic process; organic substance metabolic process; RNA metabolic process; metabolic process; nucleic acid metabolic process; heterocycle metabolic process; nucleobase-containing compound metabolic process; cellular m…	organelle; intracellular membrane-bounded organelle; intracellular organelle; nucleus; cell part; intracellular; intracellular part; membrane-bounded organelle; cell;	organic cyclic compound binding; heterocyclic compound binding; RNA binding; nucleoside phosphate binding; binding; nucleic acid binding; nucleotide binding; small molecule binding;	K12842	SR140; U2-associated protein SR140	hsa03040 Spliceosome - Homo sapiens (human);	IPR000061; IPR000504; IPR006569; IPR012677; IPR013170; IPR008942;	SWAP/Surp; Nucleotide-binding, alpha-beta plait; mRNA splicing factor, Cwf21; RNA recognition motif domain; ENTH/VHS; CID domain;	17S U2 snRNP; Spliceosome;
O15042	485	S	phosphorylaton	U2 snRNP-associated SURP motif-containing protein	U2SURP	118.21	O15042	0.44482	2	117680000	58530000	1.101	nucl	RNA processing; cellular aromatic compound metabolic process; organic cyclic compound metabolic process; nitrogen compound metabolic process; primary metabolic process; cellular metabolic process; organic substance metabolic process; RNA metabolic process; metabolic process; nucleic acid metabolic process; heterocycle metabolic process; nucleobase-containing compound metabolic process; cellular m…	organelle; intracellular membrane-bounded organelle; intracellular organelle; nucleus; cell part; intracellular; intracellular part; membrane-bounded organelle; cell;	organic cyclic compound binding; heterocyclic compound binding; RNA binding; nucleoside phosphate binding; binding; nucleic acid binding; nucleotide binding; small molecule binding;	K12842	SR140; U2-associated protein SR140	hsa03040 Spliceosome - Homo sapiens (human);	IPR000061; IPR000504; IPR006569; IPR012677; IPR013170; IPR008942;	SWAP/Surp; Nucleotide-binding, alpha-beta plait; mRNA splicing factor, Cwf21; RNA recognition motif domain; ENTH/VHS; CID domain;	17S U2 snRNP; Spliceosome;
O15042	760	K	acetylation	U2 snRNP-associated SURP motif-containing protein	U2SURP	101.75	_VAPSK(ac)WEAVDESELEAQAVTTSK_	-1.359	3	257390000	225840000	0.965	nucl	RNA processing; cellular aromatic compound metabolic process; organic cyclic compound metabolic process; nitrogen compound metabolic process; primary metabolic process; cellular metabolic process; organic substance metabolic process; RNA metabolic process; metabolic process; nucleic acid metabolic process; heterocycle metabolic process; nucleobase-containing compound metabolic process; cellular m…	organelle; intracellular membrane-bounded organelle; intracellular organelle; nucleus; cell part; intracellular; intracellular part; membrane-bounded organelle; cell;	organic cyclic compound binding; heterocyclic compound binding; RNA binding; nucleoside phosphate binding; binding; nucleic acid binding; nucleotide binding; small molecule binding;	K12842	SR140; U2-associated protein SR140	hsa03040 Spliceosome - Homo sapiens (human);	IPR000061; IPR000504; IPR006569; IPR012677; IPR013170; IPR008942;	SWAP/Surp; Nucleotide-binding, alpha-beta plait; mRNA splicing factor, Cwf21; RNA recognition motif domain; ENTH/VHS; CID domain;	17S U2 snRNP; Spliceosome;
O15042	829	K	acetylation	U2 snRNP-associated SURP motif-containing protein	U2SURP	79.659	_EEMTESK(ac)FSK_	-0.61593	2	11795000	11338000	0.894	nucl	RNA processing; cellular aromatic compound metabolic process; organic cyclic compound metabolic process; nitrogen compound metabolic process; primary metabolic process; cellular metabolic process; organic substance metabolic process; RNA metabolic process; metabolic process; nucleic acid metabolic process; heterocycle metabolic process; nucleobase-containing compound metabolic process; cellular m…	organelle; intracellular membrane-bounded organelle; intracellular organelle; nucleus; cell part; intracellular; intracellular part; membrane-bounded organelle; cell;	organic cyclic compound binding; heterocyclic compound binding; RNA binding; nucleoside phosphate binding; binding; nucleic acid binding; nucleotide binding; small molecule binding;	K12842	SR140; U2-associated protein SR140	hsa03040 Spliceosome - Homo sapiens (human);	IPR000061; IPR000504; IPR006569; IPR012677; IPR013170; IPR008942;	SWAP/Surp; Nucleotide-binding, alpha-beta plait; mRNA splicing factor, Cwf21; RNA recognition motif domain; ENTH/VHS; CID domain;	17S U2 snRNP; Spliceosome;
O15042	832	K	acetylation	U2 snRNP-associated SURP motif-containing protein	U2SURP	61.11	_FSK(ac)YSEMSEEK_	-1.0168	2	5042100	7304200	0.797	nucl	RNA processing; cellular aromatic compound metabolic process; organic cyclic compound metabolic process; nitrogen compound metabolic process; primary metabolic process; cellular metabolic process; organic substance metabolic process; RNA metabolic process; metabolic process; nucleic acid metabolic process; heterocycle metabolic process; nucleobase-containing compound metabolic process; cellular m…	organelle; intracellular membrane-bounded organelle; intracellular organelle; nucleus; cell part; intracellular; intracellular part; membrane-bounded organelle; cell;	organic cyclic compound binding; heterocyclic compound binding; RNA binding; nucleoside phosphate binding; binding; nucleic acid binding; nucleotide binding; small molecule binding;	K12842	SR140; U2-associated protein SR140	hsa03040 Spliceosome - Homo sapiens (human);	IPR000061; IPR000504; IPR006569; IPR012677; IPR013170; IPR008942;	SWAP/Surp; Nucleotide-binding, alpha-beta plait; mRNA splicing factor, Cwf21; RNA recognition motif domain; ENTH/VHS; CID domain;	17S U2 snRNP; Spliceosome;
O15047	1103	S	phosphorylaton	Histone-lysine N-methyltransferase SETD1A	SETD1A	74.364	O15047	1.665	2	163300000	150300000	0.412	nucl	regulation of cellular process; cellular aromatic compound metabolic process; regulation of macromolecule metabolic process; regulation of nucleobase-containing compound metabolic process; biosynthetic process; cellular metabolic process; organic substance metabolic process; regulation of RNA biosynthetic process; metabolic process; heterocycle metabolic process; nucleobase-containing compound me…	intracellular organelle; intracellular non-membrane-bounded organelle; intracellular organelle part; macromolecular complex; nuclear lumen; histone methyltransferase complex; intracellular part; nuclear body; cell; organelle part; methyltransferase complex; non-membrane-bounded organelle; organelle; membrane-enclosed lumen; intracellular membrane-bounded organelle; nucleoplasm; nucleus; intracell…	RNA binding; S-adenosylmethionine-dependent methyltransferase activity; nucleoside phosphate binding; methyltransferase activity; protein-lysine N-methyltransferase activity; lysine N-methyltransferase activity; transferase activity, transferring one-carbon groups; nucleotide binding; histone-lysine N-methyltransferase activity; heterocyclic compound binding; organic cyclic compound binding; prot…	K11422	SETD1; histone-lysine N-methyltransferase SETD1 [EC:2.1.1.43]	hsa00310 Lysine degradation - Homo sapiens (human);	IPR024657; IPR001214; IPR000504; IPR012677; IPR003616;	Nucleotide-binding, alpha-beta plait; Post-SET domain; RNA recognition motif domain; SET domain; COMPASS complex Set1 subunit, N-SET domain;	Set1A complex; MOF complex; HCF-1 complex;
O15047	1152	S	phosphorylaton	Histone-lysine N-methyltransferase SETD1A	SETD1A	49.768	O15047	0.22375	3	43165000	7851100	2.924	nucl	regulation of cellular process; cellular aromatic compound metabolic process; regulation of macromolecule metabolic process; regulation of nucleobase-containing compound metabolic process; biosynthetic process; cellular metabolic process; organic substance metabolic process; regulation of RNA biosynthetic process; metabolic process; heterocycle metabolic process; nucleobase-containing compound me…	intracellular organelle; intracellular non-membrane-bounded organelle; intracellular organelle part; macromolecular complex; nuclear lumen; histone methyltransferase complex; intracellular part; nuclear body; cell; organelle part; methyltransferase complex; non-membrane-bounded organelle; organelle; membrane-enclosed lumen; intracellular membrane-bounded organelle; nucleoplasm; nucleus; intracell…	RNA binding; S-adenosylmethionine-dependent methyltransferase activity; nucleoside phosphate binding; methyltransferase activity; protein-lysine N-methyltransferase activity; lysine N-methyltransferase activity; transferase activity, transferring one-carbon groups; nucleotide binding; histone-lysine N-methyltransferase activity; heterocyclic compound binding; organic cyclic compound binding; prot…	K11422	SETD1; histone-lysine N-methyltransferase SETD1 [EC:2.1.1.43]	hsa00310 Lysine degradation - Homo sapiens (human);	IPR024657; IPR001214; IPR000504; IPR012677; IPR003616;	Nucleotide-binding, alpha-beta plait; Post-SET domain; RNA recognition motif domain; SET domain; COMPASS complex Set1 subunit, N-SET domain;	Set1A complex; MOF complex; HCF-1 complex;
O15047	1153	S	phosphorylaton	Histone-lysine N-methyltransferase SETD1A	SETD1A	49.768	O15047	0.5886	3	45202000	8649200	2.693	nucl	regulation of cellular process; cellular aromatic compound metabolic process; regulation of macromolecule metabolic process; regulation of nucleobase-containing compound metabolic process; biosynthetic process; cellular metabolic process; organic substance metabolic process; regulation of RNA biosynthetic process; metabolic process; heterocycle metabolic process; nucleobase-containing compound me…	intracellular organelle; intracellular non-membrane-bounded organelle; intracellular organelle part; macromolecular complex; nuclear lumen; histone methyltransferase complex; intracellular part; nuclear body; cell; organelle part; methyltransferase complex; non-membrane-bounded organelle; organelle; membrane-enclosed lumen; intracellular membrane-bounded organelle; nucleoplasm; nucleus; intracell…	RNA binding; S-adenosylmethionine-dependent methyltransferase activity; nucleoside phosphate binding; methyltransferase activity; protein-lysine N-methyltransferase activity; lysine N-methyltransferase activity; transferase activity, transferring one-carbon groups; nucleotide binding; histone-lysine N-methyltransferase activity; heterocyclic compound binding; organic cyclic compound binding; prot…	K11422	SETD1; histone-lysine N-methyltransferase SETD1 [EC:2.1.1.43]	hsa00310 Lysine degradation - Homo sapiens (human);	IPR024657; IPR001214; IPR000504; IPR012677; IPR003616;	Nucleotide-binding, alpha-beta plait; Post-SET domain; RNA recognition motif domain; SET domain; COMPASS complex Set1 subunit, N-SET domain;	Set1A complex; MOF complex; HCF-1 complex;
O15056	1124	S	phosphorylaton	Synaptojanin-2	SYNJ2	133.15	O15056	0.57489	3	54773000	21924000	1.296	plas	phosphorylation; glycerolipid metabolic process; phosphatidylinositol biosynthetic process; small molecule metabolic process; phosphatidylinositol phosphorylation; phospholipid biosynthetic process; biosynthetic process; cellular lipid metabolic process; primary metabolic process; organic substance biosynthetic process; cellular metabolic process; lipid phosphorylation; phosphate-containing compo…	membrane; cell part; intracellular; cytoplasm; intracellular part; cytosol; cell; cytoplasmic part;	RNA binding; nucleoside phosphate binding; phosphatase activity; phosphatidylinositol phosphate phosphatase activity; hydrolase activity; nucleotide binding; phosphatidylinositol phosphate 5-phosphatase activity; heterocyclic compound binding; organic cyclic compound binding; phosphoric ester hydrolase activity; catalytic activity; binding; nucleic acid binding; hydrolase activity, acting on este…	K01099	E3.1.3.36; phosphatidylinositol-bisphosphatase [EC:3.1.3.36]	hsa00562 Inositol phosphate metabolism - Homo sapiens (human); hsa01100 Metabolic pathways - Homo sapiens (human); hsa04070 Phosphatidylinositol signaling system - Homo sapiens (human);	IPR000300; IPR000504; IPR012677; IPR005135; IPR002013; IPR015047;	Synaptojanin, N-terminal; Domain of unknown function DUF1866; Nucleotide-binding, alpha-beta plait; Endonuclease/exonuclease/phosphatase; RNA recognition motif domain; Inositol polyphosphate-related phosphatase;
O15085	255	S	phosphorylaton	Rho guanine nucleotide exchange factor 11	ARHGEF11	53.891	O15085	-0.081893	2	107530000	64562000	0.962	nucl	single organism signaling; cell surface receptor signaling pathway; positive regulation of biosynthetic process; cellular component morphogenesis; regulation of cell growth; response to external stimulus; actin cytoskeleton organization; positive regulation of molecular function; response to growth factor stimulus; regulation of small GTPase mediated signal transduction; nervous system developmen…	membrane; cell part; intracellular; cytoplasm; intracellular part; cytosol; cell; cytoplasmic part;	guanyl-nucleotide exchange factor activity; receptor binding; nucleoside-triphosphatase regulator activity; ion binding; GTPase regulator activity; protein binding; enzyme regulator activity; binding; phospholipid binding; lipid binding; G-protein coupled receptor binding; anion binding; Ras guanyl-nucleotide exchange factor activity; small GTPase regulator activity; enzyme activator activity; Rh…	K12331	ARHGEF11; Rho guanine nucleotide exchange factor 11	hsa04270 Vascular smooth muscle contraction - Homo sapiens (human);	IPR016137; IPR011993; IPR015212; IPR001478; IPR000219; IPR001849;	Dbl homology (DH) domain; Pleckstrin homology-like domain; Pleckstrin homology domain; Regulator of G protein signalling superfamily; PDZ domain; Regulator of G protein signalling-like domain;
O15085	556	S	phosphorylaton	Rho guanine nucleotide exchange factor 11	ARHGEF11	33.317	O15085	1.9027	3	24645000	9937900	1.831	nucl	single organism signaling; cell surface receptor signaling pathway; positive regulation of biosynthetic process; cellular component morphogenesis; regulation of cell growth; response to external stimulus; actin cytoskeleton organization; positive regulation of molecular function; response to growth factor stimulus; regulation of small GTPase mediated signal transduction; nervous system developmen…	membrane; cell part; intracellular; cytoplasm; intracellular part; cytosol; cell; cytoplasmic part;	guanyl-nucleotide exchange factor activity; receptor binding; nucleoside-triphosphatase regulator activity; ion binding; GTPase regulator activity; protein binding; enzyme regulator activity; binding; phospholipid binding; lipid binding; G-protein coupled receptor binding; anion binding; Ras guanyl-nucleotide exchange factor activity; small GTPase regulator activity; enzyme activator activity; Rh…	K12331	ARHGEF11; Rho guanine nucleotide exchange factor 11	hsa04270 Vascular smooth muscle contraction - Homo sapiens (human);	IPR016137; IPR011993; IPR015212; IPR001478; IPR000219; IPR001849;	Dbl homology (DH) domain; Pleckstrin homology-like domain; Pleckstrin homology domain; Regulator of G protein signalling superfamily; PDZ domain; Regulator of G protein signalling-like domain;
O15085	1292	T	phosphorylaton	Rho guanine nucleotide exchange factor 11	ARHGEF11	87.411	O15085	-1.4307	3	64653000	38760000	1.115	nucl	single organism signaling; cell surface receptor signaling pathway; positive regulation of biosynthetic process; cellular component morphogenesis; regulation of cell growth; response to external stimulus; actin cytoskeleton organization; positive regulation of molecular function; response to growth factor stimulus; regulation of small GTPase mediated signal transduction; nervous system developmen…	membrane; cell part; intracellular; cytoplasm; intracellular part; cytosol; cell; cytoplasmic part;	guanyl-nucleotide exchange factor activity; receptor binding; nucleoside-triphosphatase regulator activity; ion binding; GTPase regulator activity; protein binding; enzyme regulator activity; binding; phospholipid binding; lipid binding; G-protein coupled receptor binding; anion binding; Ras guanyl-nucleotide exchange factor activity; small GTPase regulator activity; enzyme activator activity; Rh…	K12331	ARHGEF11; Rho guanine nucleotide exchange factor 11	hsa04270 Vascular smooth muscle contraction - Homo sapiens (human);	IPR016137; IPR011993; IPR015212; IPR001478; IPR000219; IPR001849;	Dbl homology (DH) domain; Pleckstrin homology-like domain; Pleckstrin homology domain; Regulator of G protein signalling superfamily; PDZ domain; Regulator of G protein signalling-like domain;
O15085	1295	S	phosphorylaton	Rho guanine nucleotide exchange factor 11	ARHGEF11	119.38	O15085	2.5809	2	92995000	67227000	1.133	nucl	single organism signaling; cell surface receptor signaling pathway; positive regulation of biosynthetic process; cellular component morphogenesis; regulation of cell growth; response to external stimulus; actin cytoskeleton organization; positive regulation of molecular function; response to growth factor stimulus; regulation of small GTPase mediated signal transduction; nervous system developmen…	membrane; cell part; intracellular; cytoplasm; intracellular part; cytosol; cell; cytoplasmic part;	guanyl-nucleotide exchange factor activity; receptor binding; nucleoside-triphosphatase regulator activity; ion binding; GTPase regulator activity; protein binding; enzyme regulator activity; binding; phospholipid binding; lipid binding; G-protein coupled receptor binding; anion binding; Ras guanyl-nucleotide exchange factor activity; small GTPase regulator activity; enzyme activator activity; Rh…	K12331	ARHGEF11; Rho guanine nucleotide exchange factor 11	hsa04270 Vascular smooth muscle contraction - Homo sapiens (human);	IPR016137; IPR011993; IPR015212; IPR001478; IPR000219; IPR001849;	Dbl homology (DH) domain; Pleckstrin homology-like domain; Pleckstrin homology domain; Regulator of G protein signalling superfamily; PDZ domain; Regulator of G protein signalling-like domain;
O15085	1413	S	phosphorylaton	Rho guanine nucleotide exchange factor 11	ARHGEF11	50.452	O15085	-0.40711	2	57403000	31272000	1.398	nucl	single organism signaling; cell surface receptor signaling pathway; positive regulation of biosynthetic process; cellular component morphogenesis; regulation of cell growth; response to external stimulus; actin cytoskeleton organization; positive regulation of molecular function; response to growth factor stimulus; regulation of small GTPase mediated signal transduction; nervous system developmen…	membrane; cell part; intracellular; cytoplasm; intracellular part; cytosol; cell; cytoplasmic part;	guanyl-nucleotide exchange factor activity; receptor binding; nucleoside-triphosphatase regulator activity; ion binding; GTPase regulator activity; protein binding; enzyme regulator activity; binding; phospholipid binding; lipid binding; G-protein coupled receptor binding; anion binding; Ras guanyl-nucleotide exchange factor activity; small GTPase regulator activity; enzyme activator activity; Rh…	K12331	ARHGEF11; Rho guanine nucleotide exchange factor 11	hsa04270 Vascular smooth muscle contraction - Homo sapiens (human);	IPR016137; IPR011993; IPR015212; IPR001478; IPR000219; IPR001849;	Dbl homology (DH) domain; Pleckstrin homology-like domain; Pleckstrin homology domain; Regulator of G protein signalling superfamily; PDZ domain; Regulator of G protein signalling-like domain;
O15085	1480	S	phosphorylaton	Rho guanine nucleotide exchange factor 11	ARHGEF11	48.773	O15085	0.024075	3	25620000	26898000	0.654	nucl	single organism signaling; cell surface receptor signaling pathway; positive regulation of biosynthetic process; cellular component morphogenesis; regulation of cell growth; response to external stimulus; actin cytoskeleton organization; positive regulation of molecular function; response to growth factor stimulus; regulation of small GTPase mediated signal transduction; nervous system developmen…	membrane; cell part; intracellular; cytoplasm; intracellular part; cytosol; cell; cytoplasmic part;	guanyl-nucleotide exchange factor activity; receptor binding; nucleoside-triphosphatase regulator activity; ion binding; GTPase regulator activity; protein binding; enzyme regulator activity; binding; phospholipid binding; lipid binding; G-protein coupled receptor binding; anion binding; Ras guanyl-nucleotide exchange factor activity; small GTPase regulator activity; enzyme activator activity; Rh…	K12331	ARHGEF11; Rho guanine nucleotide exchange factor 11	hsa04270 Vascular smooth muscle contraction - Homo sapiens (human);	IPR016137; IPR011993; IPR015212; IPR001478; IPR000219; IPR001849;	Dbl homology (DH) domain; Pleckstrin homology-like domain; Pleckstrin homology domain; Regulator of G protein signalling superfamily; PDZ domain; Regulator of G protein signalling-like domain;
O15119	438	S	phosphorylaton	T-box transcription factor TBX3	TBX3	72.321	O15119	2.2143	2	612780000	259590000	1.469	nucl	single organism signaling; regulation of cell death; gland development; reproductive process; chordate embryonic development; segmentation; positive regulation of biosynthetic process; mammary gland formation; cellular metabolic process; branching morphogenesis of an epithelial tube; metabolic process; outflow tract morphogenesis; embryo development; cardiac muscle cell development; regulation of…	organelle; intracellular membrane-bounded organelle; intracellular organelle; nucleus; cell part; intracellular; intracellular part; membrane-bounded organelle; cell;	organic cyclic compound binding; heterocyclic compound binding; DNA binding; binding; RNA polymerase II transcription factor binding; nucleic acid binding transcription factor activity; nucleic acid binding; protein binding; sequence-specific DNA binding; sequence-specific DNA binding transcription factor activity; activating transcription factor binding; transcription factor binding; RNA polymer…	K10177	TBX3; T-box protein 3	hsa04550 Signaling pathways regulating pluripotency of stem cells - Homo sapiens (human);	IPR008967; IPR022582;	Transcription factor, T-box, region of unknown function; p53-like transcription factor, DNA-binding;
O15119	707	S	phosphorylaton	T-box transcription factor TBX3	TBX3	57.414	O15119	-1.3256	2	29477000	12851000	1.317	nucl	single organism signaling; regulation of cell death; gland development; reproductive process; chordate embryonic development; segmentation; positive regulation of biosynthetic process; mammary gland formation; cellular metabolic process; branching morphogenesis of an epithelial tube; metabolic process; outflow tract morphogenesis; embryo development; cardiac muscle cell development; regulation of…	organelle; intracellular membrane-bounded organelle; intracellular organelle; nucleus; cell part; intracellular; intracellular part; membrane-bounded organelle; cell;	organic cyclic compound binding; heterocyclic compound binding; DNA binding; binding; RNA polymerase II transcription factor binding; nucleic acid binding transcription factor activity; nucleic acid binding; protein binding; sequence-specific DNA binding; sequence-specific DNA binding transcription factor activity; activating transcription factor binding; transcription factor binding; RNA polymer…	K10177	TBX3; T-box protein 3	hsa04550 Signaling pathways regulating pluripotency of stem cells - Homo sapiens (human);	IPR008967; IPR022582;	Transcription factor, T-box, region of unknown function; p53-like transcription factor, DNA-binding;
O15127	320	S	phosphorylaton	Secretory carrier-associated membrane protein 2	SCAMP2	73.722	O15127	-0.34847	2				plas	intracellular transport; vesicle-mediated transport; single-organism cellular process; single-organism process; Golgi vesicle transport; organic substance transport; protein transport; establishment of localization; cellular localization; transport; establishment of protein localization; establishment of localization in cell; protein localization; localization; post-Golgi vesicle-mediated transpo…	endosome membrane; membrane; intracellular organelle; organelle membrane; intracellular organelle part; cytoplasm; endosomal part; intrinsic to membrane; trans-Golgi network membrane; recycling endosome membrane; intracellular part; cell; integral to membrane; organelle part; recycling endosome; intracellular membrane-bounded organelle; organelle; nucleus; intracellular; cell part; membrane part;…							SCAMP1-SCAMP2-SCAMP3 complex; SCAMP1-SCAMP2 complex;
O15144	186	K	acetylation	Actin-related protein 2/3 complex subunit 2	ARPC2	90.05	_VFMQEFK(ac)EGR_	0.97427	2	5274800	4929400	1.037	cyto	regulation of actin filament polymerization; regulation of cellular process; cellular component organization; regulation of biological quality; positive regulation of protein polymerization; regulation of actin cytoskeleton organization; positive regulation of cell morphogenesis involved in differentiation; single-organism process; regulation of cellular component biogenesis; regulation of actin …	membrane; cell periphery; cell junction; cytoplasm; macromolecular complex; intracellular part; cell; organelle part; non-membrane-bounded organelle; cytoskeleton; Arp2/3 protein complex; focal adhesion; cell part; intracellular; adherens junction; endosome; cell-substrate junction; membrane-bounded organelle; cell-substrate adherens junction; intracellular organelle; cell leading edge; cell proj…	structural constituent of cytoskeleton; structural molecule activity;	K05758	ARPC2; actin related protein 2/3 complex, subunit 2	hsa05100 Bacterial invasion of epithelial cells - Homo sapiens (human); hsa05132 Salmonella infection - Homo sapiens (human); hsa04666 Fc gamma R-mediated phagocytosis - Homo sapiens (human); hsa05130 Pathogenic Escherichia coli infection - Homo sapiens (human); hsa05131 Shigellosis - Homo sapiens (human); hsa04810 Regulation of actin cytoskeleton - Homo sapiens (human);			Arp2/3 protein complex;
O15155	50	S	phosphorylaton	BET1 homolog	BET1	67.234	O15155	2.7799	2	26912000	36348000	0.774	cyto	cellular component organization; intracellular transport; vesicle-mediated transport; single-organism cellular process; vesicle organization; single-organism membrane organization; membrane fusion; Golgi vesicle transport; single-organism process; vesicle fusion with Golgi apparatus; organelle fusion; organic substance transport; protein transport; establishment of localization; cellular localiza…	membrane; intracellular organelle; endoplasmic reticulum; nuclear outer membrane-endoplasmic reticulum membrane network; organelle membrane; cytoplasm; intracellular organelle part; cis-Golgi network; Golgi membrane; intrinsic to membrane; Golgi stack; endomembrane system; intracellular part; cell; integral to membrane; organelle part; intracellular membrane-bounded organelle; organelle; endoplas…		K08504	BET1; blocked early in transport 1	hsa04130 SNARE interactions in vesicular transport - Homo sapiens (human);	IPR000727;	Target SNARE coiled-coil domain;
O15156	3	S	phosphorylaton	Zinc finger and BTB domain-containing protein 7B	ZBTB7B	100.55	O15156	2.8473	3	76810000	16348000	1.939	nucl	regulation of cellular process; single-multicellular organism process; cellular aromatic compound metabolic process; regulation of macromolecule metabolic process; regulation of nucleobase-containing compound metabolic process; cellular developmental process; single-organism process; biosynthetic process; cellular metabolic process; organic substance metabolic process; regulation of RNA biosynthe…	organelle; intracellular membrane-bounded organelle; intracellular organelle; nucleus; cell part; intracellular; intracellular part; membrane-bounded organelle; cell;	organic cyclic compound binding; heterocyclic compound binding; DNA binding; transition metal ion binding; binding; ion binding; nucleic acid binding; metal ion binding; cation binding; zinc ion binding;	K10494			IPR015880; IPR013069; IPR011333; IPR007087; IPR000210; IPR013087;	Zinc finger, C2H2-like; BTB/POZ; BTB/POZ fold; Zinc finger C2H2-type/integrase DNA-binding domain; Zinc finger, C2H2; BTB/POZ-like;
O15164	808	S	phosphorylaton	Transcription intermediary factor 1-alpha	TRIM24	83.602	O15164	0.23396	3	7985100	3739800	1.261	nucl	regulation of cell death; regulation of biological quality; posttranscriptional regulation of gene expression; positive regulation of biosynthetic process; regulation of response to extracellular stimulus; cellular metabolic process; negative regulation of cell proliferation; metabolic process; response to steroid hormone stimulus; metal ion homeostasis; response to endogenous stimulus; macromole…	intracellular organelle; euchromatin; intracellular non-membrane-bounded organelle; intracellular organelle part; cytoplasm; nuclear lumen; intracellular part; cytosol; cell; organelle part; chromosomal part; non-membrane-bounded organelle; organelle; intracellular membrane-bounded organelle; membrane-enclosed lumen; nucleus; intracellular organelle lumen; chromatin; nuclear chromosome part; intr…	phosphotransferase activity, alcohol group as acceptor; receptor binding; ligase activity; protein binding; protein kinase activity; chromatin binding; heterocyclic compound binding; regulatory region DNA binding; organic cyclic compound binding; kinase activity; catalytic activity; binding; estrogen response element binding; histone acetyl-lysine binding; transcription factor binding transcripti…	K08881			IPR003649; IPR001841; IPR001965; IPR001487; IPR000315; IPR013083; IPR011011; IPR019787;	Zinc finger, PHD-type; Zinc finger, PHD-finger; Zinc finger, FYVE/PHD-type; Zinc finger, RING-type; B-box, C-terminal; Bromodomain; Zinc finger, RING/FYVE/PHD-type; Zinc finger, B-box;
O15164	811	S	phosphorylaton	Transcription intermediary factor 1-alpha	TRIM24	124.19	O15164	1.2933	2	324240000	159810000	1.137	nucl	regulation of cell death; regulation of biological quality; posttranscriptional regulation of gene expression; positive regulation of biosynthetic process; regulation of response to extracellular stimulus; cellular metabolic process; negative regulation of cell proliferation; metabolic process; response to steroid hormone stimulus; metal ion homeostasis; response to endogenous stimulus; macromole…	intracellular organelle; euchromatin; intracellular non-membrane-bounded organelle; intracellular organelle part; cytoplasm; nuclear lumen; intracellular part; cytosol; cell; organelle part; chromosomal part; non-membrane-bounded organelle; organelle; intracellular membrane-bounded organelle; membrane-enclosed lumen; nucleus; intracellular organelle lumen; chromatin; nuclear chromosome part; intr…	phosphotransferase activity, alcohol group as acceptor; receptor binding; ligase activity; protein binding; protein kinase activity; chromatin binding; heterocyclic compound binding; regulatory region DNA binding; organic cyclic compound binding; kinase activity; catalytic activity; binding; estrogen response element binding; histone acetyl-lysine binding; transcription factor binding transcripti…	K08881			IPR003649; IPR001841; IPR001965; IPR001487; IPR000315; IPR013083; IPR011011; IPR019787;	Zinc finger, PHD-type; Zinc finger, PHD-finger; Zinc finger, FYVE/PHD-type; Zinc finger, RING-type; B-box, C-terminal; Bromodomain; Zinc finger, RING/FYVE/PHD-type; Zinc finger, B-box;
O15173	90	S	phosphorylaton	Membrane-associated progesterone receptor component 2	PGRMC2	88.976	O15173	0.15971	2	167830000	143440000	0.897	cyto		intrinsic to membrane; membrane; integral to membrane; membrane part;	steroid hormone receptor activity; signaling receptor activity; organic cyclic compound binding; heterocyclic compound binding; heme binding; molecular transducer activity; receptor activity; binding; lipid binding; signal transducer activity; tetrapyrrole binding; steroid binding;	K17278			IPR001199;	Cytochrome b5-like heme/steroid binding domain;
O15173	104	S	phosphorylaton	Membrane-associated progesterone receptor component 2	PGRMC2	91.095	O15173	-1.2649	2	46605000	24784000	1.5	cyto		intrinsic to membrane; membrane; integral to membrane; membrane part;	steroid hormone receptor activity; signaling receptor activity; organic cyclic compound binding; heterocyclic compound binding; heme binding; molecular transducer activity; receptor activity; binding; lipid binding; signal transducer activity; tetrapyrrole binding; steroid binding;	K17278			IPR001199;	Cytochrome b5-like heme/steroid binding domain;
O15173	211	T	phosphorylaton	Membrane-associated progesterone receptor component 2	PGRMC2	218.69	O15173	-0.10948	4	11071000000	3670100000	1.864	cyto		intrinsic to membrane; membrane; integral to membrane; membrane part;	steroid hormone receptor activity; signaling receptor activity; organic cyclic compound binding; heterocyclic compound binding; heme binding; molecular transducer activity; receptor activity; binding; lipid binding; signal transducer activity; tetrapyrrole binding; steroid binding;	K17278			IPR001199;	Cytochrome b5-like heme/steroid binding domain;
O15194	33	S	phosphorylaton	CTD small phosphatase-like protein	CTDSPL	99.404	O15194	-0.9882	2	169600000	295700000	0.3	cyto	metabolic process; dephosphorylation; cellular metabolic process; phosphorus metabolic process; cellular process; phosphate-containing compound metabolic process;	organelle; intracellular membrane-bounded organelle; intracellular organelle; nucleus; cell part; intracellular; intracellular part; membrane-bounded organelle; cell;	catalytic activity; phosphoric ester hydrolase activity; phosphatase activity; binding; hydrolase activity, acting on ester bonds; ion binding; cation binding; metal ion binding; hydrolase activity; phosphoprotein phosphatase activity;	K15731			IPR011948; IPR004274; IPR023214;	NLI interacting factor; HAD-like domain; Dullard phosphatase domain, eukaryotic;
O15231	64	S	phosphorylaton	Zinc finger protein 185	ZNF185	47.564	O15231	1.0139	3	14570000	8012800	1.791	cyto_nucl		intracellular organelle; intracellular non-membrane-bounded organelle; cell junction; cytoplasm; anchoring junction; intracellular part; cell; non-membrane-bounded organelle; organelle; cytoskeleton; focal adhesion; intracellular; cell part; adherens junction; cell-substrate junction; cell-substrate adherens junction;	cation binding; metal ion binding; zinc ion binding; transition metal ion binding; binding; ion binding;				IPR001781;	Zinc finger, LIM-type;
O15231	465	S	phosphorylaton	Zinc finger protein 185	ZNF185	119.62	O15231	0.34339	3	604390000	458740000	0.82	cyto_nucl		intracellular organelle; intracellular non-membrane-bounded organelle; cell junction; cytoplasm; anchoring junction; intracellular part; cell; non-membrane-bounded organelle; organelle; cytoskeleton; focal adhesion; intracellular; cell part; adherens junction; cell-substrate junction; cell-substrate adherens junction;	cation binding; metal ion binding; zinc ion binding; transition metal ion binding; binding; ion binding;				IPR001781;	Zinc finger, LIM-type;
O15240	360	S	phosphorylaton	Neurosecretory protein VGF	VGF	62.57	O15240	-0.12604	3	58825000	11586000	2.79	extr	single organism signaling; hormone transport; regulation of biological quality; reproductive process; glucose homeostasis; response to organophosphorus; single-organism process; female sex differentiation; cellular metabolic process; establishment of localization; hormone secretion; metabolic process; establishment of localization in cell; cell communication; generation of precursor metabolites a…	intracellular organelle; extracellular space; extracellular region part; cytoplasmic vesicle; membrane-bounded vesicle; cytoplasmic membrane-bounded vesicle; vesicle; cytoplasm; intracellular part; cell; extracellular region; organelle; intracellular membrane-bounded organelle; intracellular; cell part; membrane-bounded organelle; transport vesicle; cytoplasmic part;
O15240	420	S	phosphorylaton	Neurosecretory protein VGF	VGF	225.72	O15240	0.15019	5	813830000	58036000	6.245	extr	single organism signaling; hormone transport; regulation of biological quality; reproductive process; glucose homeostasis; response to organophosphorus; single-organism process; female sex differentiation; cellular metabolic process; establishment of localization; hormone secretion; metabolic process; establishment of localization in cell; cell communication; generation of precursor metabolites a…	intracellular organelle; extracellular space; extracellular region part; cytoplasmic vesicle; membrane-bounded vesicle; cytoplasmic membrane-bounded vesicle; vesicle; cytoplasm; intracellular part; cell; extracellular region; organelle; intracellular membrane-bounded organelle; intracellular; cell part; membrane-bounded organelle; transport vesicle; cytoplasmic part;
O15240	424	T	phosphorylaton	Neurosecretory protein VGF	VGF	43.04	O15240	0.19554	4	3752700	2232600	1.491	extr	single organism signaling; hormone transport; regulation of biological quality; reproductive process; glucose homeostasis; response to organophosphorus; single-organism process; female sex differentiation; cellular metabolic process; establishment of localization; hormone secretion; metabolic process; establishment of localization in cell; cell communication; generation of precursor metabolites a…	intracellular organelle; extracellular space; extracellular region part; cytoplasmic vesicle; membrane-bounded vesicle; cytoplasmic membrane-bounded vesicle; vesicle; cytoplasm; intracellular part; cell; extracellular region; organelle; intracellular membrane-bounded organelle; intracellular; cell part; membrane-bounded organelle; transport vesicle; cytoplasmic part;
O15258	2	S	phosphorylaton	Protein RER1	RER1	56.681	O15258	0.28373	3	46617000	48383000	0.578	plas	transport; intracellular transport; establishment of localization in cell; retrograde vesicle-mediated transport, Golgi to ER; vesicle-mediated transport; single-organism cellular process; single-organism process; Golgi vesicle transport; localization; cellular process; single-organism transport; establishment of localization; cellular localization;	membrane; intracellular organelle; organelle membrane; intracellular organelle part; cytoplasm; Golgi membrane; endomembrane system; intrinsic to membrane; intracellular part; integral to Golgi membrane; cell; intrinsic to Golgi membrane; integral to membrane; organelle part; organelle; intracellular membrane-bounded organelle; integral to organelle membrane; intracellular; cell part; membrane pa…
O15258	95	S	phosphorylaton	Protein RER1	RER1	108.08	O15258	-0.56911	2	838110000	357600000	1.738	plas	transport; intracellular transport; establishment of localization in cell; retrograde vesicle-mediated transport, Golgi to ER; vesicle-mediated transport; single-organism cellular process; single-organism process; Golgi vesicle transport; localization; cellular process; single-organism transport; establishment of localization; cellular localization;	membrane; intracellular organelle; organelle membrane; intracellular organelle part; cytoplasm; Golgi membrane; endomembrane system; intrinsic to membrane; intracellular part; integral to Golgi membrane; cell; intrinsic to Golgi membrane; integral to membrane; organelle part; organelle; intracellular membrane-bounded organelle; integral to organelle membrane; intracellular; cell part; membrane pa…
O15320	536	S	phosphorylaton	cTAGE family member 5	CTAGE5	164.41	O15320	0.98177	2	1021900000	391560000	1.752	cyto			enzyme regulator activity; enzyme activator activity;
O15320	594	S	phosphorylaton	cTAGE family member 5	CTAGE5	117.37	O15320	-0.92699	2	27668000	26414000	0.65	cyto			enzyme regulator activity; enzyme activator activity;
O15320	596	S	phosphorylaton	cTAGE family member 5	CTAGE5	187.73	O15320	0.5619	2	109210000	38898000	2.995	cyto			enzyme regulator activity; enzyme activator activity;
O15320	635	S	phosphorylaton	cTAGE family member 5	CTAGE5	61.958	O15320;Q96RT6	-1.4252	2	50689000	154440000	0.184	cyto			enzyme regulator activity; enzyme activator activity;
O15382	141	K	acetylation	Branched-chain-amino-acid aminotransferase, mitochondrial	BCAT2	92.38	_LCLPSFDK(ac)LELLECIR_	-0.45631	3	29148000	22260000	1.072	mito	alpha-amino acid catabolic process; regulation of biological quality; organic acid biosynthetic process; branched-chain amino acid biosynthetic process; biosynthetic process; organonitrogen compound biosynthetic process; cellular metabolic process; valine metabolic process; organic substance metabolic process; metabolic process; cellular amino acid metabolic process; cellular catabolic process; c…	mitochondrial matrix; intracellular organelle; mitochondrial part; cytoplasm; intracellular organelle part; intracellular part; cell; mitochondrion; organelle part; membrane-enclosed lumen; organelle; intracellular membrane-bounded organelle; intracellular organelle lumen; cell part; intracellular; membrane-bounded organelle; cytoplasmic part; organelle lumen;	L-leucine transaminase activity; transferase activity, transferring nitrogenous groups; catalytic activity; L-valine transaminase activity; branched-chain-amino-acid transaminase activity; L-isoleucine transaminase activity; transaminase activity; transferase activity;	K00826	E2.6.1.42; branched-chain amino acid aminotransferase [EC:2.6.1.42]	hsa01210 2-Oxocarboxylic acid metabolism - Homo sapiens (human); hsa00280 Valine, leucine and isoleucine degradation - Homo sapiens (human); hsa00290 Valine, leucine and isoleucine biosynthesis - Homo sapiens (human); hsa01100 Metabolic pathways - Homo sapiens (human); hsa00770 Pantothenate and CoA biosynthesis - Homo sapiens (human); hsa01230 Biosynthesis of amino acids - Homo sapiens (human);
O15417	1127	S	phosphorylaton	Trinucleotide repeat-containing gene 18 protein	TNRC18	60.196	O15417	0.77004	3	47843000	17427000	3.067	nucl			organic cyclic compound binding; heterocyclic compound binding; DNA binding; binding; nucleic acid binding;				IPR001025;	Bromo adjacent homology (BAH) domain;
O15417	1359	S	phosphorylaton	Trinucleotide repeat-containing gene 18 protein	TNRC18	56.719	O15417	0.41013	2	40912000	61247000	0.403	nucl			organic cyclic compound binding; heterocyclic compound binding; DNA binding; binding; nucleic acid binding;				IPR001025;	Bromo adjacent homology (BAH) domain;
O15417	1540	S	phosphorylaton	Trinucleotide repeat-containing gene 18 protein	TNRC18	50.108	O15417	0.69271	2				nucl			organic cyclic compound binding; heterocyclic compound binding; DNA binding; binding; nucleic acid binding;				IPR001025;	Bromo adjacent homology (BAH) domain;
O15417	1857	S	phosphorylaton	Trinucleotide repeat-containing gene 18 protein	TNRC18	77.031	O15417	-2.2406	2	58072000	28657000	0.982	nucl			organic cyclic compound binding; heterocyclic compound binding; DNA binding; binding; nucleic acid binding;				IPR001025;	Bromo adjacent homology (BAH) domain;
O15417	2146	T	phosphorylaton	Trinucleotide repeat-containing gene 18 protein	TNRC18	62.055	O15417	0.65072	3	65426000	18609000	2.586	nucl			organic cyclic compound binding; heterocyclic compound binding; DNA binding; binding; nucleic acid binding;				IPR001025;	Bromo adjacent homology (BAH) domain;
O15417	2275	S	phosphorylaton	Trinucleotide repeat-containing gene 18 protein	TNRC18	53.775	O15417	0.23855	2	16882000	19426000	0.707	nucl			organic cyclic compound binding; heterocyclic compound binding; DNA binding; binding; nucleic acid binding;				IPR001025;	Bromo adjacent homology (BAH) domain;
O15427	436	S	phosphorylaton	Monocarboxylate transporter 4	SLC16A3	69.979	O15427	-0.059392	3	220210000	124270000	1.244	plas	cell migration; single-multicellular organism process; blood coagulation; regulation of biological quality; localization of cell; single-organism process; response to stimulus; cellular metabolic process; hemostasis; organic substance metabolic process; response to wounding; pyruvate metabolic process; metabolic process; monocarboxylic acid metabolic process; cellular process; regulation of body …	membrane; intracellular organelle; intrinsic to plasma membrane; organelle membrane; nuclear envelope; intracellular non-membrane-bounded organelle; cell periphery; intracellular organelle part; organelle envelope; endomembrane system; intrinsic to membrane; intracellular part; integral to plasma membrane; cell; integral to membrane; actin cytoskeleton; organelle part; plasma membrane; non-membra…	active transmembrane transporter activity; secondary active transmembrane transporter activity; organic acid transmembrane transporter activity; ion transmembrane transporter activity; symporter activity; substrate-specific transporter activity; monocarboxylic acid transmembrane transporter activity; secondary active monocarboxylate transmembrane transporter activity; organic anion transmembrane …	K08180			IPR020846; IPR016196;	Major facilitator superfamily domain, general substrate transporter; Major facilitator superfamily domain;
O15439	658	S	phosphorylaton	Multidrug resistance-associated protein 4	ABCC4	46.273	O15439	0.1335	2	106960000	31292000	2.12	plas	blood coagulation; regulation of biological quality; nucleoside metabolic process; purine nucleoside metabolic process; purine ribonucleoside monophosphate metabolic process; nucleotide metabolic process; single-organism process; cellular metabolic process; phosphate-containing compound metabolic process; establishment of localization; response to wounding; metabolic process; establishment of loc…	intracellular organelle; membrane; platelet dense granule; organelle membrane; cytoplasmic vesicle; membrane-bounded vesicle; cell periphery; cytoplasmic membrane-bounded vesicle; vesicle; cytoplasm; intracellular organelle part; platelet dense granule membrane; cytoplasmic vesicle part; vesicle membrane; endomembrane system; intrinsic to membrane; intracellular part; cell; integral to membrane; …	nucleoside phosphate binding; primary active transmembrane transporter activity; hydrolase activity, acting on acid anhydrides; hydrolase activity; 15-hydroxyprostaglandin dehydrogenase (NAD+) activity; ATPase activity; oxidoreductase activity, acting on CH-OH group of donors; organic cyclic compound binding; heterocyclic compound binding; oxidoreductase activity, acting on the CH-OH group of don…	K05673	ABCC4; ATP-binding cassette, subfamily C (CFTR/MRP), member 4	hsa04024 cAMP signaling pathway - Homo sapiens (human); hsa04976 Bile secretion - Homo sapiens (human); hsa02010 ABC transporters - Homo sapiens (human);	IPR003593; IPR003439; IPR011527; IPR027417; IPR001140;	ABC transporter, transmembrane domain; AAA+ ATPase domain; ABC transporter-like; ABC transporter type 1, transmembrane domain; P-loop containing nucleoside triphosphate hydrolase;
O15439	665	S	phosphorylaton	Multidrug resistance-associated protein 4	ABCC4	62.357	O15439	-2.0281	2	98703000	34245000	1.977	plas	blood coagulation; regulation of biological quality; nucleoside metabolic process; purine nucleoside metabolic process; purine ribonucleoside monophosphate metabolic process; nucleotide metabolic process; single-organism process; cellular metabolic process; phosphate-containing compound metabolic process; establishment of localization; response to wounding; metabolic process; establishment of loc…	intracellular organelle; membrane; platelet dense granule; organelle membrane; cytoplasmic vesicle; membrane-bounded vesicle; cell periphery; cytoplasmic membrane-bounded vesicle; vesicle; cytoplasm; intracellular organelle part; platelet dense granule membrane; cytoplasmic vesicle part; vesicle membrane; endomembrane system; intrinsic to membrane; intracellular part; cell; integral to membrane; …	nucleoside phosphate binding; primary active transmembrane transporter activity; hydrolase activity, acting on acid anhydrides; hydrolase activity; 15-hydroxyprostaglandin dehydrogenase (NAD+) activity; ATPase activity; oxidoreductase activity, acting on CH-OH group of donors; organic cyclic compound binding; heterocyclic compound binding; oxidoreductase activity, acting on the CH-OH group of don…	K05673	ABCC4; ATP-binding cassette, subfamily C (CFTR/MRP), member 4	hsa04024 cAMP signaling pathway - Homo sapiens (human); hsa04976 Bile secretion - Homo sapiens (human); hsa02010 ABC transporters - Homo sapiens (human);	IPR003593; IPR003439; IPR011527; IPR027417; IPR001140;	ABC transporter, transmembrane domain; AAA+ ATPase domain; ABC transporter-like; ABC transporter type 1, transmembrane domain; P-loop containing nucleoside triphosphate hydrolase;
O15439	668	S	phosphorylaton	Multidrug resistance-associated protein 4	ABCC4	99.923	O15439	3.4209	2	303830000	108810000	1.411	plas	blood coagulation; regulation of biological quality; nucleoside metabolic process; purine nucleoside metabolic process; purine ribonucleoside monophosphate metabolic process; nucleotide metabolic process; single-organism process; cellular metabolic process; phosphate-containing compound metabolic process; establishment of localization; response to wounding; metabolic process; establishment of loc…	intracellular organelle; membrane; platelet dense granule; organelle membrane; cytoplasmic vesicle; membrane-bounded vesicle; cell periphery; cytoplasmic membrane-bounded vesicle; vesicle; cytoplasm; intracellular organelle part; platelet dense granule membrane; cytoplasmic vesicle part; vesicle membrane; endomembrane system; intrinsic to membrane; intracellular part; cell; integral to membrane; …	nucleoside phosphate binding; primary active transmembrane transporter activity; hydrolase activity, acting on acid anhydrides; hydrolase activity; 15-hydroxyprostaglandin dehydrogenase (NAD+) activity; ATPase activity; oxidoreductase activity, acting on CH-OH group of donors; organic cyclic compound binding; heterocyclic compound binding; oxidoreductase activity, acting on the CH-OH group of don…	K05673	ABCC4; ATP-binding cassette, subfamily C (CFTR/MRP), member 4	hsa04024 cAMP signaling pathway - Homo sapiens (human); hsa04976 Bile secretion - Homo sapiens (human); hsa02010 ABC transporters - Homo sapiens (human);	IPR003593; IPR003439; IPR011527; IPR027417; IPR001140;	ABC transporter, transmembrane domain; AAA+ ATPase domain; ABC transporter-like; ABC transporter type 1, transmembrane domain; P-loop containing nucleoside triphosphate hydrolase;
O15440	509	S	phosphorylaton	Multidrug resistance-associated protein 5	ABCC5	118.24	O15440	-1.1468	2	72077000	62756000	0.672	plas	nucleoside metabolic process; purine nucleoside metabolic process; purine ribonucleoside monophosphate metabolic process; glycosaminoglycan biosynthetic process; nucleotide metabolic process; biosynthetic process; hyaluronan biosynthetic process; cellular metabolic process; phosphate-containing compound metabolic process; glycosaminoglycan metabolic process; metabolic process; nucleoside phosphat…	membrane; intrinsic to plasma membrane; plasma membrane part; membrane part; cell part; cell periphery; intrinsic to membrane; integral to plasma membrane; cell; integral to membrane; plasma membrane;	nucleoside phosphate binding; primary active transmembrane transporter activity; substrate-specific transporter activity; hydrolase activity, acting on acid anhydrides; hydrolase activity; substrate-specific transmembrane transporter activity; ATPase activity; organic cyclic compound binding; heterocyclic compound binding; pyrophosphatase activity; catalytic activity; ribonucleotide binding; ATPa…				IPR003593; IPR003439; IPR011527; IPR027417; IPR001140;	ABC transporter, transmembrane domain; AAA+ ATPase domain; ABC transporter-like; ABC transporter type 1, transmembrane domain; P-loop containing nucleoside triphosphate hydrolase;
O15551	199	S	phosphorylaton	Claudin-3	CLDN3	50.805	O15551	0.71279	2	57505000	17749000	2.163	plas	biological adhesion; cell-cell adhesion; response to stress; response to abiotic stimulus; response to hypoxia; single-organism cellular process; response to oxygen levels; calcium-independent cell-cell adhesion; cell adhesion; single-organism process; response to decreased oxygen levels; response to stimulus; cellular process;	membrane; intrinsic to plasma membrane; cell junction; cell periphery; intrinsic to membrane; integral to plasma membrane; cell-cell junction; cell; tight junction; integral to membrane; apical junction complex; plasma membrane; occluding junction; plasma membrane part; cell part; membrane part;	signaling receptor activity; molecular transducer activity; receptor activity; transmembrane signaling receptor activity; signal transducer activity; structural molecule activity;	K06087	CLDN; claudin	hsa04670 Leukocyte transendothelial migration - Homo sapiens (human); hsa04530 Tight junction - Homo sapiens (human); hsa05130 Pathogenic Escherichia coli infection - Homo sapiens (human); hsa05160 Hepatitis C - Homo sapiens (human); hsa04514 Cell adhesion molecules (CAMs) - Homo sapiens (human);
O15551	209	S	phosphorylaton	Claudin-3	CLDN3	54.253	O15551	1.2648	2	12460000	5500900	1.597	plas	biological adhesion; cell-cell adhesion; response to stress; response to abiotic stimulus; response to hypoxia; single-organism cellular process; response to oxygen levels; calcium-independent cell-cell adhesion; cell adhesion; single-organism process; response to decreased oxygen levels; response to stimulus; cellular process;	membrane; intrinsic to plasma membrane; cell junction; cell periphery; intrinsic to membrane; integral to plasma membrane; cell-cell junction; cell; tight junction; integral to membrane; apical junction complex; plasma membrane; occluding junction; plasma membrane part; cell part; membrane part;	signaling receptor activity; molecular transducer activity; receptor activity; transmembrane signaling receptor activity; signal transducer activity; structural molecule activity;	K06087	CLDN; claudin	hsa04670 Leukocyte transendothelial migration - Homo sapiens (human); hsa04530 Tight junction - Homo sapiens (human); hsa05130 Pathogenic Escherichia coli infection - Homo sapiens (human); hsa05160 Hepatitis C - Homo sapiens (human); hsa04514 Cell adhesion molecules (CAMs) - Homo sapiens (human);
O43159	62	S	phosphorylaton	Ribosomal RNA-processing protein 8	RRP8	99.357	O43159	-0.35141	3	409020000	189360000	1.54	nucl	cellular component biogenesis; single organism signaling; ribonucleoprotein complex biogenesis; single-organism process; biosynthetic process; cellular metabolic process; regulation of cell cycle process; negative regulation of RNA metabolic process; regulation of RNA biosynthetic process; response to external stimulus; metabolic process; signal transduction; cell communication; rRNA processing; …	membrane; cell periphery; cytoplasm; macromolecular complex; intracellular part; cell; heterochromatin; organelle part; chromosomal part; non-membrane-bounded organelle; membrane-enclosed lumen; intracellular organelle lumen; intracellular; cell part; chromosome; membrane-bounded organelle; organelle lumen; intracellular organelle; rDNA heterochromatin; intracellular non-membrane-bounded organell…	histone binding; S-adenosylmethionine-dependent methyltransferase activity; methyltransferase activity; catalytic activity; methylated histone residue binding; binding; transferase activity, transferring one-carbon groups; protein binding; transferase activity;	K14850
O43159	64	S	phosphorylaton	Ribosomal RNA-processing protein 8	RRP8	99.357	O43159	-0.35141	3	409020000	189360000	1.54	nucl	cellular component biogenesis; single organism signaling; ribonucleoprotein complex biogenesis; single-organism process; biosynthetic process; cellular metabolic process; regulation of cell cycle process; negative regulation of RNA metabolic process; regulation of RNA biosynthetic process; response to external stimulus; metabolic process; signal transduction; cell communication; rRNA processing; …	membrane; cell periphery; cytoplasm; macromolecular complex; intracellular part; cell; heterochromatin; organelle part; chromosomal part; non-membrane-bounded organelle; membrane-enclosed lumen; intracellular organelle lumen; intracellular; cell part; chromosome; membrane-bounded organelle; organelle lumen; intracellular organelle; rDNA heterochromatin; intracellular non-membrane-bounded organell…	histone binding; S-adenosylmethionine-dependent methyltransferase activity; methyltransferase activity; catalytic activity; methylated histone residue binding; binding; transferase activity, transferring one-carbon groups; protein binding; transferase activity;	K14850
O43166	1433	S	phosphorylaton	Signal-induced proliferation-associated 1-like protein 1	SIPA1L1	57.288	O43166	0.090509	2	36624000	70825000	0.359	nucl	single organism signaling; regulation of biological quality; cell surface receptor signaling pathway; cellular developmental process; regulation of signaling; neurogenesis; regulation of nucleotide catabolic process; single-organism process; activation of Ras GTPase activity; signal transduction; actin cytoskeleton organization; regulation of cell communication; cell communication; positive regul…	intracellular organelle; membrane; intracellular non-membrane-bounded organelle; cytoskeletal part; cell periphery; cell junction; intracellular organelle part; cytoplasm; intracellular part; cell; organelle part; synapse; plasma membrane; postsynaptic membrane; non-membrane-bounded organelle; cytoskeleton; organelle; intracellular; cell part; postsynaptic density; synaptic membrane; synapse part;	enzyme regulator activity; enzyme activator activity; nucleoside-triphosphatase regulator activity; GTPase activator activity; GTPase regulator activity;	K17701	SIPA1L1; signal-induced proliferation-associated 1 like protein 1	hsa04015 Rap1 signaling pathway - Homo sapiens (human);	IPR001478; IPR000331;	PDZ domain; Rap GTPase activating protein domain;
O43166	1549	S	phosphorylaton	Signal-induced proliferation-associated 1-like protein 1	SIPA1L1	85.493	O43166	2.9138	2	58306000	99716000	0.431	nucl	single organism signaling; regulation of biological quality; cell surface receptor signaling pathway; cellular developmental process; regulation of signaling; neurogenesis; regulation of nucleotide catabolic process; single-organism process; activation of Ras GTPase activity; signal transduction; actin cytoskeleton organization; regulation of cell communication; cell communication; positive regul…	intracellular organelle; membrane; intracellular non-membrane-bounded organelle; cytoskeletal part; cell periphery; cell junction; intracellular organelle part; cytoplasm; intracellular part; cell; organelle part; synapse; plasma membrane; postsynaptic membrane; non-membrane-bounded organelle; cytoskeleton; organelle; intracellular; cell part; postsynaptic density; synaptic membrane; synapse part;	enzyme regulator activity; enzyme activator activity; nucleoside-triphosphatase regulator activity; GTPase activator activity; GTPase regulator activity;	K17701	SIPA1L1; signal-induced proliferation-associated 1 like protein 1	hsa04015 Rap1 signaling pathway - Homo sapiens (human);	IPR001478; IPR000331;	PDZ domain; Rap GTPase activating protein domain;
O43182	584	S	phosphorylaton	Rho GTPase-activating protein 6	ARHGAP6	44.252	O43182	-2.4316	3	16960000	15314000	0.877	nucl	single organism signaling; cellular component biogenesis; negative regulation of cellular component organization; cell-cell junction organization; regulation of cell-substrate junction assembly; single-organism process; actin filament polymerization; biological adhesion; signal transduction; actin cytoskeleton organization; cell communication; cellular component assembly; macromolecular complex a…	intracellular organelle; intracellular non-membrane-bounded organelle; cytoskeletal part; cytoplasm; intracellular organelle part; macromolecular complex; intracellular part; cytosol; cell; actin cytoskeleton; organelle part; non-membrane-bounded organelle; organelle; cytoskeleton; cell part; intracellular; actin filament; protein complex; cytoplasmic part;	Rho GTPase activator activity; protein binding, bridging; Ras GTPase activator activity; nucleoside-triphosphatase regulator activity; GTPase regulator activity; protein binding; phospholipase activator activity; SH3/SH2 adaptor activity; enzyme regulator activity; signaling adaptor activity; binding; lipase activator activity; small GTPase regulator activity; binding, bridging; enzyme activator …				IPR008936; IPR000198;	Rho GTPase activation protein; Rho GTPase-activating protein domain;
O43189	20	S	phosphorylaton	PHD finger protein 1	PHF1	113.42	O43189	0.58812	2	24684000	6795900	2.154	nucl	cellular component organization; cellular aromatic compound metabolic process; single-organism process; biosynthetic process; cellular metabolic process; organic substance metabolic process; metabolic process; heterocycle metabolic process; nucleobase-containing compound metabolic process; aromatic compound biosynthetic process; cellular nitrogen compound metabolic process; macromolecule metaboli…	intracellular organelle; intracellular non-membrane-bounded organelle; cytoskeletal part; intracellular organelle part; cytoplasm; intracellular part; cell; organelle part; non-membrane-bounded organelle; cytoskeleton; organelle; intracellular membrane-bounded organelle; nucleus; microtubule organizing center; microtubule cytoskeleton; intracellular; cell part; membrane-bounded organelle;	transition metal ion binding; binding; ion binding; nucleic acid binding transcription factor activity; metal ion binding; cation binding; zinc ion binding; sequence-specific DNA binding transcription factor activity;	K11467			IPR025894; IPR001965; IPR013083; IPR011011; IPR002999; IPR019787;	Polycomb-like MTF2 factor 2, C-terminal domain; Zinc finger, PHD-type; Zinc finger, PHD-finger; Zinc finger, FYVE/PHD-type; Tudor domain; Zinc finger, RING/FYVE/PHD-type;
O43189	511	S	phosphorylaton	PHD finger protein 1	PHF1	54.982	O43189	2.345	2	12619000	6241700	2.009	nucl	cellular component organization; cellular aromatic compound metabolic process; single-organism process; biosynthetic process; cellular metabolic process; organic substance metabolic process; metabolic process; heterocycle metabolic process; nucleobase-containing compound metabolic process; aromatic compound biosynthetic process; cellular nitrogen compound metabolic process; macromolecule metaboli…	intracellular organelle; intracellular non-membrane-bounded organelle; cytoskeletal part; intracellular organelle part; cytoplasm; intracellular part; cell; organelle part; non-membrane-bounded organelle; cytoskeleton; organelle; intracellular membrane-bounded organelle; nucleus; microtubule organizing center; microtubule cytoskeleton; intracellular; cell part; membrane-bounded organelle;	transition metal ion binding; binding; ion binding; nucleic acid binding transcription factor activity; metal ion binding; cation binding; zinc ion binding; sequence-specific DNA binding transcription factor activity;	K11467			IPR025894; IPR001965; IPR013083; IPR011011; IPR002999; IPR019787;	Polycomb-like MTF2 factor 2, C-terminal domain; Zinc finger, PHD-type; Zinc finger, PHD-finger; Zinc finger, FYVE/PHD-type; Tudor domain; Zinc finger, RING/FYVE/PHD-type;
O43236	325	S	phosphorylaton	Septin-4	SEPT4	81.315	O43236	3.0427	2	159510000	25558000	2.461	cyto	developmental maturation; regulation of cell death; positive regulation of cellular protein metabolic process; reproductive process; brain development; cellular developmental process; regulation of signaling; single-organism process; regulation of protein ubiquitination; regulation of apoptotic signaling pathway; regulation of cell communication; spermatid development; positive regulation of meta…	intracellular organelle; cell projection; intracellular non-membrane-bounded organelle; cytoplasm; intracellular part; cell; mitochondrion; non-membrane-bounded organelle; organelle; cytoskeleton; intracellular membrane-bounded organelle; nucleus; cell part; intracellular; membrane-bounded organelle; cytoplasmic part;	nucleoside phosphate binding; nucleoside binding; ion binding; hydrolase activity, acting on acid anhydrides; hydrolase activity; nucleotide binding; nucleoside-triphosphatase activity; organic cyclic compound binding; heterocyclic compound binding; ribonucleoside binding; pyrophosphatase activity; catalytic activity; ribonucleotide binding; binding; GTPase activity; purine ribonucleoside binding…	K16943			IPR027417;	P-loop containing nucleoside triphosphate hydrolase;
O43242	223	K	acetylation	26S proteasome non-ATPase regulatory subunit 3	PSMD3	77.185	_VYEFLDK(ac)LDVVR_	-1.1365	2	11373000	3352400	1.555	cyto	single organism signaling; regulation of cell death; positive regulation of cellular protein metabolic process; positive regulation of ubiquitin-protein ligase activity; regulation of cell cycle process; cellular metabolic process; signal transduction involved in mitotic G1 DNA damage checkpoint; signal transduction involved in mitotic DNA integrity checkpoint; positive regulation of ligase activ…	intracellular organelle; proteasome complex; intracellular organelle part; cytoplasm; macromolecular complex; nuclear lumen; intracellular part; cytosol; cell; organelle part; organelle; intracellular membrane-bounded organelle; membrane-enclosed lumen; nucleoplasm; nucleus; intracellular organelle lumen; proteasome accessory complex; intracellular; cell part; protein complex; membrane-bounded or…	enzyme regulator activity;	K03033	PSMD3; 26S proteasome regulatory subunit N3	hsa03050 Proteasome - Homo sapiens (human); hsa05169 Epstein-Barr virus infection - Homo sapiens (human);	IPR000717; IPR011991; IPR011990; IPR013143; IPR013586;	26S proteasome regulatory subunit, C-terminal; Tetratricopeptide-like helical; Proteasome component (PCI) domain; PCI/PINT associated module; Winged helix-turn-helix DNA-binding domain;	PA700-20S-PA28 complex; PA700 complex;
O43290	448	S	phosphorylaton	U4/U6.U5 tri-snRNP-associated protein 1	SART1	192.22	O43290	0.28692	3	653190000	102480000	4.471	nucl	cellular component biogenesis; regulation of T cell activation; single organism signaling; regulation of leukocyte activation; ribonucleoprotein complex biogenesis; ribonucleoprotein complex assembly; single-organism process; regulation of lymphocyte activation; cellular metabolic process; metabolic process; positive regulation of leukocyte differentiation; signal transduction; ribonucleoprotein …	intracellular organelle; cytoplasm; intracellular organelle part; macromolecular complex; nuclear lumen; intracellular part; spliceosomal complex; cytosol; cell; nuclear body; Cajal body; organelle part; membrane-enclosed lumen; organelle; intracellular membrane-bounded organelle; nucleus; nucleoplasm; intracellular organelle lumen; cell part; intracellular; catalytic step 2 spliceosome; Golgi ap…		K11984	SART1; U4/U6.U5 tri-snRNP-associated protein 1	hsa03040 Spliceosome - Homo sapiens (human);			Spliceosome; C complex spliceosome;
O43290	474	S	phosphorylaton	U4/U6.U5 tri-snRNP-associated protein 1	SART1	37.265	O43290	0.5764	3	9772900	683890	1.615	nucl	cellular component biogenesis; regulation of T cell activation; single organism signaling; regulation of leukocyte activation; ribonucleoprotein complex biogenesis; ribonucleoprotein complex assembly; single-organism process; regulation of lymphocyte activation; cellular metabolic process; metabolic process; positive regulation of leukocyte differentiation; signal transduction; ribonucleoprotein …	intracellular organelle; cytoplasm; intracellular organelle part; macromolecular complex; nuclear lumen; intracellular part; spliceosomal complex; cytosol; cell; nuclear body; Cajal body; organelle part; membrane-enclosed lumen; organelle; intracellular membrane-bounded organelle; nucleus; nucleoplasm; intracellular organelle lumen; cell part; intracellular; catalytic step 2 spliceosome; Golgi ap…		K11984	SART1; U4/U6.U5 tri-snRNP-associated protein 1	hsa03040 Spliceosome - Homo sapiens (human);			Spliceosome; C complex spliceosome;
O43290	486	S	phosphorylaton	U4/U6.U5 tri-snRNP-associated protein 1	SART1	37.265	O43290	0.5764	3	9772900	683890	1.615	nucl	cellular component biogenesis; regulation of T cell activation; single organism signaling; regulation of leukocyte activation; ribonucleoprotein complex biogenesis; ribonucleoprotein complex assembly; single-organism process; regulation of lymphocyte activation; cellular metabolic process; metabolic process; positive regulation of leukocyte differentiation; signal transduction; ribonucleoprotein …	intracellular organelle; cytoplasm; intracellular organelle part; macromolecular complex; nuclear lumen; intracellular part; spliceosomal complex; cytosol; cell; nuclear body; Cajal body; organelle part; membrane-enclosed lumen; organelle; intracellular membrane-bounded organelle; nucleus; nucleoplasm; intracellular organelle lumen; cell part; intracellular; catalytic step 2 spliceosome; Golgi ap…		K11984	SART1; U4/U6.U5 tri-snRNP-associated protein 1	hsa03040 Spliceosome - Homo sapiens (human);			Spliceosome; C complex spliceosome;
O43294	137	S	phosphorylaton	Transforming growth factor beta-1-induced transcript 1 protein	TGFB1I1	46.494	O43294	-0.053827	3	21640000	6238800	4.447	nucl	single organism signaling; regulation of epithelial to mesenchymal transition; cell surface receptor signaling pathway; positive regulation of biosynthetic process; cellular metabolic process; negative regulation of cell proliferation; biological adhesion; metabolic process; positive regulation of transmembrane receptor protein serine/threonine kinase signaling pathway; transmembrane receptor pro…	intracellular organelle; intracellular non-membrane-bounded organelle; cell junction; intracellular organelle part; cytoplasm; anchoring junction; nuclear lumen; intracellular part; cell; organelle part; non-membrane-bounded organelle; membrane-enclosed lumen; intracellular membrane-bounded organelle; organelle; cytoskeleton; nucleus; intracellular organelle lumen; focal adhesion; intracellular; …	receptor binding; ion binding; androgen receptor binding; protein binding; hormone receptor binding; zinc ion binding; transcription cofactor activity; transition metal ion binding; binding; transcription factor binding transcription factor activity; steroid hormone receptor binding; nuclear hormone receptor binding; metal ion binding; cation binding; transcription coactivator activity; protein b…				IPR001781;	Zinc finger, LIM-type;
O43301	632	S	phosphorylaton	Heat shock 70 kDa protein 12A	HSPA12A	78.078	O43301	-0.68783	2	16656000	4732600	2.767	cyto			ATP binding; nucleoside phosphate binding; nucleoside binding; ion binding; nucleotide binding; organic cyclic compound binding; heterocyclic compound binding; ribonucleoside binding; ribonucleotide binding; binding; purine ribonucleoside binding; anion binding; purine ribonucleotide binding; adenyl ribonucleotide binding; purine nucleoside binding; adenyl nucleotide binding; purine nucleotide bi…
O43306	576	S	phosphorylaton	Adenylate cyclase type 6	ADCY6	47.47	O43306	0.1631	2	69377000	57063000	0.844	plas	single organism signaling; positive regulation of cellular protein metabolic process; cell surface receptor signaling pathway; cellular metabolic process; neurological system process; fluid transport; adenylate cyclase-inhibiting G-protein coupled receptor signaling pathway; metabolic process; generation of precursor metabolites and energy; positive regulation of molecular function; ERBB signalin…	membrane; cilium; intracellular organelle; cell projection; cell periphery; intrinsic to membrane; intracellular part; cell; integral to membrane; plasma membrane; intracellular membrane-bounded organelle; organelle; intracellular; cell part; membrane part; membrane-bounded organelle;	ATP binding; nucleoside phosphate binding; cyclase activity; protein kinase binding; nucleoside binding; ion binding; lyase activity; protein binding; nucleotide binding; adenylate cyclase activity; kinase binding; organic cyclic compound binding; heterocyclic compound binding; ribonucleoside binding; catalytic activity; ribonucleotide binding; binding; purine ribonucleoside binding; metal ion bi…	K08046	ADCY6; adenylate cyclase 6 [EC:4.6.1.1]	hsa04015 Rap1 signaling pathway - Homo sapiens (human); hsa04723 Retrograde endocannabinoid signaling - Homo sapiens (human); hsa04022 cGMP-PKG signaling pathway - Homo sapiens (human); hsa05166 HTLV-I infection - Homo sapiens (human); hsa04976 Bile secretion - Homo sapiens (human); hsa04911 Insulin secretion - Homo sapiens (human); hsa04970 Salivary secretion - Homo sapiens (human); hsa04962 Vas…	IPR001054;	Adenylyl cyclase class-3/4/guanylyl cyclase;
O43318	439	S	phosphorylaton	Mitogen-activated protein kinase kinase kinase 7	MAP3K7	122.34	O43318	0.039452	2	57713000	32814000	0.93	nucl	single organism signaling; regulation of leukocyte activation; regulation of stress-activated MAPK cascade; regulation of cell death; tube formation; chordate embryonic development; nucleotide-binding domain, leucine rich repeat containing receptor signaling pathway; regulation of defense response; cellular metabolic process; regulation of protein serine/threonine kinase activity; metabolic proce…	endosome membrane; membrane; intracellular organelle; organelle membrane; Ada2/Gcn5/Ada3 transcription activator complex; cell periphery; cytoplasm; intracellular organelle part; endosomal part; nuclear lumen; macromolecular complex; intracellular part; cytosol; cell; histone acetyltransferase complex; organelle part; plasma membrane; membrane-enclosed lumen; intracellular membrane-bounded organe…	nucleoside phosphate binding; phosphotransferase activity, alcohol group as acceptor; protein kinase activity; receptor signaling protein serine/threonine kinase activity; signal transducer activity; organic cyclic compound binding; heterocyclic compound binding; kinase activity; catalytic activity; ribonucleotide binding; binding; purine ribonucleoside binding; cation binding; anion binding; MAP…	K04427	MAP3K7; mitogen-activated protein kinase kinase kinase 7 [EC:2.7.11.25]	hsa04620 Toll-like receptor signaling pathway - Homo sapiens (human); hsa05168 Herpes simplex infection - Homo sapiens (human); hsa05169 Epstein-Barr virus infection - Homo sapiens (human); hsa05140 Leishmaniasis - Homo sapiens (human); hsa04152 AMPK signaling pathway - Homo sapiens (human); hsa05162 Measles - Homo sapiens (human); hsa04010 MAPK signaling pathway - Homo sapiens (human); hsa04660 …	IPR000719; IPR001245; IPR011009;	Protein kinase domain; Protein kinase-like domain; Serine-threonine/tyrosine-protein kinase catalytic domain;	STAT3-NLK-MAP3K7 complex; TNF-alpha/NF-kappa B signaling complex 7; TRAF6-TAK1 complex;
O43379	1228	S	phosphorylaton	WD repeat-containing protein 62	WDR62	81.696	O43379	1.4651	3	12702000	9129400	0.79	nucl	developmental process; pallium development; nervous system development; single-multicellular organism process; brain development; system development; cellular developmental process; single-organism cellular process; neurogenesis; single-organism process; cerebral cortex development; multicellular organismal process; telencephalon development; cell differentiation; organ development; single-organi…	intracellular organelle; spindle pole; intracellular non-membrane-bounded organelle; cytoskeletal part; intracellular organelle part; cytoplasm; macromolecular complex; intracellular part; cell; spindle; organelle part; non-membrane-bounded organelle; intracellular membrane-bounded organelle; organelle; cytoskeleton; nucleus; microtubule cytoskeleton; intracellular; cell part; protein complex; me…					IPR017986; IPR015943; IPR011047;	Quinonprotein alcohol dehydrogenase-like superfamily; WD40/YVTN repeat-like-containing domain; WD40-repeat-containing domain;
O43390	252	S	phosphorylaton	Heterogeneous nuclear ribonucleoprotein R	HNRNPR	54.259	O43390;O60506	1.6771	2	5288800	3778500	0.947	nucl	RNA processing; cellular aromatic compound metabolic process; organic cyclic compound metabolic process; nitrogen compound metabolic process; primary metabolic process; cellular metabolic process; organic substance metabolic process; mRNA processing; RNA metabolic process; mRNA splicing, via spliceosome; metabolic process; RNA splicing, via transesterification reactions with bulged adenosine as n…	intracellular organelle; cytoplasm; intracellular organelle part; nuclear lumen; macromolecular complex; intracellular part; spliceosomal complex; cell; organelle part; membrane-enclosed lumen; organelle; intracellular membrane-bounded organelle; nucleoplasm; nucleus; intracellular organelle lumen; cell part; intracellular; catalytic step 2 spliceosome; ribonucleoprotein complex; membrane-bounded…	organic cyclic compound binding; heterocyclic compound binding; RNA binding; nucleoside phosphate binding; binding; nucleic acid binding; nucleotide binding; small molecule binding;	K13161			IPR000504; IPR012677;	Nucleotide-binding, alpha-beta plait; RNA recognition motif domain;	H2AX complex, isolated from cells without IR exposure; DGCR8 multiprotein complex; C complex spliceosome;
O43390	341	K	acetylation	Heterogeneous nuclear ribonucleoprotein R	HNRNPR	94.262	_VK(ac)VLFVR_	-0.099426	2	4859600	4718500	0.822	nucl	RNA processing; cellular aromatic compound metabolic process; organic cyclic compound metabolic process; nitrogen compound metabolic process; primary metabolic process; cellular metabolic process; organic substance metabolic process; mRNA processing; RNA metabolic process; mRNA splicing, via spliceosome; metabolic process; RNA splicing, via transesterification reactions with bulged adenosine as n…	intracellular organelle; cytoplasm; intracellular organelle part; nuclear lumen; macromolecular complex; intracellular part; spliceosomal complex; cell; organelle part; membrane-enclosed lumen; organelle; intracellular membrane-bounded organelle; nucleoplasm; nucleus; intracellular organelle lumen; cell part; intracellular; catalytic step 2 spliceosome; ribonucleoprotein complex; membrane-bounded…	organic cyclic compound binding; heterocyclic compound binding; RNA binding; nucleoside phosphate binding; binding; nucleic acid binding; nucleotide binding; small molecule binding;	K13161			IPR000504; IPR012677;	Nucleotide-binding, alpha-beta plait; RNA recognition motif domain;	H2AX complex, isolated from cells without IR exposure; DGCR8 multiprotein complex; C complex spliceosome;
O43390	366	K	acetylation	Heterogeneous nuclear ribonucleoprotein R	HNRNPR	132.32	_SFSEFGK(ac)LER_	1.2524	2	80569000	89628000	0.798	nucl	RNA processing; cellular aromatic compound metabolic process; organic cyclic compound metabolic process; nitrogen compound metabolic process; primary metabolic process; cellular metabolic process; organic substance metabolic process; mRNA processing; RNA metabolic process; mRNA splicing, via spliceosome; metabolic process; RNA splicing, via transesterification reactions with bulged adenosine as n…	intracellular organelle; cytoplasm; intracellular organelle part; nuclear lumen; macromolecular complex; intracellular part; spliceosomal complex; cell; organelle part; membrane-enclosed lumen; organelle; intracellular membrane-bounded organelle; nucleoplasm; nucleus; intracellular organelle lumen; cell part; intracellular; catalytic step 2 spliceosome; ribonucleoprotein complex; membrane-bounded…	organic cyclic compound binding; heterocyclic compound binding; RNA binding; nucleoside phosphate binding; binding; nucleic acid binding; nucleotide binding; small molecule binding;	K13161			IPR000504; IPR012677;	Nucleotide-binding, alpha-beta plait; RNA recognition motif domain;	H2AX complex, isolated from cells without IR exposure; DGCR8 multiprotein complex; C complex spliceosome;
O43399	12	S	phosphorylaton	Tumor protein D54	TPD52L2	110.44	O43399	-1.8272	2	52637000	76462000	0.404	cyto_nucl	regulation of cellular process; regulation of biological process; regulation of cell proliferation; biological regulation;	cell part; intracellular; cytoplasm; perinuclear region of cytoplasm; intracellular part; cell; cytoplasmic part;	protein binding; identical protein binding; protein homodimerization activity; binding; protein dimerization activity;
O43399	96	S	phosphorylaton	Tumor protein D54	TPD52L2	102.08	O43399	0.58821	2	52029000	32555000	0.817	cyto_nucl	regulation of cellular process; regulation of biological process; regulation of cell proliferation; biological regulation;	cell part; intracellular; cytoplasm; perinuclear region of cytoplasm; intracellular part; cell; cytoplasmic part;	protein binding; identical protein binding; protein homodimerization activity; binding; protein dimerization activity;
O43399	165	K	acetylation	Tumor protein D54	TPD52L2	85.554	_NSATFK(ac)SFEDR_	1.1102	2	9558500	4690200	1.496	cyto_nucl	regulation of cellular process; regulation of biological process; regulation of cell proliferation; biological regulation;	cell part; intracellular; cytoplasm; perinuclear region of cytoplasm; intracellular part; cell; cytoplasmic part;	protein binding; identical protein binding; protein homodimerization activity; binding; protein dimerization activity;
O43432	168	T	phosphorylaton	Eukaryotic translation initiation factor 4 gamma 3	EIF4G3	85.807	O43432	0.56327	2	218340000	71754000	2.295	nucl	single organism signaling; regulation of biological quality; positive regulation of cellular protein metabolic process; reproductive process; cell surface receptor signaling pathway; posttranscriptional regulation of gene expression; positive regulation of biosynthetic process; single-organism process; multi-organism cellular process; modification of morphology or physiology of other organism; ce…	cell part; intracellular; cytoplasm; macromolecular complex; intracellular part; protein complex; cytosol; cell; cytoplasmic part; eukaryotic translation initiation factor 4F complex;	organic cyclic compound binding; heterocyclic compound binding; translation factor activity, nucleic acid binding; RNA binding; DNA binding; RNA cap binding; binding; nucleic acid binding; translation initiation factor activity;	K03260	EIF4G; translation initiation factor 4G	hsa03013 RNA transport - Homo sapiens (human); hsa05416 Viral myocarditis - Homo sapiens (human);	IPR003891; IPR003307; IPR016024; IPR003890; IPR016021;	W2 domain; Armadillo-type fold; Initiation factor eIF-4 gamma, MA3; MIF4G-like, type 3; MIF4-like, type 1/2/3;
O43432	230	S	phosphorylaton	Eukaryotic translation initiation factor 4 gamma 3	EIF4G3	78.516	O43432	0.19924	2	384260000	121800000	1.949	nucl	single organism signaling; regulation of biological quality; positive regulation of cellular protein metabolic process; reproductive process; cell surface receptor signaling pathway; posttranscriptional regulation of gene expression; positive regulation of biosynthetic process; single-organism process; multi-organism cellular process; modification of morphology or physiology of other organism; ce…	cell part; intracellular; cytoplasm; macromolecular complex; intracellular part; protein complex; cytosol; cell; cytoplasmic part; eukaryotic translation initiation factor 4F complex;	organic cyclic compound binding; heterocyclic compound binding; translation factor activity, nucleic acid binding; RNA binding; DNA binding; RNA cap binding; binding; nucleic acid binding; translation initiation factor activity;	K03260	EIF4G; translation initiation factor 4G	hsa03013 RNA transport - Homo sapiens (human); hsa05416 Viral myocarditis - Homo sapiens (human);	IPR003891; IPR003307; IPR016024; IPR003890; IPR016021;	W2 domain; Armadillo-type fold; Initiation factor eIF-4 gamma, MA3; MIF4G-like, type 3; MIF4-like, type 1/2/3;
O43432	232	S	phosphorylaton	Eukaryotic translation initiation factor 4 gamma 3	EIF4G3	78.516	O43432	0.61923	2	336630000	99965000	1.918	nucl	single organism signaling; regulation of biological quality; positive regulation of cellular protein metabolic process; reproductive process; cell surface receptor signaling pathway; posttranscriptional regulation of gene expression; positive regulation of biosynthetic process; single-organism process; multi-organism cellular process; modification of morphology or physiology of other organism; ce…	cell part; intracellular; cytoplasm; macromolecular complex; intracellular part; protein complex; cytosol; cell; cytoplasmic part; eukaryotic translation initiation factor 4F complex;	organic cyclic compound binding; heterocyclic compound binding; translation factor activity, nucleic acid binding; RNA binding; DNA binding; RNA cap binding; binding; nucleic acid binding; translation initiation factor activity;	K03260	EIF4G; translation initiation factor 4G	hsa03013 RNA transport - Homo sapiens (human); hsa05416 Viral myocarditis - Homo sapiens (human);	IPR003891; IPR003307; IPR016024; IPR003890; IPR016021;	W2 domain; Armadillo-type fold; Initiation factor eIF-4 gamma, MA3; MIF4G-like, type 3; MIF4-like, type 1/2/3;
O43432	240	S	phosphorylaton	Eukaryotic translation initiation factor 4 gamma 3	EIF4G3	74.173	O43432;P48506	-0.71886	2	20148000	6007100	2.274	nucl	single organism signaling; regulation of biological quality; positive regulation of cellular protein metabolic process; reproductive process; cell surface receptor signaling pathway; posttranscriptional regulation of gene expression; positive regulation of biosynthetic process; single-organism process; multi-organism cellular process; modification of morphology or physiology of other organism; ce…	cell part; intracellular; cytoplasm; macromolecular complex; intracellular part; protein complex; cytosol; cell; cytoplasmic part; eukaryotic translation initiation factor 4F complex;	organic cyclic compound binding; heterocyclic compound binding; translation factor activity, nucleic acid binding; RNA binding; DNA binding; RNA cap binding; binding; nucleic acid binding; translation initiation factor activity;	K03260	EIF4G; translation initiation factor 4G	hsa03013 RNA transport - Homo sapiens (human); hsa05416 Viral myocarditis - Homo sapiens (human);	IPR003891; IPR003307; IPR016024; IPR003890; IPR016021;	W2 domain; Armadillo-type fold; Initiation factor eIF-4 gamma, MA3; MIF4G-like, type 3; MIF4-like, type 1/2/3;
O43432	495	S	phosphorylaton	Eukaryotic translation initiation factor 4 gamma 3	EIF4G3	93.424	O43432	-0.35276	3	1470200000	473810000	1.788	nucl	single organism signaling; regulation of biological quality; positive regulation of cellular protein metabolic process; reproductive process; cell surface receptor signaling pathway; posttranscriptional regulation of gene expression; positive regulation of biosynthetic process; single-organism process; multi-organism cellular process; modification of morphology or physiology of other organism; ce…	cell part; intracellular; cytoplasm; macromolecular complex; intracellular part; protein complex; cytosol; cell; cytoplasmic part; eukaryotic translation initiation factor 4F complex;	organic cyclic compound binding; heterocyclic compound binding; translation factor activity, nucleic acid binding; RNA binding; DNA binding; RNA cap binding; binding; nucleic acid binding; translation initiation factor activity;	K03260	EIF4G; translation initiation factor 4G	hsa03013 RNA transport - Homo sapiens (human); hsa05416 Viral myocarditis - Homo sapiens (human);	IPR003891; IPR003307; IPR016024; IPR003890; IPR016021;	W2 domain; Armadillo-type fold; Initiation factor eIF-4 gamma, MA3; MIF4G-like, type 3; MIF4-like, type 1/2/3;
O43432	1409	S	phosphorylaton	Eukaryotic translation initiation factor 4 gamma 3	EIF4G3	121.47	O43432	0.48768	2	127250000	45675000	1.36	nucl	single organism signaling; regulation of biological quality; positive regulation of cellular protein metabolic process; reproductive process; cell surface receptor signaling pathway; posttranscriptional regulation of gene expression; positive regulation of biosynthetic process; single-organism process; multi-organism cellular process; modification of morphology or physiology of other organism; ce…	cell part; intracellular; cytoplasm; macromolecular complex; intracellular part; protein complex; cytosol; cell; cytoplasmic part; eukaryotic translation initiation factor 4F complex;	organic cyclic compound binding; heterocyclic compound binding; translation factor activity, nucleic acid binding; RNA binding; DNA binding; RNA cap binding; binding; nucleic acid binding; translation initiation factor activity;	K03260	EIF4G; translation initiation factor 4G	hsa03013 RNA transport - Homo sapiens (human); hsa05416 Viral myocarditis - Homo sapiens (human);	IPR003891; IPR003307; IPR016024; IPR003890; IPR016021;	W2 domain; Armadillo-type fold; Initiation factor eIF-4 gamma, MA3; MIF4G-like, type 3; MIF4-like, type 1/2/3;
O43432	1502	S	phosphorylaton	Eukaryotic translation initiation factor 4 gamma 3	EIF4G3	36.944	O43432	-1.9164	2	5724400	53475000	0.06	nucl	single organism signaling; regulation of biological quality; positive regulation of cellular protein metabolic process; reproductive process; cell surface receptor signaling pathway; posttranscriptional regulation of gene expression; positive regulation of biosynthetic process; single-organism process; multi-organism cellular process; modification of morphology or physiology of other organism; ce…	cell part; intracellular; cytoplasm; macromolecular complex; intracellular part; protein complex; cytosol; cell; cytoplasmic part; eukaryotic translation initiation factor 4F complex;	organic cyclic compound binding; heterocyclic compound binding; translation factor activity, nucleic acid binding; RNA binding; DNA binding; RNA cap binding; binding; nucleic acid binding; translation initiation factor activity;	K03260	EIF4G; translation initiation factor 4G	hsa03013 RNA transport - Homo sapiens (human); hsa05416 Viral myocarditis - Homo sapiens (human);	IPR003891; IPR003307; IPR016024; IPR003890; IPR016021;	W2 domain; Armadillo-type fold; Initiation factor eIF-4 gamma, MA3; MIF4G-like, type 3; MIF4-like, type 1/2/3;
O43491	87	S	phosphorylaton	Band 4.1-like protein 2	EPB41L2	45.908	O43491	0.2836	2	12975000	11387000	0.571	nucl	cellular component organization; actin cytoskeleton organization; cortical actin cytoskeleton organization; organelle organization; actin filament-based process; single-organism cellular process; single-organism process; cytoskeleton organization; cortical cytoskeleton organization; cellular process; cellular component organization or biogenesis;	intracellular organelle; membrane; cell cortex; intracellular non-membrane-bounded organelle; extrinsic to membrane; cytoskeletal part; cell periphery; cell junction; intracellular organelle part; cytoplasm; cortical cytoskeleton; cortical actin cytoskeleton; intracellular part; cell; actin cytoskeleton; organelle part; plasma membrane; non-membrane-bounded organelle; cytoskeleton; intracellular …	structural molecule activity;	K06107	EPB41; erythrocyte membrane protein band 4.1	hsa04530 Tight junction - Homo sapiens (human);	IPR019748; IPR018980; IPR018979; IPR019749; IPR008379; IPR011993; IPR007477; IPR014847; IPR000299; IPR014352;	FERM adjacent (FA); FERM, N-terminal; Band 4.1, C-terminal; Band 4.1 domain; FERM domain; Pleckstrin homology-like domain; SAB domain; FERM, C-terminal PH-like domain; FERM central domain; FERM/acyl-CoA-binding protein, 3-helical bundle;
O43521	86	S	phosphorylaton	Bcl-2-like protein 11	BCL2L11	65.535	O43521	-0.21902	2	21420000	11982000	0.971	nucl	post-embryonic organ development; single organism signaling; regulation of biological quality; regulation of cell death; gland development; cell surface receptor signaling pathway; reproductive process; tube formation; myeloid cell homeostasis; chordate embryonic development; brain development; male gonad development; regulation of neuron apoptotic process; regulation of mitochondrion organizatio…	membrane; Bcl-2 family protein complex; outer membrane; organelle membrane; extrinsic to membrane; cell periphery; cytoplasm; macromolecular complex; intracellular part; cell; organelle part; mitochondrial envelope; intracellular; cell part; membrane part; organelle outer membrane; membrane-bounded organelle; intracellular organelle; BIM-BCL-2 complex; mitochondrial part; mitochondrial outer memb…		K16341	BCL2L11; Bcl-2-like protein 11	hsa04068 FoxO signaling pathway - Homo sapiens (human); hsa04151 PI3K-Akt signaling pathway - Homo sapiens (human); hsa05206 MicroRNAs in cancer - Homo sapiens (human); hsa04932 Non-alcoholic fatty liver disease (NAFLD) - Homo sapiens (human);	IPR015040; IPR014771;	Bcl-x interacting, BH3 domain; Apoptosis, Bim N-terminal;	BIM-BCL2xL complex; BIM-BCL2 complex;
O43581	52	S	phosphorylaton	Synaptotagmin-7	SYT7	43.885	O43581	0.18846	3	24537000	9115700	1.691	extr	regulation of cellular process; regulation of vesicle-mediated transport; regulation of peptide transport; cellular component organization; response to stress; regulation of transport; regulation of insulin secretion; regulation of signaling; plasma membrane repair; regulation of exocytosis; regulation of secretion; single-organism process; single-organism membrane organization; plasma membrane o…	membrane; organelle membrane; cytoplasmic vesicle; membrane-bounded vesicle; cell periphery; cell junction; cytoplasmic membrane-bounded vesicle; vesicle; cytoplasm; cytoplasmic vesicle part; intrinsic to membrane; intracellular part; cell; organelle part; coated vesicle membrane; clathrin-coated vesicle; synaptic vesicle; membrane part; intracellular; cell part; lysosome; membrane-bounded organe…	cation binding; metal ion binding; calcium ion binding; binding; transporter activity; ion binding;				IPR001565; IPR000008;	Synaptotagmin; C2 domain;
O43707	114	K	acetylation	Alpha-actinin-4	ACTN4	63.682	_INNVNK(ac)ALDFIASK_	-0.85064	2	21047000	3457000	6.932	cyto	regulation of vesicle-mediated transport; cellular component biogenesis; regulation of cell death; blood coagulation; regulation of biological quality; single-organism process; protein transport; positive regulation of pinocytosis; establishment of localization; positive regulation of cellular component organization; response to wounding; actin cytoskeleton organization; establishment of localiza…	secretory granule lumen; extracellular region part; cell cortex; cytoplasmic vesicle; membrane-bounded vesicle; cell periphery; myofibril; cytoplasmic membrane-bounded vesicle; vesicle; cytoplasm; cytoplasmic vesicle part; cortical cytoskeleton; macromolecular complex; intracellular part; Z disc; cell; I band; pseudopodium; organelle part; non-membrane-bounded organelle; membrane-enclosed lumen; …	actin filament binding; receptor binding; protein dimerization activity; nucleoside binding; ion binding; integrin binding; protein binding; heterocyclic compound binding; organic cyclic compound binding; identical protein binding; cytoskeletal protein binding; protein homodimerization activity; binding; actin binding; cation binding; metal ion binding; calcium ion binding; protein complex bindin…	K05699	ACTN; actinin alpha	hsa05322 Systemic lupus erythematosus - Homo sapiens (human); hsa04530 Tight junction - Homo sapiens (human); hsa05146 Amoebiasis - Homo sapiens (human); hsa04810 Regulation of actin cytoskeleton - Homo sapiens (human); hsa05203 Viral carcinogenesis - Homo sapiens (human); hsa04670 Leukocyte transendothelial migration - Homo sapiens (human); hsa04510 Focal adhesion - Homo sapiens (human); hsa0452…	IPR014837; IPR011992; IPR001715; IPR002048;	EF-hand domain; EF-hand, Ca insensitive; EF-hand domain pair; Calponin homology domain;	Ternary complex; P2X7 receptor signalling complex;
O43707	159	S	phosphorylaton	Alpha-actinin-4	ACTN4	125.45	O43707;P12814;P35609;Q08043	0.085698	2	58601000	30474000	1.393	cyto	regulation of vesicle-mediated transport; cellular component biogenesis; regulation of cell death; blood coagulation; regulation of biological quality; single-organism process; protein transport; positive regulation of pinocytosis; establishment of localization; positive regulation of cellular component organization; response to wounding; actin cytoskeleton organization; establishment of localiza…	secretory granule lumen; extracellular region part; cell cortex; cytoplasmic vesicle; membrane-bounded vesicle; cell periphery; myofibril; cytoplasmic membrane-bounded vesicle; vesicle; cytoplasm; cytoplasmic vesicle part; cortical cytoskeleton; macromolecular complex; intracellular part; Z disc; cell; I band; pseudopodium; organelle part; non-membrane-bounded organelle; membrane-enclosed lumen; …	actin filament binding; receptor binding; protein dimerization activity; nucleoside binding; ion binding; integrin binding; protein binding; heterocyclic compound binding; organic cyclic compound binding; identical protein binding; cytoskeletal protein binding; protein homodimerization activity; binding; actin binding; cation binding; metal ion binding; calcium ion binding; protein complex bindin…	K05699	ACTN; actinin alpha	hsa05322 Systemic lupus erythematosus - Homo sapiens (human); hsa04530 Tight junction - Homo sapiens (human); hsa05146 Amoebiasis - Homo sapiens (human); hsa04810 Regulation of actin cytoskeleton - Homo sapiens (human); hsa05203 Viral carcinogenesis - Homo sapiens (human); hsa04670 Leukocyte transendothelial migration - Homo sapiens (human); hsa04510 Focal adhesion - Homo sapiens (human); hsa0452…	IPR014837; IPR011992; IPR001715; IPR002048;	EF-hand domain; EF-hand, Ca insensitive; EF-hand domain pair; Calponin homology domain;	Ternary complex; P2X7 receptor signalling complex;
O43707	417	K	acetylation	Alpha-actinin-4	ACTN4	96.342	_LDHLAEK(ac)FR_	0.84951	2	181540000	120070000	1.287	cyto	regulation of vesicle-mediated transport; cellular component biogenesis; regulation of cell death; blood coagulation; regulation of biological quality; single-organism process; protein transport; positive regulation of pinocytosis; establishment of localization; positive regulation of cellular component organization; response to wounding; actin cytoskeleton organization; establishment of localiza…	secretory granule lumen; extracellular region part; cell cortex; cytoplasmic vesicle; membrane-bounded vesicle; cell periphery; myofibril; cytoplasmic membrane-bounded vesicle; vesicle; cytoplasm; cytoplasmic vesicle part; cortical cytoskeleton; macromolecular complex; intracellular part; Z disc; cell; I band; pseudopodium; organelle part; non-membrane-bounded organelle; membrane-enclosed lumen; …	actin filament binding; receptor binding; protein dimerization activity; nucleoside binding; ion binding; integrin binding; protein binding; heterocyclic compound binding; organic cyclic compound binding; identical protein binding; cytoskeletal protein binding; protein homodimerization activity; binding; actin binding; cation binding; metal ion binding; calcium ion binding; protein complex bindin…	K05699	ACTN; actinin alpha	hsa05322 Systemic lupus erythematosus - Homo sapiens (human); hsa04530 Tight junction - Homo sapiens (human); hsa05146 Amoebiasis - Homo sapiens (human); hsa04810 Regulation of actin cytoskeleton - Homo sapiens (human); hsa05203 Viral carcinogenesis - Homo sapiens (human); hsa04670 Leukocyte transendothelial migration - Homo sapiens (human); hsa04510 Focal adhesion - Homo sapiens (human); hsa0452…	IPR014837; IPR011992; IPR001715; IPR002048;	EF-hand domain; EF-hand, Ca insensitive; EF-hand domain pair; Calponin homology domain;	Ternary complex; P2X7 receptor signalling complex;
O43707	455	K	acetylation	Alpha-actinin-4	ACTN4	118.21	_K(ac)HEAFESDLAAHQDR_	0.15247	3	8540900	8692700	0.852	cyto	regulation of vesicle-mediated transport; cellular component biogenesis; regulation of cell death; blood coagulation; regulation of biological quality; single-organism process; protein transport; positive regulation of pinocytosis; establishment of localization; positive regulation of cellular component organization; response to wounding; actin cytoskeleton organization; establishment of localiza…	secretory granule lumen; extracellular region part; cell cortex; cytoplasmic vesicle; membrane-bounded vesicle; cell periphery; myofibril; cytoplasmic membrane-bounded vesicle; vesicle; cytoplasm; cytoplasmic vesicle part; cortical cytoskeleton; macromolecular complex; intracellular part; Z disc; cell; I band; pseudopodium; organelle part; non-membrane-bounded organelle; membrane-enclosed lumen; …	actin filament binding; receptor binding; protein dimerization activity; nucleoside binding; ion binding; integrin binding; protein binding; heterocyclic compound binding; organic cyclic compound binding; identical protein binding; cytoskeletal protein binding; protein homodimerization activity; binding; actin binding; cation binding; metal ion binding; calcium ion binding; protein complex bindin…	K05699	ACTN; actinin alpha	hsa05322 Systemic lupus erythematosus - Homo sapiens (human); hsa04530 Tight junction - Homo sapiens (human); hsa05146 Amoebiasis - Homo sapiens (human); hsa04810 Regulation of actin cytoskeleton - Homo sapiens (human); hsa05203 Viral carcinogenesis - Homo sapiens (human); hsa04670 Leukocyte transendothelial migration - Homo sapiens (human); hsa04510 Focal adhesion - Homo sapiens (human); hsa0452…	IPR014837; IPR011992; IPR001715; IPR002048;	EF-hand domain; EF-hand, Ca insensitive; EF-hand domain pair; Calponin homology domain;	Ternary complex; P2X7 receptor signalling complex;
O43719	245	K	acetylation	HIV Tat-specific factor 1	HTATSF1	62.287	_LSMQQK(ac)QLDWRPER_	-0.22685	3	5929300	2716300	2.168	nucl	regulation of cellular process; viral genome replication; cellular aromatic compound metabolic process; regulation of macromolecule metabolic process; viral infectious cycle; regulation of nucleobase-containing compound metabolic process; biosynthetic process; multi-organism cellular process; cellular metabolic process; organic substance metabolic process; regulation of RNA biosynthetic process; …	organelle; intracellular membrane-bounded organelle; intracellular organelle; nucleus; cell part; intracellular; intracellular part; membrane-bounded organelle; cell;	organic cyclic compound binding; heterocyclic compound binding; RNA binding; nucleoside phosphate binding; binding; nucleic acid binding; nucleotide binding; small molecule binding;	K13093			IPR000504; IPR012677;	Nucleotide-binding, alpha-beta plait; RNA recognition motif domain;	Spliceosome; RNA pol II containing coactivator complex Tat-SF;
O43719	452	S	phosphorylaton	HIV Tat-specific factor 1	HTATSF1	78.272	O43719	2.3442	3	23919000	3037000	3.095	nucl	regulation of cellular process; viral genome replication; cellular aromatic compound metabolic process; regulation of macromolecule metabolic process; viral infectious cycle; regulation of nucleobase-containing compound metabolic process; biosynthetic process; multi-organism cellular process; cellular metabolic process; organic substance metabolic process; regulation of RNA biosynthetic process; …	organelle; intracellular membrane-bounded organelle; intracellular organelle; nucleus; cell part; intracellular; intracellular part; membrane-bounded organelle; cell;	organic cyclic compound binding; heterocyclic compound binding; RNA binding; nucleoside phosphate binding; binding; nucleic acid binding; nucleotide binding; small molecule binding;	K13093			IPR000504; IPR012677;	Nucleotide-binding, alpha-beta plait; RNA recognition motif domain;	Spliceosome; RNA pol II containing coactivator complex Tat-SF;
O43719	579	S	phosphorylaton	HIV Tat-specific factor 1	HTATSF1	206.94	O43719	1.1803	2	283880000	129100000	1.267	nucl	regulation of cellular process; viral genome replication; cellular aromatic compound metabolic process; regulation of macromolecule metabolic process; viral infectious cycle; regulation of nucleobase-containing compound metabolic process; biosynthetic process; multi-organism cellular process; cellular metabolic process; organic substance metabolic process; regulation of RNA biosynthetic process; …	organelle; intracellular membrane-bounded organelle; intracellular organelle; nucleus; cell part; intracellular; intracellular part; membrane-bounded organelle; cell;	organic cyclic compound binding; heterocyclic compound binding; RNA binding; nucleoside phosphate binding; binding; nucleic acid binding; nucleotide binding; small molecule binding;	K13093			IPR000504; IPR012677;	Nucleotide-binding, alpha-beta plait; RNA recognition motif domain;	Spliceosome; RNA pol II containing coactivator complex Tat-SF;
O43719	642	S	phosphorylaton	HIV Tat-specific factor 1	HTATSF1	263.83	O43719	-0.12844	2	237190000	69364000	1.729	nucl	regulation of cellular process; viral genome replication; cellular aromatic compound metabolic process; regulation of macromolecule metabolic process; viral infectious cycle; regulation of nucleobase-containing compound metabolic process; biosynthetic process; multi-organism cellular process; cellular metabolic process; organic substance metabolic process; regulation of RNA biosynthetic process; …	organelle; intracellular membrane-bounded organelle; intracellular organelle; nucleus; cell part; intracellular; intracellular part; membrane-bounded organelle; cell;	organic cyclic compound binding; heterocyclic compound binding; RNA binding; nucleoside phosphate binding; binding; nucleic acid binding; nucleotide binding; small molecule binding;	K13093			IPR000504; IPR012677;	Nucleotide-binding, alpha-beta plait; RNA recognition motif domain;	Spliceosome; RNA pol II containing coactivator complex Tat-SF;
O43719	676	S	phosphorylaton	HIV Tat-specific factor 1	HTATSF1	283.75	O43719	2.9448	3	674300000	306840000	2.17	nucl	regulation of cellular process; viral genome replication; cellular aromatic compound metabolic process; regulation of macromolecule metabolic process; viral infectious cycle; regulation of nucleobase-containing compound metabolic process; biosynthetic process; multi-organism cellular process; cellular metabolic process; organic substance metabolic process; regulation of RNA biosynthetic process; …	organelle; intracellular membrane-bounded organelle; intracellular organelle; nucleus; cell part; intracellular; intracellular part; membrane-bounded organelle; cell;	organic cyclic compound binding; heterocyclic compound binding; RNA binding; nucleoside phosphate binding; binding; nucleic acid binding; nucleotide binding; small molecule binding;	K13093			IPR000504; IPR012677;	Nucleotide-binding, alpha-beta plait; RNA recognition motif domain;	Spliceosome; RNA pol II containing coactivator complex Tat-SF;
O43741	108	S	phosphorylaton	5'-AMP-activated protein kinase subunit beta-2	PRKAB2	99.148	O43741	-0.10668	3	170310000	48885000	2.526	cyto	single organism signaling; insulin receptor signaling pathway; organic hydroxy compound transport; organic acid biosynthetic process; cell surface receptor signaling pathway; mitochondrial transport; single-organism process; biosynthetic process; cellular lipid metabolic process; regulation of lipid metabolic process; amino-acid betaine transport; cellular metabolic process; lipid biosynthetic pr…	intracellular organelle; AMP-activated protein kinase complex; intracellular organelle part; cytoplasm; nuclear lumen; macromolecular complex; intracellular part; cytosol; cell; organelle part; membrane-enclosed lumen; intracellular membrane-bounded organelle; organelle; nucleus; nucleoplasm; intracellular organelle lumen; intracellular; cell part; membrane-bounded organelle; protein complex; org…		K07199	PRKAB; 5'-AMP-activated protein kinase, regulatory beta subunit	hsa04921 Oxytocin signaling pathway - Homo sapiens (human); hsa04920 Adipocytokine signaling pathway - Homo sapiens (human); hsa04710 Circadian rhythm - Homo sapiens (human); hsa04932 Non-alcoholic fatty liver disease (NAFLD) - Homo sapiens (human); hsa04910 Insulin signaling pathway - Homo sapiens (human); hsa04152 AMPK signaling pathway - Homo sapiens (human); hsa04068 FoxO signaling pathway - …	IPR006828; IPR014756;	5-AMP-activated protein kinase, beta subunit, interaction domain; Immunoglobulin E-set;
O43752	2	S	phosphorylaton	Syntaxin-6	STX6	88.338	O43752	-0.33339	2	50122000	21021000	1.361	cyto	intracellular transport; cellular component organization; Golgi vesicle transport; single-organism process; protein transport; establishment of localization; establishment of localization in cell; intracellular protein transport; single-organism membrane fusion; cellular protein localization; macromolecule localization; protein localization; cellular process; single-organism transport; vesicle-me…	membrane; organelle membrane; cytoplasmic vesicle; cell periphery; membrane-bounded vesicle; cytoplasmic membrane-bounded vesicle; vesicle; cytoplasm; macromolecular complex; intrinsic to membrane; trans-Golgi network membrane; intracellular part; cell; organelle part; early endosome; clathrin-coated vesicle; membrane part; cell part; intracellular; perinuclear region of cytoplasm; Golgi apparatu…		K08498	STX6; syntaxin 6	hsa04130 SNARE interactions in vesicular transport - Homo sapiens (human);	IPR000727; IPR010989; IPR015260;	t-SNARE; Syntaxin 6, N-terminal; Target SNARE coiled-coil domain;	SNARE complex;
O43765	77	S	phosphorylaton	Small glutamine-rich tetratricopeptide repeat-containing protein alpha	SGTA	65.043	O43765	-0.24229	2	106590000	379780000	0.438	cyto_nucl	regulation of biological quality; viral process; modification by symbiont of host morphology or physiology; symbiosis, encompassing mutualism through parasitism; multi-organism cellular process; modification of morphology or physiology of other organism; interspecies interaction between organisms; interaction with host; cellular process; modulation by virus of host morphology or physiology; multi…	intracellular part; cell; cell part; intracellular; cytoplasm;		K16365			IPR011990; IPR013026;	Tetratricopeptide-like helical; Tetratricopeptide repeat-containing domain;
O43809	23	K	acetylation	Cleavage and polyadenylation specificity factor subunit 5	NUDT21	146.77	_GVTQFGNK(ac)YIQQTK_	-0.11996	2	10607000000	6674200000	1.265	mito	cellular component biogenesis; RNA 3'-end processing; cellular component organization; cellular aromatic compound metabolic process; mRNA 3'-end processing; mRNA polyadenylation; biosynthetic process; cellular metabolic process; protein oligomerization; organic substance metabolic process; DNA-dependent transcription, termination; mRNA splicing, via spliceosome; metabolic process; RNA splicing, v…	intracellular organelle; intracellular non-membrane-bounded organelle; cytoskeletal part; intracellular organelle part; paraspeckles; macromolecular complex; nuclear lumen; intracellular part; nuclear body; cell; organelle part; mRNA cleavage factor complex; non-membrane-bounded organelle; intracellular membrane-bounded organelle; membrane-enclosed lumen; organelle; cytoskeleton; nucleus; nucleop…	organic cyclic compound binding; heterocyclic compound binding; mRNA binding; RNA binding; AU-rich element binding; catalytic activity; binding; nucleic acid binding; hydrolase activity;	K14397	NUDT21; cleavage and polyadenylation specificity factor subunit 5	hsa03015 mRNA surveillance pathway - Homo sapiens (human);	IPR015797; IPR000086;	NUDIX hydrolase domain; NUDIX hydrolase domain-like;	CPSF6-ITCH-NUDT21-POLR2A complex; Mammalian cleavage factor I; CPSF6-EWSR1-ITCH-NUDT21-POLR2A-UBAP2L complex; Spliceosome; CPSF6-ITCH-NUDT21-POLR2A-UBAP2L complex; CF IIAm complex;
O43823	339	S	phosphorylaton	A-kinase anchor protein 8	AKAP8	77.221	O43823	-2.8329	2	2011500	1905200	0.597	nucl	regulation of cellular process; single organism signaling; cellular component organization; cellular aromatic compound metabolic process; DNA metabolic process; mitosis; organelle fission; single-organism process; response to stimulus; cellular metabolic process; organic substance metabolic process; chromosome condensation; signal transduction; metabolic process; DNA packaging; sister chromatid s…	intracellular organelle; intracellular non-membrane-bounded organelle; intracellular organelle part; cytoplasm; nuclear lumen; intracellular part; cell; organelle part; mitochondrion; non-membrane-bounded organelle; membrane-enclosed lumen; organelle; condensed chromosome; intracellular membrane-bounded organelle; nucleus; intracellular organelle lumen; intracellular; cell part; nuclear matrix; c…	organic cyclic compound binding; heterocyclic compound binding; DNA binding; transition metal ion binding; double-stranded DNA binding; binding; ion binding; nucleic acid binding; cation binding; metal ion binding; structure-specific DNA binding; zinc ion binding;	K16525			IPR015880;	Zinc finger, C2H2-like;
O43823	534	K	acetylation	A-kinase anchor protein 8	AKAP8	76.345	_HIVK(ac)MLEK_	-0.64451	2	9186100	15459000	0.479	nucl	regulation of cellular process; single organism signaling; cellular component organization; cellular aromatic compound metabolic process; DNA metabolic process; mitosis; organelle fission; single-organism process; response to stimulus; cellular metabolic process; organic substance metabolic process; chromosome condensation; signal transduction; metabolic process; DNA packaging; sister chromatid s…	intracellular organelle; intracellular non-membrane-bounded organelle; intracellular organelle part; cytoplasm; nuclear lumen; intracellular part; cell; organelle part; mitochondrion; non-membrane-bounded organelle; membrane-enclosed lumen; organelle; condensed chromosome; intracellular membrane-bounded organelle; nucleus; intracellular organelle lumen; intracellular; cell part; nuclear matrix; c…	organic cyclic compound binding; heterocyclic compound binding; DNA binding; transition metal ion binding; double-stranded DNA binding; binding; ion binding; nucleic acid binding; cation binding; metal ion binding; structure-specific DNA binding; zinc ion binding;	K16525			IPR015880;	Zinc finger, C2H2-like;
O43837	199	K	acetylation	Isocitrate dehydrogenase [NAD] subunit beta, mitochondrial	IDH3B	70.089	_IAK(ac)FAFDYATK_	2.205	2	10649000	7521500	1.144	mito	dicarboxylic acid metabolic process; pyridine nucleotide metabolic process; cellular aromatic compound metabolic process; nicotinamide nucleotide metabolic process; NADH metabolic process; nucleotide metabolic process; pyridine-containing compound metabolic process; cellular metabolic process; phosphate-containing compound metabolic process; organic substance metabolic process; metabolic process;…	mitochondrial matrix; intracellular organelle; mitochondrial part; cytoplasm; intracellular organelle part; intracellular part; cell; mitochondrion; organelle part; membrane-enclosed lumen; organelle; intracellular membrane-bounded organelle; intracellular organelle lumen; cell part; intracellular; membrane-bounded organelle; cytoplasmic part; organelle lumen;	magnesium ion binding; nucleoside phosphate binding; ion binding; isocitrate dehydrogenase activity; nucleotide binding; cofactor binding; oxidoreductase activity; electron carrier activity; oxidoreductase activity, acting on CH-OH group of donors; heterocyclic compound binding; organic cyclic compound binding; oxidoreductase activity, acting on the CH-OH group of donors, NAD or NADP as acceptor;…	K00030	IDH3; isocitrate dehydrogenase (NAD+) [EC:1.1.1.41]	hsa01210 2-Oxocarboxylic acid metabolism - Homo sapiens (human); hsa01100 Metabolic pathways - Homo sapiens (human); hsa00020 Citrate cycle (TCA cycle) - Homo sapiens (human); hsa01230 Biosynthesis of amino acids - Homo sapiens (human); hsa01200 Carbon metabolism - Homo sapiens (human);	IPR024084;	Isopropylmalate dehydrogenase-like domain;
O43847	94	S	phosphorylaton	Nardilysin	NRD1	93.371	O43847	3.0016	3	211520000	240550000	1.332	mito	neuromuscular junction development; positive regulation of cellular protein metabolic process; muscle fiber development; localization of cell; positive regulation of cellular catabolic process; cellular developmental process; single-organism process; metabolic process; positive regulation of metabolic process; macromolecule metabolic process; protein metabolic process; skeletal muscle tissue deve…	intracellular; cell part; cytoplasm; cell surface; intracellular part; cell; cytosol; cytoplasmic part;	endopeptidase activity; metalloendopeptidase activity; peptidase activity; epidermal growth factor binding; transition metal ion binding; catalytic activity; growth factor binding; hormone binding; binding; ion binding; cation binding; metal ion binding; peptidase activity, acting on L-amino acid peptides; metallopeptidase activity; hydrolase activity; protein binding; zinc ion binding;	K01411			IPR007863; IPR011765; IPR011249; IPR011237;	Peptidase M16, N-terminal; Peptidase M16 domain; Peptidase M16, C-terminal domain; Metalloenzyme, LuxS/M16 peptidase-like;
O43852	47	Y	phosphorylaton	Calumenin	CALU	83.871	O43852	-3.8505	2	4725900	3193100	1.02	extr	single-multicellular organism process; blood coagulation; regulation of biological quality; regulation of body fluid levels; response to stress; platelet activation; vesicle-mediated transport; single-organism cellular process; platelet degranulation; single-organism process; response to stimulus; multicellular organismal process; hemostasis; establishment of localization; cellular localization; …	endoplasmic reticulum lumen; intracellular organelle; endoplasmic reticulum; cytoplasmic vesicle; membrane-bounded vesicle; melanosome; cytoplasmic membrane-bounded vesicle; intracellular organelle part; vesicle; cytoplasm; sarcoplasmic reticulum; intracellular part; sarcoplasmic reticulum lumen; sarcoplasm; cell; extracellular region; organelle part; pigment granule; membrane-enclosed lumen; int…	cation binding; metal ion binding; calcium ion binding; binding; ion binding;				IPR011992; IPR002048;	EF-hand domain; EF-hand domain pair;
O43852	94	K	acetylation	Calumenin	CALU	51.03	_DGFVTVDELK(ac)DWIK_	1.3191	2	6716800	6032700	0.997	extr	single-multicellular organism process; blood coagulation; regulation of biological quality; regulation of body fluid levels; response to stress; platelet activation; vesicle-mediated transport; single-organism cellular process; platelet degranulation; single-organism process; response to stimulus; multicellular organismal process; hemostasis; establishment of localization; cellular localization; …	endoplasmic reticulum lumen; intracellular organelle; endoplasmic reticulum; cytoplasmic vesicle; membrane-bounded vesicle; melanosome; cytoplasmic membrane-bounded vesicle; intracellular organelle part; vesicle; cytoplasm; sarcoplasmic reticulum; intracellular part; sarcoplasmic reticulum lumen; sarcoplasm; cell; extracellular region; organelle part; pigment granule; membrane-enclosed lumen; int…	cation binding; metal ion binding; calcium ion binding; binding; ion binding;				IPR011992; IPR002048;	EF-hand domain; EF-hand domain pair;
O43852	98	K	acetylation	Calumenin	CALU	78.324	_DWIK(ac)FAQK_	0.002716	2	10513000	8340500	1.102	extr	single-multicellular organism process; blood coagulation; regulation of biological quality; regulation of body fluid levels; response to stress; platelet activation; vesicle-mediated transport; single-organism cellular process; platelet degranulation; single-organism process; response to stimulus; multicellular organismal process; hemostasis; establishment of localization; cellular localization; …	endoplasmic reticulum lumen; intracellular organelle; endoplasmic reticulum; cytoplasmic vesicle; membrane-bounded vesicle; melanosome; cytoplasmic membrane-bounded vesicle; intracellular organelle part; vesicle; cytoplasm; sarcoplasmic reticulum; intracellular part; sarcoplasmic reticulum lumen; sarcoplasm; cell; extracellular region; organelle part; pigment granule; membrane-enclosed lumen; int…	cation binding; metal ion binding; calcium ion binding; binding; ion binding;				IPR011992; IPR002048;	EF-hand domain; EF-hand domain pair;
O43852	114	K	acetylation	Calumenin	CALU	49.036	_QWK(ac)GHDLNEDGLVSWEEYK_	1.3864	3	14445000	10586000	1.19	extr	single-multicellular organism process; blood coagulation; regulation of biological quality; regulation of body fluid levels; response to stress; platelet activation; vesicle-mediated transport; single-organism cellular process; platelet degranulation; single-organism process; response to stimulus; multicellular organismal process; hemostasis; establishment of localization; cellular localization; …	endoplasmic reticulum lumen; intracellular organelle; endoplasmic reticulum; cytoplasmic vesicle; membrane-bounded vesicle; melanosome; cytoplasmic membrane-bounded vesicle; intracellular organelle part; vesicle; cytoplasm; sarcoplasmic reticulum; intracellular part; sarcoplasmic reticulum lumen; sarcoplasm; cell; extracellular region; organelle part; pigment granule; membrane-enclosed lumen; int…	cation binding; metal ion binding; calcium ion binding; binding; ion binding;				IPR011992; IPR002048;	EF-hand domain; EF-hand domain pair;
O43852	293	K	acetylation	Calumenin	CALU	106.35	_EEIVDK(ac)YDLFVGSQATDFGEALVR_	0.18914	3	19971000	14305000	1.048	extr	single-multicellular organism process; blood coagulation; regulation of biological quality; regulation of body fluid levels; response to stress; platelet activation; vesicle-mediated transport; single-organism cellular process; platelet degranulation; single-organism process; response to stimulus; multicellular organismal process; hemostasis; establishment of localization; cellular localization; …	endoplasmic reticulum lumen; intracellular organelle; endoplasmic reticulum; cytoplasmic vesicle; membrane-bounded vesicle; melanosome; cytoplasmic membrane-bounded vesicle; intracellular organelle part; vesicle; cytoplasm; sarcoplasmic reticulum; intracellular part; sarcoplasmic reticulum lumen; sarcoplasm; cell; extracellular region; organelle part; pigment granule; membrane-enclosed lumen; int…	cation binding; metal ion binding; calcium ion binding; binding; ion binding;				IPR011992; IPR002048;	EF-hand domain; EF-hand domain pair;
O43896	910	S	phosphorylaton	Kinesin-like protein KIF1C	KIF1C	23.293	O43896	-0.16256	3	24723000	17076000	2.178	nucl	intracellular transport; vesicle-mediated transport; single-organism cellular process; Golgi vesicle transport; single-organism process; microtubule-based process; establishment of localization; cellular localization; transport; microtubule-based movement; establishment of localization in cell; retrograde vesicle-mediated transport, Golgi to ER; cellular component movement; localization; cellular…	intracellular organelle; endoplasmic reticulum; microtubule; intracellular non-membrane-bounded organelle; cytoskeletal part; intracellular organelle part; cytoplasm; macromolecular complex; intracellular part; microtubule associated complex; cell; organelle part; non-membrane-bounded organelle; cytoskeleton; intracellular membrane-bounded organelle; organelle; microtubule cytoskeleton; intracell…	ATP binding; motor activity; nucleoside phosphate binding; nucleoside binding; ion binding; hydrolase activity, acting on acid anhydrides; hydrolase activity; nucleotide binding; nucleoside-triphosphatase activity; organic cyclic compound binding; heterocyclic compound binding; ribonucleoside binding; pyrophosphatase activity; catalytic activity; ribonucleotide binding; binding; purine ribonucleo…	K10392			IPR008984; IPR027417; IPR001752; IPR000253;	Forkhead-associated (FHA) domain; Kinesin, motor domain; SMAD/FHA domain; P-loop containing nucleoside triphosphate hydrolase;
O43920	91	K	acetylation	NADH dehydrogenase [ubiquinone] iron-sulfur protein 5	NDUFS5	46.069	_EGK(ac)YTPPPHHIGK_	0.66935	3	8637300	4669700	1.234	extr	cellular component biogenesis; cellular component organization; phosphorylation; ATP synthesis coupled electron transport; single-organism process; respiratory electron transport chain; cellular metabolic process; phosphate-containing compound metabolic process; mitochondrial respiratory chain complex I assembly; metabolic process; generation of precursor metabolites and energy; cellular componen…	membrane; organelle membrane; cytoplasm; macromolecular complex; respiratory chain complex I; intracellular part; mitochondrial respiratory chain complex I; mitochondrial membrane part; cell; organelle part; mitochondrial envelope; membrane-enclosed lumen; organelle envelope lumen; membrane part; intracellular; cell part; organelle inner membrane; membrane-bounded organelle; mitochondrial inner m…	NADH dehydrogenase (quinone) activity; oxidoreductase activity, acting on NAD(P)H; NADH dehydrogenase activity; catalytic activity; oxidoreductase activity, acting on NAD(P)H, quinone or similar compound as acceptor; NADH dehydrogenase (ubiquinone) activity; oxidoreductase activity;	K03938	NDUFS5; NADH dehydrogenase (ubiquinone) Fe-S protein 5	hsa05010 Alzheimer's disease - Homo sapiens (human); hsa05016 Huntington's disease - Homo sapiens (human); hsa04932 Non-alcoholic fatty liver disease (NAFLD) - Homo sapiens (human); hsa01100 Metabolic pathways - Homo sapiens (human); hsa00190 Oxidative phosphorylation - Homo sapiens (human); hsa05012 Parkinson's disease - Homo sapiens (human);			Respiratory chain complex I, mitochondrial; Respiratory chain complex Imitochondrial;
O60216	72	K	acetylation	Double-strand-break repair protein rad21 homolog	RAD21	51.771	_AK(ac)YLLADCNEAFIK_	2.1547	2	8880900	6867000	1.549	cyto	mitosis; single-organism process; reciprocal meiotic recombination; cellular metabolic process; regulation of RNA biosynthetic process; metabolic process; metaphase/anaphase transition of mitotic cell cycle; apoptotic process; cell cycle phase transition; protein localization to organelle; macromolecule metabolic process; protein localization; macromolecule localization; DNA recombination; cell c…	macromolecular complex; intracellular part; meiotic cohesin complex; cell; organelle part; chromosomal part; non-membrane-bounded organelle; membrane-enclosed lumen; condensed chromosome; nucleoplasm; intracellular organelle lumen; nuclear chromosome part; intracellular; cell part; chromosome; nuclear meiotic cohesin complex; membrane-bounded organelle; organelle lumen; intracellular organelle; i…		K06670	SCC1; cohesin complex subunit SCC1	hsa04110 Cell cycle - Homo sapiens (human);	IPR006909; IPR023093; IPR006910;	Rad21/Rec8-like protein, C-terminal, eukaryotic; Rad21/Rec8-like protein, C-terminal; Rad21/Rec8-like protein, N-terminal;	Cohesin-SA1 complex; CDCA5-PDS5A-RAD21-SMC1A-PDS5B-SMC3 complex; Mitotic 14S cohesin 2 complex; SNF2h-cohesin-NuRD complex; Cohesin-SA2 complex; Sororin-cohesin complex; Mitotic 14S cohesin 1 complex;
O60238	85	S	phosphorylaton	BCL2/adenovirus E1B 19 kDa protein-interacting protein 3-like	BNIP3L	108.96	O60238	-0.29282	2	50466000	23941000	1.64	cyto	regulation of cellular process; cellular component organization; regulation of biological quality; regulation of cell death; negative regulation of programmed cell death; cellular protein catabolic process; death; immune effector process; regulation of programmed cell death; cellular protein metabolic process; single-organism process; multi-organism cellular process; negative regulation of biolog…	membrane; intracellular organelle; outer membrane; endoplasmic reticulum; mitochondrial part; nuclear envelope; organelle membrane; mitochondrial outer membrane; intracellular organelle part; organelle envelope; cytoplasm; endomembrane system; intrinsic to membrane; intracellular part; cell; integral to membrane; organelle part; mitochondrion; mitochondrial envelope; intracellular membrane-bounde…	identical protein binding; protein heterodimerization activity; protein homodimerization activity; lamin binding; binding; protein dimerization activity; protein binding;	K15465
O60238	166	S	phosphorylaton	BCL2/adenovirus E1B 19 kDa protein-interacting protein 3-like	BNIP3L	72.607	O60238	-0.79625	2	116090000	61935000	1.362	cyto	regulation of cellular process; cellular component organization; regulation of biological quality; regulation of cell death; negative regulation of programmed cell death; cellular protein catabolic process; death; immune effector process; regulation of programmed cell death; cellular protein metabolic process; single-organism process; multi-organism cellular process; negative regulation of biolog…	membrane; intracellular organelle; outer membrane; endoplasmic reticulum; mitochondrial part; nuclear envelope; organelle membrane; mitochondrial outer membrane; intracellular organelle part; organelle envelope; cytoplasm; endomembrane system; intrinsic to membrane; intracellular part; cell; integral to membrane; organelle part; mitochondrion; mitochondrial envelope; intracellular membrane-bounde…	identical protein binding; protein heterodimerization activity; protein homodimerization activity; lamin binding; binding; protein dimerization activity; protein binding;	K15465
O60256	227	S	phosphorylaton	Phosphoribosyl pyrophosphate synthase-associated protein 2	PRPSAP2	135.88	O60256	1.1724	2	1044800000	308110000	1.778	cyto	heterocycle biosynthetic process; nucleotide biosynthetic process; cellular aromatic compound metabolic process; nucleotide metabolic process; small molecule metabolic process; nucleobase-containing compound biosynthetic process; nucleoside phosphate biosynthetic process; organic cyclic compound metabolic process; nitrogen compound metabolic process; biosynthetic process; primary metabolic proces…	ribose phosphate diphosphokinase complex; macromolecular complex; protein complex;	magnesium ion binding; ribose phosphate diphosphokinase activity; enzyme regulator activity; catalytic activity; binding; ion binding; metal ion binding; cation binding; diphosphotransferase activity; enzyme inhibitor activity; transferase activity; transferase activity, transferring phosphorus-containing groups;
O60264	66	S	phosphorylaton	SWI/SNF-related matrix-associated actin-dependent regulator of chromatin subfamily A member 5	SMARCA5	106.76	O60264	-0.2285	4	597260000	194400000	1.603	cyto_nucl	cellular component biogenesis; single-organism process; biosynthetic process; negative regulation of RNA metabolic process; cellular metabolic process; regulation of RNA biosynthetic process; metabolic process; DNA replication-independent nucleosome organization; nucleosome assembly; cellular component assembly; macromolecular complex assembly; negative regulation of macromolecule biosynthetic pr…	intracellular organelle; intracellular non-membrane-bounded organelle; intracellular organelle part; nuclear lumen; macromolecular complex; intracellular part; nucleolus; SWI/SNF superfamily-type complex; cell; organelle part; chromatin silencing complex; RSF complex; ISWI-type complex; non-membrane-bounded organelle; membrane-enclosed lumen; intracellular membrane-bounded organelle; organelle; c…	nucleoside phosphate binding; hydrolase activity, acting on acid anhydrides; hydrolase activity; chromatin binding; ATPase activity; organic cyclic compound binding; heterocyclic compound binding; pyrophosphatase activity; catalytic activity; ribonucleotide binding; binding; purine ribonucleoside binding; anion binding; adenyl ribonucleotide binding; adenyl nucleotide binding; hydrolase activity,…	K11654			IPR015194; IPR020838; IPR027417; IPR017884; IPR000330; IPR001005; IPR009057; IPR015195; IPR014001; IPR001650;	ISWI HAND domain; SNF2-related; SLIDE domain; Helicase, C-terminal; Helicase, superfamily 1/2, ATP-binding domain; Homeodomain-like; SANT domain; P-loop containing nucleoside triphosphate hydrolase; DBINO domain; SANT/Myb domain;	ALL-1 supercomplex; SNF2h-cohesin-NuRD complex; SNF2h-HDAC12 complex; WCRF complex; ATP-utilizing chromatin assembly and remodeling factorcomplex; Nucleolar remodeling complex; CEN complex; DNMT3B complex; Remodeling and spacing factorcomplex; HuCHRAC complex; WICH complex; Polycomb repressive complex 1;
O60264	116	S	phosphorylaton	SWI/SNF-related matrix-associated actin-dependent regulator of chromatin subfamily A member 5	SMARCA5	72.928	O60264	0.13498	2	80479000	83498000	0.564	cyto_nucl	cellular component biogenesis; single-organism process; biosynthetic process; negative regulation of RNA metabolic process; cellular metabolic process; regulation of RNA biosynthetic process; metabolic process; DNA replication-independent nucleosome organization; nucleosome assembly; cellular component assembly; macromolecular complex assembly; negative regulation of macromolecule biosynthetic pr…	intracellular organelle; intracellular non-membrane-bounded organelle; intracellular organelle part; nuclear lumen; macromolecular complex; intracellular part; nucleolus; SWI/SNF superfamily-type complex; cell; organelle part; chromatin silencing complex; RSF complex; ISWI-type complex; non-membrane-bounded organelle; membrane-enclosed lumen; intracellular membrane-bounded organelle; organelle; c…	nucleoside phosphate binding; hydrolase activity, acting on acid anhydrides; hydrolase activity; chromatin binding; ATPase activity; organic cyclic compound binding; heterocyclic compound binding; pyrophosphatase activity; catalytic activity; ribonucleotide binding; binding; purine ribonucleoside binding; anion binding; adenyl ribonucleotide binding; adenyl nucleotide binding; hydrolase activity,…	K11654			IPR015194; IPR020838; IPR027417; IPR017884; IPR000330; IPR001005; IPR009057; IPR015195; IPR014001; IPR001650;	ISWI HAND domain; SNF2-related; SLIDE domain; Helicase, C-terminal; Helicase, superfamily 1/2, ATP-binding domain; Homeodomain-like; SANT domain; P-loop containing nucleoside triphosphate hydrolase; DBINO domain; SANT/Myb domain;	ALL-1 supercomplex; SNF2h-cohesin-NuRD complex; SNF2h-HDAC12 complex; WCRF complex; ATP-utilizing chromatin assembly and remodeling factorcomplex; Nucleolar remodeling complex; CEN complex; DNMT3B complex; Remodeling and spacing factorcomplex; HuCHRAC complex; WICH complex; Polycomb repressive complex 1;
O60264	249	K	acetylation	SWI/SNF-related matrix-associated actin-dependent regulator of chromatin subfamily A member 5	SMARCA5	52.576	_STLHNWMSEFK(ac)R_	0.6523	3	4323400	7423200	0.528	cyto_nucl	cellular component biogenesis; single-organism process; biosynthetic process; negative regulation of RNA metabolic process; cellular metabolic process; regulation of RNA biosynthetic process; metabolic process; DNA replication-independent nucleosome organization; nucleosome assembly; cellular component assembly; macromolecular complex assembly; negative regulation of macromolecule biosynthetic pr…	intracellular organelle; intracellular non-membrane-bounded organelle; intracellular organelle part; nuclear lumen; macromolecular complex; intracellular part; nucleolus; SWI/SNF superfamily-type complex; cell; organelle part; chromatin silencing complex; RSF complex; ISWI-type complex; non-membrane-bounded organelle; membrane-enclosed lumen; intracellular membrane-bounded organelle; organelle; c…	nucleoside phosphate binding; hydrolase activity, acting on acid anhydrides; hydrolase activity; chromatin binding; ATPase activity; organic cyclic compound binding; heterocyclic compound binding; pyrophosphatase activity; catalytic activity; ribonucleotide binding; binding; purine ribonucleoside binding; anion binding; adenyl ribonucleotide binding; adenyl nucleotide binding; hydrolase activity,…	K11654			IPR015194; IPR020838; IPR027417; IPR017884; IPR000330; IPR001005; IPR009057; IPR015195; IPR014001; IPR001650;	ISWI HAND domain; SNF2-related; SLIDE domain; Helicase, C-terminal; Helicase, superfamily 1/2, ATP-binding domain; Homeodomain-like; SANT domain; P-loop containing nucleoside triphosphate hydrolase; DBINO domain; SANT/Myb domain;	ALL-1 supercomplex; SNF2h-cohesin-NuRD complex; SNF2h-HDAC12 complex; WCRF complex; ATP-utilizing chromatin assembly and remodeling factorcomplex; Nucleolar remodeling complex; CEN complex; DNMT3B complex; Remodeling and spacing factorcomplex; HuCHRAC complex; WICH complex; Polycomb repressive complex 1;
O60264	430	K	acetylation	SWI/SNF-related matrix-associated actin-dependent regulator of chromatin subfamily A member 5	SMARCA5	64.52	_ILMK(ac)DIDILNSAGK_	-0.38848	2	4854300	8350300	0.636	cyto_nucl	cellular component biogenesis; single-organism process; biosynthetic process; negative regulation of RNA metabolic process; cellular metabolic process; regulation of RNA biosynthetic process; metabolic process; DNA replication-independent nucleosome organization; nucleosome assembly; cellular component assembly; macromolecular complex assembly; negative regulation of macromolecule biosynthetic pr…	intracellular organelle; intracellular non-membrane-bounded organelle; intracellular organelle part; nuclear lumen; macromolecular complex; intracellular part; nucleolus; SWI/SNF superfamily-type complex; cell; organelle part; chromatin silencing complex; RSF complex; ISWI-type complex; non-membrane-bounded organelle; membrane-enclosed lumen; intracellular membrane-bounded organelle; organelle; c…	nucleoside phosphate binding; hydrolase activity, acting on acid anhydrides; hydrolase activity; chromatin binding; ATPase activity; organic cyclic compound binding; heterocyclic compound binding; pyrophosphatase activity; catalytic activity; ribonucleotide binding; binding; purine ribonucleoside binding; anion binding; adenyl ribonucleotide binding; adenyl nucleotide binding; hydrolase activity,…	K11654			IPR015194; IPR020838; IPR027417; IPR017884; IPR000330; IPR001005; IPR009057; IPR015195; IPR014001; IPR001650;	ISWI HAND domain; SNF2-related; SLIDE domain; Helicase, C-terminal; Helicase, superfamily 1/2, ATP-binding domain; Homeodomain-like; SANT domain; P-loop containing nucleoside triphosphate hydrolase; DBINO domain; SANT/Myb domain;	ALL-1 supercomplex; SNF2h-cohesin-NuRD complex; SNF2h-HDAC12 complex; WCRF complex; ATP-utilizing chromatin assembly and remodeling factorcomplex; Nucleolar remodeling complex; CEN complex; DNMT3B complex; Remodeling and spacing factorcomplex; HuCHRAC complex; WICH complex; Polycomb repressive complex 1;
O60271	183	S	phosphorylaton	C-Jun-amino-terminal kinase-interacting protein 4	SPAG9	67.668	O60271	-0.49929	3	11402000	31697000	0.273	E.R.	cellular component biogenesis; single organism signaling; positive regulation of cell migration; regulation of stress-activated MAPK cascade; positive regulation of cellular protein metabolic process; reproductive process; negative regulation of protein binding; regulation of JUN kinase activity; regulation of protein serine/threonine kinase activity; macromolecular complex assembly; regulation o…	membrane; intracellular organelle; cytoplasmic vesicle; membrane-bounded vesicle; cytoplasmic membrane-bounded vesicle; vesicle; cytoplasm; intrinsic to membrane; intracellular part; cytosol; cell; integral to membrane; intracellular membrane-bounded organelle; organelle; membrane part; acrosomal vesicle; cell part; intracellular; perinuclear region of cytoplasm; secretory granule; membrane-bound…					IPR019143; IPR017986; IPR015943;	WD40/YVTN repeat-like-containing domain; WD40-repeat-containing domain; JNK/Rab-associated protein-1, N-terminal;	CHUK-NFKB2-REL-IKBKG-SPAG9-NFKB1-NFKBIE-COPB2-TNIP1-NFKBIA-RELA-TNIP2 complex;
O60271	730	S	phosphorylaton	C-Jun-amino-terminal kinase-interacting protein 4	SPAG9	137.61	O60271	1.233	2	59905000	23615000	1.802	E.R.	cellular component biogenesis; single organism signaling; positive regulation of cell migration; regulation of stress-activated MAPK cascade; positive regulation of cellular protein metabolic process; reproductive process; negative regulation of protein binding; regulation of JUN kinase activity; regulation of protein serine/threonine kinase activity; macromolecular complex assembly; regulation o…	membrane; intracellular organelle; cytoplasmic vesicle; membrane-bounded vesicle; cytoplasmic membrane-bounded vesicle; vesicle; cytoplasm; intrinsic to membrane; intracellular part; cytosol; cell; integral to membrane; intracellular membrane-bounded organelle; organelle; membrane part; acrosomal vesicle; cell part; intracellular; perinuclear region of cytoplasm; secretory granule; membrane-bound…					IPR019143; IPR017986; IPR015943;	WD40/YVTN repeat-like-containing domain; WD40-repeat-containing domain; JNK/Rab-associated protein-1, N-terminal;	CHUK-NFKB2-REL-IKBKG-SPAG9-NFKB1-NFKBIE-COPB2-TNIP1-NFKBIA-RELA-TNIP2 complex;
O60271	733	S	phosphorylaton	C-Jun-amino-terminal kinase-interacting protein 4	SPAG9	98.062	O60271	-0.65467	3	7489400	3106900	1.116	E.R.	cellular component biogenesis; single organism signaling; positive regulation of cell migration; regulation of stress-activated MAPK cascade; positive regulation of cellular protein metabolic process; reproductive process; negative regulation of protein binding; regulation of JUN kinase activity; regulation of protein serine/threonine kinase activity; macromolecular complex assembly; regulation o…	membrane; intracellular organelle; cytoplasmic vesicle; membrane-bounded vesicle; cytoplasmic membrane-bounded vesicle; vesicle; cytoplasm; intrinsic to membrane; intracellular part; cytosol; cell; integral to membrane; intracellular membrane-bounded organelle; organelle; membrane part; acrosomal vesicle; cell part; intracellular; perinuclear region of cytoplasm; secretory granule; membrane-bound…					IPR019143; IPR017986; IPR015943;	WD40/YVTN repeat-like-containing domain; WD40-repeat-containing domain; JNK/Rab-associated protein-1, N-terminal;	CHUK-NFKB2-REL-IKBKG-SPAG9-NFKB1-NFKBIE-COPB2-TNIP1-NFKBIA-RELA-TNIP2 complex;
O60291	523	S	phosphorylaton	E3 ubiquitin-protein ligase MGRN1	MGRN1	95.5	O60291	-0.66645	3	66836000	41470000	0.922	nucl	regulation of cellular process; intracellular transport; regulation of cAMP-mediated signaling; negative regulation of signal transduction; regulation of signaling; cellular protein metabolic process; single-organism process; negative regulation of biological process; negative regulation of cellular process; cellular metabolic process; protein polyubiquitination; organic substance metabolic proce…	membrane; intracellular organelle; cell periphery; cytoplasm; intracellular part; cytosol; cell; plasma membrane; early endosome; intracellular membrane-bounded organelle; organelle; nucleus; intracellular; cell part; endosome; membrane-bounded organelle; cytoplasmic part;	ligase activity, forming carbon-nitrogen bonds; transition metal ion binding; small conjugating protein ligase activity; catalytic activity; binding; ion binding; ubiquitin-protein ligase activity; ligase activity; metal ion binding; cation binding; zinc ion binding; acid-amino acid ligase activity;	K10604	MGRN1; E3 ubiquitin-protein ligase MGRN1 [EC:6.3.2.19]	hsa04120 Ubiquitin mediated proteolysis - Homo sapiens (human);	IPR001841; IPR013083;	Zinc finger, RING-type; Zinc finger, RING/FYVE/PHD-type;
O60293	687	K	acetylation	Zinc finger C3H1 domain-containing protein	ZFC3H1	47.749	_IQNPK(ac)FHR_	-0.11528	3	1882000	565830	3.935	nucl	RNA processing; cellular aromatic compound metabolic process; organic cyclic compound metabolic process; nitrogen compound metabolic process; primary metabolic process; cellular metabolic process; organic substance metabolic process; RNA metabolic process; metabolic process; nucleic acid metabolic process; heterocycle metabolic process; nucleobase-containing compound metabolic process; cellular m…	cell; intracellular; cell part;	metal ion binding; cation binding; binding; ion binding;				IPR019607; IPR013026;	Putative zinc-finger domain; Tetratricopeptide repeat-containing domain;
O60307	709	S	phosphorylaton	Microtubule-associated serine/threonine-protein kinase 3	MAST3	135.3	O60307	-0.70104	2	55293000	7017100	3.187	nucl			magnesium ion binding; ATP binding; nucleoside phosphate binding; phosphotransferase activity, alcohol group as acceptor; nucleoside binding; ion binding; protein kinase activity; nucleotide binding; organic cyclic compound binding; heterocyclic compound binding; ribonucleoside binding; kinase activity; catalytic activity; ribonucleotide binding; binding; purine ribonucleoside binding; cation bin…	K08789			IPR015022; IPR000719; IPR002290; IPR001478; IPR023142; IPR011009; IPR000961;	Microtubule-associated serine/threonine-protein kinase, pre-PK domain; Protein kinase domain; Microtubule-associated serine/threonine-protein kinase, domain; Protein kinase-like domain; AGC-kinase, C-terminal; PDZ domain; Serine/threonine- /dual specificity protein kinase, catalytic domain;
O60307	710	S	phosphorylaton	Microtubule-associated serine/threonine-protein kinase 3	MAST3	135.3	O60307	-0.70104	2	55293000	7017100	3.187	nucl			magnesium ion binding; ATP binding; nucleoside phosphate binding; phosphotransferase activity, alcohol group as acceptor; nucleoside binding; ion binding; protein kinase activity; nucleotide binding; organic cyclic compound binding; heterocyclic compound binding; ribonucleoside binding; kinase activity; catalytic activity; ribonucleotide binding; binding; purine ribonucleoside binding; cation bin…	K08789			IPR015022; IPR000719; IPR002290; IPR001478; IPR023142; IPR011009; IPR000961;	Microtubule-associated serine/threonine-protein kinase, pre-PK domain; Protein kinase domain; Microtubule-associated serine/threonine-protein kinase, domain; Protein kinase-like domain; AGC-kinase, C-terminal; PDZ domain; Serine/threonine- /dual specificity protein kinase, catalytic domain;
O60307	711	S	phosphorylaton	Microtubule-associated serine/threonine-protein kinase 3	MAST3	46.145	O60307	0.2927	3	21251000	1460000	4.733	nucl			magnesium ion binding; ATP binding; nucleoside phosphate binding; phosphotransferase activity, alcohol group as acceptor; nucleoside binding; ion binding; protein kinase activity; nucleotide binding; organic cyclic compound binding; heterocyclic compound binding; ribonucleoside binding; kinase activity; catalytic activity; ribonucleotide binding; binding; purine ribonucleoside binding; cation bin…	K08789			IPR015022; IPR000719; IPR002290; IPR001478; IPR023142; IPR011009; IPR000961;	Microtubule-associated serine/threonine-protein kinase, pre-PK domain; Protein kinase domain; Microtubule-associated serine/threonine-protein kinase, domain; Protein kinase-like domain; AGC-kinase, C-terminal; PDZ domain; Serine/threonine- /dual specificity protein kinase, catalytic domain;
O60313	228	K	acetylation	Dynamin-like 120 kDa protein, mitochondrial	OPA1	80.738	_IDQLQEELLHTQLK(ac)YQR_	-0.019663	3	15729000	7380500	0.832	mito	neural tube formation; regulation of cell death; regulation of release of cytochrome c from mitochondria; visual perception; tube formation; chordate embryonic development; negative regulation of release of cytochrome c from mitochondria; negative regulation of cellular component organization; regulation of signaling; single-organism process; regulation of mitochondrion organization; neurological…	membrane; dendrite; outer membrane; organelle membrane; cytoplasm; intrinsic to membrane; intracellular part; mitochondrial membrane part; cell; organelle part; membrane-enclosed lumen; mitochondrial envelope; organelle envelope lumen; intracellular; cell part; membrane part; organelle inner membrane; neuron projection; organelle outer membrane; membrane-bounded organelle; mitochondrial inner mem…	magnesium ion binding; nucleoside phosphate binding; nucleoside binding; ion binding; hydrolase activity, acting on acid anhydrides; hydrolase activity; nucleotide binding; nucleoside-triphosphatase activity; organic cyclic compound binding; heterocyclic compound binding; ribonucleoside binding; pyrophosphatase activity; catalytic activity; ribonucleotide binding; binding; GTPase activity; purine…	K17079			IPR001401; IPR027417;	Dynamin, GTPase domain; P-loop containing nucleoside triphosphate hydrolase;	Mediator complex;
O60318	527	S	phosphorylaton	Germinal-center associated nuclear protein	MCM3AP	76.573	O60318	1.5685	3	204180000	49850000	1.486	nucl	intracellular transport; establishment of protein localization to organelle; DNA replication; cellular aromatic compound metabolic process; protein import; DNA metabolic process; single-organism process; nuclear transport; biosynthetic process; cellular metabolic process; protein transport; establishment of localization; organic substance metabolic process; protein targeting; metabolic process; e…	organelle; intracellular membrane-bounded organelle; intracellular organelle; nucleus; cell part; intracellular; cytoplasm; intracellular part; membrane-bounded organelle; cytosol; cell; cytoplasmic part;	organic cyclic compound binding; heterocyclic compound binding; DNA binding; binding; nucleic acid binding;
O60333	1057	S	phosphorylaton	Kinesin-like protein KIF1B	KIF1B	93.839	O60333	0.094504	2	48132000	35074000	1.13	nucl	single organism signaling; organelle localization; organelle transport along microtubule; single-multicellular organism process; intracellular transport; death; single-organism process; neuron-neuron synaptic transmission; neurological system process; cytoskeleton-dependent intracellular transport; establishment of localization; microtubule-based transport; mitochondrion localization; mitochondri…	membrane; microtubule; organelle membrane; cytoplasmic vesicle; membrane-bounded vesicle; cytoplasmic membrane-bounded vesicle; vesicle; cytoplasm; cytoplasmic vesicle part; macromolecular complex; intracellular part; cell; organelle part; non-membrane-bounded organelle; cytoskeleton; microtubule cytoskeleton; intracellular; cell part; neuron projection; membrane-bounded organelle; neuron part; i…	motor activity; nucleoside phosphate binding; hydrolase activity, acting on acid anhydrides; protein binding; hydrolase activity; ATPase activity; organic cyclic compound binding; heterocyclic compound binding; cytoskeletal protein binding; pyrophosphatase activity; catalytic activity; ribonucleotide binding; binding; purine ribonucleoside binding; lipid binding; anion binding; adenyl ribonucleot…	K10392			IPR008984; IPR011993; IPR022164; IPR027417; IPR001752; IPR000253; IPR001849;	Pleckstrin homology-like domain; Pleckstrin homology domain; Forkhead-associated (FHA) domain; Kinesin-like; Kinesin, motor domain; SMAD/FHA domain; P-loop containing nucleoside triphosphate hydrolase;
O60341	166	S	phosphorylaton	Lysine-specific histone demethylase 1A	KDM1A	54.937	O60341	0.74199	3	7376000			extr	regulation of cell death; blood coagulation; regulation of biological quality; gland development; brain development; chordate embryonic development; positive regulation of biosynthetic process; positive regulation of stem cell proliferation; negative regulation of protein binding; cellular metabolic process; metabolic process; positive regulation of molecular function; negative regulation of DNA …	intracellular organelle; intracellular non-membrane-bounded organelle; intracellular organelle part; macromolecular complex; nuclear lumen; intracellular part; transcription factor complex; cell; organelle part; non-membrane-bounded organelle; chromosomal part; membrane-enclosed lumen; intracellular membrane-bounded organelle; organelle; nucleus; intracellular organelle lumen; chromatin; nuclear …	histone demethylase activity (H3-K4 specific); nucleoside phosphate binding; flavin adenine dinucleotide binding; receptor binding; androgen receptor binding; protein binding; hormone receptor binding; chromatin binding; sequence-specific DNA binding transcription factor activity; regulatory region DNA binding; heterocyclic compound binding; organic cyclic compound binding; ligand-dependent nucle…	K11450			IPR002937; IPR011991; IPR009057; IPR007526;	Amine oxidase; SWIRM domain; Homeodomain-like; Winged helix-turn-helix DNA-binding domain;	XFIM complex; ALL-1 supercomplex; HDAC1-associated protein complex; LSD1-CoREST complex; LSD1 complex; anti-BHC110 complex; CtBP complex; BHC complex; CtBP core complex; Anti-HDAC2 complex; BHC110 complex; NRD complex; AOF2-AR complex; HDAC1-associated core complex cI; BRAF53-BRCA2 complex; CoREST-HDAC complex;
O60343	341	S	phosphorylaton	TBC1 domain family member 4	TBC1D4	107.65	O60343	-2.5046	2	133560000	132430000	0.637	nucl	regulation of signaling; regulation of nucleotide catabolic process; single-organism process; establishment of localization; regulation of cell communication; cellular response to peptide; positive regulation of molecular function; response to endogenous stimulus; response to peptide; regulation of small GTPase mediated signal transduction; cellular response to chemical stimulus; regulation of GT…	intracellular part; cell; cell part; intracellular; cytoplasm;	Rab GTPase activator activity; enzyme regulator activity; Ras GTPase activator activity; nucleoside-triphosphatase regulator activity; GTPase regulator activity; small GTPase regulator activity; enzyme activator activity; GTPase activator activity;	K17902	TBC1D4; TBC1 domain family member 4	hsa04919 Thyroid hormone signaling pathway - Homo sapiens (human);	IPR011993; IPR000195; IPR006020;	PTB/PI domain; Pleckstrin homology-like domain; Rab-GTPase-TBC domain;
O60343	666	S	phosphorylaton	TBC1 domain family member 4	TBC1D4	40.477	O60343	1.8451	2	21818000	24832000	0.572	nucl	regulation of signaling; regulation of nucleotide catabolic process; single-organism process; establishment of localization; regulation of cell communication; cellular response to peptide; positive regulation of molecular function; response to endogenous stimulus; response to peptide; regulation of small GTPase mediated signal transduction; cellular response to chemical stimulus; regulation of GT…	intracellular part; cell; cell part; intracellular; cytoplasm;	Rab GTPase activator activity; enzyme regulator activity; Ras GTPase activator activity; nucleoside-triphosphatase regulator activity; GTPase regulator activity; small GTPase regulator activity; enzyme activator activity; GTPase activator activity;	K17902	TBC1D4; TBC1 domain family member 4	hsa04919 Thyroid hormone signaling pathway - Homo sapiens (human);	IPR011993; IPR000195; IPR006020;	PTB/PI domain; Pleckstrin homology-like domain; Rab-GTPase-TBC domain;
O60437	12	K	acetylation	Periplakin	PPL	94.363	_GK(ac)YSPTVQTR_	0.16547	2	51197000	11747000	2.395	nucl	developmental process; single-multicellular organism process; epithelium development; skin development; keratinocyte differentiation; tissue development; keratinization; system development; cellular developmental process; single-organism cellular process; single-organism process; multicellular organismal process; epidermal cell differentiation; organ development; cell differentiation; epidermis d…	membrane; intracellular organelle; intracellular non-membrane-bounded organelle; cell periphery; cell junction; cytoplasm; anchoring junction; intracellular part; cell-cell junction; cell; mitochondrion; plasma membrane; desmosome; non-membrane-bounded organelle; organelle; cytoskeleton; intracellular membrane-bounded organelle; nucleus; intracellular; cell part; membrane-bounded organelle; cytop…	structural constituent of cytoskeleton; structural molecule activity;	K10386
O60437	14	S	phosphorylaton	Periplakin	PPL	74.78	O60437	-0.3963	2	1116300000	403700000	1.589	nucl	developmental process; single-multicellular organism process; epithelium development; skin development; keratinocyte differentiation; tissue development; keratinization; system development; cellular developmental process; single-organism cellular process; single-organism process; multicellular organismal process; epidermal cell differentiation; organ development; cell differentiation; epidermis d…	membrane; intracellular organelle; intracellular non-membrane-bounded organelle; cell periphery; cell junction; cytoplasm; anchoring junction; intracellular part; cell-cell junction; cell; mitochondrion; plasma membrane; desmosome; non-membrane-bounded organelle; organelle; cytoskeleton; intracellular membrane-bounded organelle; nucleus; intracellular; cell part; membrane-bounded organelle; cytop…	structural constituent of cytoskeleton; structural molecule activity;	K10386
O60437	1657	S	phosphorylaton	Periplakin	PPL	96.135	O60437	0.24481	2	459390000	232820000	1.361	nucl	developmental process; single-multicellular organism process; epithelium development; skin development; keratinocyte differentiation; tissue development; keratinization; system development; cellular developmental process; single-organism cellular process; single-organism process; multicellular organismal process; epidermal cell differentiation; organ development; cell differentiation; epidermis d…	membrane; intracellular organelle; intracellular non-membrane-bounded organelle; cell periphery; cell junction; cytoplasm; anchoring junction; intracellular part; cell-cell junction; cell; mitochondrion; plasma membrane; desmosome; non-membrane-bounded organelle; organelle; cytoskeleton; intracellular membrane-bounded organelle; nucleus; intracellular; cell part; membrane-bounded organelle; cytop…	structural constituent of cytoskeleton; structural molecule activity;	K10386
O60449	1703	S	phosphorylaton	Lymphocyte antigen 75	LY75	71.806	O60449	0.96245	2	38261000	52475000	0.39	pero	response to wounding; transport; response to stress; inflammatory response; vesicle-mediated transport; immune system process; defense response; immune response; localization; endocytosis; response to stimulus; establishment of localization;	membrane; intrinsic to plasma membrane; plasma membrane part; membrane part; cell part; cell periphery; intrinsic to membrane; integral to plasma membrane; cell; integral to membrane; plasma membrane;	carbohydrate binding; receptor activity; binding;	K06559			IPR001304; IPR016187; IPR000772; IPR013806; IPR000562; IPR016186;	C-type lectin-like; C-type lectin fold; Ricin B lectin domain; C-type lectin; Fibronectin, type II, collagen-binding; Kringle-like fold;
O60499	134	S	phosphorylaton	Syntaxin-10	STX10	69.256	O60499	1.7305	2	18447000	14527000	1.095	cyto	intracellular transport; vesicle-mediated transport; single-organism cellular process; Golgi vesicle transport; single-organism process; organic substance transport; protein transport; establishment of localization; cellular localization; endosomal transport; transport; establishment of protein localization; cellular macromolecule localization; establishment of localization in cell; retrograde tr…	membrane; intracellular organelle; organelle membrane; cytoplasm; intracellular organelle part; Golgi membrane; intrinsic to membrane; endomembrane system; intracellular part; cell; integral to membrane; organelle part; intracellular membrane-bounded organelle; organelle; membrane part; cell part; intracellular; Golgi apparatus part; membrane-bounded organelle; Golgi apparatus; cytoplasmic part;		K08498	STX6; syntaxin 6	hsa04130 SNARE interactions in vesicular transport - Homo sapiens (human);	IPR000727; IPR010989; IPR015260;	t-SNARE; Syntaxin 6, N-terminal; Target SNARE coiled-coil domain;
O60502	364	S	phosphorylaton	Bifunctional protein NCOAT	MGEA5	67.911	O60502	-0.84894	2	299810000	82182000	1.882	cyto	positive regulation of cellular protein metabolic process; negative regulation of muscle adaptation; regulation of cardiac muscle adaptation; positive regulation of protein complex disassembly; regulation of insulin secretion; positive regulation of peptide secretion; cellular metabolic process; protein transport; regulation of mitochondrial depolarization; positive regulation of cell killing; me…	organelle; intracellular membrane-bounded organelle; intracellular organelle; nucleus; cell part; intracellular; cytoplasm; intracellular part; membrane-bounded organelle; cell;	transferase activity, transferring acyl groups; histone acetyltransferase activity; catalytic activity; hyalurononglucosaminidase activity; hydrolase activity, acting on glycosyl bonds; hydrolase activity, hydrolyzing O-glycosyl compounds; hydrolase activity; transferase activity; transferase activity, transferring acyl groups other than amino-acyl groups; N-acetyltransferase activity; acetyltran…	K15719			IPR017853; IPR016181;	Glycoside hydrolase, superfamily; Acyl-CoA N-acyltransferase;
O60503	1259	S	phosphorylaton	Adenylate cyclase type 9	ADCY9	42.633	O60503	-0.45415	3	9432700	10501000	0.678	plas	single organism signaling; neurotrophin TRK receptor signaling pathway; positive regulation of cellular protein metabolic process; cell surface receptor signaling pathway; single-organism process; cellular response to growth factor stimulus; fibroblast growth factor receptor signaling pathway; cellular metabolic process; neurological system process; fluid transport; establishment of localization;…	membrane; intrinsic to plasma membrane; plasma membrane part; membrane part; cell part; cell periphery; intrinsic to membrane; integral to plasma membrane; cell; integral to membrane; plasma membrane;	ATP binding; nucleoside phosphate binding; cyclase activity; nucleoside binding; ion binding; lyase activity; nucleotide binding; adenylate cyclase activity; organic cyclic compound binding; heterocyclic compound binding; ribonucleoside binding; catalytic activity; ribonucleotide binding; binding; purine ribonucleoside binding; metal ion binding; cation binding; phosphorus-oxygen lyase activity; …	K08049	ADCY9; adenylate cyclase 9 [EC:4.6.1.1]	hsa04015 Rap1 signaling pathway - Homo sapiens (human); hsa04723 Retrograde endocannabinoid signaling - Homo sapiens (human); hsa04022 cGMP-PKG signaling pathway - Homo sapiens (human); hsa05110 Vibrio cholerae infection - Homo sapiens (human); hsa05166 HTLV-I infection - Homo sapiens (human); hsa04976 Bile secretion - Homo sapiens (human); hsa04911 Insulin secretion - Homo sapiens (human); hsa04…	IPR001054;	Adenylyl cyclase class-3/4/guanylyl cyclase;
O60504	530	S	phosphorylaton	Vinexin	SORBS3	106.4	O60504	0.02936	2	161040000	76553000	1.61	nucl	muscle system process; regulation of signaling; single-organism process; negative regulation of RNA metabolic process; positive regulation of cellular component organization; regulation of RNA biosynthetic process; biological adhesion; regulation of cell communication; cell adhesion; regulation of cytoskeleton organization; negative regulation of macromolecule biosynthetic process; regulation of …	intracellular organelle; intracellular non-membrane-bounded organelle; cell junction; cytoplasm; anchoring junction; intracellular part; cytosol; cell; non-membrane-bounded organelle; intracellular membrane-bounded organelle; organelle; cytoskeleton; nucleus; focal adhesion; intracellular; cell part; adherens junction; cell-substrate junction; membrane-bounded organelle; cell-substrate adherens j…	structural constituent of cytoskeleton; structural molecule activity;				IPR001452; IPR003127;	SH3 domain; Sorbin-like;
O60504	544	S	phosphorylaton	Vinexin	SORBS3	79.659	O60504	2.0394	2	337920000	194290000	1.031	nucl	muscle system process; regulation of signaling; single-organism process; negative regulation of RNA metabolic process; positive regulation of cellular component organization; regulation of RNA biosynthetic process; biological adhesion; regulation of cell communication; cell adhesion; regulation of cytoskeleton organization; negative regulation of macromolecule biosynthetic process; regulation of …	intracellular organelle; intracellular non-membrane-bounded organelle; cell junction; cytoplasm; anchoring junction; intracellular part; cytosol; cell; non-membrane-bounded organelle; intracellular membrane-bounded organelle; organelle; cytoskeleton; nucleus; focal adhesion; intracellular; cell part; adherens junction; cell-substrate junction; membrane-bounded organelle; cell-substrate adherens j…	structural constituent of cytoskeleton; structural molecule activity;				IPR001452; IPR003127;	SH3 domain; Sorbin-like;
O60504	545	S	phosphorylaton	Vinexin	SORBS3	57.175	O60504	-0.68725	2	17276000	13152000	0.914	nucl	muscle system process; regulation of signaling; single-organism process; negative regulation of RNA metabolic process; positive regulation of cellular component organization; regulation of RNA biosynthetic process; biological adhesion; regulation of cell communication; cell adhesion; regulation of cytoskeleton organization; negative regulation of macromolecule biosynthetic process; regulation of …	intracellular organelle; intracellular non-membrane-bounded organelle; cell junction; cytoplasm; anchoring junction; intracellular part; cytosol; cell; non-membrane-bounded organelle; intracellular membrane-bounded organelle; organelle; cytoskeleton; nucleus; focal adhesion; intracellular; cell part; adherens junction; cell-substrate junction; membrane-bounded organelle; cell-substrate adherens j…	structural constituent of cytoskeleton; structural molecule activity;				IPR001452; IPR003127;	SH3 domain; Sorbin-like;
O60506	363	K	acetylation	Heterogeneous nuclear ribonucleoprotein Q	SYNCRIP	100.88	_AFSQFGK(ac)LER_	-0.02647	2	39637000	30831000	1.297	nucl	regulation of biological quality; posttranscriptional regulation of gene expression; RNA stabilization; cellular response to interferon-gamma; single-organism process; multi-organism cellular process; modification of morphology or physiology of other organism; cellular metabolic process; cellular response to cytokine stimulus; metabolic process; modification by symbiont of host morphology or phys…	intracellular organelle; endoplasmic reticulum; CRD-mediated mRNA stability complex; cytoplasm; intracellular organelle part; nuclear lumen; histone pre-mRNA 3'end processing complex; macromolecular complex; intracellular part; spliceosomal complex; cell; organelle part; membrane-enclosed lumen; organelle; intracellular membrane-bounded organelle; nucleoplasm; nucleus; intracellular organelle lum…	poly(A) RNA binding; organic cyclic compound binding; heterocyclic compound binding; RNA binding; mRNA binding; nucleoside phosphate binding; binding; nucleic acid binding; poly-purine tract binding; nucleotide binding; single-stranded RNA binding; small molecule binding;	K13160			IPR000504; IPR012677;	Nucleotide-binding, alpha-beta plait; RNA recognition motif domain;	GAIT complex; Multiprotein complex; C complex spliceosome;
O60508	43	S	phosphorylaton	Pre-mRNA-processing factor 17	CDC40	97.128	O60508	0.6797	2	110470000	52408000	1.384	nucl	RNA transport; single-organism process; biosynthetic process; nuclear export; nuclear transport; cellular metabolic process; establishment of localization; DNA-dependent transcription, termination; metabolic process; establishment of localization in cell; nucleic acid transport; nucleobase-containing compound transport; macromolecule metabolic process; macromolecule localization; RNA processing; …	intracellular organelle; intracellular organelle part; nuclear lumen; macromolecular complex; intracellular part; spliceosomal complex; cell; organelle part; membrane-enclosed lumen; organelle; intracellular membrane-bounded organelle; nucleoplasm; nucleus; intracellular organelle lumen; cell part; intracellular; catalytic step 2 spliceosome; ribonucleoprotein complex; membrane-bounded organelle;…		K12816	CDC40; pre-mRNA-processing factor 17	hsa03040 Spliceosome - Homo sapiens (human);	IPR017986; IPR015943;	WD40/YVTN repeat-like-containing domain; WD40-repeat-containing domain;	Spliceosome; C complex spliceosome;
O60508	45	S	phosphorylaton	Pre-mRNA-processing factor 17	CDC40	57.009	O60508	-0.44828	3	129920000	107040000	1.078	nucl	RNA transport; single-organism process; biosynthetic process; nuclear export; nuclear transport; cellular metabolic process; establishment of localization; DNA-dependent transcription, termination; metabolic process; establishment of localization in cell; nucleic acid transport; nucleobase-containing compound transport; macromolecule metabolic process; macromolecule localization; RNA processing; …	intracellular organelle; intracellular organelle part; nuclear lumen; macromolecular complex; intracellular part; spliceosomal complex; cell; organelle part; membrane-enclosed lumen; organelle; intracellular membrane-bounded organelle; nucleoplasm; nucleus; intracellular organelle lumen; cell part; intracellular; catalytic step 2 spliceosome; ribonucleoprotein complex; membrane-bounded organelle;…		K12816	CDC40; pre-mRNA-processing factor 17	hsa03040 Spliceosome - Homo sapiens (human);	IPR017986; IPR015943;	WD40/YVTN repeat-like-containing domain; WD40-repeat-containing domain;	Spliceosome; C complex spliceosome;
O60563	492	K	acetylation	Cyclin-T1	CCNT1	102.08	_VHAAADK(ac)HNSVEDSVTK_	-0.19834	3	28320000	18344000	1.284	nucl	single organism signaling; regulation of biological quality; cell surface receptor signaling pathway; positive regulation of biosynthetic process; DNA-dependent transcription, elongation; cellular metabolic process; regulation of protein serine/threonine kinase activity; metabolic process; transmembrane receptor protein serine/threonine kinase signaling pathway; modification by symbiont of host m…	intracellular organelle; intracellular organelle part; nuclear lumen; macromolecular complex; intracellular part; cell; organelle part; membrane-enclosed lumen; intracellular membrane-bounded organelle; organelle; nucleoplasm; nucleus; intracellular organelle lumen; intracellular; carboxy-terminal domain protein kinase complex; cell part; positive transcription elongation factor complex b; transc…	regulatory region DNA binding; organic cyclic compound binding; heterocyclic compound binding; RNA binding; DNA binding; regulatory region nucleic acid binding; transcription regulatory region DNA binding; binding; nucleic acid binding; chromatin binding; snRNA binding;	K15188	CCNT; cyclin T	hsa05202 Transcriptional misregulation in cancer - Homo sapiens (human);	IPR013763; IPR006671;	Cyclin, N-terminal; Cyclin-like;	Heterotrimeric complex; P-TEFb.1 complex; HES1 promoter-Notch enhancer complex; BRD4 complex; POLR2A-CCNT1-CDK9-NCL-LEM6-CPSF2 complex; Transcription elongation factor complex; P-TEFb-BRD4-TRAP220 complex; P-TEFb-7SKRNA-HEXIM1 complex; BRD4-P-TEFb complex; P-TEFb-SKP2 complex;
O60583	480	S	phosphorylaton	Cyclin-T2	CCNT2	66.889	O60583	0.20899	2	28730000	25889000	0.734	nucl	single organism signaling; regulation of biological quality; cell surface receptor signaling pathway; cellular response to transforming growth factor beta stimulus; positive regulation of biosynthetic process; single-organism process; biosynthetic process; multi-organism cellular process; cellular response to growth factor stimulus; modification of morphology or physiology of other organism; DNA-…	intracellular organelle; intracellular organelle part; nuclear lumen; intracellular part; cell; organelle part; organelle; intracellular membrane-bounded organelle; membrane-enclosed lumen; nucleoplasm; nucleus; intracellular organelle lumen; cell part; intracellular; membrane-bounded organelle; organelle lumen; nuclear part;		K15188	CCNT; cyclin T	hsa05202 Transcriptional misregulation in cancer - Homo sapiens (human);	IPR013763; IPR006671;	Cyclin, N-terminal; Cyclin-like;	P-TEFb.2 complex;
O60583	493	K	acetylation	Cyclin-T2	CCNT2	88.075	_IPIANTEK(ac)YMADK_	-0.66341	2	5350500	15536000	0.33	nucl	single organism signaling; regulation of biological quality; cell surface receptor signaling pathway; cellular response to transforming growth factor beta stimulus; positive regulation of biosynthetic process; single-organism process; biosynthetic process; multi-organism cellular process; cellular response to growth factor stimulus; modification of morphology or physiology of other organism; DNA-…	intracellular organelle; intracellular organelle part; nuclear lumen; intracellular part; cell; organelle part; organelle; intracellular membrane-bounded organelle; membrane-enclosed lumen; nucleoplasm; nucleus; intracellular organelle lumen; cell part; intracellular; membrane-bounded organelle; organelle lumen; nuclear part;		K15188	CCNT; cyclin T	hsa05202 Transcriptional misregulation in cancer - Homo sapiens (human);	IPR013763; IPR006671;	Cyclin, N-terminal; Cyclin-like;	P-TEFb.2 complex;
O60583	549	S	phosphorylaton	Cyclin-T2	CCNT2	94.465	O60583	0.42571	2	30216000	23502000	0.812	nucl	single organism signaling; regulation of biological quality; cell surface receptor signaling pathway; cellular response to transforming growth factor beta stimulus; positive regulation of biosynthetic process; single-organism process; biosynthetic process; multi-organism cellular process; cellular response to growth factor stimulus; modification of morphology or physiology of other organism; DNA-…	intracellular organelle; intracellular organelle part; nuclear lumen; intracellular part; cell; organelle part; organelle; intracellular membrane-bounded organelle; membrane-enclosed lumen; nucleoplasm; nucleus; intracellular organelle lumen; cell part; intracellular; membrane-bounded organelle; organelle lumen; nuclear part;		K15188	CCNT; cyclin T	hsa05202 Transcriptional misregulation in cancer - Homo sapiens (human);	IPR013763; IPR006671;	Cyclin, N-terminal; Cyclin-like;	P-TEFb.2 complex;
O60664	65	K	acetylation	Perilipin-3	PLIN3	73.632	_TVCDAAEK(ac)GVR_	-1.0407	2	119190000	65483000	1.453	cyto	transport; localization; vesicle-mediated transport; establishment of localization;	endosome membrane; membrane; intracellular organelle; organelle membrane; intracellular organelle part; cytoplasm; endosomal part; intracellular part; cell; organelle part; intracellular membrane-bounded organelle; organelle; intracellular; cell part; endosome; lipid particle; Golgi apparatus; membrane-bounded organelle; cytoplasmic part;							RAB9-TIP47-MPRI complex;
O60664	130	S	phosphorylaton	Perilipin-3	PLIN3	86.539	O60664	-0.082746	2	169970000	76249000	1.425	cyto	transport; localization; vesicle-mediated transport; establishment of localization;	endosome membrane; membrane; intracellular organelle; organelle membrane; intracellular organelle part; cytoplasm; endosomal part; intracellular part; cell; organelle part; intracellular membrane-bounded organelle; organelle; intracellular; cell part; endosome; lipid particle; Golgi apparatus; membrane-bounded organelle; cytoplasmic part;							RAB9-TIP47-MPRI complex;
O60701	91	T	phosphorylaton	UDP-glucose 6-dehydrogenase	UGDH	126.07	O60701	-1.154	2	38406000	43854000	0.53	cyto	nucleotide-sugar biosynthetic process; organic acid biosynthetic process; UDP-glucuronate metabolic process; glycosaminoglycan biosynthetic process; nucleotide metabolic process; single-organism process; biosynthetic process; cellular metabolic process; phosphate-containing compound metabolic process; glycosaminoglycan metabolic process; metabolic process; carbohydrate derivative biosynthetic pro…	cell part; intracellular; cytoplasm; intracellular part; cytosol; cell; cytoplasmic part;	nucleoside phosphate binding; nucleotide binding; cofactor binding; oxidoreductase activity; electron carrier activity; heterocyclic compound binding; organic cyclic compound binding; oxidoreductase activity, acting on CH-OH group of donors; oxidoreductase activity, acting on the CH-OH group of donors, NAD or NADP as acceptor; UDP-glucose 6-dehydrogenase activity; NAD binding; catalytic activity;…	K00012	UGDH; UDPglucose 6-dehydrogenase [EC:1.1.1.22]	hsa00053 Ascorbate and aldarate metabolism - Homo sapiens (human); hsa00040 Pentose and glucuronate interconversions - Homo sapiens (human); hsa01100 Metabolic pathways - Homo sapiens (human); hsa00500 Starch and sucrose metabolism - Homo sapiens (human); hsa00520 Amino sugar and nucleotide sugar metabolism - Homo sapiens (human);	IPR001732; IPR008927; IPR014027; IPR016040; IPR014026;	UDP-glucose/GDP-mannose dehydrogenase, C-terminal; UDP-glucose/GDP-mannose dehydrogenase, N-terminal; NAD(P)-binding domain; 6-phosphogluconate dehydrogenase, C-terminal-like; UDP-glucose/GDP-mannose dehydrogenase, dimerisation;
O60701	107	K	acetylation	UDP-glucose 6-dehydrogenase	UGDH	107.09	_AADLK(ac)YIEACAR_	0.041183	2	18854000	12215000	1.186	cyto	nucleotide-sugar biosynthetic process; organic acid biosynthetic process; UDP-glucuronate metabolic process; glycosaminoglycan biosynthetic process; nucleotide metabolic process; single-organism process; biosynthetic process; cellular metabolic process; phosphate-containing compound metabolic process; glycosaminoglycan metabolic process; metabolic process; carbohydrate derivative biosynthetic pro…	cell part; intracellular; cytoplasm; intracellular part; cytosol; cell; cytoplasmic part;	nucleoside phosphate binding; nucleotide binding; cofactor binding; oxidoreductase activity; electron carrier activity; heterocyclic compound binding; organic cyclic compound binding; oxidoreductase activity, acting on CH-OH group of donors; oxidoreductase activity, acting on the CH-OH group of donors, NAD or NADP as acceptor; UDP-glucose 6-dehydrogenase activity; NAD binding; catalytic activity;…	K00012	UGDH; UDPglucose 6-dehydrogenase [EC:1.1.1.22]	hsa00053 Ascorbate and aldarate metabolism - Homo sapiens (human); hsa00040 Pentose and glucuronate interconversions - Homo sapiens (human); hsa01100 Metabolic pathways - Homo sapiens (human); hsa00500 Starch and sucrose metabolism - Homo sapiens (human); hsa00520 Amino sugar and nucleotide sugar metabolism - Homo sapiens (human);	IPR001732; IPR008927; IPR014027; IPR016040; IPR014026;	UDP-glucose/GDP-mannose dehydrogenase, C-terminal; UDP-glucose/GDP-mannose dehydrogenase, N-terminal; NAD(P)-binding domain; 6-phosphogluconate dehydrogenase, C-terminal-like; UDP-glucose/GDP-mannose dehydrogenase, dimerisation;
O60701	476	S	phosphorylaton	UDP-glucose 6-dehydrogenase	UGDH	54.729	O60701	1.7116	2	41020000	46877000	0.594	cyto	nucleotide-sugar biosynthetic process; organic acid biosynthetic process; UDP-glucuronate metabolic process; glycosaminoglycan biosynthetic process; nucleotide metabolic process; single-organism process; biosynthetic process; cellular metabolic process; phosphate-containing compound metabolic process; glycosaminoglycan metabolic process; metabolic process; carbohydrate derivative biosynthetic pro…	cell part; intracellular; cytoplasm; intracellular part; cytosol; cell; cytoplasmic part;	nucleoside phosphate binding; nucleotide binding; cofactor binding; oxidoreductase activity; electron carrier activity; heterocyclic compound binding; organic cyclic compound binding; oxidoreductase activity, acting on CH-OH group of donors; oxidoreductase activity, acting on the CH-OH group of donors, NAD or NADP as acceptor; UDP-glucose 6-dehydrogenase activity; NAD binding; catalytic activity;…	K00012	UGDH; UDPglucose 6-dehydrogenase [EC:1.1.1.22]	hsa00053 Ascorbate and aldarate metabolism - Homo sapiens (human); hsa00040 Pentose and glucuronate interconversions - Homo sapiens (human); hsa01100 Metabolic pathways - Homo sapiens (human); hsa00500 Starch and sucrose metabolism - Homo sapiens (human); hsa00520 Amino sugar and nucleotide sugar metabolism - Homo sapiens (human);	IPR001732; IPR008927; IPR014027; IPR016040; IPR014026;	UDP-glucose/GDP-mannose dehydrogenase, C-terminal; UDP-glucose/GDP-mannose dehydrogenase, N-terminal; NAD(P)-binding domain; 6-phosphogluconate dehydrogenase, C-terminal-like; UDP-glucose/GDP-mannose dehydrogenase, dimerisation;
O60716	230	S	phosphorylaton	Catenin delta-1	CTNND1	116.45	O60716	-0.2579	2	14409000	16125000	0.662	nucl	single organism signaling; morphogenesis of a polarized epithelium; cellular component biogenesis; gland development; negative regulation of signal transduction; cell surface receptor signaling pathway; regulation of signaling; cellular developmental process; negative regulation of canonical Wnt receptor signaling pathway; cell-cell junction organization; single-organism process; biosynthetic pro…	membrane; intracellular organelle; cell leading edge; cell projection; cell periphery; cell junction; cytoplasm; midbody; anchoring junction; intracellular part; cell-cell adherens junction; cell; cytosol; cell-cell junction; plasma membrane; organelle; intracellular membrane-bounded organelle; nucleus; intracellular; cell part; adherens junction; lamellipodium; membrane-bounded organelle; cytopl…		K05690	CTNND1; catenin (cadherin-associated protein), delta 1	hsa04670 Leukocyte transendothelial migration - Homo sapiens (human); hsa04015 Rap1 signaling pathway - Homo sapiens (human); hsa04520 Adherens junction - Homo sapiens (human);	IPR011989; IPR016024;	Armadillo-type fold; Armadillo-like helical;
O60716	268	S	phosphorylaton	Catenin delta-1	CTNND1	74.987	O60716	-0.87797	2	244770000	129220000	1.07	nucl	single organism signaling; morphogenesis of a polarized epithelium; cellular component biogenesis; gland development; negative regulation of signal transduction; cell surface receptor signaling pathway; regulation of signaling; cellular developmental process; negative regulation of canonical Wnt receptor signaling pathway; cell-cell junction organization; single-organism process; biosynthetic pro…	membrane; intracellular organelle; cell leading edge; cell projection; cell periphery; cell junction; cytoplasm; midbody; anchoring junction; intracellular part; cell-cell adherens junction; cell; cytosol; cell-cell junction; plasma membrane; organelle; intracellular membrane-bounded organelle; nucleus; intracellular; cell part; adherens junction; lamellipodium; membrane-bounded organelle; cytopl…		K05690	CTNND1; catenin (cadherin-associated protein), delta 1	hsa04670 Leukocyte transendothelial migration - Homo sapiens (human); hsa04015 Rap1 signaling pathway - Homo sapiens (human); hsa04520 Adherens junction - Homo sapiens (human);	IPR011989; IPR016024;	Armadillo-type fold; Armadillo-like helical;
O60716	346	S	phosphorylaton	Catenin delta-1	CTNND1	103.83	O60716	-0.064563	2	276220000	353780000	0.74	nucl	single organism signaling; morphogenesis of a polarized epithelium; cellular component biogenesis; gland development; negative regulation of signal transduction; cell surface receptor signaling pathway; regulation of signaling; cellular developmental process; negative regulation of canonical Wnt receptor signaling pathway; cell-cell junction organization; single-organism process; biosynthetic pro…	membrane; intracellular organelle; cell leading edge; cell projection; cell periphery; cell junction; cytoplasm; midbody; anchoring junction; intracellular part; cell-cell adherens junction; cell; cytosol; cell-cell junction; plasma membrane; organelle; intracellular membrane-bounded organelle; nucleus; intracellular; cell part; adherens junction; lamellipodium; membrane-bounded organelle; cytopl…		K05690	CTNND1; catenin (cadherin-associated protein), delta 1	hsa04670 Leukocyte transendothelial migration - Homo sapiens (human); hsa04015 Rap1 signaling pathway - Homo sapiens (human); hsa04520 Adherens junction - Homo sapiens (human);	IPR011989; IPR016024;	Armadillo-type fold; Armadillo-like helical;
O60716	349	S	phosphorylaton	Catenin delta-1	CTNND1	152.32	O60716	-0.064563	2	1510700000	2350600000	0.521	nucl	single organism signaling; morphogenesis of a polarized epithelium; cellular component biogenesis; gland development; negative regulation of signal transduction; cell surface receptor signaling pathway; regulation of signaling; cellular developmental process; negative regulation of canonical Wnt receptor signaling pathway; cell-cell junction organization; single-organism process; biosynthetic pro…	membrane; intracellular organelle; cell leading edge; cell projection; cell periphery; cell junction; cytoplasm; midbody; anchoring junction; intracellular part; cell-cell adherens junction; cell; cytosol; cell-cell junction; plasma membrane; organelle; intracellular membrane-bounded organelle; nucleus; intracellular; cell part; adherens junction; lamellipodium; membrane-bounded organelle; cytopl…		K05690	CTNND1; catenin (cadherin-associated protein), delta 1	hsa04670 Leukocyte transendothelial migration - Homo sapiens (human); hsa04015 Rap1 signaling pathway - Homo sapiens (human); hsa04520 Adherens junction - Homo sapiens (human);	IPR011989; IPR016024;	Armadillo-type fold; Armadillo-like helical;
O60716	352	S	phosphorylaton	Catenin delta-1	CTNND1	104.55	O60716	-0.064563	2	492960000	1077900000	0.394	nucl	single organism signaling; morphogenesis of a polarized epithelium; cellular component biogenesis; gland development; negative regulation of signal transduction; cell surface receptor signaling pathway; regulation of signaling; cellular developmental process; negative regulation of canonical Wnt receptor signaling pathway; cell-cell junction organization; single-organism process; biosynthetic pro…	membrane; intracellular organelle; cell leading edge; cell projection; cell periphery; cell junction; cytoplasm; midbody; anchoring junction; intracellular part; cell-cell adherens junction; cell; cytosol; cell-cell junction; plasma membrane; organelle; intracellular membrane-bounded organelle; nucleus; intracellular; cell part; adherens junction; lamellipodium; membrane-bounded organelle; cytopl…		K05690	CTNND1; catenin (cadherin-associated protein), delta 1	hsa04670 Leukocyte transendothelial migration - Homo sapiens (human); hsa04015 Rap1 signaling pathway - Homo sapiens (human); hsa04520 Adherens junction - Homo sapiens (human);	IPR011989; IPR016024;	Armadillo-type fold; Armadillo-like helical;
O60716	847	S	phosphorylaton	Catenin delta-1	CTNND1	82.529	O60716	0.67443	2	44544000	88386000	0.562	nucl	single organism signaling; morphogenesis of a polarized epithelium; cellular component biogenesis; gland development; negative regulation of signal transduction; cell surface receptor signaling pathway; regulation of signaling; cellular developmental process; negative regulation of canonical Wnt receptor signaling pathway; cell-cell junction organization; single-organism process; biosynthetic pro…	membrane; intracellular organelle; cell leading edge; cell projection; cell periphery; cell junction; cytoplasm; midbody; anchoring junction; intracellular part; cell-cell adherens junction; cell; cytosol; cell-cell junction; plasma membrane; organelle; intracellular membrane-bounded organelle; nucleus; intracellular; cell part; adherens junction; lamellipodium; membrane-bounded organelle; cytopl…		K05690	CTNND1; catenin (cadherin-associated protein), delta 1	hsa04670 Leukocyte transendothelial migration - Homo sapiens (human); hsa04015 Rap1 signaling pathway - Homo sapiens (human); hsa04520 Adherens junction - Homo sapiens (human);	IPR011989; IPR016024;	Armadillo-type fold; Armadillo-like helical;
O60716	861	S	phosphorylaton	Catenin delta-1	CTNND1	93.255	O60716	-3.6551	2	16077000	8967600	1.013	nucl	single organism signaling; morphogenesis of a polarized epithelium; cellular component biogenesis; gland development; negative regulation of signal transduction; cell surface receptor signaling pathway; regulation of signaling; cellular developmental process; negative regulation of canonical Wnt receptor signaling pathway; cell-cell junction organization; single-organism process; biosynthetic pro…	membrane; intracellular organelle; cell leading edge; cell projection; cell periphery; cell junction; cytoplasm; midbody; anchoring junction; intracellular part; cell-cell adherens junction; cell; cytosol; cell-cell junction; plasma membrane; organelle; intracellular membrane-bounded organelle; nucleus; intracellular; cell part; adherens junction; lamellipodium; membrane-bounded organelle; cytopl…		K05690	CTNND1; catenin (cadherin-associated protein), delta 1	hsa04670 Leukocyte transendothelial migration - Homo sapiens (human); hsa04015 Rap1 signaling pathway - Homo sapiens (human); hsa04520 Adherens junction - Homo sapiens (human);	IPR011989; IPR016024;	Armadillo-type fold; Armadillo-like helical;
O60716	864	S	phosphorylaton	Catenin delta-1	CTNND1	150.06	O60716	-0.79139	2	313780000	128980000	1.44	nucl	single organism signaling; morphogenesis of a polarized epithelium; cellular component biogenesis; gland development; negative regulation of signal transduction; cell surface receptor signaling pathway; regulation of signaling; cellular developmental process; negative regulation of canonical Wnt receptor signaling pathway; cell-cell junction organization; single-organism process; biosynthetic pro…	membrane; intracellular organelle; cell leading edge; cell projection; cell periphery; cell junction; cytoplasm; midbody; anchoring junction; intracellular part; cell-cell adherens junction; cell; cytosol; cell-cell junction; plasma membrane; organelle; intracellular membrane-bounded organelle; nucleus; intracellular; cell part; adherens junction; lamellipodium; membrane-bounded organelle; cytopl…		K05690	CTNND1; catenin (cadherin-associated protein), delta 1	hsa04670 Leukocyte transendothelial migration - Homo sapiens (human); hsa04015 Rap1 signaling pathway - Homo sapiens (human); hsa04520 Adherens junction - Homo sapiens (human);	IPR011989; IPR016024;	Armadillo-type fold; Armadillo-like helical;
O60749	104	T	phosphorylaton	Sorting nexin-2	SNX2	40.849	O60749	0.90263	3	33623000	2624200	8.94	cyto	intracellular transport; vesicle-mediated transport; single-organism cellular process; single-organism process; organic substance transport; endocytosis; protein transport; cellular localization; establishment of localization; transport; establishment of protein localization; cellular macromolecule localization; establishment of localization in cell; cell communication; intracellular protein tran…	membrane; endosome membrane; intracellular organelle; organelle membrane; cytoplasm; intracellular organelle part; endosomal part; intracellular part; cell; organelle part; early endosome; intracellular membrane-bounded organelle; organelle; cell part; intracellular; endosome; early endosome membrane; membrane-bounded organelle; cytoplasmic part;	protein transporter activity; binding; phosphatidylinositol binding; phospholipid binding; ion binding; lipid binding; substrate-specific transporter activity; anion binding; transporter activity;	K17917			IPR005329; IPR015404; IPR001683;	Sorting nexin, N-terminal; Vps5 C-terminal; Phox homologous domain;	SNX complex, oligomeric; SNX complex; Retromer complex;
O60749	119	S	phosphorylaton	Sorting nexin-2	SNX2	82.202	O60749	-0.20421	2	78996000	145120000	2.953	cyto	intracellular transport; vesicle-mediated transport; single-organism cellular process; single-organism process; organic substance transport; endocytosis; protein transport; cellular localization; establishment of localization; transport; establishment of protein localization; cellular macromolecule localization; establishment of localization in cell; cell communication; intracellular protein tran…	membrane; endosome membrane; intracellular organelle; organelle membrane; cytoplasm; intracellular organelle part; endosomal part; intracellular part; cell; organelle part; early endosome; intracellular membrane-bounded organelle; organelle; cell part; intracellular; endosome; early endosome membrane; membrane-bounded organelle; cytoplasmic part;	protein transporter activity; binding; phosphatidylinositol binding; phospholipid binding; ion binding; lipid binding; substrate-specific transporter activity; anion binding; transporter activity;	K17917			IPR005329; IPR015404; IPR001683;	Sorting nexin, N-terminal; Vps5 C-terminal; Phox homologous domain;	SNX complex, oligomeric; SNX complex; Retromer complex;
O60749	185	S	phosphorylaton	Sorting nexin-2	SNX2	31.089	O60749	-0.51857	3	5166100	6081600	1.058	cyto	intracellular transport; vesicle-mediated transport; single-organism cellular process; single-organism process; organic substance transport; endocytosis; protein transport; cellular localization; establishment of localization; transport; establishment of protein localization; cellular macromolecule localization; establishment of localization in cell; cell communication; intracellular protein tran…	membrane; endosome membrane; intracellular organelle; organelle membrane; cytoplasm; intracellular organelle part; endosomal part; intracellular part; cell; organelle part; early endosome; intracellular membrane-bounded organelle; organelle; cell part; intracellular; endosome; early endosome membrane; membrane-bounded organelle; cytoplasmic part;	protein transporter activity; binding; phosphatidylinositol binding; phospholipid binding; ion binding; lipid binding; substrate-specific transporter activity; anion binding; transporter activity;	K17917			IPR005329; IPR015404; IPR001683;	Sorting nexin, N-terminal; Vps5 C-terminal; Phox homologous domain;	SNX complex, oligomeric; SNX complex; Retromer complex;
O60762	7	S	phosphorylaton	Dolichol-phosphate mannosyltransferase subunit 1	DPM1	32.478	O60762	1.191	2	44433000	29009000	1.043	nucl	macromolecule glycosylation; glycerolipid metabolic process; membrane lipid metabolic process; alcohol metabolic process; nucleotide metabolic process; phospholipid biosynthetic process; cellular lipid metabolic process; biosynthetic process; peptidyl-asparagine modification; cellular metabolic process; phosphate-containing compound metabolic process; lipoprotein metabolic process; lipid biosynth…	membrane; intracellular organelle; mannosyltransferase complex; endoplasmic reticulum; nuclear outer membrane-endoplasmic reticulum membrane network; organelle membrane; cytoplasm; intracellular organelle part; endomembrane system; macromolecular complex; intracellular part; cell; dolichol-phosphate-mannose synthase complex; organelle part; organelle; intracellular membrane-bounded organelle; end…	dolichyl-phosphate beta-D-mannosyltransferase activity; transferase activity, transferring hexosyl groups; mannosyltransferase activity; catalytic activity; alcohol binding; binding; mannose binding; dolichyl-phosphate-mannose-protein mannosyltransferase activity; carbohydrate binding; transferase activity, transferring glycosyl groups; monosaccharide binding; transferase activity; small molecule…	K00721	DPM1; dolichol-phosphate mannosyltransferase [EC:2.4.1.83]	hsa01100 Metabolic pathways - Homo sapiens (human); hsa00510 N-Glycan biosynthesis - Homo sapiens (human);	IPR001173;	Glycosyltransferase 2-like;	Dolichol-phosphate mannosesynthase;
O60763	942	S	phosphorylaton	General vesicular transport factor p115	USO1	38.475	O60763	-0.99624	4	32143000	3985500	2.725	cyto	cellular component organization; intracellular transport; Golgi vesicle transport; single-organism process; vesicle fusion with Golgi apparatus; protein transport; establishment of localization; establishment of localization in cell; intracellular protein transport; single-organism membrane fusion; protein localization; macromolecule localization; cellular protein localization; cellular process; …	membrane; intracellular organelle; organelle membrane; intracellular organelle part; cytoplasm; Golgi membrane; endomembrane system; intracellular part; cytosol; cell; organelle part; organelle; intracellular membrane-bounded organelle; intracellular; cell part; Golgi apparatus part; membrane-bounded organelle; Golgi apparatus; cytoplasmic part;	substrate-specific transporter activity; protein transporter activity; transporter activity;				IPR006955; IPR016024; IPR006953;	Armadillo-type fold; Uso1/p115-like vesicle tethering protein, C-terminal; Vesicle tethering protein Uso1/P115-like , head domain;
O60825	493	S	phosphorylaton	6-phosphofructo-2-kinase/fructose-2,6-bisphosphatase 2	PFKFB2	108.72	O60825	0.28825	2	300010000	79840000	2.279	cyto_nucl	monosaccharide catabolic process; response to hexose stimulus; glycolysis; regulation of insulin secretion; regulation of signaling; regulation of secretion; positive regulation of peptide secretion; response to glucose stimulus; cellular metabolic process; phosphate-containing compound metabolic process; glucose metabolic process; metabolic process; regulation of cell communication; generation o…	cell part; intracellular; cytoplasm; intracellular part; cytosol; cell; cytoplasmic part;	fructose-2,6-bisphosphate 2-phosphatase activity; nucleoside phosphate binding; phosphotransferase activity, alcohol group as acceptor; phosphatase activity; hydrolase activity; organic cyclic compound binding; heterocyclic compound binding; kinase activity; ribonucleotide binding; catalytic activity; binding; purine ribonucleoside binding; anion binding; adenyl ribonucleotide binding; adenyl nuc…	K01103	PFKFB; 6-phosphofructo-2-kinase / fructose-2,6-bisphosphatase [EC:2.7.1.105 3.1.3.46]	hsa00051 Fructose and mannose metabolism - Homo sapiens (human); hsa04919 Thyroid hormone signaling pathway - Homo sapiens (human); hsa04066 HIF-1 signaling pathway - Homo sapiens (human); hsa04152 AMPK signaling pathway - Homo sapiens (human);	IPR013078; IPR027417; IPR013079;	Histidine phosphatase superfamily, clade-1; 6-phosphofructo-2-kinase; P-loop containing nucleoside triphosphate hydrolase;
O60831	19	S	phosphorylaton	PRA1 family protein 2	PRAF2	75.018	O60831	-0.77362	2	18724000	11946000	1.045	plas	L-amino acid transport; single-organism process; organic substance transport; L-glutamate transport; carboxylic acid transport; organic acid transport; protein transport; acidic amino acid transport; establishment of localization; establishment of protein localization; transport; anion transport; organic anion transport; ion transport; dicarboxylic acid transport; amino acid transport; protein lo…	endosome membrane; membrane; intracellular organelle; organelle membrane; cytoplasm; intracellular organelle part; intrinsic to membrane; endosomal part; intracellular part; cell; integral to membrane; organelle part; intracellular membrane-bounded organelle; organelle; membrane part; cell part; intracellular; endosome; membrane-bounded organelle; cytoplasmic part;
O60832	21	S	phosphorylaton	H/ACA ribonucleoprotein complex subunit 4	DKC1	35.66	O60832	-2.066	3	46396000	51627000	0.587	cyto	cellular component biogenesis; cellular component organization; regulation of biological quality; ribonucleoprotein complex biogenesis; DNA replication; cellular aromatic compound metabolic process; DNA metabolic process; single-organism process; biosynthetic process; telomere maintenance via telomere lengthening; cellular metabolic process; RNA modification; anatomical structure homeostasis; org…	intracellular organelle; intracellular non-membrane-bounded organelle; cytoplasm; intracellular organelle part; macromolecular complex; nuclear lumen; intracellular part; nucleolus; cell; nuclear body; Cajal body; organelle part; non-membrane-bounded organelle; membrane-enclosed lumen; organelle; intracellular membrane-bounded organelle; nucleus; nucleoplasm; intracellular organelle lumen; cell p…	organic cyclic compound binding; heterocyclic compound binding; RNA binding; isomerase activity; nucleotidyltransferase activity; catalytic activity; telomerase activity; binding; nucleic acid binding; RNA-directed DNA polymerase activity; DNA polymerase activity; transferase activity; intramolecular transferase activity; pseudouridine synthase activity; transferase activity, transferring phospho…	K11131	DKC1; H/ACA ribonucleoprotein complex subunit 4 [EC:5.4.99.-]	hsa03008 Ribosome biogenesis in eukaryotes - Homo sapiens (human);	IPR020103; IPR015947; IPR002478; IPR004521; IPR012960;	Uncharacterised domain CHP00451; Dyskerin-like; PUA domain; PUA-like domain; Pseudouridine synthase, catalytic domain;
O60832	451	S	phosphorylaton	H/ACA ribonucleoprotein complex subunit 4	DKC1	187.32	O60832	-1.972	2	1957200000	914560000	2.779	cyto	cellular component biogenesis; cellular component organization; regulation of biological quality; ribonucleoprotein complex biogenesis; DNA replication; cellular aromatic compound metabolic process; DNA metabolic process; single-organism process; biosynthetic process; telomere maintenance via telomere lengthening; cellular metabolic process; RNA modification; anatomical structure homeostasis; org…	intracellular organelle; intracellular non-membrane-bounded organelle; cytoplasm; intracellular organelle part; macromolecular complex; nuclear lumen; intracellular part; nucleolus; cell; nuclear body; Cajal body; organelle part; non-membrane-bounded organelle; membrane-enclosed lumen; organelle; intracellular membrane-bounded organelle; nucleus; nucleoplasm; intracellular organelle lumen; cell p…	organic cyclic compound binding; heterocyclic compound binding; RNA binding; isomerase activity; nucleotidyltransferase activity; catalytic activity; telomerase activity; binding; nucleic acid binding; RNA-directed DNA polymerase activity; DNA polymerase activity; transferase activity; intramolecular transferase activity; pseudouridine synthase activity; transferase activity, transferring phospho…	K11131	DKC1; H/ACA ribonucleoprotein complex subunit 4 [EC:5.4.99.-]	hsa03008 Ribosome biogenesis in eukaryotes - Homo sapiens (human);	IPR020103; IPR015947; IPR002478; IPR004521; IPR012960;	Uncharacterised domain CHP00451; Dyskerin-like; PUA domain; PUA-like domain; Pseudouridine synthase, catalytic domain;
O60832	453	S	phosphorylaton	H/ACA ribonucleoprotein complex subunit 4	DKC1	187.32	O60832	-1.972	2	1625200000	811640000	1.3	cyto	cellular component biogenesis; cellular component organization; regulation of biological quality; ribonucleoprotein complex biogenesis; DNA replication; cellular aromatic compound metabolic process; DNA metabolic process; single-organism process; biosynthetic process; telomere maintenance via telomere lengthening; cellular metabolic process; RNA modification; anatomical structure homeostasis; org…	intracellular organelle; intracellular non-membrane-bounded organelle; cytoplasm; intracellular organelle part; macromolecular complex; nuclear lumen; intracellular part; nucleolus; cell; nuclear body; Cajal body; organelle part; non-membrane-bounded organelle; membrane-enclosed lumen; organelle; intracellular membrane-bounded organelle; nucleus; nucleoplasm; intracellular organelle lumen; cell p…	organic cyclic compound binding; heterocyclic compound binding; RNA binding; isomerase activity; nucleotidyltransferase activity; catalytic activity; telomerase activity; binding; nucleic acid binding; RNA-directed DNA polymerase activity; DNA polymerase activity; transferase activity; intramolecular transferase activity; pseudouridine synthase activity; transferase activity, transferring phospho…	K11131	DKC1; H/ACA ribonucleoprotein complex subunit 4 [EC:5.4.99.-]	hsa03008 Ribosome biogenesis in eukaryotes - Homo sapiens (human);	IPR020103; IPR015947; IPR002478; IPR004521; IPR012960;	Uncharacterised domain CHP00451; Dyskerin-like; PUA domain; PUA-like domain; Pseudouridine synthase, catalytic domain;
O60832	455	S	phosphorylaton	H/ACA ribonucleoprotein complex subunit 4	DKC1	116.52	O60832	0.60216	3	137830000	74983000	1.476	cyto	cellular component biogenesis; cellular component organization; regulation of biological quality; ribonucleoprotein complex biogenesis; DNA replication; cellular aromatic compound metabolic process; DNA metabolic process; single-organism process; biosynthetic process; telomere maintenance via telomere lengthening; cellular metabolic process; RNA modification; anatomical structure homeostasis; org…	intracellular organelle; intracellular non-membrane-bounded organelle; cytoplasm; intracellular organelle part; macromolecular complex; nuclear lumen; intracellular part; nucleolus; cell; nuclear body; Cajal body; organelle part; non-membrane-bounded organelle; membrane-enclosed lumen; organelle; intracellular membrane-bounded organelle; nucleus; nucleoplasm; intracellular organelle lumen; cell p…	organic cyclic compound binding; heterocyclic compound binding; RNA binding; isomerase activity; nucleotidyltransferase activity; catalytic activity; telomerase activity; binding; nucleic acid binding; RNA-directed DNA polymerase activity; DNA polymerase activity; transferase activity; intramolecular transferase activity; pseudouridine synthase activity; transferase activity, transferring phospho…	K11131	DKC1; H/ACA ribonucleoprotein complex subunit 4 [EC:5.4.99.-]	hsa03008 Ribosome biogenesis in eukaryotes - Homo sapiens (human);	IPR020103; IPR015947; IPR002478; IPR004521; IPR012960;	Uncharacterised domain CHP00451; Dyskerin-like; PUA domain; PUA-like domain; Pseudouridine synthase, catalytic domain;
O60841	214	S	phosphorylaton	Eukaryotic translation initiation factor 5B	EIF5B	168.06	O60841	-1.4298	2	548970000	304580000	0.892	cyto	nucleoside metabolic process; purine nucleoside metabolic process; posttranscriptional regulation of gene expression; nucleotide metabolic process; cellular metabolic process; phosphate-containing compound metabolic process; metabolic process; nucleoside phosphate catabolic process; GTP catabolic process; guanosine-containing compound metabolic process; purine nucleotide catabolic process; purine…	cell part; intracellular; cytoplasm; intracellular part; cytosol; cell; cytoplasmic part;	RNA binding; nucleoside phosphate binding; nucleoside binding; ion binding; translation initiation factor activity; hydrolase activity, acting on acid anhydrides; hydrolase activity; nucleotide binding; nucleoside-triphosphatase activity; organic cyclic compound binding; heterocyclic compound binding; translation factor activity, nucleic acid binding; ribonucleoside binding; pyrophosphatase activ…	K03243	EIF5B; translation initiation factor 5B	hsa03013 RNA transport - Homo sapiens (human);	IPR023115; IPR005225; IPR004161; IPR027417; IPR000795; IPR009000;	Translation initiation factor IF- 2, domain 3; Elongation factor, GTP-binding domain; Translation protein, beta-barrel domain; Small GTP-binding protein domain; Translation elongation factor EFTu/EF1A, domain 2; P-loop containing nucleoside triphosphate hydrolase;
O60885	469	S	phosphorylaton	Bromodomain-containing protein 4	BRD4	72.474	O60885	0.00058041	3	34333000	8812000	1.996	nucl	regulation of biological quality; chordate embryonic development; positive regulation of biosynthetic process; single-organism process; multi-organism cellular process; modification of morphology or physiology of other organism; regulation of cell cycle process; cellular metabolic process; phosphate-containing compound metabolic process; regulation of RNA biosynthetic process; metabolic process; …	intracellular organelle; intracellular non-membrane-bounded organelle; cytoplasm; intracellular organelle part; nuclear lumen; intracellular part; cell; organelle part; chromosomal part; non-membrane-bounded organelle; condensed chromosome; membrane-enclosed lumen; intracellular membrane-bounded organelle; organelle; nucleus; intracellular organelle lumen; chromatin; nuclear chromosome part; cell…	organic cyclic compound binding; heterocyclic compound binding; DNA binding; binding; nucleic acid binding;	K11722			IPR027353; IPR001487;	Bromodomain; NET domain;	BRD4-RFC complex; BRD4-P-TEFb complex; BRD4 complex; P-TEFb-BRD4-TRAP220 complex;
O60885	601	S	phosphorylaton	Bromodomain-containing protein 4	BRD4	53.536	O60885	-2.4375	2	20163000	8060100	1.223	nucl	regulation of biological quality; chordate embryonic development; positive regulation of biosynthetic process; single-organism process; multi-organism cellular process; modification of morphology or physiology of other organism; regulation of cell cycle process; cellular metabolic process; phosphate-containing compound metabolic process; regulation of RNA biosynthetic process; metabolic process; …	intracellular organelle; intracellular non-membrane-bounded organelle; cytoplasm; intracellular organelle part; nuclear lumen; intracellular part; cell; organelle part; chromosomal part; non-membrane-bounded organelle; condensed chromosome; membrane-enclosed lumen; intracellular membrane-bounded organelle; organelle; nucleus; intracellular organelle lumen; chromatin; nuclear chromosome part; cell…	organic cyclic compound binding; heterocyclic compound binding; DNA binding; binding; nucleic acid binding;	K11722			IPR027353; IPR001487;	Bromodomain; NET domain;	BRD4-RFC complex; BRD4-P-TEFb complex; BRD4 complex; P-TEFb-BRD4-TRAP220 complex;
O60885	1045	S	phosphorylaton	Bromodomain-containing protein 4	BRD4	60.549	O60885	-1.2169	3	66512000	54737000	0.679	nucl	regulation of biological quality; chordate embryonic development; positive regulation of biosynthetic process; single-organism process; multi-organism cellular process; modification of morphology or physiology of other organism; regulation of cell cycle process; cellular metabolic process; phosphate-containing compound metabolic process; regulation of RNA biosynthetic process; metabolic process; …	intracellular organelle; intracellular non-membrane-bounded organelle; cytoplasm; intracellular organelle part; nuclear lumen; intracellular part; cell; organelle part; chromosomal part; non-membrane-bounded organelle; condensed chromosome; membrane-enclosed lumen; intracellular membrane-bounded organelle; organelle; nucleus; intracellular organelle lumen; chromatin; nuclear chromosome part; cell…	organic cyclic compound binding; heterocyclic compound binding; DNA binding; binding; nucleic acid binding;	K11722			IPR027353; IPR001487;	Bromodomain; NET domain;	BRD4-RFC complex; BRD4-P-TEFb complex; BRD4 complex; P-TEFb-BRD4-TRAP220 complex;
O60885	1117	S	phosphorylaton	Bromodomain-containing protein 4	BRD4	95.358	O60885	0.55109	2	617430000	771000000	0.49	nucl	regulation of biological quality; chordate embryonic development; positive regulation of biosynthetic process; single-organism process; multi-organism cellular process; modification of morphology or physiology of other organism; regulation of cell cycle process; cellular metabolic process; phosphate-containing compound metabolic process; regulation of RNA biosynthetic process; metabolic process; …	intracellular organelle; intracellular non-membrane-bounded organelle; cytoplasm; intracellular organelle part; nuclear lumen; intracellular part; cell; organelle part; chromosomal part; non-membrane-bounded organelle; condensed chromosome; membrane-enclosed lumen; intracellular membrane-bounded organelle; organelle; nucleus; intracellular organelle lumen; chromatin; nuclear chromosome part; cell…	organic cyclic compound binding; heterocyclic compound binding; DNA binding; binding; nucleic acid binding;	K11722			IPR027353; IPR001487;	Bromodomain; NET domain;	BRD4-RFC complex; BRD4-P-TEFb complex; BRD4 complex; P-TEFb-BRD4-TRAP220 complex;
O60888	82	K	acetylation	Protein CutA	CUTA	98.523	_VAK(ac)EIAR_	1.7739	2	5733600	3572600	1.281	extr	response to chemical stimulus; response to inorganic substance; macromolecule localization; localization; protein localization; response to stimulus; response to metal ion;	membrane;		K03926			IPR011322;	Nitrogen regulatory PII-like, alpha/beta;
O60934	432	S	phosphorylaton	Nibrin	NBN	93.468	O60934	1.7632	2	83038000	166370000	0.254	cyto	single organism signaling; regulation of biological quality; immunoglobulin mediated immune response; positive regulation of cellular protein metabolic process; leukocyte activation; chordate embryonic development; regulation of DNA-dependent DNA replication; regulation of cell cycle process; cellular metabolic process; neurological system process; metabolic process; positive regulation of molecu…	nuclear chromosome, telomeric region; chromosome, telomeric region; macromolecular complex; intracellular part; cell; organelle part; chromosomal part; non-membrane-bounded organelle; membrane-enclosed lumen; nucleoplasm; intracellular organelle lumen; nuclear chromosome part; intracellular; cell part; chromosome; membrane-bounded organelle; organelle lumen; replication fork; intracellular organe…	organic cyclic compound binding; heterocyclic compound binding; DNA binding; damaged DNA binding; binding; nucleic acid binding;	K10867	NBN; nijmegen breakage syndrome protein 1	hsa03440 Homologous recombination - Homo sapiens (human);	IPR008984; IPR000253; IPR013908; IPR001357;	BRCT domain; Forkhead-associated (FHA) domain; DNA repair Nbs1, C-terminal; SMAD/FHA domain;	MRE11A-RAD50-NBN-TRF2 complex; MDC1-MRE11-RAD50-NBS1 complex; ATM-NBS1 complex; MRN complex; BASC complex; MDC1-MRN-ATM-FANCD2 complex; BRCA1-BARD1-BACH1-DNA damage complex II; PTIP-DNA damage response complex; DNA double-strand break end-joining complex; RAD50-MRE11-NBN-p200-p350 complex; BRCA1-RAD50-MRE11-NBS1 complex; MRN-TRRAP complex;
O75037	1285	S	phosphorylaton	Kinesin-like protein KIF21B	KIF21B	43.897	O75037	-2.6871	2	4774000	88887000	0.026	nucl	single-organism cellular process; microtubule-based movement; cellular component movement; single-organism process; cellular process; microtubule-based process;	intracellular organelle; microtubule; intracellular non-membrane-bounded organelle; cytoskeletal part; intracellular organelle part; cytoplasm; macromolecular complex; intracellular part; microtubule associated complex; cell; organelle part; non-membrane-bounded organelle; organelle; cytoskeleton; microtubule cytoskeleton; intracellular; cell part; protein complex;	ATP binding; motor activity; nucleoside phosphate binding; nucleoside binding; ion binding; hydrolase activity, acting on acid anhydrides; hydrolase activity; nucleotide binding; nucleoside-triphosphatase activity; organic cyclic compound binding; heterocyclic compound binding; ribonucleoside binding; pyrophosphatase activity; catalytic activity; ribonucleotide binding; binding; purine ribonucleo…	K10395			IPR009053; IPR017986; IPR015943; IPR027417; IPR001752;	WD40/YVTN repeat-like-containing domain; Prefoldin; WD40-repeat-containing domain; Kinesin, motor domain; P-loop containing nucleoside triphosphate hydrolase;
O75052	209	S	phosphorylaton	Carboxyl-terminal PDZ ligand of neuronal nitric oxide synthase protein	NOS1AP	79.18	O75052	0.78509	3	22610000	3936300	2.673	nucl	regulation of cellular process; regulation of cell death; regulation of nitric oxide biosynthetic process; regulation of cellular biosynthetic process; regulation of programmed cell death; regulation of cellular metabolic process; regulation of oxidoreductase activity; regulation of biological process; regulation of biosynthetic process; regulation of monooxygenase activity; regulation of catalyt…		nitric-oxide synthase binding; protein domain specific binding; protein binding; PDZ domain binding; binding; enzyme binding;	K16513	NOS1AP; carboxyl-terminal PDZ ligand of neuronal nitric oxide synthase protein	hsa04713 Circadian entrainment - Homo sapiens (human);	IPR011993; IPR006020;	PTB/PI domain; Pleckstrin homology-like domain;
O75052	210	T	phosphorylaton	Carboxyl-terminal PDZ ligand of neuronal nitric oxide synthase protein	NOS1AP	79.18	O75052	0.78509	3	22610000	3936300	2.673	nucl	regulation of cellular process; regulation of cell death; regulation of nitric oxide biosynthetic process; regulation of cellular biosynthetic process; regulation of programmed cell death; regulation of cellular metabolic process; regulation of oxidoreductase activity; regulation of biological process; regulation of biosynthetic process; regulation of monooxygenase activity; regulation of catalyt…		nitric-oxide synthase binding; protein domain specific binding; protein binding; PDZ domain binding; binding; enzyme binding;	K16513	NOS1AP; carboxyl-terminal PDZ ligand of neuronal nitric oxide synthase protein	hsa04713 Circadian entrainment - Homo sapiens (human);	IPR011993; IPR006020;	PTB/PI domain; Pleckstrin homology-like domain;
O75052	212	T	phosphorylaton	Carboxyl-terminal PDZ ligand of neuronal nitric oxide synthase protein	NOS1AP	79.18	O75052	0.78509	3	22610000	3936300	2.673	nucl	regulation of cellular process; regulation of cell death; regulation of nitric oxide biosynthetic process; regulation of cellular biosynthetic process; regulation of programmed cell death; regulation of cellular metabolic process; regulation of oxidoreductase activity; regulation of biological process; regulation of biosynthetic process; regulation of monooxygenase activity; regulation of catalyt…		nitric-oxide synthase binding; protein domain specific binding; protein binding; PDZ domain binding; binding; enzyme binding;	K16513	NOS1AP; carboxyl-terminal PDZ ligand of neuronal nitric oxide synthase protein	hsa04713 Circadian entrainment - Homo sapiens (human);	IPR011993; IPR006020;	PTB/PI domain; Pleckstrin homology-like domain;
O75052	371	S	phosphorylaton	Carboxyl-terminal PDZ ligand of neuronal nitric oxide synthase protein	NOS1AP	111.55	O75052	-0.81925	2	147360000	118010000	0.796	nucl	regulation of cellular process; regulation of cell death; regulation of nitric oxide biosynthetic process; regulation of cellular biosynthetic process; regulation of programmed cell death; regulation of cellular metabolic process; regulation of oxidoreductase activity; regulation of biological process; regulation of biosynthetic process; regulation of monooxygenase activity; regulation of catalyt…		nitric-oxide synthase binding; protein domain specific binding; protein binding; PDZ domain binding; binding; enzyme binding;	K16513	NOS1AP; carboxyl-terminal PDZ ligand of neuronal nitric oxide synthase protein	hsa04713 Circadian entrainment - Homo sapiens (human);	IPR011993; IPR006020;	PTB/PI domain; Pleckstrin homology-like domain;
O75052	374	S	phosphorylaton	Carboxyl-terminal PDZ ligand of neuronal nitric oxide synthase protein	NOS1AP	111.55	O75052	0.10329	3	147360000	118010000	0.796	nucl	regulation of cellular process; regulation of cell death; regulation of nitric oxide biosynthetic process; regulation of cellular biosynthetic process; regulation of programmed cell death; regulation of cellular metabolic process; regulation of oxidoreductase activity; regulation of biological process; regulation of biosynthetic process; regulation of monooxygenase activity; regulation of catalyt…		nitric-oxide synthase binding; protein domain specific binding; protein binding; PDZ domain binding; binding; enzyme binding;	K16513	NOS1AP; carboxyl-terminal PDZ ligand of neuronal nitric oxide synthase protein	hsa04713 Circadian entrainment - Homo sapiens (human);	IPR011993; IPR006020;	PTB/PI domain; Pleckstrin homology-like domain;
[truncated: 5,064 more rows]
