# Supplementary material for: Crosstalk among the proteome, lysine phosphorylation, and acetylation in romidepsin-treated colon cancer cells
Source: Oncotarget. 2016 Jul 26;7(33):53471–501. doi: 10.18632/oncotarget.10840 (PMC5288200; doi:10.18632/oncotarget.10840)
Supplement: Supplementary file 5 [file oncotarget-07-53471-s005.xlsx]

## Sheet: node information
Node name	Biological Process	Cellular Component	CORUM Complex	InterPro Domain	InterPro ID	KEGG Gene	KEGG KO No.	KEGG Pathway	MCODE_Cluster	MCODE_Score	Molecular Function	No. of modification sites	Protein accession	Regulated type	Subcellular Location
SRRM1	RNA transport; single-organism process; biosynthetic process; nuclear export; nuclear transport; cellular metabolic process; establishment of localization; DNA-dependent transcription, termination; metabolic process; establishment of localization in cell; nucleic acid transport; nucleobase-containing compound transport; macromolecule metabolic process; macromolecule localization; RNA processing; …	intracellular organelle; cytoplasm; intracellular organelle part; nuclear lumen; macromolecular complex; intracellular part; spliceosomal complex; nuclear body; cytosol; cell; organelle part; membrane-enclosed lumen; organelle; intracellular membrane-bounded organelle; nucleoplasm; nucleus; intracellular organelle lumen; nuclear speck; cell part; intracellular; nuclear matrix; catalytic step 2 sp…	Exon junction complex; Splicing-associated factors complex; SRm160/300 complex; CDC5L complex; SRm160-SRm300 complex; Spliceosome; C complex spliceosome;	PWI domain;	IPR002483;	SRRM1; serine/arginine repetitive matrix protein 1	K13171	hsa03015 mRNA surveillance pathway - Homo sapiens (human); hsa03013 RNA transport - Homo sapiens (human);	Cluster 1	19	organic cyclic compound binding; heterocyclic compound binding; RNA binding; DNA binding; binding; nucleic acid binding;	18	Q8IYB3	up	nucl
HNRNPA2B1	RNA transport; regulation of cellular process; cellular aromatic compound metabolic process; regulation of macromolecule metabolic process; regulation of nucleobase-containing compound metabolic process; negative regulation of mRNA processing; negative regulation of biological process; negative regulation of cellular metabolic process; negative regulation of cellular process; negative regulation …	intracellular organelle; intracellular non-membrane-bounded organelle; cytoplasm; intracellular organelle part; nuclear lumen; macromolecular complex; intracellular part; nucleolus; spliceosomal complex; cell; organelle part; non-membrane-bounded organelle; membrane-enclosed lumen; organelle; intracellular membrane-bounded organelle; nucleoplasm; nucleus; intracellular organelle lumen; cell part;…	p23 protein complex; C complex spliceosome;	Nucleotide-binding, alpha-beta plait; RNA recognition motif domain;	IPR000504; IPR012677;		K13158		Cluster 1	19	DNA binding; RNA binding; nucleoside phosphate binding; pre-mRNA intronic binding; single-stranded DNA binding; telomeric DNA binding; nucleotide binding; single-stranded telomeric DNA binding; sequence-specific DNA binding; heterocyclic compound binding; organic cyclic compound binding; binding; nucleic acid binding; pre-mRNA binding; structure-specific DNA binding; small molecule binding;	3	P22626	both	nucl
SRSF6	cellular component biogenesis; RNA transport; ribonucleoprotein complex biogenesis; ribonucleoprotein complex assembly; negative regulation of mRNA processing; single-organism process; biosynthetic process; nuclear export; nuclear transport; negative regulation of RNA metabolic process; cellular metabolic process; establishment of localization; DNA-dependent transcription, termination; metabolic …	intracellular organelle; intracellular organelle part; nuclear lumen; intracellular part; cell; organelle part; organelle; intracellular membrane-bounded organelle; membrane-enclosed lumen; nucleoplasm; nucleus; intracellular organelle lumen; cell part; intracellular; membrane-bounded organelle; organelle lumen; nuclear part;	SRp30c-SRp55 complex; TRA2B1-SRp30c-SRp55 complex; PGC-1-SRp40-SRp55-SRp75 complex; Spliceosome;	Nucleotide-binding, alpha-beta plait; RNA recognition motif domain;	IPR000504; IPR012677;	SFRS4_5_6; splicing factor, arginine/serine-rich 4/5/6	K12893	hsa03040 Spliceosome - Homo sapiens (human); hsa05168 Herpes simplex infection - Homo sapiens (human);	Cluster 1	19	organic cyclic compound binding; heterocyclic compound binding; RNA binding; nucleoside phosphate binding; binding; nucleic acid binding; nucleotide binding; small molecule binding;	5	Q13247	up	nucl
HNRNPU	regulation of biological quality; cellular aromatic compound metabolic process; regulation of macromolecule metabolic process; posttranscriptional regulation of gene expression; RNA stabilization; cellular metabolic process; organic substance metabolic process; regulation of RNA stability; metabolic process; mRNA splicing, via spliceosome; RNA splicing, via transesterification reactions with bulg…	intracellular organelle; CRD-mediated mRNA stability complex; cytoplasm; intracellular organelle part; nuclear lumen; macromolecular complex; intracellular part; spliceosomal complex; cell; organelle part; membrane-enclosed lumen; organelle; intracellular membrane-bounded organelle; nucleoplasm; nucleus; intracellular organelle lumen; cell part; intracellular; catalytic step 2 spliceosome; cell s…	GR-hnRNP U complex; Large Drosha complex; Nop56p-associated pre-rRNA complex; Emerin complex 52; Emerin complex 24; SNW1 complex; C complex spliceosome; Actin-ribonucleoprotein complex; DGCR8 multiprotein complex;	SAP domain; B30.2/SPRY domain; Concanavalin A-like lectin/glucanases superfamily; SPla/RYanodine receptor subgroup; SPla/RYanodine receptor SPRY; P-loop containing nucleoside triphosphate hydrolase;	IPR003034; IPR018355; IPR001870; IPR027417; IPR008985; IPR003877;	HNRNPU; heterogeneous nuclear ribonucleoprotein U	K12888	hsa03040 Spliceosome - Homo sapiens (human);	Cluster 1	19	RNA binding; DNA binding; ATP binding; nucleoside phosphate binding; nucleoside binding; ion binding; nucleotide binding; organic cyclic compound binding; heterocyclic compound binding; ribonucleoside binding; ribonucleotide binding; binding; nucleic acid binding; purine ribonucleoside binding; anion binding; purine ribonucleotide binding; adenyl ribonucleotide binding; purine nucleoside binding;…	1	Q00839	up	nucl
SRSF9	cellular component biogenesis; RNA transport; ribonucleoprotein complex biogenesis; ribonucleoprotein complex assembly; negative regulation of mRNA processing; single-organism process; biosynthetic process; nuclear export; nuclear transport; negative regulation of RNA metabolic process; cellular metabolic process; establishment of localization; DNA-dependent transcription, termination; metabolic …	intracellular organelle; intracellular non-membrane-bounded organelle; intracellular organelle part; nuclear lumen; intracellular part; nucleolus; cell; organelle part; non-membrane-bounded organelle; organelle; intracellular membrane-bounded organelle; membrane-enclosed lumen; nucleoplasm; nucleus; intracellular organelle lumen; cell part; intracellular; membrane-bounded organelle; organelle lum…	SRp30c-SRp55 complex; TRA2B1-SRp30c-SRp55 complex; Spliceosome;	Nucleotide-binding, alpha-beta plait; RNA recognition motif domain;	IPR000504; IPR012677;	SFRS1_9; splicing factor, arginine/serine-rich 1/9	K12890	hsa03040 Spliceosome - Homo sapiens (human); hsa05168 Herpes simplex infection - Homo sapiens (human);	Cluster 1	19	organic cyclic compound binding; heterocyclic compound binding; RNA binding; nucleoside phosphate binding; binding; nucleic acid binding; nucleotide binding; small molecule binding;	2	Q13242	up	cyto_nucl
SRSF2	RNA transport; single-organism process; biosynthetic process; nuclear export; nuclear transport; cellular metabolic process; establishment of localization; DNA-dependent transcription, termination; metabolic process; establishment of localization in cell; nucleic acid transport; nucleobase-containing compound transport; macromolecule metabolic process; macromolecule localization; RNA processing; …	intracellular organelle; intracellular organelle part; macromolecular complex; nuclear lumen; intracellular part; spliceosomal complex; cell; nuclear body; organelle part; membrane-enclosed lumen; organelle; intracellular membrane-bounded organelle; nucleus; nucleoplasm; intracellular organelle lumen; intracellular; nuclear speck; cell part; ribonucleoprotein complex; membrane-bounded organelle; …	CDC5L complex; Spliceosome;	Nucleotide-binding, alpha-beta plait; RNA recognition motif domain;	IPR000504; IPR012677;	SFRS2; splicing factor, arginine/serine-rich 2	K12891	hsa03040 Spliceosome - Homo sapiens (human); hsa05168 Herpes simplex infection - Homo sapiens (human);	Cluster 1	19	organic cyclic compound binding; heterocyclic compound binding; RNA binding; transcription corepressor activity; nucleoside phosphate binding; binding; nucleic acid binding; transcription factor binding transcription factor activity; nucleotide binding; transcription cofactor activity; protein binding transcription factor activity; small molecule binding;	1	Q01130	up	nucl
POLR2A	nucleotide-excision repair; positive regulation of biosynthetic process; single-organism process; biosynthetic process; multi-organism cellular process; DNA-dependent transcription, elongation; cellular metabolic process; phosphate-containing compound metabolic process; regulation of RNA biosynthetic process; metabolic process; positive regulation of metabolic process; positive regulation of nitr…	DNA-directed RNA polymerase II, core complex; intracellular organelle; DNA-directed RNA polymerase complex; nuclear DNA-directed RNA polymerase complex; intracellular organelle part; RNA polymerase complex; macromolecular complex; nuclear lumen; intracellular part; cell; organelle part; DNA-directed RNA polymerase II, holoenzyme; membrane-enclosed lumen; organelle; intracellular membrane-bounded …	RNA polymerase II core complex; MASH1 promoter-coactivator complex; CPSF6-EWSR1-ITCH-NUDT21-POLR2A-UBAP2L complex; Integrator-RNAPII complex; HES1 promoter-Notch enhancer complex; RNA polymerase II complex, chromatin structure modifying; HES1 promoter corepressor complex; Actin-ribonucleoprotein complex; BRCA1-core RNA polymerase II complex; RNA polymerase II; CPSF6-ITCH-NUDT21-POLR2A-UBAP2L comp…	RNA polymerase Rpb1, domain 4; RNA polymerase Rpb1, domain 1; RNA polymerase, N-terminal; RNA polymerase, alpha subunit; RNA polymerase Rpb1, domain 7; RNA polymerase Rpb1, domain 6; RNA polymerase Rpb1, domain 3; RNA polymerase Rpb1, domain 5;	IPR006592; IPR000722; IPR007073; IPR007080; IPR007081; IPR007066; IPR007083; IPR007075;	RPB1; DNA-directed RNA polymerase II subunit RPB1 [EC:2.7.7.6]	K03006	hsa00230 Purine metabolism - Homo sapiens (human); hsa03020 RNA polymerase - Homo sapiens (human); hsa05016 Huntington's disease - Homo sapiens (human); hsa00240 Pyrimidine metabolism - Homo sapiens (human); hsa05168 Herpes simplex infection - Homo sapiens (human); hsa05169 Epstein-Barr virus infection - Homo sapiens (human); hsa01100 Metabolic pathways - Homo sapiens (human);	Cluster 1	19	DNA binding; RNA polymerase activity; RNA-directed RNA polymerase activity; ion binding; heterocyclic compound binding; organic cyclic compound binding; nucleotidyltransferase activity; catalytic activity; binding; nucleic acid binding; DNA-directed RNA polymerase activity; cation binding; metal ion binding; transferase activity; transferase activity, transferring phosphorus-containing groups;	9	P24928	both	nucl
PCF11	RNA 3'-end processing; cellular aromatic compound metabolic process; mRNA 3'-end processing; biosynthetic process; cellular metabolic process; organic substance metabolic process; DNA-dependent transcription, termination; mRNA splicing, via spliceosome; metabolic process; RNA splicing, via transesterification reactions with bulged adenosine as nucleophile; heterocycle metabolic process; aromatic …	intracellular organelle; intracellular organelle part; nuclear lumen; macromolecular complex; intracellular part; cell; organelle part; mRNA cleavage factor complex; membrane-enclosed lumen; organelle; intracellular membrane-bounded organelle; nucleoplasm; nucleus; intracellular organelle lumen; cell part; intracellular; membrane-bounded organelle; protein complex; nucleoplasm part; organelle lum…	CF IIAm complex;	RNA polymerase II-binding domain; ENTH/VHS; CID domain;	IPR006903; IPR006569; IPR008942;	PCF11; pre-mRNA cleavage complex 2 protein Pcf11	K14400	hsa03015 mRNA surveillance pathway - Homo sapiens (human);	Cluster 1	19		4	O94913	up	nucl
CCAR1	regulation of cellular process; cellular aromatic compound metabolic process; death; regulation of macromolecule metabolic process; regulation of nucleobase-containing compound metabolic process; single-organism process; biosynthetic process; cellular metabolic process; organic substance metabolic process; regulation of RNA biosynthetic process; metabolic process; mRNA splicing, via spliceosome; …	intracellular organelle; cytoplasm; intracellular organelle part; nuclear lumen; intracellular part; cell; organelle part; organelle; intracellular membrane-bounded organelle; membrane-enclosed lumen; nucleoplasm; nucleus; intracellular organelle lumen; cell part; intracellular; perinuclear region of cytoplasm; membrane-bounded organelle; cytoplasmic part; organelle lumen; nuclear part;	TNF-alpha/NF-kappa B signaling complex 10;	S1-like RNA binding domain; SAP domain; Nucleic acid-binding, OB-fold; DBC1/CARP1 catalytically inactive NUDIX hydrolase domain;	IPR003034; IPR012340; IPR025223; IPR025954;				Cluster 1	19	organic cyclic compound binding; heterocyclic compound binding; ligand-dependent nuclear receptor transcription coactivator activity; binding; nucleic acid binding; transcription factor binding transcription factor activity; transcription coactivator activity; transcription cofactor activity; protein binding transcription factor activity;	2	Q8IX12	up	mito
HNRNPK	single organism signaling; regulation of lipid transport by positive regulation of transcription from RNA polymerase II promoter; regulation of vesicle-mediated transport; regulation of biological quality; positive regulation of biosynthetic process; single-organism process; multi-organism cellular process; positive regulation of low-density lipoprotein particle receptor biosynthetic process; mod…	intracellular organelle; intracellular non-membrane-bounded organelle; cytoplasm; intracellular organelle part; nuclear lumen; macromolecular complex; intracellular part; spliceosomal complex; cell; organelle part; chromosomal part; non-membrane-bounded organelle; membrane-enclosed lumen; organelle; intracellular membrane-bounded organelle; nucleoplasm; nucleus; intracellular organelle lumen; chr…	Emerin complex 52; Emerin complex 25; C complex spliceosome;	ROK, N-terminal; K Homology domain; K Homology domain, type 1;	IPR004087; IPR004088; IPR012987;	HNRNPK; heterogeneous nuclear ribonucleoprotein K	K12886	hsa03040 Spliceosome - Homo sapiens (human); hsa05206 MicroRNAs in cancer - Homo sapiens (human); hsa05168 Herpes simplex infection - Homo sapiens (human); hsa05203 Viral carcinogenesis - Homo sapiens (human);	Cluster 1	19	sequence-specific DNA binding RNA polymerase II transcription factor activity; RNA polymerase II transcription regulatory region sequence-specific DNA binding transcription factor activity involved in positive regulation of transcription; DNA binding; RNA binding; RNA polymerase II core promoter proximal region sequence-specific DNA binding transcription factor activity involved in positive regul…	2	P61978	up	nucl
HNRNPUL1	regulation of cellular process; cellular aromatic compound metabolic process; regulation of macromolecule metabolic process; regulation of nucleobase-containing compound metabolic process; biosynthetic process; response to stimulus; response to other organism; cellular metabolic process; response to biotic stimulus; organic substance metabolic process; regulation of RNA biosynthetic process; mRNA…	intracellular organelle; intracellular organelle part; macromolecular complex; nuclear lumen; intracellular part; cell; organelle part; organelle; intracellular membrane-bounded organelle; membrane-enclosed lumen; nucleoplasm; nucleus; intracellular organelle lumen; cell part; intracellular; ribonucleoprotein complex; membrane-bounded organelle; organelle lumen; nuclear part;	Large Drosha complex;	SAP domain; B30.2/SPRY domain; Concanavalin A-like lectin/glucanases superfamily; SPla/RYanodine receptor subgroup; SPla/RYanodine receptor SPRY; P-loop containing nucleoside triphosphate hydrolase;	IPR003034; IPR018355; IPR001870; IPR027417; IPR008985; IPR003877;	HNRNPUL1; heterogeneous nuclear ribonucleoprotein U-like protein 1	K15047	hsa05164 Influenza A - Homo sapiens (human);	Cluster 1	19	organic cyclic compound binding; heterocyclic compound binding; RNA binding; binding; nucleic acid binding;	1	Q9BUJ2	up	nucl
SNRNP70	regulation of cellular process; cellular aromatic compound metabolic process; regulation of macromolecule metabolic process; regulation of nucleobase-containing compound metabolic process; cellular metabolic process; organic substance metabolic process; mRNA splicing, via spliceosome; metabolic process; RNA splicing, via transesterification reactions with bulged adenosine as nucleophile; heterocy…	intracellular organelle; intracellular organelle part; macromolecular complex; nuclear lumen; intracellular part; spliceosomal complex; cell; nuclear body; organelle part; membrane-enclosed lumen; organelle; intracellular membrane-bounded organelle; nucleus; nucleoplasm; intracellular organelle lumen; intracellular; nuclear speck; cell part; ribonucleoprotein complex; membrane-bounded organelle; …	SRm160/300 complex; Spliceosome;	Nucleotide-binding, alpha-beta plait; RNA recognition motif domain; U1 small nuclear ribonucleoprotein of 70kDa N-terminal;	IPR022023; IPR000504; IPR012677;	SNRP70; U1 small nuclear ribonucleoprotein 70kDa	K11093	hsa03040 Spliceosome - Homo sapiens (human);	Cluster 1	19	organic cyclic compound binding; heterocyclic compound binding; RNA binding; nucleoside phosphate binding; binding; nucleic acid binding; nucleotide binding; small molecule binding;	1	P08621	up	nucl
HNRNPD	regulation of biological quality; posttranscriptional regulation of gene expression; positive regulation of biosynthetic process; biosynthetic process; cellular metabolic process; regulation of RNA biosynthetic process; metabolic process; positive regulation of metabolic process; positive regulation of nitrogen compound metabolic process; organic cyclic compound catabolic process; macromolecule m…	intracellular organelle; intracellular organelle part; cytoplasm; macromolecular complex; nuclear lumen; intracellular part; cytosol; cell; organelle part; organelle; intracellular membrane-bounded organelle; membrane-enclosed lumen; nucleoplasm; nucleus; intracellular organelle lumen; intracellular; cell part; ribonucleoprotein complex; membrane-bounded organelle; organelle lumen; cytoplasmic pa…	PIN1-AUF1 complex; Multiprotein complex; PABPC1-HSPA8-HNRPD-EIF4G1 complex;	Nucleotide-binding, alpha-beta plait; CARG-binding factor, N-terminal; RNA recognition motif domain;	IPR000504; IPR012677; IPR012956;		K13044		Cluster 1	19	organic cyclic compound binding; heterocyclic compound binding; DNA binding; RNA binding; nucleoside phosphate binding; binding; nucleic acid binding; telomeric DNA binding; nucleotide binding; sequence-specific DNA binding; small molecule binding;	1	Q14103	up	nucl
NHP2L1	cellular component biogenesis; RNA processing; ribonucleoprotein complex biogenesis; cellular aromatic compound metabolic process; ribosome biogenesis; organic cyclic compound metabolic process; nitrogen compound metabolic process; primary metabolic process; cellular metabolic process; organic substance metabolic process; mRNA processing; RNA metabolic process; mRNA splicing, via spliceosome; met…	intracellular organelle; intracellular non-membrane-bounded organelle; intracellular organelle part; nuclear lumen; macromolecular complex; nucleolar part; intracellular part; spliceosomal complex; nucleolus; cell; organelle part; non-membrane-bounded organelle; membrane-enclosed lumen; intracellular membrane-bounded organelle; organelle; nucleoplasm; nucleus; intracellular organelle lumen; small…	Nop56p-associated pre-rRNA complex; Spliceosome;	Ribosomal protein L7Ae/L30e/S12e/Gadd45;	IPR004038;	SNU13; U4/U6 small nuclear ribonucleoprotein SNU13	K12845	hsa03040 Spliceosome - Homo sapiens (human); hsa03008 Ribosome biogenesis in eukaryotes - Homo sapiens (human);	Cluster 1	19	organic cyclic compound binding; heterocyclic compound binding; RNA binding; binding; nucleic acid binding;	1	P55769	down	cyto
SF3B1	single-multicellular organism process; cellular aromatic compound metabolic process; pattern specification process; single-organism process; cellular metabolic process; organic substance metabolic process; metabolic process; mRNA splicing, via spliceosome; RNA splicing, via transesterification reactions with bulged adenosine as nucleophile; heterocycle metabolic process; nucleobase-containing com…	intracellular organelle; intracellular organelle part; nuclear lumen; macromolecular complex; intracellular part; spliceosomal complex; nuclear body; cell; organelle part; membrane-enclosed lumen; organelle; intracellular membrane-bounded organelle; nucleoplasm; nucleus; intracellular organelle lumen; nuclear speck; cell part; intracellular; catalytic step 2 spliceosome; ribonucleoprotein complex…	18S U11/U12 snRNP; 17S U2 snRNP; SF3b complex; CDC5L complex; Spliceosome; C complex spliceosome;	Splicing factor 3B subunit 1; Armadillo-type fold; Armadillo-like helical;	IPR011989; IPR015016; IPR016024;	SF3B1; splicing factor 3B subunit 1	K12828	hsa03040 Spliceosome - Homo sapiens (human);	Cluster 1	19	chromatin binding; binding;	4	O75533	down	plas
HNRNPC	RNA processing; cellular aromatic compound metabolic process; organic cyclic compound metabolic process; nitrogen compound metabolic process; primary metabolic process; cellular metabolic process; organic substance metabolic process; mRNA processing; RNA metabolic process; mRNA splicing, via spliceosome; metabolic process; RNA splicing, via transesterification reactions with bulged adenosine as n…	intracellular organelle; intracellular organelle part; nuclear lumen; macromolecular complex; intracellular part; spliceosomal complex; cell; organelle part; membrane-enclosed lumen; organelle; intracellular membrane-bounded organelle; nucleoplasm; nucleus; intracellular organelle lumen; cell part; intracellular; catalytic step 2 spliceosome; ribonucleoprotein complex; membrane-bounded organelle;…	LARC complex; Toposome; C complex spliceosome;	Nucleotide-binding, alpha-beta plait; RNA recognition motif domain;	IPR000504; IPR012677;	HNRNPC; heterogeneous nuclear ribonucleoprotein C1/C2	K12884	hsa03040 Spliceosome - Homo sapiens (human);	Cluster 1	19	organic cyclic compound binding; heterocyclic compound binding; RNA binding; nucleoside phosphate binding; binding; nucleic acid binding; nucleotide binding; small molecule binding;	1	P07910	up	nucl
PCBP1	RNA processing; cellular aromatic compound metabolic process; organic cyclic compound metabolic process; nitrogen compound metabolic process; primary metabolic process; cellular metabolic process; organic substance metabolic process; mRNA processing; RNA metabolic process; mRNA splicing, via spliceosome; metabolic process; RNA splicing, via transesterification reactions with bulged adenosine as n…	intracellular organelle; intracellular organelle part; cytoplasm; macromolecular complex; nuclear lumen; intracellular part; cell; organelle part; organelle; intracellular membrane-bounded organelle; membrane-enclosed lumen; nucleoplasm; nucleus; intracellular organelle lumen; intracellular; cell part; ribonucleoprotein complex; membrane-bounded organelle; organelle lumen; nuclear part;		K Homology domain; K Homology domain, type 1;	IPR004087; IPR004088;	PCBP1; poly(rC)-binding protein 1	K12889	hsa03040 Spliceosome - Homo sapiens (human);	Cluster 1	19	organic cyclic compound binding; heterocyclic compound binding; DNA binding; RNA binding; binding; nucleic acid binding; structure-specific DNA binding; single-stranded DNA binding;	3	Q15365	up	cysk
SRSF7	RNA transport; negative regulation of mRNA processing; single-organism process; biosynthetic process; nuclear export; nuclear transport; negative regulation of RNA metabolic process; cellular metabolic process; establishment of localization; DNA-dependent transcription, termination; metabolic process; establishment of localization in cell; nucleic acid transport; nucleobase-containing compound tr…	intracellular organelle; intracellular organelle part; nuclear lumen; intracellular part; cell; organelle part; organelle; intracellular membrane-bounded organelle; membrane-enclosed lumen; nucleoplasm; nucleus; intracellular organelle lumen; cell part; intracellular; membrane-bounded organelle; organelle lumen; nuclear part;	12S U11 snRNP; Spliceosome;	Zinc finger, CCHC-type; Nucleotide-binding, alpha-beta plait; RNA recognition motif domain;	IPR000504; IPR012677; IPR001878;	SFRS7; splicing factor, arginine/serine-rich 7	K12896	hsa03040 Spliceosome - Homo sapiens (human); hsa05168 Herpes simplex infection - Homo sapiens (human);	Cluster 1	19	organic cyclic compound binding; heterocyclic compound binding; RNA binding; nucleoside phosphate binding; transition metal ion binding; binding; ion binding; nucleic acid binding; cation binding; metal ion binding; nucleotide binding; zinc ion binding; small molecule binding;	2	Q16629	up	nucl
EFTUD2	RNA processing; cellular aromatic compound metabolic process; organic cyclic compound metabolic process; nitrogen compound metabolic process; primary metabolic process; cellular metabolic process; organic substance metabolic process; mRNA processing; RNA metabolic process; mRNA splicing, via spliceosome; metabolic process; RNA splicing, via transesterification reactions with bulged adenosine as n…	intracellular organelle; cytoplasm; intracellular organelle part; macromolecular complex; nuclear lumen; intracellular part; spliceosomal complex; cell; nuclear body; Cajal body; organelle part; membrane-enclosed lumen; organelle; intracellular membrane-bounded organelle; nucleus; nucleoplasm; intracellular organelle lumen; nuclear speck; cell part; intracellular; catalytic step 2 spliceosome; ri…	ALL-1 supercomplex; Spliceosome; SNW1 complex; C complex spliceosome;	Elongation factor, GTP-binding domain; Small GTP-binding protein domain; Translation elongation factor EFG/EF2, domain IV; Ribosomal protein S5 domain 2-type fold, subgroup; Translation elongation factor EFG, V domain; Elongation factor G, III-V domain; Translation protein, beta-barrel domain; Ribosomal protein S5 domain 2-type fold; P-loop containing nucleoside triphosphate hydrolase; Translatio…	IPR027417; IPR000795; IPR005517; IPR005225; IPR004161; IPR000640; IPR020568; IPR014721; IPR009022; IPR009000;	EFTUD2; 116 kDa U5 small nuclear ribonucleoprotein component	K12852	hsa03040 Spliceosome - Homo sapiens (human);	Cluster 1	19	nucleoside phosphate binding; nucleoside binding; ion binding; hydrolase activity, acting on acid anhydrides; hydrolase activity; nucleotide binding; nucleoside-triphosphatase activity; organic cyclic compound binding; heterocyclic compound binding; ribonucleoside binding; pyrophosphatase activity; catalytic activity; ribonucleotide binding; binding; GTPase activity; purine ribonucleoside binding…	1	Q15029	up	nucl
HNRNPA1	RNA transport; intracellular transport; regulation of biological quality; cellular aromatic compound metabolic process; mRNA transport; single-organism process; nuclear export; nuclear transport; multi-organism cellular process; modification of morphology or physiology of other organism; cellular metabolic process; establishment of RNA localization; modification of morphology or physiology of oth…	intracellular organelle; intracellular non-membrane-bounded organelle; cytoplasm; intracellular organelle part; nuclear lumen; macromolecular complex; intracellular part; nucleolus; spliceosomal complex; cell; organelle part; non-membrane-bounded organelle; membrane-enclosed lumen; cytoskeleton; organelle; intracellular membrane-bounded organelle; nucleoplasm; nucleus; intracellular organelle lum…	Nop56p-associated pre-rRNA complex; C complex spliceosome;	Nucleotide-binding, alpha-beta plait; RNA recognition motif domain;	IPR000504; IPR012677;	HNRNPA1_3; heterogeneous nuclear ribonucleoprotein A1/A3	K12741	hsa03040 Spliceosome - Homo sapiens (human);	Cluster 1	19	organic cyclic compound binding; heterocyclic compound binding; RNA binding; DNA binding; nucleoside phosphate binding; binding; nucleic acid binding; structure-specific DNA binding; single-stranded DNA binding; nucleotide binding; single-stranded RNA binding; small molecule binding;	1	P09651	up	nucl
RANBP2	RNA transport; single organism signaling; establishment of protein localization to organelle; cell surface receptor signaling pathway; protein import; single-organism process; nuclear transport; multi-organism cellular process; cellular metabolic process; cellular response to cytokine stimulus; protein transport; establishment of localization; protein targeting; protein folding; signal transducti…	membrane; organelle membrane; cytoplasm; macromolecular complex; intrinsic to membrane; intracellular part; cell; organelle part; nuclear membrane; membrane part; intracellular; cell part; membrane-bounded organelle; intracellular organelle; nuclear pore; nuclear envelope; pore complex; intracellular organelle part; inclusion body; nuclear inclusion body; organelle envelope; endomembrane system; …		Pleckstrin homology-like domain; Ran binding domain; Tetratricopeptide-like helical; Nup358/RanBP2 E3 ligase domain; Tetratricopeptide repeat-containing domain; Zinc finger, RanBP2-type; Cyclophilin-type peptidyl-prolyl cis-trans isomerase domain;	IPR000156; IPR002130; IPR011990; IPR011993; IPR022011; IPR013026; IPR001876;	RANBP2; E3 SUMO-protein ligase RanBP2	K12172	hsa03013 RNA transport - Homo sapiens (human);	Cluster 2	12	small GTPase binding; peptidyl-prolyl cis-trans isomerase activity; ion binding; ligase activity; protein binding; zinc ion binding; isomerase activity; transition metal ion binding; catalytic activity; Ras GTPase binding; binding; metal ion binding; cation binding; Ran GTPase binding; GTPase binding; cis-trans isomerase activity; enzyme binding;	13	P49792	both	nucl
NUP153	entry into host; cellular component biogenesis; RNA transport; single organism signaling; cell surface receptor signaling pathway; regulation of RNA export from nucleus; movement in environment of other organism involved in symbiotic interaction; single-organism process; multi-organism cellular process; cellular response to cytokine stimulus; protein transport; establishment of localization; pore…	membrane; organelle membrane; cytoplasm; macromolecular complex; intrinsic to membrane; intracellular part; cell; organelle part; non-membrane-bounded organelle; membrane-enclosed lumen; nucleoplasm; nuclear membrane; intracellular organelle lumen; membrane part; intracellular; cell part; membrane-bounded organelle; organelle lumen; intracellular organelle; nuclear pore; intracellular non-membran…		Nucleoporin, Nup153-like; Zinc finger, RanBP2-type;	IPR013913; IPR001876;	NUP153; nuclear pore complex protein Nup153	K14296	hsa03013 RNA transport - Homo sapiens (human);	Cluster 2	11	DNA binding; nucleocytoplasmic transporter activity; ion binding; protein binding; zinc ion binding; heterocyclic compound binding; organic cyclic compound binding; protein anchor; transition metal ion binding; binding; nucleic acid binding; metal ion binding; cation binding; structural molecule activity; structural constituent of nuclear pore; transporter activity;	4	P49790	up	nucl
NUP205	cellular component biogenesis; RNA transport; single organism signaling; establishment of protein localization to organelle; cell surface receptor signaling pathway; protein import; single-organism process; nuclear transport; multi-organism cellular process; cellular response to cytokine stimulus; protein transport; establishment of localization; protein targeting; pore complex assembly; signal t…	membrane; organelle membrane; macromolecular complex; intrinsic to membrane; intracellular part; cell; organelle part; membrane-enclosed lumen; nuclear membrane; intracellular organelle lumen; membrane part; cell part; intracellular; membrane-bounded organelle; organelle lumen; intracellular organelle; nuclear pore; nuclear envelope; pore complex; organelle envelope; intracellular organelle part;…				NUP205; nuclear pore complex protein Nup205	K14310	hsa03013 RNA transport - Homo sapiens (human);	Cluster 2	11	structural constituent of nuclear pore; structural molecule activity;	1	Q92621	down	plas
NUP188	RNA transport; regulation of cellular process; single organism signaling; monosaccharide transport; cell surface receptor signaling pathway; mRNA transport; cellular response to organic substance; single-organism process; multi-organism cellular process; response to stimulus; cellular response to cytokine stimulus; protein transport; establishment of RNA localization; establishment of localizatio…	membrane; intracellular organelle; nuclear pore; nuclear envelope; pore complex; organelle envelope; intracellular organelle part; macromolecular complex; intrinsic to membrane; endomembrane system; intracellular part; cell; integral to membrane; organelle part; intracellular membrane-bounded organelle; organelle; nucleus; membrane part; intracellular; cell part; envelope; protein complex; membra…		Armadillo-type fold;	IPR016024;	NUP188; nuclear pore complex protein Nup188	K14311	hsa03013 RNA transport - Homo sapiens (human);	Cluster 2	11		2	Q5SRE5	up	cyto
STAG2	negative regulation of developmental process; cellular developmental process; mitosis; single-organism process; regulation of DNA-dependent DNA replication; regulation of cell cycle process; metaphase/anaphase transition of mitotic cell cycle; cell cycle phase transition; negative regulation of macromolecule biosynthetic process; negative regulation of cell differentiation; regulation of cell cyc…	intracellular organelle; intracellular non-membrane-bounded organelle; intracellular organelle part; nuclear lumen; intracellular part; cell; organelle part; chromosomal part; non-membrane-bounded organelle; membrane-enclosed lumen; organelle; intracellular membrane-bounded organelle; nucleus; nucleoplasm; intracellular organelle lumen; chromatin; intracellular; cell part; chromosome; chromosome,…	Mitotic 14S cohesin 2 complex; SNF2h-cohesin-NuRD complex; Cohesin-SA2 complex;	Armadillo-type fold; STAG; Stromalin conservative domain;	IPR016024; IPR013721; IPR020839;	STAG1_2; cohesin complex subunit SA-1/2	K06671	hsa04110 Cell cycle - Homo sapiens (human);	Cluster 2	12		1	Q8N3U4	down	nucl
BUB3	negative regulation of ubiquitin-protein ligase activity; regulation of biological quality; microtubule anchoring; mitosis; negative regulation of cellular component organization; single-organism process; regulation of mitotic metaphase/anaphase transition; regulation of cell cycle process; cellular metabolic process; negative regulation of protein modification process; negative regulation of met…	intracellular organelle; intracellular non-membrane-bounded organelle; condensed chromosome, centromeric region; cytoplasm; intracellular organelle part; macromolecular complex; intracellular part; cytosol; cell; organelle part; condensed chromosome kinetochore; non-membrane-bounded organelle; chromosomal part; intracellular membrane-bounded organelle; condensed chromosome; organelle; nucleus; ce…	BUB1-BUB3 complex; Mitotic checkpoint complex;	WD40/YVTN repeat-like-containing domain; WD40-repeat-containing domain;	IPR017986; IPR015943;	BUB3; cell cycle arrest protein BUB3	K02180	hsa04110 Cell cycle - Homo sapiens (human); hsa05166 HTLV-I infection - Homo sapiens (human);	Cluster 2	12		1	O43684	up	nucl
PRKAR2B	single organism signaling; blood coagulation; regulation of biological quality; positive regulation of cellular protein metabolic process; cell surface receptor signaling pathway; response to antipsychotic drug; regulation of insulin secretion; cellular lipid metabolic process; cellular metabolic process; neurological system process; fluid transport; behavior; metabolic process; generation of pre…	membrane; organelle membrane; cell periphery; cytoplasm; macromolecular complex; intracellular part; cell; organelle part; non-membrane-bounded organelle; mitochondrial envelope; cytoskeleton; microtubule organizing center; microtubule cytoskeleton; membrane part; intracellular; cell part; organelle inner membrane; perinuclear region of cytoplasm; membrane raft; membrane-bounded organelle; mitoch…	KCNQ1 macromolecular complex; AMY-1-S-AKAP84-RII-beta complex;	RmlC-like jelly roll fold; Cyclic nucleotide-binding-like; Dimerization-anchoring domain of cAMP-dependent protein kinase, regulatory subunit; Cyclic nucleotide-binding domain;	IPR000595; IPR003117; IPR018490; IPR014710;	PRKAR; cAMP-dependent protein kinase regulator	K04739	hsa04210 Apoptosis - Homo sapiens (human); hsa04910 Insulin signaling pathway - Homo sapiens (human);	Cluster 2	13	cAMP binding; cyclic nucleotide binding; nucleoside phosphate binding; ubiquitin protein ligase binding; ion binding; protein binding; kinase regulator activity; protein kinase regulator activity; nucleotide binding; organic cyclic compound binding; heterocyclic compound binding; enzyme regulator activity; ribonucleotide binding; binding; purine ribonucleotide binding; anion binding; cAMP-depende…	2	P31323	up	cyto
YWHAE	single organism signaling; regulation of biological quality; neurotrophin TRK receptor signaling pathway; hippocampus development; localization of cell; cell surface receptor signaling pathway; brain development; cellular developmental process; neurogenesis; single-organism process; cerebral cortex development; multi-organism cellular process; cellular response to growth factor stimulus; modifica…	cytoplasmic vesicle; membrane-bounded vesicle; cytoplasmic membrane-bounded vesicle; vesicle; cytoplasm; macromolecular complex; intracellular part; cell; organelle part; pigment granule; non-membrane-bounded organelle; cytoskeleton; microtubule cytoskeleton; cell part; intracellular; neuron projection; membrane-bounded organelle; neuron part; intracellular organelle; cell projection; intracellul…	BRAF-MAP2K1-MAP2K2-YWHAE complex; HSF1-YWHAE complex; Kinase maturation complex 1; Emerin complex 52; Emerin complex 25; MAP2K1-BRAF-RAF1-YWHAE-KSR1 complex; RAF1-MAP2K1-YWHAE complex; BRAF-RAF1-14-3-3 complex;	14-3-3 domain;	IPR023410;	YWHAE; 14-3-3 protein epsilon	K06630	hsa04390 Hippo signaling pathway - Homo sapiens (human); hsa04151 PI3K-Akt signaling pathway - Homo sapiens (human); hsa04110 Cell cycle - Homo sapiens (human); hsa04722 Neurotrophin signaling pathway - Homo sapiens (human); hsa05169 Epstein-Barr virus infection - Homo sapiens (human); hsa04114 Oocyte meiosis - Homo sapiens (human); hsa05203 Viral carcinogenesis - Homo sapiens (human);	Cluster 2	13		1	P62258	up	cyto
PRKACA	single organism signaling; developmental maturation; reproductive process; regulation of insulin secretion; glucose homeostasis; cellular lipid metabolic process; regulation of cell cycle process; cellular metabolic process; glucose metabolic process; neutral lipid catabolic process; metabolic process; gluconeogenesis; generation of precursor metabolites and energy; spermatid development; acylgly…	membrane; intracellular organelle; intracellular non-membrane-bounded organelle; cell periphery; neuromuscular junction; cytoskeletal part; cytoplasm; intracellular organelle part; macromolecular complex; intracellular part; cytosol; cell; mitochondrion; organelle part; plasma membrane; synapse; non-membrane-bounded organelle; cAMP-dependent protein kinase complex; intracellular membrane-bounded …	KCNQ1 macromolecular complex; PRKAC-AKAP5-ADRB1 complex; AKAP250-PKA-PDE4D complex;	Protein kinase domain; Protein kinase-like domain; AGC-kinase, C-terminal; Serine/threonine- /dual specificity protein kinase, catalytic domain;	IPR000719; IPR002290; IPR011009; IPR000961;	PKA; protein kinase A [EC:2.7.11.11]	K04345	hsa04723 Retrograde endocannabinoid signaling - Homo sapiens (human); hsa04014 Ras signaling pathway - Homo sapiens (human); hsa05110 Vibrio cholerae infection - Homo sapiens (human); hsa05166 HTLV-I infection - Homo sapiens (human); hsa05205 Proteoglycans in cancer - Homo sapiens (human); hsa04976 Bile secretion - Homo sapiens (human); hsa04911 Insulin secretion - Homo sapiens (human); hsa04970 …	Cluster 2	13	nucleoside phosphate binding; ubiquitin protein ligase binding; phosphotransferase activity, alcohol group as acceptor; protein binding; protein kinase activity; organic cyclic compound binding; heterocyclic compound binding; kinase activity; catalytic activity; ribonucleotide binding; binding; cAMP-dependent protein kinase activity; purine ribonucleoside binding; anion binding; adenyl ribonucleo…	1	P17612	up	mito
NUP214	RNA transport; single organism signaling; establishment of protein localization to organelle; cell surface receptor signaling pathway; protein import; single-organism process; nuclear export; nuclear transport; multi-organism cellular process; cellular metabolic process; cellular response to cytokine stimulus; protein transport; establishment of localization; protein targeting; signal transductio…	membrane; cytoplasm; macromolecular complex; intrinsic to membrane; intracellular part; cell; organelle part; membrane-enclosed lumen; nucleoplasm; intracellular organelle lumen; membrane part; intracellular; cell part; membrane-bounded organelle; organelle lumen; intracellular organelle; nuclear pore; nuclear envelope; pore complex; organelle envelope; intracellular organelle part; endomembrane …		WD40/YVTN repeat-like-containing domain;	IPR015943;	NUP214; nuclear pore complex protein Nup214	K14317	hsa05169 Epstein-Barr virus infection - Homo sapiens (human); hsa03013 RNA transport - Homo sapiens (human);	Cluster 2	11	nucleocytoplasmic transporter activity; transporter activity;	5	P35658	both	plas
TPR	RNA transport; single organism signaling; cell surface receptor signaling pathway; posttranscriptional regulation of gene expression; nuclear transport; cellular metabolic process; regulation of cell cycle process; cellular response to cytokine stimulus; negative regulation of metaphase/anaphase transition of cell cycle; protein transport; MAPK import into nucleus; metabolic process; spindle chec…	membrane; organelle membrane; extrinsic to membrane; cytoplasm; intrinsic to membrane; macromolecular complex; intracellular part; cell; organelle part; condensed chromosome kinetochore; non-membrane-bounded organelle; chromosomal part; membrane-enclosed lumen; condensed chromosome; nucleoplasm; nuclear membrane; intracellular organelle lumen; membrane part; cell part; intracellular; chromosome; …		Serine-tRNA synthetase, type1, N-terminal; Tetratricopeptide, MLP1/MLP2-like;	IPR015866; IPR012929;	TPR; nucleoprotein TPR	K09291	hsa05216 Thyroid cancer - Homo sapiens (human); hsa05200 Pathways in cancer - Homo sapiens (human); hsa03013 RNA transport - Homo sapiens (human);	Cluster 2	11	ligase activity, forming aminoacyl-tRNA and related compounds; serine-tRNA ligase activity; nucleoside phosphate binding; ligase activity, forming carbon-oxygen bonds; ligase activity; protein dimerization activity; protein kinase binding; protein binding; chromatin binding; organic cyclic compound binding; heterocyclic compound binding; mRNA binding; identical protein binding; catalytic activity…	2	P12270	up	nucl
CDK1	cellular component biogenesis; single organism signaling; regulation of cell death; regulation of gliogenesis; reproductive process; positive regulation of ubiquitin-protein ligase activity; positive regulation of biosynthetic process; regulation of defense response; regulation of cell cycle process; cellular metabolic process; regulation of protein serine/threonine kinase activity; metabolic pro…	microtubule; cytoplasm; macromolecular complex; intracellular part; cell; organelle part; non-membrane-bounded organelle; membrane-enclosed lumen; cytoskeleton; nucleoplasm; microtubule organizing center; intracellular organelle lumen; microtubule cytoskeleton; intracellular; cell part; membrane-bounded organelle; organelle lumen; intracellular organelle; intracellular non-membrane-bounded organe…	CDC2-CCNA2 complex; CCNB1-CDC2 complex; ESPL1-CDC2 complex; CDC2-CCNB1-PTCH1 complex; CDC2-CCNB1-CCNF complex; CDC2-CCNA2-CDK2 complex; CDC2-PCNA-CCNB1-GADD45B complex; CDC2-PCNA-CCNB1-GADD45A complex; CDC2-PCNA-CCNB1-GADD45G complex; Cell cycle kinase complex CDC2; CCNB2-CDC2 complex; RalBP1-CDC2-CCNB1 complex; RC complex during G2/M-phase of cell cycle;	Protein kinase domain; Protein kinase-like domain; Serine/threonine- /dual specificity protein kinase, catalytic domain;	IPR000719; IPR002290; IPR011009;				Cluster 2	13	ATP binding; nucleoside phosphate binding; phosphotransferase activity, alcohol group as acceptor; nucleoside binding; ion binding; RNA polymerase II carboxy-terminal domain kinase activity; histone kinase activity; cyclin-dependent protein serine/threonine kinase activity; protein kinase activity; nucleotide binding; cyclin-dependent protein kinase activity; organic cyclic compound binding; hete…	1	P06493	down	cyto
CEP164	cellular component biogenesis; cellular response to stress; cellular component organization; cellular aromatic compound metabolic process; DNA metabolic process; mitosis; organelle fission; cellular developmental process; cellular component morphogenesis; cilium morphogenesis; single-organism process; response to stimulus; cellular metabolic process; cilium organization; organic substance metabol…	intracellular organelle; microtubule organizing center part; intracellular non-membrane-bounded organelle; cytoskeletal part; intracellular organelle part; cytoplasm; intracellular part; cytosol; cell; organelle part; non-membrane-bounded organelle; intracellular membrane-bounded organelle; organelle; cytoskeleton; nucleus; microtubule organizing center; microtubule cytoskeleton; intracellular; c…		WW domain;	IPR001202;		K16462		Cluster 2	13		1	Q9UPV0	up	nucl
WAPAL	regulation of biological quality; negative regulation of sister chromatid cohesion; negative regulation of cellular component organization; mitosis; single-organism process; multi-organism cellular process; modification of morphology or physiology of other organism; regulation of cell cycle process; regulation of localization; modification by symbiont of host morphology or physiology; protein loc…	intracellular organelle; intracellular non-membrane-bounded organelle; cytoplasm; intracellular organelle part; nuclear lumen; macromolecular complex; intracellular part; cell; organelle part; cohesin complex; chromosomal part; non-membrane-bounded organelle; membrane-enclosed lumen; intracellular membrane-bounded organelle; cytoskeleton; condensed chromosome; organelle; nucleus; intracellular or…		Armadillo-type fold;	IPR016024;				Cluster 2	12		2	Q7Z5K2	up	nucl
NXF1	RNA transport; intracellular transport; regulation of biological quality; mRNA transport; poly(A)+ mRNA export from nucleus; single-organism process; nuclear export; nuclear transport; multi-organism cellular process; modification of morphology or physiology of other organism; establishment of RNA localization; modification of morphology or physiology of other organism involved in symbiotic inter…	membrane; cytoplasm; macromolecular complex; intrinsic to membrane; intracellular part; nuclear body; cell; organelle part; membrane-enclosed lumen; nucleoplasm; intracellular organelle lumen; nuclear speck; membrane part; intracellular; cell part; membrane-bounded organelle; nucleoplasm part; organelle lumen; intracellular organelle; nuclear pore; nuclear envelope; pore complex; intracellular or…	Exon junction complex; TNPO2-RAN-NXF1 complex; Postsplicing complex;	U2A'/phosphoprotein 32 family A, C-terminal; TAP C-terminal (TAP-C) domain; Nucleotide-binding, alpha-beta plait; UBA-like; Nuclear RNA export factor Tap, RNA-binding domain; Nuclear transport factor 2, eukaryote; Nuclear transport factor 2;	IPR002075; IPR003603; IPR015245; IPR018222; IPR005637; IPR012677; IPR009060;				Cluster 2	11	organic cyclic compound binding; heterocyclic compound binding; mRNA binding; RNA binding; nucleoside phosphate binding; nucleocytoplasmic transporter activity; binding; nucleic acid binding; nucleotide binding; small molecule binding; transporter activity;	2	Q9UBU9	up	nucl
INCENP	cell cycle phase; chromosome segregation; cytokinesis; mitotic prometaphase; single-organism cellular process; single-organism process; cell cycle process; cell division; cellular process; cell cycle;	microtubule; cytoplasm; macromolecular complex; intracellular part; cell; condensed chromosome kinetochore; heterochromatin; organelle part; non-membrane-bounded organelle; chromosomal part; cytoskeleton; condensed chromosome; membrane-enclosed lumen; intracellular organelle lumen; microtubule cytoskeleton; intracellular; nuclear chromosome part; cell part; chromosome; central element; centromeri…	BIRC5-AURKB-INCENP-EVI5 complex; Chromosomal passenger complex CPC;	Inner centromere protein, ARK-binding domain; Chromosome passenger complex (CPC) protein INCENP N-terminal;	IPR022006; IPR005635;		K11515		Cluster 2	12		2	Q9NQS7	down	nucl
PDS5B	regulation of cellular process; cellular component organization; mitotic cell cycle; chromosome segregation; regulation of cell proliferation; organelle fission; mitosis; single-organism cellular process; mitotic sister chromatid segregation; single-organism process; cell proliferation; negative regulation of cellular process; negative regulation of biological process; mitotic sister chromatid co…	intracellular organelle; intracellular non-membrane-bounded organelle; intracellular organelle part; intracellular part; cell; organelle part; chromosomal part; non-membrane-bounded organelle; organelle; intracellular membrane-bounded organelle; nucleus; chromatin; intracellular; cell part; chromosome; membrane-bounded organelle;	CDCA5-PDS5A-RAD21-SMC1A-PDS5B-SMC3 complex; Sororin-cohesin complex;	Armadillo-type fold; Armadillo-like helical;	IPR011989; IPR016024;		K11267		Cluster 2	12	DNA binding; ATP binding; nucleoside phosphate binding; nucleoside binding; ion binding; nucleotide binding; organic cyclic compound binding; heterocyclic compound binding; ribonucleoside binding; ribonucleotide binding; binding; nucleic acid binding; purine ribonucleoside binding; anion binding; purine ribonucleotide binding; adenyl ribonucleotide binding; purine nucleoside binding; adenyl nucle…	2	Q9NTI5	up	nucl
OPTN	regulation of cellular process; single organism signaling; intracellular transport; cellular component organization; establishment of protein localization to organelle; death; Golgi vesicle transport; establishment of protein localization to plasma membrane; single-organism process; response to stimulus; protein transport; Golgi ribbon formation; establishment of localization; protein targeting; …	organelle; intracellular membrane-bounded organelle; intracellular organelle; cell part; intracellular; trans-Golgi network; cytoplasm; perinuclear region of cytoplasm; intracellular part; cell; Golgi apparatus; membrane-bounded organelle; cytoplasmic part;	HD-RAB8A-OPTN complex;	NF-kappa-B essential modulator NEMO, N-terminal;	IPR021063;				Cluster 2	13		1	Q96CV9	up	cyto
PCM1	cellular component biogenesis; negative regulation of developmental process; regulation of biological quality; microtubule anchoring; brain development; cellular developmental process; nucleus localization; neurogenesis; cellular component morphogenesis; cilium morphogenesis; single-organism process; cilium organization; neural precursor cell proliferation; cellular component assembly; cell part …	membrane; intracellular organelle; microtubule organizing center part; organelle membrane; nuclear envelope; intracellular non-membrane-bounded organelle; cytoskeletal part; organelle envelope; centriolar satellite; intracellular organelle part; cytoplasm; endomembrane system; intracellular part; pericentriolar material; cytosol; cell; organelle part; non-membrane-bounded organelle; intracellular…					K16537		Cluster 2	13	protein binding; identical protein binding; binding;	15	Q15154	down	nucl
CEP76	regulation of cellular process; regulation of microtubule cytoskeleton organization; mitotic cell cycle; single-organism cellular process; regulation of organelle organization; single-organism process; regulation of cell cycle process; regulation of centriole replication; regulation of microtubule-based process; regulation of biological process; regulation of centrosome duplication; cell cycle ph…	intracellular organelle; microtubule organizing center part; intracellular non-membrane-bounded organelle; cytoskeletal part; intracellular organelle part; cytoplasm; intracellular part; cytosol; cell; organelle part; non-membrane-bounded organelle; organelle; cytoskeleton; microtubule organizing center; microtubule cytoskeleton; intracellular; cell part; centrosome; centriole; cytoplasmic part;					K16457		Cluster 2	13		1	Q8TAP6	down	cyto
CEP152	mitotic cell cycle; cellular component organization; centrosome cycle; centrosome duplication; centrosome organization; single-organism cellular process; single-organism process; microtubule-based process; microtubule cytoskeleton organization; microtubule organizing center organization; organelle organization; cell cycle phase transition; cell cycle process; cytoskeleton organization; G2/M trans…	intracellular organelle; intracellular non-membrane-bounded organelle; cytoskeletal part; cytoplasm; intracellular organelle part; intracellular part; cytosol; cell; organelle part; non-membrane-bounded organelle; intracellular membrane-bounded organelle; organelle; cytoskeleton; nucleus; microtubule organizing center; microtubule cytoskeleton; centrosome; cell part; intracellular; membrane-bound…					K16728		Cluster 2	13		1	O94986	down	cyto
CDK5RAP2	establishment of mitotic spindle orientation; negative regulation of developmental process; brain development; cellular developmental process; negative regulation of cellular component organization; positive regulation of biosynthetic process; neurogenesis; single-organism process; regulation of cell cycle process; regulation of centriole replication; establishment of localization; regulation of …	intracellular organelle; spindle pole; microtubule organizing center part; microtubule; intracellular non-membrane-bounded organelle; cytoskeletal part; cell junction; intracellular organelle part; cytoplasm; macromolecular complex; intracellular part; pericentriolar material; cytosol; cell; spindle; organelle part; non-membrane-bounded organelle; cytoskeleton; intracellular membrane-bounded orga…		Spindle associated;	IPR012943;		K16542		Cluster 2	13	organic cyclic compound binding; regulatory region DNA binding; heterocyclic compound binding; DNA binding; regulatory region nucleic acid binding; cytoskeletal protein binding; transcription regulatory region DNA binding; microtubule binding; binding; nucleic acid binding; tubulin binding; protein binding;	1	Q96SN8	down	nucl
AHCTF1	cellular component biogenesis; RNA transport; cellular component organization; nucleus organization; mRNA transport; single-organism process; protein transport; establishment of RNA localization; nuclear pore complex assembly; establishment of localization; pore complex assembly; cytokinesis; cellular component assembly; nucleic acid transport; macromolecular complex assembly; mitotic prometaphas…	membrane; organelle membrane; cytoplasm; intrinsic to membrane; macromolecular complex; intracellular part; cell; organelle part; condensed chromosome kinetochore; non-membrane-bounded organelle; chromosomal part; membrane-enclosed lumen; condensed chromosome; nucleoplasm; nuclear membrane; intracellular organelle lumen; membrane part; cell part; intracellular; chromosome; membrane-bounded organe…		Quinonprotein alcohol dehydrogenase-like superfamily; ELYS-like domain;	IPR011047; IPR025151;				Cluster 2	12	organic cyclic compound binding; heterocyclic compound binding; DNA binding; binding; nucleic acid binding transcription factor activity; nucleic acid binding; sequence-specific DNA binding transcription factor activity;	6	Q8WYP5	both	cyto
CLASP2	regulation of biological quality; negative regulation of microtubule polymerization or depolymerization; microtubule anchoring; negative regulation of cellular component organization; cellular developmental process; neuron development; neurogenesis; cellular component morphogenesis; single-organism process; regulation of microtubule polymerization or depolymerization; response to external stimulu…	membrane; microtubule; cell cortex; cytoplasmic microtubule; cell periphery; ruffle membrane; cytoplasm; macromolecular complex; intracellular part; cell; condensed chromosome kinetochore; organelle part; non-membrane-bounded organelle; chromosomal part; cytoskeleton; condensed chromosome; microtubule organizing center; leading edge membrane; microtubule cytoskeleton; membrane part; intracellular…		Armadillo-type fold; CLASP N-terminal domain; Armadillo-like helical;	IPR011989; IPR024395; IPR016024;		K16578		Cluster 2	12	fucosyltransferase activity; cytoskeletal protein binding; transferase activity, transferring hexosyl groups; catalytic activity; binding; microtubule binding; tubulin binding; galactoside 2-alpha-L-fucosyltransferase activity; protein binding; transferase activity, transferring glycosyl groups; alpha-(1,2)-fucosyltransferase activity; microtubule plus-end binding; transferase activity;	1	O75122	down	cyto
CENPC1	cell cycle phase; cellular component biogenesis; cellular component organization; cellular macromolecular complex assembly; chromosome segregation; protein complex subunit organization; centromere complex assembly; single-organism cellular process; single-organism process; kinetochore assembly; macromolecular complex subunit organization; protein-DNA complex assembly; chromosome organization; org…	cytoplasm; macromolecular complex; intracellular part; cell; condensed chromosome kinetochore; organelle part; heterochromatin; non-membrane-bounded organelle; chromosomal part; membrane-enclosed lumen; condensed chromosome; intracellular organelle lumen; nuclear chromosome part; cell part; intracellular; chromosome; membrane-bounded organelle; centromeric heterochromatin; kinetochore; organelle …	CEN complex; CENP-A NAC-CAD complex; CENP-A nucleosome associated complex;	RmlC-like jelly roll fold; RmlC-like cupin domain; Mif2/CENP-C cupin domain;	IPR025974; IPR011051; IPR014710;		K11497		Cluster 2	12	organic cyclic compound binding; heterocyclic compound binding; DNA binding; binding; nucleic acid binding;	1	Q03188	down	nucl
FGFR1OP	regulation of cellular process; cellular component organization; positive regulation of cell migration; regulation of biological quality; regulation of growth; regulation of cell proliferation; microtubule anchoring; positive regulation of locomotion; single-organism process; positive regulation of cell motility; positive regulation of growth; regulation of cell growth; regulation of cell motilit…	intracellular organelle; intracellular non-membrane-bounded organelle; cytoskeletal part; cytoplasm; intracellular organelle part; intracellular part; cytosol; cell; organelle part; non-membrane-bounded organelle; intracellular membrane-bounded organelle; organelle; cytoskeleton; nucleus; microtubule organizing center; microtubule cytoskeleton; centrosome; cell part; intracellular; perinuclear re…		FGFR1 oncogene partner (FOP), N-terminal dimerisation domain; LisH dimerisation motif;	IPR018993; IPR006594;		K16546		Cluster 2	13	protein tyrosine kinase inhibitor activity; phosphotransferase activity, alcohol group as acceptor; protein dimerization activity; protein tyrosine kinase activity; protein kinase inhibitor activity; protein binding; protein kinase regulator activity; kinase regulator activity; protein kinase activity; enzyme inhibitor activity; identical protein binding; kinase activity; enzyme regulator activit…	1	O95684	up	cyto
CENPQ	cellular component biogenesis; cellular component organization; nucleosome organization; chromatin remodeling; cellular aromatic compound metabolic process; histone exchange; DNA metabolic process; single-organism process; cellular metabolic process; organic substance metabolic process; metabolic process; DNA packaging; DNA replication-independent nucleosome organization; heterocycle metabolic pr…	intracellular organelle; intracellular non-membrane-bounded organelle; cytoplasm; intracellular organelle part; nuclear lumen; intracellular part; cytosol; cell; organelle part; chromosomal part; non-membrane-bounded organelle; membrane-enclosed lumen; intracellular membrane-bounded organelle; organelle; nucleus; nucleoplasm; intracellular organelle lumen; intracellular; cell part; chromosome; ch…	CENP-A NAC-CAD complex;				K11509		Cluster 2	12		1	Q7L2Z9	down	nucl
NEDD1	cellular component organization; mitotic cell cycle; mitosis; organelle fission; single-organism cellular process; single-organism process; organelle organization; nuclear division; cell cycle phase transition; cell cycle process; cell division; cellular process; G2/M transition of mitotic cell cycle; cell cycle; cellular component organization or biogenesis; mitotic cell cycle phase transition;	intracellular organelle; intracellular non-membrane-bounded organelle; cytoskeletal part; cytoplasm; intracellular organelle part; intracellular part; cytosol; cell; organelle part; non-membrane-bounded organelle; organelle; cytoskeleton; microtubule organizing center; microtubule cytoskeleton; centrosome; cell part; intracellular; cytoplasmic part;		WD40/YVTN repeat-like-containing domain; WD40-repeat-containing domain;	IPR017986; IPR015943;		K16547		Cluster 2	13		1	Q8NHV4	down	nucl
DSN1	cell cycle phase; chromosome segregation; mitotic prometaphase; single-organism cellular process; single-organism process; cell cycle process; cell division; cellular process; cell cycle;	intracellular organelle; intracellular non-membrane-bounded organelle; condensed chromosome, centromeric region; intracellular organelle part; cytoplasm; macromolecular complex; intracellular part; cytosol; cell; organelle part; condensed chromosome kinetochore; chromosomal part; non-membrane-bounded organelle; intracellular membrane-bounded organelle; organelle; condensed chromosome; nucleus; in…	Mis12 centromere complex;				K11544		Cluster 2	12		4	Q9H410	down	nucl
OFD1	cellular component biogenesis; single-multicellular organism process; cellular component organization; cellular developmental process; pattern specification process; single-organism process; cilium morphogenesis; cellular component morphogenesis; cilium organization; anatomical structure morphogenesis; determination of left/right symmetry; determination of bilateral symmetry; epithelial cilium mo…	cilium; intracellular organelle; cell projection; microtubule organizing center part; intracellular non-membrane-bounded organelle; cytoskeletal part; intracellular organelle part; cytoplasm; intracellular part; cell projection part; cytosol; cell; organelle part; non-membrane-bounded organelle; intracellular membrane-bounded organelle; organelle; cytoskeleton; nucleus; microtubule organizing cen…		LisH dimerisation motif;	IPR006594;		K16480		Cluster 2	13	tubulin binding; gamma-tubulin binding; protein binding; alpha-tubulin binding; cytoskeletal protein binding; binding;	2	O75665	down	nucl
AZI1	reproduction; developmental process; single-multicellular organism process; mitotic cell cycle; male gamete generation; reproductive process; spermatogenesis; cellular developmental process; sexual reproduction; single-organism cellular process; single-organism process; multicellular organismal process; gamete generation; multicellular organism reproduction; cell differentiation; single organism …	intracellular organelle; intracellular non-membrane-bounded organelle; cytoskeletal part; cytoplasm; intracellular organelle part; intracellular part; cytosol; cell; organelle part; non-membrane-bounded organelle; intracellular membrane-bounded organelle; organelle; cytoskeleton; microtubule organizing center; microtubule cytoskeleton; centrosome; cell part; intracellular; membrane-bounded organe…					K16540		Cluster 2	13		3	Q9UPN4	down	cyto_nucl
CDCA8	cell cycle phase; cellular component organization; single-organism cellular process; M phase; single-organism process; metaphase; chromosome organization; organelle organization; mitotic prometaphase; cell division; mitotic metaphase; cell cycle process; cellular process; cell cycle; cellular component organization or biogenesis;	microtubule organizing center part; cytoplasm; macromolecular complex; intracellular part; cell; organelle part; chromosomal part; non-membrane-bounded organelle; membrane-enclosed lumen; cytoskeleton; microtubule organizing center; intracellular organelle lumen; microtubule cytoskeleton; intracellular; cell part; chromosome; membrane-bounded organelle; organelle lumen; intracellular organelle; c…	Chromosomal passenger complex CPC;	Borealin-like, N-terminal;	IPR018851;		K11514		Cluster 2	12		1	Q53HL2	down	nucl
NSL1	cell cycle phase; chromosome segregation; mitotic prometaphase; single-organism cellular process; single-organism process; cell cycle process; cell division; cellular process; cell cycle;	membrane; intracellular organelle; intracellular non-membrane-bounded organelle; cell periphery; condensed chromosome, centromeric region; intracellular organelle part; cytoplasm; macromolecular complex; intracellular part; cell; cytosol; organelle part; condensed chromosome kinetochore; plasma membrane; chromosomal part; non-membrane-bounded organelle; intracellular membrane-bounded organelle; o…	Mis12 centromere complex;				K11545		Cluster 2	12		1	Q96IY1	up	cyto
NCOR1	cellular component biogenesis; single organism signaling; regulation of stress-activated MAPK cascade; regulation of biological quality; positive regulation of cellular protein metabolic process; leukocyte activation; cell surface receptor signaling pathway; brain development; myeloid cell homeostasis; cellular lipid metabolic process; cellular metabolic process; T cell activation; metabolic proc…	microtubule; cytoplasm; macromolecular complex; transcriptional repressor complex; intracellular part; cell; organelle part; chromosomal part; non-membrane-bounded organelle; cytoskeleton; membrane-enclosed lumen; nucleoplasm; intracellular organelle lumen; microtubule cytoskeleton; nuclear chromosome part; intracellular; cell part; chromosome; nuclear chromatin; membrane-bounded organelle; nucle…	SMAD2-SKI-NCOR complex; NCOR-HDAC3 complex; SMAD3-SKI-NCOR complex; NCOR2 complex; Kaiso-NCOR complex; NCOR complex; SKI-NCOR1-SIN3A-HDAC1 complex; SMAD4-SKI-NCOR complex; NCOR1 complex;	Homeodomain-like; SANT/Myb domain; SANT domain;	IPR001005; IPR009057; IPR017884;	NCOR1; nuclear receptor co-repressor 1	K04650	hsa04919 Thyroid hormone signaling pathway - Homo sapiens (human); hsa05202 Transcriptional misregulation in cancer - Homo sapiens (human);	Cluster 3	9	DNA binding; transcription corepressor activity; chromatin binding; transcription cofactor activity; sequence-specific DNA binding; sequence-specific DNA binding transcription factor activity; heterocyclic compound binding; organic cyclic compound binding; regulatory region DNA binding; regulatory region nucleic acid binding; enzyme regulator activity; transcription regulatory region DNA binding;…	5	O75376	both	nucl
TTF1	transcription initiation from RNA polymerase I promoter; transcription from RNA polymerase I promoter; single-organism process; biosynthetic process; cellular metabolic process; DNA-dependent transcription, termination; termination of RNA polymerase I transcription; regulation of RNA biosynthetic process; metabolic process; macromolecule metabolic process; negative regulation of macromolecule bio…	intracellular organelle; intracellular non-membrane-bounded organelle; intracellular organelle part; nuclear lumen; intracellular part; nucleolus; cell; organelle part; non-membrane-bounded organelle; organelle; intracellular membrane-bounded organelle; membrane-enclosed lumen; nucleoplasm; nucleus; intracellular organelle lumen; cell part; intracellular; membrane-bounded organelle; organelle lum…		Homeodomain-like; Myb-like domain; SANT/Myb domain;	IPR001005; IPR009057; IPR017877;	TTF1; transcription termination factor 1	K15225	hsa04918 Thyroid hormone synthesis - Homo sapiens (human);	Cluster 3	10	organic cyclic compound binding; heterocyclic compound binding; DNA binding; chromatin binding; binding; nucleic acid binding;	1	Q15361	down	nucl
SUDS3	regulation of cell death; single-organism process; biosynthetic process; negative regulation of RNA metabolic process; cellular metabolic process; regulation of RNA biosynthetic process; metabolic process; apoptotic process; negative regulation of macromolecule biosynthetic process; macromolecule metabolic process; protein metabolic process; protein deacetylation; regulation of gene expression; h…	intracellular organelle; intracellular non-membrane-bounded organelle; intracellular organelle part; nuclear lumen; macromolecular complex; intracellular part; cell; histone deacetylase complex; organelle part; chromosomal part; non-membrane-bounded organelle; membrane-enclosed lumen; intracellular membrane-bounded organelle; organelle; Sin3-type complex; nucleoplasm; nucleus; intracellular organ…	SIN3-SAP25 complex; SAP complex; ING2 complex; HCF-1 complex;						Cluster 3	10	protein binding; histone deacetylase binding; binding; enzyme binding;	3	Q9H7L9	up	nucl
SAP30BP	regulation of cellular process; cellular aromatic compound metabolic process; death; regulation of macromolecule metabolic process; regulation of nucleobase-containing compound metabolic process; single-organism process; biosynthetic process; cellular metabolic process; organic substance metabolic process; regulation of RNA biosynthetic process; metabolic process; heterocycle metabolic process; n…	intracellular membrane-bounded organelle; organelle; cytoskeleton; intracellular organelle; nucleus; intermediate filament cytoskeleton; intracellular non-membrane-bounded organelle; cell part; intracellular; intracellular part; membrane-bounded organelle; cell; non-membrane-bounded organelle;							Cluster 3	10		2	Q9UHR5	up	cyto_nucl
HDAC2	single organism signaling; regulation of cell death; hippocampus development; regulation of gliogenesis; positive regulation of biosynthetic process; cellular metabolic process; epidermal cell differentiation; metabolic process; positive regulation of molecular function; epidermis development; embryo development; embryonic morphogenesis; fungiform papilla morphogenesis; regulation of oligodendroc…	cytoplasm; macromolecular complex; transcriptional repressor complex; intracellular part; SWI/SNF superfamily-type complex; cell; histone deacetylase complex; heterochromatin; organelle part; chromosomal part; non-membrane-bounded organelle; membrane-enclosed lumen; nucleoplasm; intracellular organelle lumen; Sin3 complex; nuclear chromosome part; intracellular; cell part; chromosome; nuclear chr…	ESR1-CDK7-CCNH-MNAT1-MTA1-HDAC2 complex; SNF2h-cohesin-NuRD complex; SNF2h-HDAC12 complex; SIN3 complex; mSin3A-HDAC1-HDAC2 complex; NCOR2 complex; MTA1-HDAC core complex; Anti-HDAC2 complex; BRM-SIN3A complex; SIN3-SAP25 complex; NRD complex; BRG1-SIN3A-HDAC containing SWI/SNF remodeling complex I; BRMS1-SIN3-HDAC complex; CoREST-HDAC complex; XFIM complex; Mi2/NuRD complex; MTA1 complex; NCOR-S…	Histone deacetylase domain;	IPR023801;	HDAC1_2; histone deacetylase 1/2 [EC:3.5.1.98]	K06067	hsa04330 Notch signaling pathway - Homo sapiens (human); hsa05200 Pathways in cancer - Homo sapiens (human); hsa05169 Epstein-Barr virus infection - Homo sapiens (human); hsa05031 Amphetamine addiction - Homo sapiens (human); hsa05220 Chronic myeloid leukemia - Homo sapiens (human); hsa05203 Viral carcinogenesis - Homo sapiens (human); hsa04919 Thyroid hormone signaling pathway - Homo sapiens (hu…	Cluster 3	10	DNA binding; NAD-dependent histone deacetylase activity (H3-K14 specific); chromatin DNA binding; NAD-dependent histone deacetylase activity; hydrolase activity; NAD-dependent histone deacetylase activity (H3-K9 specific); chromatin binding; sequence-specific DNA binding; sequence-specific DNA binding transcription factor activity; heterocyclic compound binding; organic cyclic compound binding; h…	1	Q92769	up	cyto
NCOR2	single organism signaling; cell surface receptor signaling pathway; cellular response to transforming growth factor beta stimulus; single-organism process; biosynthetic process; cellular lipid metabolic process; cellular response to growth factor stimulus; negative regulation of RNA metabolic process; cellular metabolic process; regulation of RNA biosynthetic process; signal transduction; metabol…	intracellular organelle; intracellular organelle part; macromolecular complex; nuclear lumen; transcriptional repressor complex; intracellular part; nuclear body; cell; organelle part; membrane-enclosed lumen; organelle; intracellular membrane-bounded organelle; nucleus; nucleoplasm; intracellular organelle lumen; cell part; intracellular; protein complex; membrane-bounded organelle; nucleoplasm …	NCOR-SIN3-HDAC1 complex; SMRT core complex; CBF1-HDAC1-SMRT complex; NCOR-SIN3-RPD3 complex; SMRT complex; NCOR2 complex; HERP1/HEY2-NCOR-SIN3A complex; SMRT-SKIP-CBF1 complex; NCOR-SIN3-HDAC-HESX1 complex;	Homeodomain-like; SANT/Myb domain; SANT domain;	IPR001005; IPR009057; IPR017884;	NCOR2; nuclear receptor co-repressor 2	K06065	hsa04330 Notch signaling pathway - Homo sapiens (human); hsa05169 Epstein-Barr virus infection - Homo sapiens (human);	Cluster 3	9	organic cyclic compound binding; heterocyclic compound binding; DNA binding; transcription corepressor activity; binding; nucleic acid binding; transcription factor binding transcription factor activity; chromatin binding; transcription cofactor activity; protein binding transcription factor activity;	7	Q9Y618	both	nucl
SMARCA5	cellular component biogenesis; single-organism process; biosynthetic process; negative regulation of RNA metabolic process; cellular metabolic process; regulation of RNA biosynthetic process; metabolic process; DNA replication-independent nucleosome organization; nucleosome assembly; cellular component assembly; macromolecular complex assembly; negative regulation of macromolecule biosynthetic pr…	intracellular organelle; intracellular non-membrane-bounded organelle; intracellular organelle part; nuclear lumen; macromolecular complex; intracellular part; nucleolus; SWI/SNF superfamily-type complex; cell; organelle part; chromatin silencing complex; RSF complex; ISWI-type complex; non-membrane-bounded organelle; membrane-enclosed lumen; intracellular membrane-bounded organelle; organelle; c…	ALL-1 supercomplex; SNF2h-cohesin-NuRD complex; SNF2h-HDAC12 complex; WCRF complex; ATP-utilizing chromatin assembly and remodeling factorcomplex; Nucleolar remodeling complex; CEN complex; DNMT3B complex; Remodeling and spacing factorcomplex; HuCHRAC complex; WICH complex; Polycomb repressive complex 1;	ISWI HAND domain; SNF2-related; SLIDE domain; Helicase, C-terminal; Helicase, superfamily 1/2, ATP-binding domain; Homeodomain-like; SANT domain; P-loop containing nucleoside triphosphate hydrolase; DBINO domain; SANT/Myb domain;	IPR015194; IPR020838; IPR027417; IPR017884; IPR000330; IPR001005; IPR009057; IPR015195; IPR014001; IPR001650;		K11654		Cluster 3	10	nucleoside phosphate binding; hydrolase activity, acting on acid anhydrides; hydrolase activity; chromatin binding; ATPase activity; organic cyclic compound binding; heterocyclic compound binding; pyrophosphatase activity; catalytic activity; ribonucleotide binding; binding; purine ribonucleoside binding; anion binding; adenyl ribonucleotide binding; adenyl nucleotide binding; hydrolase activity,…	2	O60264	both	cyto_nucl
HDAC1	single organism signaling; regulation of cell death; blood coagulation; regulation of biological quality; cell surface receptor signaling pathway; hair follicle placode formation; positive regulation of biosynthetic process; negative regulation of androgen receptor signaling pathway; negative regulation of viral transcription; cellular metabolic process; epidermal cell differentiation; metabolic …	cytoplasm; macromolecular complex; transcriptional repressor complex; intracellular part; SWI/SNF superfamily-type complex; cell; organelle part; histone deacetylase complex; chromosomal part; non-membrane-bounded organelle; membrane-enclosed lumen; nucleoplasm; intracellular organelle lumen; Sin3 complex; nuclear chromosome part; intracellular; cell part; chromosome; nuclear chromatin; CHD-type …	HDAC1-associated protein complex; LSD1 complex; SNF2h-cohesin-NuRD complex; SMAD2-SMAD4-FAST1-TGIF-HDAC1 complex, TGFinduced; SIN3 complex; Rb-HDAC1 complex; mSin3A-HDAC1-HDAC2 complex; NCOR2 complex; Anti-HDAC2 complex; TIP5-DNMT-HDAC1 complex; DNMT1-RB1-HDAC1-E2F1 complex; BRM-SIN3A complex; SIN3-SAP25 complex; NRD complex; BRMS1-SIN3-HDAC complex; HDAC1-associated core complex cI; PU.1-SIN3A-H…	Histone deacetylase domain;	IPR023801;	HDAC1_2; histone deacetylase 1/2 [EC:3.5.1.98]	K06067	hsa04330 Notch signaling pathway - Homo sapiens (human); hsa05200 Pathways in cancer - Homo sapiens (human); hsa05169 Epstein-Barr virus infection - Homo sapiens (human); hsa05031 Amphetamine addiction - Homo sapiens (human); hsa05220 Chronic myeloid leukemia - Homo sapiens (human); hsa05203 Viral carcinogenesis - Homo sapiens (human); hsa04919 Thyroid hormone signaling pathway - Homo sapiens (hu…	Cluster 3	10	NAD-dependent histone deacetylase activity (H3-K14 specific); protein binding; hydrolase activity; NAD-dependent histone deacetylase activity (H3-K9 specific); sequence-specific DNA binding transcription factor activity; core promoter binding; heterocyclic compound binding; regulatory region DNA binding; organic cyclic compound binding; histone deacetylase activity (H4-K16 specific); NAD-dependen…	4	Q13547	up	cyto
SMAD2	cellular component biogenesis; single organism signaling; embryonic foregut morphogenesis; posttranscriptional regulation of gene expression; respiratory tube development; chordate embryonic development; positive regulation of biosynthetic process; cellular metabolic process; endoderm development; dorsal/ventral pattern formation; metabolic process; common-partner SMAD protein phosphorylation; ma…	intracellular organelle; activin responsive factor complex; cytoplasm; intracellular organelle part; macromolecular complex; intracellular part; cytosol; transcription factor complex; nuclear transcription factor complex; cell; organelle part; SMAD protein complex; intracellular membrane-bounded organelle; organelle; nucleus; cell part; intracellular; membrane-bounded organelle; protein complex; …	SMAD4-SMAD2-SMAD3 complex; SKI-SMAD2 hexameric complex; SMAD2-SMAD4-FAST1-TGIF-HDAC1 complex, TGFinduced; SMAD2-SKI-NCOR complex; SMAD2-SKI complex; TIF1gamma-SMAD2-SMAD3 complex; SMAD2-SMAD4-FAST1 complex; RSmad complex; SMAD2-SMAD4-FAST1-TGIF complex, TGFinduced; CREBBP-SMAD2-SMAD4 pentameric complex; CREBBP-SMAD2 hexameric complex; PML-SMAD2/3-SARA complex; SMAD2-FAST1 complex; SKI-SMAD2-SMAD4…	SMAD domain-like; MAD homology 1, Dwarfin-type; SMAD domain, Dwarfin-type; MAD homology, MH1; SMAD/FHA domain;	IPR017855; IPR013019; IPR008984; IPR003619; IPR001132;	SMAD2_3; mothers against decapentaplegic homolog 2/3	K04500	hsa05142 Chagas disease (American trypanosomiasis) - Homo sapiens (human); hsa05200 Pathways in cancer - Homo sapiens (human); hsa05220 Chronic myeloid leukemia - Homo sapiens (human); hsa05321 Inflammatory bowel disease (IBD) - Homo sapiens (human); hsa04350 TGF-beta signaling pathway - Homo sapiens (human); hsa04390 Hippo signaling pathway - Homo sapiens (human); hsa04068 FoxO signaling pathway…	Cluster 3	8	DNA binding; double-stranded DNA binding; ion binding; transforming growth factor beta receptor, pathway-specific cytoplasmic mediator activity; chromatin binding; signal transducer activity; sequence-specific DNA binding transcription factor activity; heterocyclic compound binding; organic cyclic compound binding; receptor signaling protein activity; molecular transducer activity; binding; nucle…	1	Q15796	up	mito
PHF12		macromolecular complex; transcriptional repressor complex; intracellular part; cell; histone deacetylase complex; organelle part; chromosomal part; non-membrane-bounded organelle; membrane-enclosed lumen; nucleoplasm; intracellular organelle lumen; intracellular; cell part; Sin3 complex; nuclear chromosome part; chromosome; nuclear chromatin; membrane-bounded organelle; nucleoplasm part; organell…		Zinc finger, PHD-type; Zinc finger, PHD-finger; Zinc finger, FYVE/PHD-type; Forkhead-associated (FHA) domain; Zinc finger, RING/FYVE/PHD-type; SMAD/FHA domain;	IPR008984; IPR001965; IPR013083; IPR011011; IPR000253; IPR019787;				Cluster 3	8	transcription corepressor activity; ion binding; zinc ion binding; transcription cofactor activity; RNA polymerase II transcription cofactor activity; RNA polymerase II transcription factor binding transcription factor activity; transition metal ion binding; binding; phospholipid binding; phosphatidylinositol binding; lipid binding; RNA polymerase II transcription corepressor activity; transcript…	2	Q96QT6	up	nucl
SAP30	regulation of cellular process; cellular aromatic compound metabolic process; regulation of macromolecule metabolic process; regulation of nucleobase-containing compound metabolic process; biosynthetic process; negative regulation of cellular process; negative regulation of cellular metabolic process; negative regulation of biological process; cellular metabolic process; negative regulation of RN…	intracellular organelle; intracellular organelle part; nuclear lumen; macromolecular complex; intracellular part; cell; histone deacetylase complex; organelle part; membrane-enclosed lumen; organelle; intracellular membrane-bounded organelle; nucleoplasm; nucleus; intracellular organelle lumen; cell part; intracellular; membrane-bounded organelle; protein complex; nucleoplasm part; organelle lume…	SIN3-ING1b complex II; ALL-1 supercomplex; ING2 complex; SIN3-HDAC-SAP30-ARID4 complex; SIN3 complex; NCOR2 complex; SIN3-ING1b complex I; SIN3-SAP25 complex; SAP complex; Sin3 complex; BRMS1-SIN3-HDAC complex; HCF-1 complex;	Histone deacetylase complex subunit SAP30 zinc-finger; Histone deacetylase complex subunit SAP30, Sin3 binding domain;	IPR025717; IPR025718;				Cluster 3	10	organic cyclic compound binding; heterocyclic compound binding; DNA binding; transcription corepressor activity; binding; ion binding; nucleic acid binding; transcription factor binding transcription factor activity; cation binding; metal ion binding; transcription cofactor activity; protein binding transcription factor activity;	2	O75446	up	extr
HDAC4	single organism signaling; osteoblast differentiation; positive regulation of cellular protein metabolic process; leukocyte activation; positive regulation of protein sumoylation; negative regulation of skeletal muscle cell differentiation; positive regulation of biosynthetic process; response to interleukin-1; negative regulation of striated muscle cell differentiation; cellular metabolic proces…	myofibril; cytoplasm; macromolecular complex; transcriptional repressor complex; intracellular part; Z disc; cell; I band; histone deacetylase complex; organelle part; non-membrane-bounded organelle; membrane-enclosed lumen; cytoskeleton; nucleoplasm; intracellular organelle lumen; cell part; intracellular; contractile fiber; membrane-bounded organelle; actomyosin; nucleoplasm part; organelle lum…	HDAC4-ERK2 complex; BCL6-HDAC4 complex; G protein complex; HDAC4-ERK1 complex;	Histone deacetylase, glutamine rich N-terminal domain; Histone deacetylase domain; Arb2 domain;	IPR019154; IPR023801; IPR024643;	HDAC4_5; histone deacetylase 4/5 [EC:3.5.1.98]	K11406	hsa05206 MicroRNAs in cancer - Homo sapiens (human); hsa05034 Alcoholism - Homo sapiens (human); hsa05169 Epstein-Barr virus infection - Homo sapiens (human); hsa05203 Viral carcinogenesis - Homo sapiens (human);	Cluster 3	8	NAD-dependent histone deacetylase activity (H3-K14 specific); potassium ion binding; hydrolase activity; NAD-dependent histone deacetylase activity (H3-K9 specific); heterocyclic compound binding; organic cyclic compound binding; histone deacetylase activity (H4-K16 specific); NAD-dependent histone deacetylase activity (H3-K18 specific); catalytic activity; binding; NAD-dependent histone deacetyl…	2	P56524	up	nucl
NCOA1	single organism signaling; positive regulation of neuron differentiation; regulation of cell death; regulation of cellular response to drug; positive regulation of transcription by galactose; cellular developmental process; positive regulation of biosynthetic process; neurogenesis; single-organism process; cellular lipid metabolic process; cellular metabolic process; regulation of RNA biosyntheti…	intracellular organelle; intracellular non-membrane-bounded organelle; intracellular organelle part; nuclear lumen; intracellular part; cell; organelle part; non-membrane-bounded organelle; chromosomal part; membrane-enclosed lumen; intracellular membrane-bounded organelle; organelle; nucleoplasm; nucleus; intracellular organelle lumen; chromatin; nuclear chromosome part; intracellular; cell part…	SRC-1 complex; SRA-SRC-1 ribonucleoprotein complex; p50-p65 NFB-SRC1 complex; NR3C2-UBC9-SRC-1 complex; MR-UBC9-SRC1 complex;	Myc-type, basic helix-loop-helix (bHLH) domain; Nuclear receptor coactivator, interlocking; PAS domain; Nuclear receptor coactivator, Ncoa-type, interlocking; Domain of unknown function DUF1518; Nuclear receptor coactivator Src-1; Steroid receptor coactivator; PAS fold;	IPR008955; IPR014920; IPR013767; IPR009110; IPR000014; IPR011598; IPR014935; IPR010011;	NCOA1; nuclear receptor coactivator 1 [EC:2.3.1.48]	K09101	hsa04919 Thyroid hormone signaling pathway - Homo sapiens (human);	Cluster 3	9	receptor binding; androgen receptor binding; protein binding; hormone receptor binding; chromatin binding; signal transducer activity; N-acetyltransferase activity; heterocyclic compound binding; organic cyclic compound binding; transferase activity, transferring acyl groups; RNA polymerase II transcription coactivator activity; ligand-dependent nuclear receptor transcription coactivator activity…	1	Q15788	up	nucl
SMAD3	cellular component biogenesis; single organism signaling; embryonic foregut morphogenesis; regulation of cell death; gland development; segmentation; posttranscriptional regulation of gene expression; chordate embryonic development; thyroid gland development; positive regulation of biosynthetic process; positive regulation of biomineral tissue development; regulation of defense response; cellular…	membrane; organelle membrane; cell periphery; cytoplasm; macromolecular complex; intracellular part; cell; organelle part; SMAD protein complex; nuclear membrane; intracellular; cell part; organelle inner membrane; membrane-bounded organelle; nuclear inner membrane; intracellular organelle; nuclear envelope; intracellular organelle part; organelle envelope; receptor complex; endomembrane system; …	SMAD3-SMAD4-cJun-cFos complex; SKI-SMAD3-SMAD4 pentameric complex; PIAS3-SMAD3-P300 complex; Ubiquitin E3 ligase; SMAD3-SMAD4-FOXO4 complex; SMURF2-SMAD3-SnoN complex, TGF-dependent; Axin-SMAD3 complex; PML-SMAD2/3-SARA complex; SMAD4-SMAD2-SMAD3 complex; SMAD3-SMAD4-FOXO1 complex; BRCA1-SMAD3 complex; SMAD3-SKI-NCOR complex; RSmad complex; SMAD3-cSKI-SIN3A-HDAC1 complex; SMAD3/4-E2F4/5-p107-DP1 …	SMAD domain-like; MAD homology 1, Dwarfin-type; SMAD domain, Dwarfin-type; MAD homology, MH1; SMAD/FHA domain;	IPR017855; IPR013019; IPR008984; IPR003619; IPR001132;				Cluster 3	8	DNA binding; chromatin DNA binding; transcription regulatory region sequence-specific DNA binding; double-stranded DNA binding; ion binding; protein binding; transforming growth factor beta receptor, pathway-specific cytoplasmic mediator activity; chromatin binding; zinc ion binding; sequence-specific DNA binding; signal transducer activity; core promoter proximal region sequence-specific DNA bin…	1	P84022	up	cyto_nucl
BAZ2A	cellular component biogenesis; single-organism process; biosynthetic process; heterochromatin assembly; cellular metabolic process; negative regulation of RNA metabolic process; heterochromatin assembly involved in chromatin silencing; methylation; regulation of RNA biosynthetic process; protein alkylation; metabolic process; cellular component assembly; protein metabolic process; macromolecule m…	intracellular organelle; rDNA heterochromatin; intracellular non-membrane-bounded organelle; intracellular organelle part; nuclear lumen; macromolecular complex; intracellular part; nucleolus; cell; heterochromatin; organelle part; chromatin silencing complex; chromosomal part; non-membrane-bounded organelle; membrane-enclosed lumen; intracellular membrane-bounded organelle; organelle; nucleus; i…	TIP5-DNMT-HDAC1 complex; Nucleolar remodeling complex;	Zinc finger, PHD-type; DNA-binding domain; DDT domain superfamily; Zinc finger, PHD-finger; Zinc finger, FYVE/PHD-type; DDT domain, subgroup; Methyl-CpG DNA binding; Bromodomain; DDT domain; Zinc finger, RING/FYVE/PHD-type;	IPR004022; IPR001965; IPR001487; IPR018501; IPR018500; IPR013083; IPR016177; IPR011011; IPR001739; IPR019787;		K15224		Cluster 3	10	histone binding; RNA binding; DNA binding; receptor binding; ion binding; protein binding; zinc ion binding; heterocyclic compound binding; organic cyclic compound binding; transition metal ion binding; binding; histone acetyl-lysine binding; nucleic acid binding; ligand-dependent nuclear receptor binding; metal ion binding; cation binding;	4	Q9UIF9	both	nucl
SAP130	single-organism process; biosynthetic process; negative regulation of RNA metabolic process; cellular metabolic process; regulation of RNA biosynthetic process; metabolic process; protein acylation; negative regulation of macromolecule biosynthetic process; protein metabolic process; macromolecule metabolic process; regulation of gene expression; heterocycle biosynthetic process; regulation of ce…	intracellular organelle; SAGA-type complex; intracellular organelle part; nuclear lumen; macromolecular complex; intracellular part; cell; STAGA complex; histone acetyltransferase complex; organelle part; membrane-enclosed lumen; intracellular membrane-bounded organelle; organelle; nucleoplasm; nucleus; intracellular organelle lumen; intracellular; cell part; protein complex; membrane-bounded org…	SIN3-SAP25 complex; SAP complex; ING2 complex; Emerin complex 25; Emerin complex 24;						Cluster 3	10	transcription factor binding transcription factor activity; transcription coactivator activity; transcription cofactor activity; protein binding transcription factor activity;	3	Q9H0E3	up	nucl
MED19		intracellular organelle; intracellular organelle part; nuclear lumen; macromolecular complex; intracellular part; cell; organelle part; membrane-enclosed lumen; organelle; intracellular membrane-bounded organelle; nucleoplasm; nucleus; intracellular organelle lumen; mediator complex; cell part; intracellular; membrane-bounded organelle; protein complex; nucleoplasm part; organelle lumen; nuclear …	Mediator complex; TRAP-SMCC mediator complex;				K15137		Cluster 3	9	transcription factor binding transcription factor activity; RNA polymerase II transcription cofactor activity; RNA polymerase II transcription factor binding transcription factor activity; transcription cofactor activity; protein binding transcription factor activity;	1	A0JLT2	down	nucl
GATAD2A	neural tube formation; blood vessel development; tube formation; chordate embryonic development; neural fold formation; single-organism process; biosynthetic process; negative regulation of RNA metabolic process; cellular metabolic process; methylation; regulation of RNA biosynthetic process; metabolic process; tissue morphogenesis; negative regulation of macromolecule biosynthetic process; macro…	intracellular organelle; intracellular organelle part; macromolecular complex; nuclear lumen; transcriptional repressor complex; intracellular part; SWI/SNF superfamily-type complex; cell; nuclear body; histone deacetylase complex; organelle part; membrane-enclosed lumen; organelle; intracellular membrane-bounded organelle; nucleus; nucleoplasm; intracellular organelle lumen; intracellular; nucle…	HDAC2-asscociated core complex; HDAC1-associated core complex cII;	Zinc finger, NHR/GATA-type; Zinc finger, GATA-type;	IPR013088; IPR000679;				Cluster 3	8	DNA binding; protein binding, bridging; ion binding; protein binding; zinc ion binding; sequence-specific DNA binding; sequence-specific DNA binding transcription factor activity; heterocyclic compound binding; organic cyclic compound binding; transition metal ion binding; binding; nucleic acid binding; nucleic acid binding transcription factor activity; metal ion binding; cation binding; binding…	3	Q86YP4	up	nucl
CHD4	regulation of cellular process; cellular component organization; cellular aromatic compound metabolic process; regulation of macromolecule metabolic process; regulation of nucleobase-containing compound metabolic process; single-organism process; biosynthetic process; cellular metabolic process; organic substance metabolic process; regulation of RNA biosynthetic process; metabolic process; hetero…	intracellular organelle; intracellular non-membrane-bounded organelle; cytoskeletal part; cytoplasm; intracellular organelle part; macromolecular complex; nuclear lumen; transcriptional repressor complex; intracellular part; SWI/SNF superfamily-type complex; cell; histone deacetylase complex; organelle part; non-membrane-bounded organelle; intracellular membrane-bounded organelle; membrane-enclos…	LARC complex; Mi2/NuRD complex; Emerin complex 32; PID complex; NuRD.1 complex; Anti-HDAC2 complex; MTA2 complex; MeCP1 complex; NRD complex; Mi2/NuRD-BCL6-MTA3 complex; ATR-HDAC2-CHD4 complex;	Zinc finger, PHD-type; Zinc finger, PHD-finger; Zinc finger, RING-type; CHD, N-terminal; SNF2-related; Chromo domain/shadow; Helicase, superfamily 1/2, ATP-binding domain; Domain of unknown function DUF1087; CHD, C-terminal 2; Chromo domain-like; Zinc finger, RING/FYVE/PHD-type; P-loop containing nucleoside triphosphate hydrolase; Zinc finger, FYVE/PHD-type; Chromo domain; Helicase, C-terminal; D…	IPR009463; IPR001841; IPR001965; IPR027417; IPR009462; IPR012958; IPR000953; IPR000330; IPR023780; IPR013083; IPR014001; IPR016197; IPR011011; IPR001650; IPR012957; IPR019787;	CHD4; chromodomain-helicase-DNA-binding protein 4 [EC:3.6.4.12]	K11643	hsa05203 Viral carcinogenesis - Homo sapiens (human);	Cluster 3	8	nucleoside phosphate binding; ATP-dependent helicase activity; hydrolase activity, acting on acid anhydrides; hydrolase activity; ATPase activity; organic cyclic compound binding; heterocyclic compound binding; pyrophosphatase activity; catalytic activity; ribonucleotide binding; binding; ATP-dependent DNA helicase activity; purine ribonucleoside binding; cation binding; anion binding; adenyl rib…	2	Q14839	up	nucl
MED24	cellular component biogenesis; single organism signaling; negative regulation of developmental process; cellular developmental process; positive regulation of biosynthetic process; single-organism process; biosynthetic process; cellular metabolic process; regulation of RNA biosynthetic process; metabolic process; signal transduction; cell communication; cellular component assembly; positive regul…	intracellular organelle; intracellular organelle part; nuclear lumen; macromolecular complex; intracellular part; cell; organelle part; membrane-enclosed lumen; organelle; intracellular membrane-bounded organelle; nucleoplasm; nucleus; intracellular organelle lumen; mediator complex; cell part; intracellular; membrane-bounded organelle; protein complex; nucleoplasm part; organelle lumen; nuclear …	Mediator complex; TRAP complex; ARC complex; BRD4 complex; TFTC-type histone acetyl transferase complex; CRSP-Mediator 2 complex; CRSP complex; SMCC complex; PC2 complex; ARC-L complex; DRIP complex;	Mediator complex, subunit Med24, N-terminal;	IPR021429;	MED24; mediator of RNA polymerase II transcription subunit 24	K15167	hsa04919 Thyroid hormone signaling pathway - Homo sapiens (human);	Cluster 3	9	vitamin D receptor binding; thyroid hormone receptor binding; receptor binding; protein binding; hormone receptor binding; transcription cofactor activity; transferase activity, transferring acyl groups other than amino-acyl groups; N-acetyltransferase activity; acetyltransferase activity; N-acyltransferase activity; transferase activity, transferring acyl groups; RNA polymerase II transcription …	2	O75448	down	cyto
SIN3B	single-organism process; biosynthetic process; cellular lipid metabolic process; negative regulation of RNA metabolic process; cellular metabolic process; regulation of RNA biosynthetic process; metabolic process; heart development; macromolecule metabolic process; negative regulation of macromolecule biosynthetic process; skeletal muscle tissue development; lipid metabolic process; developmental…	autosome; intracellular organelle; X chromosome; intracellular non-membrane-bounded organelle; XY body; intracellular organelle part; cytoplasm; sex chromosome; nuclear lumen; intracellular part; cell; organelle part; non-membrane-bounded organelle; membrane-enclosed lumen; organelle; intracellular membrane-bounded organelle; nucleus; nucleoplasm; intracellular organelle lumen; intracellular; cel…	MTA2 complex; NCOR-SIN3-RPD3 complex; BRMS1-SIN3-HDAC complex; NCOR-SIN3-HDAC-HESX1 complex; HCF-1 complex; Anti-HDAC2 complex;	Histone deacetylase interacting;	IPR013194;				Cluster 3	8	transcription factor binding transcription factor activity; transcription corepressor activity; chromatin binding; transcription cofactor activity; protein binding transcription factor activity; binding;	3	O75182	up	nucl
DNMT1	positive regulation of cellular protein metabolic process; cellular metabolic process; metabolic process; response to endogenous stimulus; negative regulation of macromolecule biosynthetic process; macromolecule metabolic process; cellular response to stimulus; heterocycle biosynthetic process; regulation of primary metabolic process; negative regulation of transcription from RNA polymerase II pr…	intracellular organelle; intracellular non-membrane-bounded organelle; intracellular organelle part; intracellular part; cell; organelle part; heterochromatin; non-membrane-bounded organelle; chromosomal part; intracellular membrane-bounded organelle; organelle; nucleus; chromatin; cell part; intracellular; chromosome; chromosome, centromeric region; membrane-bounded organelle; centromeric hetero…	TIP5-DNMT-HDAC1 complex; DNMT1-RB1-HDAC1-E2F1 complex; DAXX-DNMT1-DMAP1 complex; DNMT1-G9a complex; RGS6-DNMT1-DMAP1 complex; DNMT1-G9a-PCNA complex; pRb2/p130-multimolecular complex;	Zinc finger, CXXC-type; DMAP1-binding; Bromo adjacent homology (BAH) domain; DNA (cytosine-5)-methyltransferase 1, replication foci domain;	IPR010506; IPR022702; IPR001025; IPR002857;	DNMT1; DNA (cytosine-5)-methyltransferase 1 [EC:2.1.1.37]	K00558	hsa05206 MicroRNAs in cancer - Homo sapiens (human); hsa01100 Metabolic pathways - Homo sapiens (human); hsa00270 Cysteine and methionine metabolism - Homo sapiens (human);	Cluster 3	10	RNA binding; DNA binding; S-adenosylmethionine-dependent methyltransferase activity; nucleoside phosphate binding; methyltransferase activity; DNA-methyltransferase activity; methyl-CpG binding; ion binding; transferase activity, transferring one-carbon groups; nucleotide binding; zinc ion binding; sequence-specific DNA binding; heterocyclic compound binding; organic cyclic compound binding; tran…	2	P26358	down	mito
SAP30L	regulation of cellular process; cellular aromatic compound metabolic process; regulation of macromolecule metabolic process; regulation of nucleobase-containing compound metabolic process; biosynthetic process; cellular metabolic process; organic substance metabolic process; regulation of RNA biosynthetic process; metabolic process; heterocycle metabolic process; nucleobase-containing compound me…	intracellular organelle; intracellular non-membrane-bounded organelle; intracellular organelle part; nuclear lumen; intracellular part; nucleolus; cell; organelle part; non-membrane-bounded organelle; organelle; intracellular membrane-bounded organelle; membrane-enclosed lumen; nucleus; intracellular organelle lumen; cell part; intracellular; membrane-bounded organelle; organelle lumen; nuclear p…		Histone deacetylase complex subunit SAP30 zinc-finger; Histone deacetylase complex subunit SAP30, Sin3 binding domain;	IPR025717; IPR025718;				Cluster 3	10	organic cyclic compound binding; heterocyclic compound binding; DNA binding; binding; ion binding; nucleic acid binding; cation binding; metal ion binding;	2	Q9HAJ7	up	nucl
SKI	cellular component biogenesis; single organism signaling; regulation of cell death; regulation of gliogenesis; ensheathment of neurons; tube formation; chordate embryonic development; positive regulation of biosynthetic process; cellular metabolic process; Schwann cell development; regulation of fibroblast proliferation; metabolic process; BMP signaling pathway; macromolecular complex assembly; p…	intracellular organelle; intracellular organelle part; cytoplasm; macromolecular complex; nuclear lumen; transcriptional repressor complex; intracellular part; transcription factor complex; nuclear body; cell; organelle part; membrane-enclosed lumen; organelle; intracellular membrane-bounded organelle; nucleus; nucleoplasm; PML body; intracellular organelle lumen; intracellular; cell part; protei…	SMAD3-SMAD4-cSKI, TGF-dependent; SKI-SMAD3-SMAD4 pentameric complex; SKI-SMAD2 hexameric complex; SMAD4-SKI complex; SKI-SMAD3 hexameric complex; SMAD2-SKI-NCOR complex; SMAD2-SKI complex; SMAD3-SKI-NCOR complex; SMAD4-SNO-SKI complex; SKI-NCOR1-SIN3A-HDAC1 complex; SMAD3-SKI complex; SMAD3-cSKI-SIN3A-HDAC1 complex; SMAD4-SKI-NCOR complex; SKI-SMAD2-SMAD4 pentameric complex;	DNA binding domain, putative; c-SKI SMAD4-binding domain; Transforming protein Ski; SAND domain-like;	IPR009061; IPR003380; IPR010919; IPR014890;				Cluster 3	8	transcription corepressor activity; nucleoside phosphate binding; ion binding; histone deacetylase inhibitor activity; nucleotide binding; chromatin binding; zinc ion binding; transcription cofactor activity; enzyme inhibitor activity; heterocyclic compound binding; organic cyclic compound binding; transition metal ion binding; enzyme regulator activity; binding; transcription factor binding tran…	2	P12755	up	nucl
NCOA3	positive regulation of receptor activity; single organism signaling; gland development; reproductive process; positive regulation of biosynthetic process; cellular lipid metabolic process; positive regulation of epithelial cell differentiation; cellular metabolic process; regulation of receptor activity; branching morphogenesis of an epithelial tube; metabolic process; regulation of epidermis dev…	intracellular organelle; intracellular organelle part; cytoplasm; nuclear lumen; intracellular part; cell; organelle part; organelle; intracellular membrane-bounded organelle; membrane-enclosed lumen; nucleoplasm; nucleus; intracellular organelle lumen; intracellular; cell part; membrane-bounded organelle; organelle lumen; nuclear part;	ESR1-RELA-BCL3-NCOA3 complex; Multisubunit ACTR coactivator complex; RSmad complex; IKK-alpha--ER-alpha-AIB1 complex; SRC-3 complex;	Myc-type, basic helix-loop-helix (bHLH) domain; Nuclear receptor coactivator, interlocking; PAS domain; Nuclear receptor coactivator, Ncoa-type, interlocking; Domain of unknown function DUF1518; Nuclear receptor coactivator Src-1; Steroid receptor coactivator; PAS fold;	IPR008955; IPR014920; IPR013767; IPR009110; IPR000014; IPR011598; IPR014935; IPR010011;	NCOA3; nuclear receptor coactivator 3 [EC:2.3.1.48]	K11256	hsa04919 Thyroid hormone signaling pathway - Homo sapiens (human);	Cluster 3	9	thyroid hormone receptor binding; receptor binding; androgen receptor binding; protein binding; hormone receptor binding; chromatin binding; transcription cofactor activity; signal transducer activity; N-acetyltransferase activity; transferase activity, transferring acyl groups other than amino-acyl groups; acetyltransferase activity; N-acyltransferase activity; transferase activity, transferring…	1	Q9Y6Q9	up	nucl
MED18		intracellular organelle; intracellular organelle part; nuclear lumen; macromolecular complex; intracellular part; cell; organelle part; membrane-enclosed lumen; organelle; intracellular membrane-bounded organelle; nucleoplasm; nucleus; intracellular organelle lumen; mediator complex; cell part; intracellular; membrane-bounded organelle; protein complex; nucleoplasm part; organelle lumen; nuclear …	CRSP-Mediator 2 complex; Mediator complex; MED18-MED20-MED29 mediator subcomplex; TRAP-SMCC mediator complex;	Mediator complex, subunit Med18, metazoa/fungi;	IPR019095;		K15135		Cluster 3	9	transcription factor binding transcription factor activity; RNA polymerase II transcription cofactor activity; RNA polymerase II transcription factor binding transcription factor activity; transcription cofactor activity; protein binding transcription factor activity;	1	Q9BUE0	up	cyto
MED12	single organism signaling; cell surface receptor signaling pathway; tube formation; segmentation; chordate embryonic development; positive regulation of biosynthetic process; cellular metabolic process; metabolic process; heart development; intracellular receptor signaling pathway; macromolecule metabolic process; Wnt receptor signaling pathway; embryo development; embryonic morphogenesis; intrac…	intracellular organelle; intracellular organelle part; nuclear lumen; macromolecular complex; intracellular part; cell; organelle part; membrane-enclosed lumen; organelle; intracellular membrane-bounded organelle; nucleoplasm; nucleus; intracellular organelle lumen; mediator complex; cell part; intracellular; membrane-bounded organelle; protein complex; nucleoplasm part; organelle lumen; nuclear …	ARC92-Mediator complex; SMCC complex; Mediator complex; TRAP complex; ARC-L complex; ARC complex; BRD4 complex; DRIP complex; TFTC-type histone acetyl transferase complex;	Mediator complex, subunit Med12, catenin-binding; Mediator complex, subunit Med12, LCEWAV-domain; Mediator complex, subunit Med12;	IPR019035; IPR021990; IPR021989;	MED12; mediator of RNA polymerase II transcription subunit 12	K15162	hsa04919 Thyroid hormone signaling pathway - Homo sapiens (human);	Cluster 3	9	vitamin D receptor binding; thyroid hormone receptor binding; receptor binding; protein binding; hormone receptor binding; chromatin binding; transcription cofactor activity; receptor activity; RNA polymerase II transcription factor binding transcription factor activity; RNA polymerase II transcription cofactor activity; ligand-dependent nuclear receptor transcription coactivator activity; bindin…	1	Q93074	up	plas
MED13L		intracellular organelle; intracellular organelle part; nuclear lumen; macromolecular complex; intracellular part; cell; organelle part; membrane-enclosed lumen; organelle; intracellular membrane-bounded organelle; nucleoplasm; nucleus; intracellular organelle lumen; mediator complex; cell part; intracellular; membrane-bounded organelle; protein complex; nucleoplasm part; organelle lumen; nuclear …	Mediator complex;	Mediator complex, subunit Med13, N-terminal, metazoa/fungi;	IPR021643;	MED13; mediator of RNA polymerase II transcription subunit 13	K15164	hsa04919 Thyroid hormone signaling pathway - Homo sapiens (human);	Cluster 3	9	transcription factor binding transcription factor activity; RNA polymerase II transcription cofactor activity; RNA polymerase II transcription factor binding transcription factor activity; transcription cofactor activity; protein binding transcription factor activity;	1	Q71F56	up	cyto
MED1	branch elongation of an epithelium; single organism signaling; regulation of cell death; gland development; regulation of keratinocyte proliferation; reproductive process; chordate embryonic development; muscle tissue morphogenesis; positive regulation of biosynthetic process; embryonic placenta development; regulation of response to extracellular stimulus; enucleate erythrocyte differentiation; …	intracellular organelle; intracellular non-membrane-bounded organelle; intracellular organelle part; nuclear lumen; macromolecular complex; intracellular part; nucleolus; cell; organelle part; non-membrane-bounded organelle; membrane-enclosed lumen; organelle; intracellular membrane-bounded organelle; nucleoplasm; nucleus; intracellular organelle lumen; mediator complex; cell part; intracellular;…	Mediator complex; TRAP complex; CCNC-CDK8-MED1-MED6-MED7 xcomplex; ARC complex; HES1 promoter-Notch enhancer complex; BRD4 complex; P-TEFb-BRD4-TRAP220 complex; TFTC-type histone acetyl transferase complex; ARC92-Mediator complex; CRSP complex; SMCC complex; ARC-L complex; TRAP-SMCC mediator complex; DRIP complex;	Mediator complex, subunit Med1, metazoa/fungi;	IPR019680;	MED1; mediator of RNA polymerase II transcription subunit 1	K15144	hsa04919 Thyroid hormone signaling pathway - Homo sapiens (human);	Cluster 3	9	receptor activator activity; sequence-specific DNA binding RNA polymerase II transcription factor activity; thyroid hormone receptor binding; receptor binding; protein binding; hormone receptor binding; chromatin binding; sequence-specific DNA binding transcription factor activity; core promoter binding; heterocyclic compound binding; regulatory region DNA binding; organic cyclic compound binding…	9	Q15648	both	nucl
MTA2	positive regulation of biosynthetic process; single-organism process; negative regulation of RNA metabolic process; cellular metabolic process; methylation; regulation of RNA biosynthetic process; metabolic process; positive regulation of metabolic process; positive regulation of nitrogen compound metabolic process; positive regulation of transcription from RNA polymerase II promoter; negative re…	intracellular organelle; intracellular organelle part; nuclear lumen; macromolecular complex; transcriptional repressor complex; intracellular part; transcription factor complex; SWI/SNF superfamily-type complex; cell; organelle part; histone deacetylase complex; membrane-enclosed lumen; intracellular membrane-bounded organelle; organelle; nucleoplasm; nucleus; intracellular organelle lumen; intr…	LARC complex; Mi-2/NuRD-MTA2 complex; ALL-1 supercomplex; HDAC1-associated protein complex; Mi2/NuRD complex; PID complex; SNF2h-cohesin-NuRD complex; HDAC1-associated core complex cII; Anti-HDAC2 complex; MTA2 complex; HDAC2-asscociated core complex; MeCP1 complex;	ELM2 domain; Homeodomain-like; Bromo adjacent homology (BAH) domain; SANT/Myb domain; Zinc finger, GATA-type; SANT domain;	IPR001005; IPR000949; IPR009057; IPR001025; IPR017884; IPR000679;		K11660		Cluster 3	8	DNA binding; ion binding; hydrolase activity; chromatin binding; zinc ion binding; sequence-specific DNA binding; sequence-specific DNA binding transcription factor activity; regulatory region DNA binding; histone deacetylase activity; heterocyclic compound binding; organic cyclic compound binding; regulatory region nucleic acid binding; transition metal ion binding; protein deacetylase activity;…	1	O94776	down	cyto
EIF3B	regulation of cellular process; regulation of gene expression; regulation of cellular biosynthetic process; regulation of primary metabolic process; regulation of macromolecule metabolic process; posttranscriptional regulation of gene expression; regulation of macromolecule biosynthetic process; regulation of cellular metabolic process; regulation of biological process; regulation of cellular pro…	cell part; intracellular; cytoplasm; macromolecular complex; intracellular part; protein complex; cytosol; cell; eukaryotic translation initiation factor 3 complex; cytoplasmic part;	EIF3 core complex; eIF3 complex; EIF3 complex;	Translation initiation factor, beta propellor-like domain; WD40/YVTN repeat-like-containing domain; Nucleotide-binding, alpha-beta plait; RNA recognition motif domain;	IPR000504; IPR013979; IPR012677; IPR015943;	EIF3B; translation initiation factor 3 subunit B	K03253	hsa03013 RNA transport - Homo sapiens (human);	Cluster 4	7	organic cyclic compound binding; heterocyclic compound binding; RNA binding; translation factor activity, nucleic acid binding; protein complex scaffold; nucleoside phosphate binding; binding; nucleic acid binding; translation initiation factor activity; protein binding; nucleotide binding; structural molecule activity; small molecule binding;	2	P55884	up	nucl
SEC61B	establishment of protein localization to organelle; protein import; single-organism process; biosynthetic process; nuclear transport; cellular metabolic process; protein transport; establishment of localization; protein targeting; protein targeting to membrane; metabolic process; establishment of localization in cell; ER-associated protein catabolic process; protein localization to endoplasmic re…	membrane; intracellular organelle; endoplasmic reticulum; nuclear outer membrane-endoplasmic reticulum membrane network; rough endoplasmic reticulum membrane; organelle membrane; rough endoplasmic reticulum; cytoplasm; intracellular organelle part; intrinsic to membrane; macromolecular complex; endomembrane system; intracellular part; endoplasmic reticulum Sec complex; cell; integral to membrane;…	Membrane protein complex;			SEC61B; protein transport protein SEC61 subunit beta	K09481	hsa03060 Protein export - Homo sapiens (human); hsa05110 Vibrio cholerae infection - Homo sapiens (human); hsa04145 Phagosome - Homo sapiens (human); hsa04141 Protein processing in endoplasmic reticulum - Homo sapiens (human);	Cluster 4	6		2	P60468	down	mito
RPL27A	establishment of protein localization to organelle; single-organism process; biosynthetic process; multi-organism cellular process; cellular metabolic process; protein transport; protein complex disassembly; establishment of localization; protein targeting; protein targeting to membrane; metabolic process; establishment of localization in cell; nuclear-transcribed mRNA catabolic process, nonsense…	intracellular organelle; ribosome; intracellular non-membrane-bounded organelle; cytosolic large ribosomal subunit; cytoplasm; intracellular organelle part; macromolecular complex; intracellular part; cell; cytosol; organelle part; non-membrane-bounded organelle; organelle; large ribosomal subunit; intracellular; cell part; ribosomal subunit; cytosolic part; ribonucleoprotein complex; cytoplasmic…	Ribosome, cytoplasmic; Nop56p-associated pre-rRNA complex; 60S ribosomal subunit, cytoplasmic;	Ribosomal protein L18e/L15P;	IPR021131;	RP-L27Ae; large subunit ribosomal protein L27Ae	K02900	hsa03010 Ribosome - Homo sapiens (human);	Cluster 4	7	organic cyclic compound binding; heterocyclic compound binding; RNA binding; binding; nucleic acid binding; structural molecule activity; structural constituent of ribosome;	1	P46776	up	cyto
RPL3	establishment of protein localization to organelle; single-organism process; biosynthetic process; multi-organism cellular process; cellular metabolic process; protein transport; protein complex disassembly; establishment of localization; protein targeting; protein targeting to membrane; metabolic process; establishment of localization in cell; nuclear-transcribed mRNA catabolic process, nonsense…	intracellular organelle; ribosome; intracellular non-membrane-bounded organelle; cytosolic large ribosomal subunit; cytoplasm; intracellular organelle part; nuclear lumen; macromolecular complex; intracellular part; nucleolus; cell; cytosol; organelle part; non-membrane-bounded organelle; membrane-enclosed lumen; intracellular membrane-bounded organelle; organelle; nucleus; intracellular organell…	Ribosome, cytoplasmic; Nop56p-associated pre-rRNA complex; 60S ribosomal subunit, cytoplasmic;	Translation protein, beta-barrel domain;	IPR009000;	RP-L3e; large subunit ribosomal protein L3e	K02925	hsa03010 Ribosome - Homo sapiens (human);	Cluster 4	7	organic cyclic compound binding; heterocyclic compound binding; RNA binding; binding; nucleic acid binding; structural molecule activity; structural constituent of ribosome;	1	P39023	up	cyto
RPS10	establishment of protein localization to organelle; single-organism process; biosynthetic process; multi-organism cellular process; cellular metabolic process; protein transport; protein complex disassembly; establishment of localization; protein targeting; protein targeting to membrane; metabolic process; establishment of localization in cell; nuclear-transcribed mRNA catabolic process, nonsense…	intracellular organelle; ribosome; intracellular non-membrane-bounded organelle; small ribosomal subunit; cytoplasm; intracellular organelle part; nuclear lumen; macromolecular complex; intracellular part; nucleolus; cell; cytosol; organelle part; non-membrane-bounded organelle; membrane-enclosed lumen; intracellular membrane-bounded organelle; organelle; nucleus; intracellular organelle lumen; i…	Ribosome, cytoplasmic; 40S ribosomal subunit, cytoplasmic;	Plectin/S10, N-terminal;	IPR005326;	RP-S10e; small subunit ribosomal protein S10e	K02947	hsa03010 Ribosome - Homo sapiens (human);	Cluster 4	7		1	P46783	up	nucl
SRP72	intracellular transport; cellular component organization; establishment of protein localization to organelle; cellular protein metabolic process; single-organism process; biosynthetic process; cotranslational protein targeting to membrane; response to stimulus; cellular metabolic process; protein transport; organic substance metabolic process; establishment of localization; protein targeting; res…	membrane; intracellular organelle; endoplasmic reticulum; intracellular non-membrane-bounded organelle; cell periphery; signal recognition particle; intracellular organelle part; cytoplasm; macromolecular complex; nuclear lumen; intracellular part; nucleolus; cell; cytosol; organelle part; plasma membrane; non-membrane-bounded organelle; intracellular membrane-bounded organelle; organelle; membra…		Tetratricopeptide-like helical; Signal recognition particle, SRP72 subunit, RNA-binding; Tetratricopeptide repeat-containing domain;	IPR011990; IPR013699; IPR013026;	SRP72; signal recognition particle subunit SRP72	K03108	hsa03060 Protein export - Homo sapiens (human);	Cluster 4	6	organic cyclic compound binding; heterocyclic compound binding; RNA binding; signal recognition particle binding; binding; nucleic acid binding; ribonucleoprotein complex binding; 7S RNA binding;	2	O76094	up	cyto_nucl
EIF2S1	single organism signaling; positive regulation of cellular protein metabolic process; posttranscriptional regulation of gene expression; single-organism process; regulation of translation in response to stress; cellular metabolic process; phosphate-containing compound metabolic process; endoplasmic reticulum unfolded protein response; metabolic process; signal transduction; response to topologica…	cytoplasmic stress granule; intracellular organelle; intracellular non-membrane-bounded organelle; eukaryotic translation initiation factor 2 complex; cytoplasm; macromolecular complex; intracellular part; cytosol; cell; non-membrane-bounded organelle; intracellular membrane-bounded organelle; organelle; nucleus; intracellular; cell part; ribonucleoprotein granule; membrane-bounded organelle; pro…	DNA-PK-Ku-eIF2-NF90-NF45 complex;	Ribosomal protein S1, RNA-binding domain; Translation initiation factor 2, alpha subunit, C-terminal; Nucleic acid-binding, OB-fold; Translation initiation factor 2, alpha subunit, middle domain; RNA-binding domain, S1;	IPR024054; IPR012340; IPR003029; IPR022967; IPR024055;	EIF2S1; translation initiation factor 2 subunit 1	K03237	hsa05162 Measles - Homo sapiens (human); hsa04932 Non-alcoholic fatty liver disease (NAFLD) - Homo sapiens (human); hsa05168 Herpes simplex infection - Homo sapiens (human); hsa05160 Hepatitis C - Homo sapiens (human); hsa04141 Protein processing in endoplasmic reticulum - Homo sapiens (human); hsa03013 RNA transport - Homo sapiens (human); hsa05164 Influenza A - Homo sapiens (human);	Cluster 4	7	organic cyclic compound binding; heterocyclic compound binding; ribosome binding; RNA binding; translation factor activity, nucleic acid binding; binding; nucleic acid binding; translation initiation factor activity; ribonucleoprotein complex binding;	1	P05198	up	cyto
RPL15	establishment of protein localization to organelle; single-organism process; biosynthetic process; multi-organism cellular process; cellular metabolic process; protein transport; protein complex disassembly; establishment of localization; protein targeting; protein targeting to membrane; metabolic process; establishment of localization in cell; nuclear-transcribed mRNA catabolic process, nonsense…	intracellular organelle; ribosome; intracellular non-membrane-bounded organelle; cytosolic large ribosomal subunit; cytoplasm; intracellular organelle part; macromolecular complex; intracellular part; cell; cytosol; organelle part; non-membrane-bounded organelle; organelle; large ribosomal subunit; intracellular; cell part; ribosomal subunit; cytosolic part; ribonucleoprotein complex; cytoplasmic…	TRBP containing complex; Ribosome, cytoplasmic; Nop56p-associated pre-rRNA complex; 60S ribosomal subunit, cytoplasmic;	Ribosomal protein L23/L15e core domain; Ribosomal protein L15e core domain;	IPR012678; IPR024794;	RP-L15e; large subunit ribosomal protein L15e	K02877	hsa03010 Ribosome - Homo sapiens (human);	Cluster 4	7	organic cyclic compound binding; heterocyclic compound binding; RNA binding; binding; nucleic acid binding; structural molecule activity; structural constituent of ribosome;	2	P61313	up	nucl
EIF4B	single organism signaling; insulin receptor signaling pathway; cell surface receptor signaling pathway; posttranscriptional regulation of gene expression; single-organism process; cellular metabolic process; metabolic process; signal transduction; cellular response to peptide; cell communication; organic cyclic compound catabolic process; response to endogenous stimulus; macromolecule metabolic p…	cell part; intracellular; cytoplasm; macromolecular complex; intracellular part; protein complex; cytosol; cell; cytoplasmic part; eukaryotic translation initiation factor 4F complex;		Nucleotide-binding, alpha-beta plait; RNA recognition motif domain;	IPR000504; IPR012677;	EIF4B; translation initiation factor 4B	K03258	hsa04151 PI3K-Akt signaling pathway - Homo sapiens (human); hsa05205 Proteoglycans in cancer - Homo sapiens (human); hsa03013 RNA transport - Homo sapiens (human); hsa04150 mTOR signaling pathway - Homo sapiens (human);	Cluster 4	7	organic cyclic compound binding; heterocyclic compound binding; RNA binding; translation factor activity, nucleic acid binding; nucleoside phosphate binding; binding; nucleic acid binding; translation initiation factor activity; nucleotide binding; small molecule binding;	2	P23588	both	nucl
RPL12	establishment of protein localization to organelle; single-organism process; biosynthetic process; multi-organism cellular process; cellular metabolic process; protein transport; protein complex disassembly; establishment of localization; protein targeting; protein targeting to membrane; metabolic process; establishment of localization in cell; nuclear-transcribed mRNA catabolic process, nonsense…	intracellular organelle; ribosome; intracellular non-membrane-bounded organelle; cytosolic large ribosomal subunit; cytoplasm; intracellular organelle part; macromolecular complex; intracellular part; cell; cytosol; organelle part; non-membrane-bounded organelle; organelle; large ribosomal subunit; intracellular; cell part; ribosomal subunit; cytosolic part; ribonucleoprotein complex; cytoplasmic…	TRBP containing complex; Ribosome, cytoplasmic; Nop56p-associated pre-rRNA complex; 60S ribosomal subunit, cytoplasmic;	Ribosomal protein L11, N-terminal; Ribosomal protein L11, C-terminal;	IPR020783; IPR020784;	RP-L12e; large subunit ribosomal protein L12e	K02870	hsa03010 Ribosome - Homo sapiens (human);	Cluster 4	7	organic cyclic compound binding; heterocyclic compound binding; RNA binding; binding; nucleic acid binding; structural molecule activity; structural constituent of ribosome;	1	P30050	down	cyto
KLHL22	protein ubiquitination; single-organism cellular process; cellular protein metabolic process; single-organism process; protein modification by small protein conjugation or removal; primary metabolic process; cellular metabolic process; organic substance metabolic process; metabolic process; protein modification by small protein conjugation; cellular macromolecule metabolic process; cellular prote…	cell part; intracellular; cullin-RING ubiquitin ligase complex; macromolecular complex; intracellular part; cell; protein complex; ubiquitin ligase complex; Cul3-RING ubiquitin ligase complex;		BTB/Kelch-associated; Kelch-type beta propeller; BTB/POZ; BTB/POZ fold; BTB/POZ-like;	IPR013069; IPR011333; IPR011705; IPR000210; IPR015915;		K10459		Cluster 5	7		1	Q53GT1	up	cyto
SENP3	proteolysis; metabolic process; macromolecule metabolic process; protein metabolic process; primary metabolic process; organic substance metabolic process;	intracellular organelle; intracellular non-membrane-bounded organelle; MLL1/2 complex; intracellular organelle part; cytoplasm; macromolecular complex; nuclear lumen; histone methyltransferase complex; intracellular part; nucleolus; cell; organelle part; non-membrane-bounded organelle; methyltransferase complex; organelle; membrane-enclosed lumen; intracellular membrane-bounded organelle; nucleus…	MLL1-WDR5 complex;				K08593		Cluster 5	7	ubiquitin-specific protease activity; peptidase activity; catalytic activity; peptidase activity, acting on L-amino acid peptides; small conjugating protein-specific protease activity; hydrolase activity; cysteine-type peptidase activity;	2	Q9H4L4	up	cyto_nucl
TAF7	single organism signaling; positive regulation of biosynthetic process; cellular metabolic process; metabolic process; intracellular receptor signaling pathway; macromolecule metabolic process; negative regulation of macromolecule biosynthetic process; intracellular steroid hormone receptor signaling pathway; single-organism transport; polyamine transport; regulation of phosphorylation; cellular …	SAGA-type complex; cytoplasm; macromolecular complex; intracellular part; cell; histone acetyltransferase complex; organelle part; membrane-enclosed lumen; nucleoplasm; intracellular organelle lumen; intracellular; cell part; transcription factor TFIID complex; MLL1 complex; membrane-bounded organelle; nucleoplasm part; organelle lumen; intracellular organelle; nuclear DNA-directed RNA polymerase…	TFIID complex, B-cell specific; TFIID complex; DA complex; DAB complex; TFIID-beta complex; TFTC complex; MLL1-WDR5 complex;	TAFII55 protein, conserved region;	IPR006751;	TAF7; transcription initiation factor TFIID subunit 7	K03132	hsa03022 Basal transcription factors - Homo sapiens (human);	Cluster 5	7	organic cyclic compound binding; regulatory region DNA binding; heterocyclic compound binding; DNA binding; regulatory region nucleic acid binding; transcription regulatory region DNA binding; binding; nucleic acid binding; transcription factor binding transcription factor activity; transcription coactivator activity; transcription cofactor activity; protein binding transcription factor activity;	3	Q15545	up	nucl
RNF2	single-organism process; biosynthetic process; negative regulation of RNA metabolic process; cellular metabolic process; regulation of RNA biosynthetic process; metabolic process; negative regulation of macromolecule biosynthetic process; macromolecule metabolic process; protein metabolic process; embryo development; embryonic morphogenesis; developmental process; regulation of gene expression; m…	sex chromosome; macromolecular complex; intracellular part; nuclear body; cell; heterochromatin; organelle part; chromosomal part; non-membrane-bounded organelle; membrane-enclosed lumen; nucleoplasm; intracellular organelle lumen; nuclear chromosome part; intracellular; cell part; chromosome; nuclear chromatin; MLL1 complex; ubiquitin ligase complex; membrane-bounded organelle; nucleoplasm part;…	hPRC1L complex; BCOR complex; CEN complex; E2F-6 complex; MOF complex; MLL1-WDR5 complex; Polycomb repressive complex 1;	Zinc finger, RING-type; Zinc finger, C3HC4 RING-type; Zinc finger, RING/FYVE/PHD-type;	IPR001841; IPR013083; IPR018957;		K10695		Cluster 5	7	transition metal ion binding; catalytic activity; binding; ion binding; ligase activity; metal ion binding; cation binding; chromatin binding; zinc ion binding;	1	Q99496	up	nucl
ANAPC1	negative regulation of ubiquitin-protein ligase activity; positive regulation of cellular protein metabolic process; positive regulation of ubiquitin-protein ligase activity; negative regulation of cellular component organization; mitosis; single-organism process; regulation of mitotic metaphase/anaphase transition; regulation of cell cycle process; cellular metabolic process; negative regulation…	intracellular organelle; cytoplasm; intracellular organelle part; cullin-RING ubiquitin ligase complex; nuclear lumen; macromolecular complex; intracellular part; cytosol; cell; organelle part; membrane-enclosed lumen; intracellular membrane-bounded organelle; nuclear ubiquitin ligase complex; organelle; nucleoplasm; nucleus; intracellular organelle lumen; cell part; intracellular; anaphase-promo…	Anaphase-promoting complex;			APC1; anaphase-promoting complex subunit 1	K03348	hsa04110 Cell cycle - Homo sapiens (human); hsa05166 HTLV-I infection - Homo sapiens (human); hsa04120 Ubiquitin mediated proteolysis - Homo sapiens (human); hsa04914 Progesterone-mediated oocyte maturation - Homo sapiens (human); hsa04114 Oocyte meiosis - Homo sapiens (human);	Cluster 5	7.82222		2	Q9H1A4	down	plas
PSMD11	cellular component biogenesis; single organism signaling; regulation of cell death; positive regulation of cellular protein metabolic process; positive regulation of ubiquitin-protein ligase activity; regulation of cell cycle process; cellular metabolic process; signal transduction involved in mitotic G1 DNA damage checkpoint; signal transduction involved in mitotic DNA integrity checkpoint; posi…	intracellular organelle; proteasome complex; intracellular organelle part; cytoplasm; macromolecular complex; nuclear lumen; intracellular part; cytosol; cell; organelle part; organelle; intracellular membrane-bounded organelle; membrane-enclosed lumen; nucleoplasm; nucleus; intracellular organelle lumen; proteasome accessory complex; intracellular; cell part; protein complex; membrane-bounded or…	PA700-20S-PA28 complex; PA700 complex;	Tetratricopeptide-like helical; Proteasome component (PCI) domain; PCI/PINT associated module; Winged helix-turn-helix DNA-binding domain;	IPR000717; IPR011991; IPR011990; IPR013143;	PSMD11; 26S proteasome regulatory subunit N6	K03036	hsa03050 Proteasome - Homo sapiens (human); hsa05169 Epstein-Barr virus infection - Homo sapiens (human);	Cluster 5	7.82222		1	O00231	down	cyto
PSMD1	single organism signaling; regulation of cell death; positive regulation of cellular protein metabolic process; positive regulation of ubiquitin-protein ligase activity; regulation of cell cycle process; cellular metabolic process; signal transduction involved in mitotic G1 DNA damage checkpoint; signal transduction involved in mitotic DNA integrity checkpoint; positive regulation of ligase activ…	intracellular organelle; proteasome complex; proteasome regulatory particle; intracellular organelle part; cytoplasm; macromolecular complex; nuclear lumen; intracellular part; cytosol; cell; organelle part; organelle; intracellular membrane-bounded organelle; membrane-enclosed lumen; nucleoplasm; nucleus; intracellular organelle lumen; proteasome accessory complex; intracellular; cell part; prot…	PA700-20S-PA28 complex; PA700 complex;	Armadillo-type fold; Armadillo-like helical;	IPR011989; IPR016024;	PSMD1; 26S proteasome regulatory subunit N2	K03032	hsa03050 Proteasome - Homo sapiens (human); hsa05169 Epstein-Barr virus infection - Homo sapiens (human);	Cluster 5	7.82222	enzyme regulator activity;	2	Q99460	up	cyto
HCFC1	release from viral latency; regulation of biological quality; posttranscriptional regulation of gene expression; single-organism process; biosynthetic process; multi-organism cellular process; negative regulation of RNA metabolic process; cellular metabolic process; regulation of RNA biosynthetic process; metabolic process; histone H4-K5 acetylation; positive regulation of metabolic process; prot…	cytoplasm; neuronal cell body; macromolecular complex; intracellular part; cell; histone acetyltransferase complex; organelle part; membrane-enclosed lumen; nucleoplasm; intracellular organelle lumen; cell part; intracellular; Set1C/COMPASS complex; MLL1 complex; membrane-bounded organelle; neuron part; nucleoplasm part; organelle lumen; intracellular organelle; MLL1/2 complex; intracellular orga…	MLL-HCF complex; MLL1-WDR5 complex; HCF-1 complex;	Galactose oxidase, beta-propeller; Immunoglobulin-like fold; Kelch-type beta propeller; Fibronectin, type III;	IPR015916; IPR013783; IPR003961; IPR015915;	HCFC; host cell factor	K14966	hsa05168 Herpes simplex infection - Homo sapiens (human);	Cluster 5	7	transcription factor binding transcription factor activity; transcription coactivator activity; chromatin binding; transcription cofactor activity; protein binding transcription factor activity; sequence-specific DNA binding transcription factor activity; binding; nucleic acid binding transcription factor activity;	2	P51610	both	nucl
PSMA5	single organism signaling; regulation of cell death; positive regulation of cellular protein metabolic process; positive regulation of ubiquitin-protein ligase activity; regulation of cell cycle process; cellular metabolic process; signal transduction involved in mitotic G1 DNA damage checkpoint; signal transduction involved in mitotic DNA integrity checkpoint; positive regulation of ligase activ…	intracellular organelle; proteasome core complex, alpha-subunit complex; proteasome complex; intracellular organelle part; cytoplasm; macromolecular complex; nuclear lumen; intracellular part; cytosol; cell; organelle part; organelle; intracellular membrane-bounded organelle; membrane-enclosed lumen; nucleoplasm; nucleus; intracellular organelle lumen; intracellular; cell part; proteasome core co…	PA700-20S-PA28 complex; PA28gamma-20S proteasome; 20S proteasome; 26S proteasome; PA28-20S proteasome;	Proteasome alpha-subunit, N-terminal domain;	IPR000426;	PSMA5; 20S proteasome subunit alpha 5 [EC:3.4.25.1]	K02729	hsa03050 Proteasome - Homo sapiens (human);	Cluster 5	7.82222	endopeptidase activity; threonine-type endopeptidase activity; peptidase activity; catalytic activity; threonine-type peptidase activity; peptidase activity, acting on L-amino acid peptides; hydrolase activity;	1	P28066	up	cyto
NUMA1	establishment of mitotic spindle orientation; organelle localization; nucleus organization; single-multicellular organism process; cellular component organization; mitotic anaphase; respiratory tube development; cellular developmental process; spindle localization; single-organism process; establishment of localization; cell differentiation; lung epithelium development; establishment of localizat…	microtubule; cytoplasm; macromolecular complex; intracellular part; cell; organelle part; non-membrane-bounded organelle; cytoskeleton; membrane-enclosed lumen; nucleoplasm; intracellular organelle lumen; microtubule cytoskeleton; cell part; intracellular; chromosome; membrane-bounded organelle; apical part of cell; organelle lumen; intracellular organelle; spindle pole; intracellular non-membran…	NuMA-LGN-G-alpha-i-1 complex;				K16808		Cluster 5	7	structural molecule activity;	5	Q14980	up	mito
SKP2	regulation of signaling; single-organism process; cellular metabolic process; positive regulation of intracellular steroid hormone receptor signaling pathway; response to external stimulus; metabolic process; regulation of cell communication; cell communication; S phase of mitotic cell cycle; cell cycle phase transition; macromolecule metabolic process; protein metabolic process; regulation of ce…	intracellular organelle; intracellular organelle part; cytoplasm; SCF ubiquitin ligase complex; cullin-RING ubiquitin ligase complex; macromolecular complex; nuclear lumen; intracellular part; cytosol; cell; organelle part; organelle; intracellular membrane-bounded organelle; membrane-enclosed lumen; nucleoplasm; nucleus; intracellular organelle lumen; intracellular; cell part; ubiquitin ligase c…	SCF subcomplex; Ubiquitin E3 ligase; p27-cyclinE-Cdk2 - Ubiquitin E3 ligasecomplex; CDH1-SKP2 complex; P-TEFb-SKP2 complex; URI complex;	F-box domain;	IPR001810;	SKP2; F-box and leucine-rich repeat protein 1 (S-phase kinase-associated protein 2)	K03875	hsa05200 Pathways in cancer - Homo sapiens (human); hsa05168 Herpes simplex infection - Homo sapiens (human); hsa05169 Epstein-Barr virus infection - Homo sapiens (human); hsa05203 Viral carcinogenesis - Homo sapiens (human); hsa04068 FoxO signaling pathway - Homo sapiens (human); hsa05222 Small cell lung cancer - Homo sapiens (human); hsa04110 Cell cycle - Homo sapiens (human); hsa04120 Ubiquiti…	Cluster 5	8	ligase activity, forming carbon-nitrogen bonds; acid-amino acid ligase activity; small conjugating protein ligase activity; catalytic activity; ubiquitin-protein ligase activity; ligase activity;	1	Q13309	up	nucl
KANSL1	internal peptidyl-lysine acetylation; cellular component organization; histone modification; cellular protein metabolic process; single-organism process; cellular metabolic process; organic substance metabolic process; peptidyl-lysine modification; metabolic process; histone H4-K5 acetylation; protein acylation; covalent chromatin modification; protein metabolic process; macromolecule metabolic p…	intracellular organelle; MLL1/2 complex; intracellular organelle part; nuclear lumen; macromolecular complex; histone methyltransferase complex; intracellular part; cell; histone acetyltransferase complex; organelle part; methyltransferase complex; membrane-enclosed lumen; organelle; intracellular membrane-bounded organelle; nucleoplasm; nucleus; intracellular organelle lumen; cell part; intracel…	MLL1-WDR5 complex; MSL complex;				K18400		Cluster 5	7		1	Q7Z3B3	down	nucl
KIF4A	blood coagulation; regulation of biological quality; cellular developmental process; neuron development; cellular component morphogenesis; neurogenesis; single-organism process; establishment of localization; response to wounding; response to external stimulus; microtubule-based transport; establishment of localization in cell; cell part morphogenesis; cell projection morphogenesis; antigen proce…	microtubule; cytoplasm; macromolecular complex; intracellular part; cell; organelle part; non-membrane-bounded organelle; membrane-enclosed lumen; cytoskeleton; intracellular organelle lumen; microtubule cytoskeleton; intracellular; cell part; chromosome; membrane-bounded organelle; organelle lumen; intracellular organelle; intracellular non-membrane-bounded organelle; cytoskeletal part; intracel…	DNMT3B complex;	Kinesin, motor domain; P-loop containing nucleoside triphosphate hydrolase;	IPR027417; IPR001752;		K10395		Cluster 5	7	DNA binding; ATP binding; motor activity; nucleoside phosphate binding; nucleoside binding; ion binding; hydrolase activity, acting on acid anhydrides; hydrolase activity; nucleotide binding; nucleoside-triphosphatase activity; organic cyclic compound binding; heterocyclic compound binding; ribonucleoside binding; pyrophosphatase activity; catalytic activity; ribonucleotide binding; binding; nucl…	1	O95239	down	nucl
CDC23	positive regulation of cellular protein metabolic process; positive regulation of ubiquitin-protein ligase activity; regulation of cell cycle process; cellular metabolic process; negative regulation of metaphase/anaphase transition of cell cycle; positive regulation of ligase activity; metabolic process; spindle checkpoint; positive regulation of molecular function; metaphase/anaphase transition …	intracellular organelle; cytoplasm; intracellular organelle part; cullin-RING ubiquitin ligase complex; nuclear lumen; macromolecular complex; intracellular part; cytosol; cell; organelle part; membrane-enclosed lumen; intracellular membrane-bounded organelle; nuclear ubiquitin ligase complex; organelle; nucleoplasm; nucleus; intracellular organelle lumen; cell part; intracellular; anaphase-promo…	Anaphase-promoting complex;	Tetratricopeptide-like helical; Tetratricopeptide repeat-containing domain; Cdc23;	IPR011990; IPR007192; IPR013026;	APC8; anaphase-promoting complex subunit 8	K03355	hsa04110 Cell cycle - Homo sapiens (human); hsa05166 HTLV-I infection - Homo sapiens (human); hsa04120 Ubiquitin mediated proteolysis - Homo sapiens (human); hsa04914 Progesterone-mediated oocyte maturation - Homo sapiens (human); hsa04114 Oocyte meiosis - Homo sapiens (human);	Cluster 5	7.82222	ligase activity, forming carbon-nitrogen bonds; acid-amino acid ligase activity; small conjugating protein ligase activity; catalytic activity; ubiquitin-protein ligase activity; ligase activity;	2	Q9UJX2	down	extr
MCRS1	single-organism process; biosynthetic process; cellular metabolic process; regulation of RNA biosynthetic process; metabolic process; histone H4-K5 acetylation; protein acylation; protein metabolic process; macromolecule metabolic process; DNA recombination; regulation of gene expression; cellular response to stimulus; heterocycle biosynthetic process; regulation of cellular biosynthetic process;…	cytoplasm; INO80-type complex; macromolecular complex; intracellular part; SWI/SNF superfamily-type complex; cell; organelle part; histone acetyltransferase complex; chromosomal part; non-membrane-bounded organelle; membrane-enclosed lumen; nucleoplasm; intracellular organelle lumen; nuclear chromosome part; intracellular; cell part; chromosome; nuclear chromatin; MLL1 complex; membrane-bounded o…	DIPA-MCRS1 complex; MLL1-WDR5 complex; INO80 chromatin remodeling complex;	Microspherule protein, N-terminal domain; Forkhead-associated (FHA) domain; SMAD/FHA domain;	IPR008984; IPR025999; IPR000253;	MCRS1; microspherule protein 1	K11674	hsa05168 Herpes simplex infection - Homo sapiens (human);	Cluster 5	7		1	Q96EZ8	down	nucl
ANAPC2	single organism signaling; regulation of biological quality; positive regulation of cellular protein metabolic process; positive regulation of ubiquitin-protein ligase activity; regulation of cell cycle process; cellular metabolic process; neurological system process; negative regulation of metaphase/anaphase transition of cell cycle; regulation of synapse organization; regulation of protein seri…	intracellular organelle; cytoplasm; intracellular organelle part; cullin-RING ubiquitin ligase complex; nuclear lumen; macromolecular complex; intracellular part; cytosol; cell; organelle part; membrane-enclosed lumen; intracellular membrane-bounded organelle; nuclear ubiquitin ligase complex; organelle; nucleoplasm; nucleus; intracellular organelle lumen; cell part; intracellular; anaphase-promo…	Anaphase-promoting complex;	Cullin, N-terminal; Cullin homology; Anaphase-promoting complex subunit 2, C-terminal; Winged helix-turn-helix DNA-binding domain;	IPR011991; IPR016158; IPR014786; IPR001373;	APC2; anaphase-promoting complex subunit 2	K03349	hsa04110 Cell cycle - Homo sapiens (human); hsa05166 HTLV-I infection - Homo sapiens (human); hsa04120 Ubiquitin mediated proteolysis - Homo sapiens (human); hsa04914 Progesterone-mediated oocyte maturation - Homo sapiens (human); hsa04114 Oocyte meiosis - Homo sapiens (human);	Cluster 5	7.82222	ligase activity, forming carbon-nitrogen bonds; acid-amino acid ligase activity; small conjugating protein ligase activity; catalytic activity; ubiquitin-protein ligase activity; ligase activity;	3	Q9UJX6	down	cyto
PSMC1	single organism signaling; regulation of cell death; positive regulation of cellular protein metabolic process; positive regulation of ubiquitin-protein ligase activity; regulation of cell cycle process; cellular metabolic process; signal transduction involved in mitotic G1 DNA damage checkpoint; signal transduction involved in mitotic DNA integrity checkpoint; positive regulation of ligase activ…	intracellular organelle; proteasome complex; intracellular organelle part; cytoplasm; macromolecular complex; nuclear lumen; intracellular part; cytosol; cell; organelle part; organelle; intracellular membrane-bounded organelle; membrane-enclosed lumen; nucleoplasm; nucleus; intracellular organelle lumen; proteasome accessory complex; intracellular; cell part; protein complex; membrane-bounded or…	PA700-20S-PA28 complex; PA700 complex; 26S proteasome;	AAA+ ATPase domain; ATPase, AAA-type, core; P-loop containing nucleoside triphosphate hydrolase;	IPR003959; IPR003593; IPR027417;	PSMC1; 26S proteasome regulatory subunit T2	K03062	hsa03050 Proteasome - Homo sapiens (human); hsa05169 Epstein-Barr virus infection - Homo sapiens (human); hsa05203 Viral carcinogenesis - Homo sapiens (human);	Cluster 5	7.82222	ATP binding; nucleoside phosphate binding; nucleoside binding; ion binding; hydrolase activity, acting on acid anhydrides; hydrolase activity; nucleotide binding; nucleoside-triphosphatase activity; ATPase activity; organic cyclic compound binding; heterocyclic compound binding; ribonucleoside binding; pyrophosphatase activity; catalytic activity; ribonucleotide binding; binding; purine ribonucle…	1	P62191	up	cyto_nucl
CUL3	single organism signaling; cellular component biogenesis; COPII vesicle coating; cell surface receptor signaling pathway; chordate embryonic development; cellular component morphogenesis; cellular metabolic process; actin cytoskeleton organization; metabolic process; macromolecular complex assembly; vesicle targeting, to, from or within Golgi; cell cycle phase transition; macromolecule metabolic …	polar microtubule; intracellular organelle; spindle pole; microtubule; intracellular non-membrane-bounded organelle; cytoskeletal part; intracellular organelle part; cytoplasm; cullin-RING ubiquitin ligase complex; macromolecular complex; intracellular part; cell; spindle; organelle part; Cul3-RING ubiquitin ligase complex; spindle microtubule; non-membrane-bounded organelle; cytoskeleton; intrac…	Ubiquitin E3 ligase; CAND1-CUL3-RBX1 complex;	Cullin, N-terminal; Cullin protein, neddylation domain; Cullin repeat-like-containing domain; Cullin homology; Winged helix-turn-helix DNA-binding domain;	IPR011991; IPR019559; IPR016158; IPR001373; IPR016159;	CUL3; cullin 3	K03869	hsa04120 Ubiquitin mediated proteolysis - Homo sapiens (human);	Cluster 5	7		1	Q13618	up	nucl
MLL	cellular component biogenesis; positive regulation of cellular response to drug; positive regulation of biosynthetic process; cellular metabolic process; protein alkylation; metabolic process; macromolecular complex assembly; regulation of localization; positive regulation of molecular function; macromolecule metabolic process; protein metabolic process; embryo development; heterocycle biosynthet…	intracellular organelle; MLL1/2 complex; intracellular organelle part; nuclear lumen; macromolecular complex; histone methyltransferase complex; intracellular part; cell; organelle part; methyltransferase complex; membrane-enclosed lumen; intracellular membrane-bounded organelle; organelle; nucleoplasm; nucleus; intracellular organelle lumen; intracellular; cell part; MLL1 complex; protein comple…	ALL-1 supercomplex; MLL-HCF complex; MOF complex; MLL1-WDR5 complex;	Zinc finger, PHD-type; Zinc finger, CXXC-type; Zinc finger, PHD-finger; Post-SET domain; Zinc finger, FYVE/PHD-type; Bromodomain; FY-rich, C-terminal; FY-rich, N-terminal; Zinc finger, RING/FYVE/PHD-type; SET domain;	IPR001214; IPR001965; IPR003889; IPR003888; IPR003616; IPR001487; IPR013083; IPR011011; IPR002857; IPR019787;	MLL1; histone-lysine N-methyltransferase MLL1 [EC:2.1.1.43]	K09186	hsa00310 Lysine degradation - Homo sapiens (human); hsa05202 Transcriptional misregulation in cancer - Homo sapiens (human);	Cluster 5	7	S-adenosylmethionine-dependent methyltransferase activity; methyltransferase activity; unmethylated CpG binding; protein dimerization activity; protein-lysine N-methyltransferase activity; protein binding; sequence-specific DNA binding transcription factor activity; histone-lysine N-methyltransferase activity; regulatory region DNA binding; heterocyclic compound binding; organic cyclic compound b…	7	Q03164	up	nucl
PELP1	heterocycle biosynthetic process; cellular aromatic compound metabolic process; nucleobase-containing compound biosynthetic process; organic cyclic compound metabolic process; nitrogen compound metabolic process; RNA biosynthetic process; biosynthetic process; primary metabolic process; organic substance biosynthetic process; cellular metabolic process; cellular biosynthetic process; organic subs…	intracellular organelle; MLL1/2 complex; intracellular organelle part; cytoplasm; macromolecular complex; nuclear lumen; histone methyltransferase complex; intracellular part; cell; organelle part; methyltransferase complex; organelle; membrane-enclosed lumen; intracellular membrane-bounded organelle; nucleus; nucleoplasm; intracellular organelle lumen; intracellular; cell part; MLL1 complex; pro…	MLL1-WDR5 complex;	Armadillo-type fold; Uncharacterised domain NUC202;	IPR016024; IPR012980;		K16913		Cluster 5	7		2	Q8IZL8	up	cyto
SKA3	regulation of cellular process; regulation of microtubule cytoskeleton organization; cellular component organization; mitotic cell cycle; chromosome segregation; mitosis; organelle fission; single-organism cellular process; regulation of organelle organization; single-organism process; regulation of microtubule polymerization or depolymerization; regulation of microtubule-based process; regulatio…	intracellular organelle; microtubule; intracellular non-membrane-bounded organelle; cytoskeletal part; condensed chromosome, centromeric region; cytoplasm; intracellular organelle part; macromolecular complex; intracellular part; cell; spindle; condensed chromosome outer kinetochore; organelle part; condensed chromosome kinetochore; spindle microtubule; chromosomal part; non-membrane-bounded orga…							Cluster 5	7		1	Q8IX90	down	nucl
PHC3	developmental process; single-multicellular organism process; single-organism process; multicellular organismal development; multicellular organismal process;	intracellular organelle; intracellular non-membrane-bounded organelle; intracellular organelle part; macromolecular complex; intracellular part; cell; actin cytoskeleton; organelle part; non-membrane-bounded organelle; cytoskeleton; organelle; intracellular membrane-bounded organelle; nucleus; intracellular; cell part; PRC1 complex; PcG protein complex; membrane-bounded organelle; protein complex…	Polycomb repressive complex 1;	Sterile alpha motif domain; Zinc finger, FCS-type; Sterile alpha motif/pointed domain; Sterile alpha motif, type 1;	IPR013761; IPR001660; IPR012313; IPR021129;		K11458		Cluster 6	4.8	organic cyclic compound binding; heterocyclic compound binding; DNA binding; transition metal ion binding; binding; ion binding; nucleic acid binding; metal ion binding; cation binding; zinc ion binding;	3	Q8NDX5	up	nucl
CBX4	regulation of cell death; single-organism process; biosynthetic process; cellular metabolic process; negative regulation of RNA metabolic process; regulation of RNA biosynthetic process; metabolic process; macromolecule metabolic process; protein metabolic process; negative regulation of macromolecule biosynthetic process; regulation of gene expression; heterocycle biosynthetic process; regulatio…	intracellular organelle; intracellular organelle part; cytoplasm; macromolecular complex; nuclear lumen; intracellular part; nuclear body; cell; organelle part; intracellular membrane-bounded organelle; organelle; membrane-enclosed lumen; nucleoplasm; nucleus; intracellular organelle lumen; nuclear speck; intracellular; cell part; PRC1 complex; PcG protein complex; protein complex; membrane-bound…	CtBP complex; Polycomb repressive complex; Polycomb repressive complex 1;	Chromo domain/shadow; Chromo domain; Chromo domain-like; Chromo domain subgroup;	IPR017984; IPR023780; IPR016197; IPR000953;		K11452		Cluster 6	4.8	DNA binding; RNA binding; transcription corepressor activity; ligase activity; protein binding; chromatin binding; transcription cofactor activity; SUMO binding; small conjugating protein binding; single-stranded RNA binding; regulatory region DNA binding; heterocyclic compound binding; organic cyclic compound binding; regulatory region nucleic acid binding; catalytic activity; transcription regu…	1	O00257	up	nucl
CBX8	single-organism process; biosynthetic process; negative regulation of RNA metabolic process; cellular metabolic process; regulation of RNA biosynthetic process; metabolic process; negative regulation of macromolecule biosynthetic process; macromolecule metabolic process; protein metabolic process; regulation of gene expression; heterocycle biosynthetic process; regulation of cellular biosynthetic…	intracellular organelle; intracellular non-membrane-bounded organelle; intracellular organelle part; macromolecular complex; nuclear lumen; intracellular part; cell; organelle part; heterochromatin; chromosomal part; non-membrane-bounded organelle; intracellular membrane-bounded organelle; organelle; membrane-enclosed lumen; nucleus; intracellular organelle lumen; chromatin; nuclear chromosome pa…	CEN complex; AFF1-MLLT1-CBX8 complex; Polycomb repressive complex 1;	Chromo domain/shadow; Chromo domain; Chromo domain-like;	IPR023780; IPR016197; IPR000953;		K11455		Cluster 6	4.8	histone binding; RNA binding; small conjugating protein ligase activity; methylated histone residue binding; ligase activity; protein binding; acid-amino acid ligase activity; single-stranded RNA binding; heterocyclic compound binding; organic cyclic compound binding; ligase activity, forming carbon-nitrogen bonds; catalytic activity; binding; nucleic acid binding; ubiquitin-protein ligase activi…	1	Q9HC52	down	nucl
SCML2	cellular aromatic compound metabolic process; biosynthetic process; cellular metabolic process; organic substance metabolic process; anatomical structure morphogenesis; metabolic process; heterocycle metabolic process; nucleobase-containing compound metabolic process; aromatic compound biosynthetic process; cellular nitrogen compound metabolic process; macromolecule metabolic process; macromolecu…	organelle; intracellular organelle; intracellular membrane-bounded organelle; nucleus; cell part; intracellular; intracellular organelle part; macromolecular complex; intracellular part; PcG protein complex; protein complex; cell; membrane-bounded organelle; organelle part; nuclear part;		Sterile alpha motif domain; Sterile alpha motif/pointed domain; Sterile alpha motif, type 1;	IPR013761; IPR001660; IPR021129;		K11465		Cluster 6	6	organic cyclic compound binding; heterocyclic compound binding; DNA binding; binding; nucleic acid binding transcription factor activity; nucleic acid binding; sequence-specific DNA binding transcription factor activity;	1	Q9UQR0	up	nucl
CBX6	single-organism process; biosynthetic process; cellular metabolic process; negative regulation of RNA metabolic process; regulation of RNA biosynthetic process; metabolic process; macromolecule metabolic process; negative regulation of macromolecule biosynthetic process; regulation of gene expression; heterocycle biosynthetic process; regulation of cellular biosynthetic process; regulation of pri…	intracellular organelle; intracellular non-membrane-bounded organelle; intracellular organelle part; macromolecular complex; intracellular part; cell; organelle part; heterochromatin; chromosomal part; non-membrane-bounded organelle; organelle; intracellular membrane-bounded organelle; nucleus; chromatin; intracellular; cell part; chromosome; PcG protein complex; protein complex; membrane-bounded…		Chromo domain/shadow; Chromo domain; Chromo domain-like; Chromo domain subgroup;	IPR017984; IPR023780; IPR016197; IPR000953;		K11453		Cluster 6	6	organic cyclic compound binding; heterocyclic compound binding; RNA binding; binding; single-stranded RNA binding; nucleic acid binding;	1	O95503	up	nucl
MOV10	single organism signaling; cell surface receptor signaling pathway; posttranscriptional regulation of gene expression; posttranscriptional gene silencing by RNA; single-organism process; biosynthetic process; cellular metabolic process; regulation of RNA biosynthetic process; signal transduction; metabolic process; cell communication; macromolecule metabolic process; Notch signaling pathway; RNA …	intracellular organelle; intracellular non-membrane-bounded organelle; cytoplasmic mRNA processing body; cytoplasm; macromolecular complex; intracellular part; cytosol; cell; non-membrane-bounded organelle; organelle; intracellular; cell part; ribonucleoprotein granule; ribonucleoprotein complex; cytoplasmic part;	TRBP containing complex; Spliceosome;	P-loop containing nucleoside triphosphate hydrolase;	IPR027417;		K18422		Cluster 6	5	RNA binding; ATP binding; nucleoside phosphate binding; helicase activity; nucleoside binding; ion binding; hydrolase activity, acting on acid anhydrides; hydrolase activity; nucleotide binding; nucleoside-triphosphatase activity; organic cyclic compound binding; heterocyclic compound binding; ribonucleoside binding; pyrophosphatase activity; catalytic activity; ribonucleotide binding; binding; n…	2	Q9HCE1	up	cyto
NFRKB	regulation of cellular process; cellular response to stress; cellular aromatic compound metabolic process; regulation of macromolecule metabolic process; DNA metabolic process; regulation of nucleobase-containing compound metabolic process; single-organism process; biosynthetic process; response to stimulus; cellular metabolic process; organic substance metabolic process; response to wounding; re…	intracellular organelle; DNA helicase complex; intracellular non-membrane-bounded organelle; Ino80 complex; intracellular organelle part; INO80-type complex; nuclear lumen; macromolecular complex; intracellular part; cell; SWI/SNF superfamily-type complex; organelle part; chromosomal part; non-membrane-bounded organelle; organelle; membrane-enclosed lumen; intracellular membrane-bounded organelle…	INO80 chromatin remodeling complex;	NFRKB winged helix-like domain;	IPR025220;		K11671		Cluster 7	5	organic cyclic compound binding; heterocyclic compound binding; DNA binding; binding; nucleic acid binding;	5	Q6P4R8	both	nucl
EP400	internal peptidyl-lysine acetylation; cellular component organization; internal protein amino acid acetylation; histone H2A acetylation; peptidyl-lysine acetylation; histone modification; single-organism cellular process; cellular protein metabolic process; single-organism process; histone H4 acetylation; primary metabolic process; cellular metabolic process; chromatin modification; organic subst…	intracellular organelle; intracellular organelle part; nuclear lumen; macromolecular complex; intracellular part; nuclear body; cell; H4/H2A histone acetyltransferase complex; histone acetyltransferase complex; organelle part; membrane-enclosed lumen; intracellular membrane-bounded organelle; NuA4 histone acetyltransferase complex; organelle; nucleoplasm; nucleus; intracellular organelle lumen; n…	NuA4/Tip60 HAT complex; DMAP1-associated complex; p400-associated complex; NuA4/Tip60-HAT complex A;	Helicase, C-terminal; Helicase, superfamily 1/2, ATP-binding domain; Helicase/SANT-associated, DNA binding; Myb-like domain; SNF2-related; HAS subgroup; SANT/Myb domain; P-loop containing nucleoside triphosphate hydrolase;	IPR027417; IPR013999; IPR014012; IPR017877; IPR000330; IPR001005; IPR014001; IPR001650;		K11320		Cluster 7	5	DNA binding; ATP binding; nucleoside phosphate binding; helicase activity; nucleoside binding; ion binding; hydrolase activity, acting on acid anhydrides; hydrolase activity; chromatin binding; nucleotide binding; nucleoside-triphosphatase activity; organic cyclic compound binding; heterocyclic compound binding; ribonucleoside binding; pyrophosphatase activity; catalytic activity; ribonucleotide …	1	Q96L91	down	nucl
INO80	cellular component biogenesis; regulation of G1/S transition of mitotic cell cycle; mitosis; positive regulation of biosynthetic process; cellular response to UV; single-organism process; regulation of DNA-dependent DNA replication; regulation of cell cycle process; cellular metabolic process; positive regulation of growth; regulation of cell growth; regulation of RNA biosynthetic process; sister…	microtubule; INO80-type complex; macromolecular complex; intracellular part; cell; SWI/SNF superfamily-type complex; organelle part; chromosomal part; non-membrane-bounded organelle; cytoskeleton; membrane-enclosed lumen; intracellular organelle lumen; microtubule cytoskeleton; nuclear chromosome part; intracellular; cell part; chromosome; nuclear chromatin; membrane-bounded organelle; organelle …	INO80 chromatin remodeling complex;	Helicase, C-terminal; Helicase, superfamily 1/2, ATP-binding domain; SNF2-related; DBINO domain; P-loop containing nucleoside triphosphate hydrolase;	IPR014001; IPR020838; IPR027417; IPR001650; IPR000330;		K11665		Cluster 7	5	nucleoside phosphate binding; hydrolase activity, acting on acid anhydrides; hydrolase activity; protein binding; alpha-tubulin binding; ATPase activity; organic cyclic compound binding; heterocyclic compound binding; pyrophosphatase activity; cytoskeletal protein binding; catalytic activity; ribonucleotide binding; binding; purine ribonucleoside binding; anion binding; adenyl ribonucleotide bind…	1	Q9ULG1	down	nucl
BRD8	internal peptidyl-lysine acetylation; regulation of cellular process; single organism signaling; cellular component organization; regulation of growth; histone H2A acetylation; cell surface receptor signaling pathway; histone modification; cellular protein metabolic process; single-organism process; response to stimulus; cellular metabolic process; organic substance metabolic process; peptidyl-ly…	intracellular organelle; intracellular organelle part; cytoplasm; macromolecular complex; nuclear lumen; intracellular part; cell; H4/H2A histone acetyltransferase complex; organelle part; histone acetyltransferase complex; mitochondrion; NuA4 histone acetyltransferase complex; membrane-enclosed lumen; intracellular membrane-bounded organelle; organelle; nucleus; nucleoplasm; intracellular organe…	NuA4/Tip60 HAT complex; DMAP1-associated complex; NuA4/Tip60-HAT complex A;	Bromodomain;	IPR001487;		K11321		Cluster 7	5	signaling receptor activity; sequence-specific DNA binding RNA polymerase II transcription factor activity; molecular transducer activity; receptor activity; ligand-activated sequence-specific DNA binding RNA polymerase II transcription factor activity; nucleic acid binding transcription factor activity; thyroid hormone receptor activity; signal transducer activity; sequence-specific DNA binding …	1	Q9H0E9	up	nucl
WHSC2	negative regulation of transcription elongation from RNA polymerase II promoter; positive regulation of biosynthetic process; single-organism process; biosynthetic process; multi-organism cellular process; DNA-dependent transcription, elongation; cellular metabolic process; negative regulation of RNA metabolic process; regulation of RNA biosynthetic process; metabolic process; positive regulation…	intracellular organelle; intracellular organelle part; nuclear lumen; macromolecular complex; intracellular part; cell; organelle part; membrane-enclosed lumen; intracellular membrane-bounded organelle; organelle; nucleoplasm; nucleus; intracellular organelle lumen; cell part; intracellular; NELF complex; transcription elongation factor complex; membrane-bounded organelle; protein complex; nucleo…	NELF complex;				K15179		Cluster 8	4.7619	chromatin binding; binding;	1	Q9H3P2	up	nucl
COBRA1	positive regulation of biosynthetic process; biosynthetic process; multi-organism cellular process; DNA-dependent transcription, elongation; cellular metabolic process; negative regulation of RNA metabolic process; regulation of RNA biosynthetic process; metabolic process; positive regulation of metabolic process; positive regulation of nitrogen compound metabolic process; macromolecule metabolic…	intracellular organelle; intracellular organelle part; cytoplasm; macromolecular complex; nuclear lumen; intracellular part; cell; organelle part; membrane-enclosed lumen; intracellular membrane-bounded organelle; organelle; nucleoplasm; nucleus; intracellular organelle lumen; intracellular; cell part; NELF complex; transcription elongation factor complex; membrane-bounded organelle; protein comp…	NELF complex;				K15180		Cluster 8	4.7619		1	Q8WX92	up	nucl
TCEA1	regulation of biological quality; myeloid cell homeostasis; nucleotide-excision repair; cellular developmental process; positive regulation of biosynthetic process; single-organism process; biosynthetic process; multi-organism cellular process; DNA-dependent transcription, elongation; cellular metabolic process; regulation of RNA biosynthetic process; erythrocyte homeostasis; metabolic process; p…	intracellular organelle; intracellular non-membrane-bounded organelle; intracellular organelle part; nuclear lumen; intracellular part; nucleolus; cell; organelle part; non-membrane-bounded organelle; organelle; intracellular membrane-bounded organelle; membrane-enclosed lumen; nucleoplasm; nucleus; intracellular organelle lumen; cell part; intracellular; membrane-bounded organelle; organelle lum…		Zinc finger, TFIIS-type; Transcription elongation factor S-II, central domain; Transcription elongation factor, TFIIS/CRSP70, N-terminal, sub-type; Transcription elongation factor S-IIM; Transcription factor IIS, N-terminal;	IPR003617; IPR017890; IPR017923; IPR001222; IPR003618;		K03145		Cluster 8	4.7619	organic cyclic compound binding; heterocyclic compound binding; DNA binding; transition metal ion binding; binding; ion binding; nucleic acid binding; metal ion binding; cation binding; zinc ion binding;	1	P23193	up	nucl
RTF1	single organism signaling; positive regulation of cellular protein metabolic process; cell surface receptor signaling pathway; positive regulation of biosynthetic process; cell fate commitment involved in formation of primary germ layer; cellular metabolic process; endoderm development; protein alkylation; metabolic process; regulation of DNA-dependent transcription, elongation; negative regulati…	intracellular organelle; DNA-directed RNA polymerase complex; nuclear DNA-directed RNA polymerase complex; intracellular non-membrane-bounded organelle; intracellular organelle part; RNA polymerase complex; nuclear lumen; macromolecular complex; intracellular part; nucleolus; cell; organelle part; DNA-directed RNA polymerase II, holoenzyme; non-membrane-bounded organelle; membrane-enclosed lumen;…		Plus-3; Plus-3 domain, subgroup;	IPR018144; IPR004343;		K15178		Cluster 8	4.7619	organic cyclic compound binding; heterocyclic compound binding; DNA binding; binding; nucleic acid binding; single-stranded DNA binding; structure-specific DNA binding;	4	Q92541	both	extr
KDM6A	histone methylation; cellular component organization; histone H3-K4 methylation; histone modification; single-organism cellular process; cellular protein metabolic process; single-organism process; primary metabolic process; cellular metabolic process; methylation; organic substance metabolic process; chromatin modification; metabolic process; protein alkylation; chromosome organization; protein …	intracellular organelle; intracellular organelle part; nuclear lumen; macromolecular complex; histone methyltransferase complex; intracellular part; cell; organelle part; methyltransferase complex; membrane-enclosed lumen; intracellular membrane-bounded organelle; organelle; nucleoplasm; nucleus; intracellular organelle lumen; cell part; intracellular; membrane-bounded organelle; protein complex;…	UTX-MLL2/3 complex; PTIP-HMT complex;	Tetratricopeptide-like helical; JmjC domain; Tetratricopeptide repeat-containing domain;	IPR003347; IPR011990; IPR013026;	UTX; histone demethylase [EC:1.14.11.-]	K11447	hsa05202 Transcriptional misregulation in cancer - Homo sapiens (human);	Cluster 9	4	oxidoreductase activity, acting on single donors with incorporation of molecular oxygen, incorporation of two atoms of oxygen; oxidoreductase activity, acting on single donors with incorporation of molecular oxygen; catalytic activity; dioxygenase activity; binding; ion binding; cation binding; metal ion binding; oxidoreductase activity;	1	O15550	down	extr
PYGO2	single organism signaling; gland development; cell surface receptor signaling pathway; chordate embryonic development; brain development; single-organism process; lens development in camera-type eye; signal transduction; cell communication; regulation of epithelial cell proliferation; canonical Wnt receptor signaling pathway; embryo development; Wnt receptor signaling pathway; nervous system deve…	organelle; intracellular membrane-bounded organelle; intracellular organelle; nucleus; cell part; intracellular; intracellular part; membrane-bounded organelle; cell;		Zinc finger, PHD-type; Zinc finger, PHD-finger; Zinc finger, FYVE/PHD-type; Zinc finger, RING/FYVE/PHD-type;	IPR001965; IPR013083; IPR011011; IPR019787;				Cluster 9	4	cation binding; metal ion binding; zinc ion binding; transition metal ion binding; binding; ion binding;	1	Q9BRQ0	up	nucl
MLL2	reproductive process; chordate embryonic development; positive regulation of biosynthetic process; cellular metabolic process; protein alkylation; metabolic process; single organism reproductive process; response to steroid hormone stimulus; response to endogenous stimulus; macromolecule metabolic process; protein metabolic process; negative regulation of macromolecule biosynthetic process; embry…	intracellular organelle; intracellular organelle part; nuclear lumen; macromolecular complex; histone methyltransferase complex; intracellular part; cell; organelle part; methyltransferase complex; membrane-enclosed lumen; intracellular membrane-bounded organelle; organelle; nucleoplasm; nucleus; intracellular organelle lumen; cell part; intracellular; membrane-bounded organelle; protein complex;…	UTX-MLL2/3 complex; WDR5-ASH2L-RBBP5-MLL2 complex; ASCOM complex; MOF complex;	Zinc finger, PHD-type; Zinc finger, PHD-finger; Post-SET domain; Zinc finger, FYVE/PHD-type; Zinc finger, RING-type; High mobility group box domain; FY-rich, C-terminal; FY-rich, N-terminal; Zinc finger, RING/FYVE/PHD-type; SET domain;	IPR001214; IPR001841; IPR001965; IPR003889; IPR003888; IPR003616; IPR009071; IPR013083; IPR011011; IPR019787;	MLL2; histone-lysine N-methyltransferase MLL2 [EC:2.1.1.43]	K09187	hsa00310 Lysine degradation - Homo sapiens (human);	Cluster 9	4	DNA binding; S-adenosylmethionine-dependent methyltransferase activity; methyltransferase activity; ion binding; lysine N-methyltransferase activity; protein-lysine N-methyltransferase activity; transferase activity, transferring one-carbon groups; zinc ion binding; histone-lysine N-methyltransferase activity; heterocyclic compound binding; regulatory region DNA binding; organic cyclic compound b…	8	O14686	both	nucl
ASH2L	response to estrogen stimulus; positive regulation of biosynthetic process; single-organism process; biosynthetic process; cellular metabolic process; methylation; regulation of RNA biosynthetic process; protein alkylation; metabolic process; positive regulation of metabolic process; positive regulation of nitrogen compound metabolic process; response to steroid hormone stimulus; response to endo…	intracellular organelle; intracellular organelle part; nuclear lumen; macromolecular complex; histone methyltransferase complex; intracellular part; cell; organelle part; methyltransferase complex; membrane-enclosed lumen; intracellular membrane-bounded organelle; organelle; nucleoplasm; nucleus; intracellular organelle lumen; cell part; intracellular; Set1C/COMPASS complex; protein complex; memb…	UTX-MLL2/3 complex; Menin-associated histone methyltransferase complex; Set1A complex; WDR5-ASH2L-RBBP5-MLL2 complex; MLL-HCF complex; Set1B complex; ASCOM complex; PTIP-HMT complex; MLL1-WDR5 complex; HCF-1 complex;	B30.2/SPRY domain; Concanavalin A-like lectin/glucanases superfamily; SPla/RYanodine receptor subgroup; SPla/RYanodine receptor SPRY;	IPR018355; IPR001870; IPR008985; IPR003877;		K14964		Cluster 9	4	organic cyclic compound binding; regulatory region DNA binding; heterocyclic compound binding; DNA binding; regulatory region nucleic acid binding; transcription regulatory region DNA binding; binding; nucleic acid binding; ion binding; cation binding; metal ion binding;	1	Q9UBL3	up	nucl
BCL9L	single organism signaling; regulation of epithelial to mesenchymal transition; cell surface receptor signaling pathway; positive regulation of biosynthetic process; cellular metabolic process; metabolic process; macromolecule metabolic process; Wnt receptor signaling pathway; cellular response to stimulus; heterocycle biosynthetic process; regulation of primary metabolic process; muscle tissue de…	organelle; intracellular membrane-bounded organelle; intracellular organelle; nucleus; cell part; intracellular; intracellular part; membrane-bounded organelle; cell;		B-cell lymphoma 9, beta-catenin binding domain;	IPR024670;				Cluster 9	4	transcription factor binding transcription factor activity; transcription coactivator activity; protein binding; transcription cofactor activity; protein binding transcription factor activity; binding; beta-catenin binding;	1	Q86UU0	down	nucl
SLMAP	single-multicellular organism process; muscle system process; system process; cellular protein metabolic process; single-organism process; primary metabolic process; cellular metabolic process; multicellular organismal process; organic substance metabolic process; protein folding; metabolic process; muscle contraction; cellular macromolecule metabolic process; macromolecule metabolic process; pro…	smooth endoplasmic reticulum; membrane; endoplasmic reticulum; cell periphery; cytoplasm; macromolecular complex; prefoldin complex; intrinsic to membrane; intracellular part; integral to plasma membrane; cell; organelle part; non-membrane-bounded organelle; cytoskeleton; microtubule organizing center; microtubule cytoskeleton; intracellular; cell part; membrane part; cytosolic part; membrane-bou…		Forkhead-associated (FHA) domain; SMAD/FHA domain;	IPR008984; IPR000253;				Cluster 10	3		1	Q14BN4	down	pero
STRN3	negative regulation of signal transduction; response to estrogen stimulus; regulation of signaling; positive regulation of biosynthetic process; negative regulation of RNA metabolic process; regulation of RNA biosynthetic process; regulation of cell communication; positive regulation of metabolic process; positive regulation of nitrogen compound metabolic process; response to steroid hormone stim…	membrane; dendrite; cell periphery; cytoplasm; neuronal cell body; macromolecular complex; intracellular part; cell; organelle part; membrane-enclosed lumen; nucleoplasm; intracellular organelle lumen; intracellular; cell part; neuron projection; membrane-bounded organelle; neuron part; organelle lumen; intracellular organelle; cell projection; intracellular organelle part; nuclear lumen; plasma …		WD40/YVTN repeat-like-containing domain; Striatin, N-terminal; WD40-repeat-containing domain;	IPR017986; IPR013258; IPR015943;		K17608		Cluster 10	3	protein phosphatase binding; binding; nucleic acid binding transcription factor activity; protein binding; phosphatase binding; calmodulin binding; sequence-specific DNA binding transcription factor activity; protein phosphatase 2A binding; enzyme binding; protein complex binding;	1	Q13033	up	nucl
STRIP1	regulation of cellular process; cellular component organization; cortical actin cytoskeleton organization; single-organism cellular process; single-organism process; cortical cytoskeleton organization; actin cytoskeleton organization; regulation of biological process; organelle organization; actin filament-based process; regulation of anatomical structure morphogenesis; regulation of cellular com…	organelle; intracellular membrane-bounded organelle; intracellular organelle; nucleus; cell part; intracellular; cytoplasm; intracellular part; membrane-bounded organelle; cell;							Cluster 10	3		1	Q5VSL9	up	plas
STRIP2	regulation of cellular process; cellular component organization; cell migration; regulation of biological quality; localization of cell; single-organism cellular process; single-organism process; cell motility; regulation of biological process; organelle organization; regulation of cell shape; regulation of anatomical structure morphogenesis; cellular component movement; regulation of cellular co…	intracellular part; cell; cell part; intracellular; cytoplasm;							Cluster 10	3		1	Q9ULQ0	up	nucl
TRIM28	cellular component biogenesis; chordate embryonic development; positive regulation of biosynthetic process; embryonic placenta development; cellular component morphogenesis; cellular metabolic process; metabolic process; macromolecular complex assembly; protein metabolic process; negative regulation of macromolecule biosynthetic process; macromolecule metabolic process; embryo development; embryo…	intracellular organelle; euchromatin; intracellular non-membrane-bounded organelle; intracellular organelle part; nuclear lumen; intracellular part; cell; heterochromatin; organelle part; nuclear heterochromatin; non-membrane-bounded organelle; chromosomal part; membrane-enclosed lumen; intracellular membrane-bounded organelle; organelle; nucleoplasm; nucleus; intracellular organelle lumen; chrom…	Emerin complex 32; NCOR1 complex;	Zinc finger, PHD-type; Zinc finger, PHD-finger; Zinc finger, FYVE/PHD-type; Zinc finger, RING-type; B-box, C-terminal; Bromodomain; Zinc finger, RING/FYVE/PHD-type; Zinc finger, B-box;	IPR003649; IPR001841; IPR001965; IPR001487; IPR000315; IPR013083; IPR011011; IPR019787;		K08882		Cluster 11	4	ubiquitin protein ligase binding; phosphotransferase activity, alcohol group as acceptor; ligase activity; protein binding; protein kinase activity; sequence-specific DNA binding transcription factor activity; heterocyclic compound binding; organic cyclic compound binding; kinase activity; catalytic activity; binding; nucleic acid binding transcription factor activity; transcription factor bindin…	5	Q13263	up	nucl
SMC1A	single organism signaling; regulation of DNA-dependent DNA replication; regulation of cell cycle process; cellular metabolic process; metabolic process; metaphase/anaphase transition of mitotic cell cycle; cell cycle phase transition; negative regulation of macromolecule biosynthetic process; macromolecule metabolic process; RNA processing; cell cycle phase; mitotic cell cycle; cellular response …	cytoplasm; macromolecular complex; intracellular part; cohesin core heterodimer; meiotic cohesin complex; cell; condensed chromosome kinetochore; organelle part; chromosomal part; non-membrane-bounded organelle; membrane-enclosed lumen; condensed chromosome; nucleoplasm; intracellular organelle lumen; cell part; intracellular; chromosome; membrane-bounded organelle; kinetochore; organelle lumen; …	SMC1-SMC3 complex; Mitotic 14S cohesin 2 complex; SNF2h-cohesin-NuRD complex; MDC1-p53BP1-SMC1 complex; Mitotic 14S cohesin 1 complex; Cohesin-SA1 complex; CDCA5-PDS5A-RAD21-SMC1A-PDS5B-SMC3 complex; Cohesin-SA2 complex; Sororin-cohesin complex;	RecF/RecN/SMC, N-terminal; SMCs flexible hinge; P-loop containing nucleoside triphosphate hydrolase;	IPR010935; IPR027417; IPR003395;	SMC1; structural maintenance of chromosome 1	K06636	hsa04110 Cell cycle - Homo sapiens (human); hsa04114 Oocyte meiosis - Homo sapiens (human);	Cluster 11	4	ATP binding; motor activity; nucleoside phosphate binding; nucleoside binding; ion binding; hydrolase activity, acting on acid anhydrides; hydrolase activity; chromatin binding; nucleotide binding; nucleoside-triphosphatase activity; organic cyclic compound binding; heterocyclic compound binding; ribonucleoside binding; pyrophosphatase activity; catalytic activity; ribonucleotide binding; binding…	1	Q14683	down	cyto
POLA1	regulation of biological quality; single-organism process; telomere maintenance via telomere lengthening; biosynthetic process; multi-organism cellular process; modification of morphology or physiology of other organism; cellular metabolic process; regulation of RNA biosynthetic process; metabolic process; nuclear cell cycle DNA replication; S phase of mitotic cell cycle; modification by symbiont…	nuclear replisome; cytoplasm; macromolecular complex; intracellular part; cell; organelle part; chromosomal part; non-membrane-bounded organelle; membrane-enclosed lumen; nucleoplasm; intracellular organelle lumen; intracellular; cell part; nuclear chromosome part; chromosome; replisome; membrane-bounded organelle; protein-DNA complex; organelle lumen; replication fork; intracellular organelle; n…	DNA synthesome complex; RC complex during S-phase of cell cycle; DNA synthesome core complex; DNA polymerase alpha-primase complex; RC complex during G2/M-phase of cell cycle; RC complex;	DNA polymerase alpha catalytic subunit, N-terminal domain; DNA-directed DNA polymerase, family B, multifunctional domain; DNA-directed DNA polymerase, family B, exonuclease domain; Ribonuclease H-like domain; DNA polymerase, palm domain; Zinc finger, DNA-directed DNA polymerase, family B, alpha;	IPR023211; IPR015088; IPR006133; IPR012337; IPR024647; IPR006134;	POLA1; DNA polymerase alpha subunit A [EC:2.7.7.7]	K02320	hsa00230 Purine metabolism - Homo sapiens (human); hsa00240 Pyrimidine metabolism - Homo sapiens (human); hsa01100 Metabolic pathways - Homo sapiens (human); hsa03030 DNA replication - Homo sapiens (human);	Cluster 11	4	DNA binding; nucleoside phosphate binding; nucleoside binding; ion binding; 3'-5' exonuclease activity; hydrolase activity; nucleotide binding; chromatin binding; 4 iron, 4 sulfur cluster binding; heterocyclic compound binding; organic cyclic compound binding; nucleotidyltransferase activity; catalytic activity; iron-sulfur cluster binding; binding; nuclease activity; hydrolase activity, acting o…	1	P09884	down	cyto_nucl
DKC1	cellular component biogenesis; cellular component organization; regulation of biological quality; ribonucleoprotein complex biogenesis; DNA replication; cellular aromatic compound metabolic process; DNA metabolic process; single-organism process; biosynthetic process; telomere maintenance via telomere lengthening; cellular metabolic process; RNA modification; anatomical structure homeostasis; org…	intracellular organelle; intracellular non-membrane-bounded organelle; cytoplasm; intracellular organelle part; macromolecular complex; nuclear lumen; intracellular part; nucleolus; cell; nuclear body; Cajal body; organelle part; non-membrane-bounded organelle; membrane-enclosed lumen; organelle; intracellular membrane-bounded organelle; nucleus; nucleoplasm; intracellular organelle lumen; cell p…		Uncharacterised domain CHP00451; Dyskerin-like; PUA domain; PUA-like domain; Pseudouridine synthase, catalytic domain;	IPR020103; IPR015947; IPR002478; IPR004521; IPR012960;	DKC1; H/ACA ribonucleoprotein complex subunit 4 [EC:5.4.99.-]	K11131	hsa03008 Ribosome biogenesis in eukaryotes - Homo sapiens (human);	Cluster 11	5	organic cyclic compound binding; heterocyclic compound binding; RNA binding; isomerase activity; nucleotidyltransferase activity; catalytic activity; telomerase activity; binding; nucleic acid binding; RNA-directed DNA polymerase activity; DNA polymerase activity; transferase activity; intramolecular transferase activity; pseudouridine synthase activity; transferase activity, transferring phospho…	2	O60832	up	cyto
CHAF1A	cellular component biogenesis; single-organism process; biosynthetic process; cellular metabolic process; regulation of RNA biosynthetic process; metabolic process; nucleosome assembly; cellular component assembly; macromolecular complex assembly; macromolecule metabolic process; chromatin assembly; protein-DNA complex subunit organization; DNA conformation change; regulation of gene expression; …	intracellular organelle; intracellular organelle part; CAF-1 complex; macromolecular complex; intracellular part; WINAC complex; SWI/SNF superfamily-type complex; cell; organelle part; organelle; intracellular membrane-bounded organelle; nucleus; cell part; intracellular; membrane-bounded organelle; protein complex; nuclear part;	Histone H3.1 complex; ASF1-interacting protein complex; WINAC complex; Replication-coupled CAF-1-MBD1-ETDB1 complex; Chromatin assembly complex;				K10750		Cluster 11	4	protein binding; unfolded protein binding; chromatin binding; binding;	2	Q13111	down	nucl
ATM	single organism signaling; regulation of leukocyte activation; negative regulation of lymphocyte proliferation; regulation of cell death; reproductive process; segmentation; chordate embryonic development; regulation of neuron apoptotic process; regulation of cell cycle process; cellular metabolic process; regulation of B cell proliferation; signal transduction involved in mitotic G1 DNA damage c…	cytoplasmic vesicle; membrane-bounded vesicle; cytoplasmic membrane-bounded vesicle; vesicle; cytoplasm; macromolecular complex; intracellular part; cell; organelle part; non-membrane-bounded organelle; cytoskeleton; membrane-enclosed lumen; nucleoplasm; intracellular organelle lumen; microtubule cytoskeleton; intracellular; cell part; membrane-bounded organelle; organelle lumen; intracellular or…	MDC1-MRN-ATM-FANCD2 complex; ATM homodimer complex; BASCcomplex; ATM-NBS1 complex; BASC complex;	Telomere-length maintenance and DNA damage repair; PIK-related kinase, FAT; Armadillo-type fold; Phosphatidylinositol 3-/4-kinase, catalytic domain; Protein kinase-like domain; PIK-related kinase; PIK-related kinase, FATC;	IPR000403; IPR021668; IPR003151; IPR014009; IPR016024; IPR003152; IPR011009;	ATM; ataxia telangiectasia mutated family protein [EC:2.7.11.1]	K04728	hsa04068 FoxO signaling pathway - Homo sapiens (human); hsa04110 Cell cycle - Homo sapiens (human); hsa05166 HTLV-I infection - Homo sapiens (human); hsa05206 MicroRNAs in cancer - Homo sapiens (human); hsa04210 Apoptosis - Homo sapiens (human); hsa04115 p53 signaling pathway - Homo sapiens (human); hsa04064 NF-kappa B signaling pathway - Homo sapiens (human); hsa05202 Transcriptional misregulati…	Cluster 11	4.02778	DNA-dependent protein kinase activity; protein N-terminus binding; nucleoside phosphate binding; phosphotransferase activity, alcohol group as acceptor; protein dimerization activity; protein binding; protein kinase activity; organic cyclic compound binding; heterocyclic compound binding; kinase activity; ribonucleotide binding; catalytic activity; binding; purine ribonucleoside binding; anion bi…	1	Q13315	up	plas
PRKCA	cellular component biogenesis; single organism signaling; regulation of cell death; positive regulation of lyase activity; negative regulation of nucleotide metabolic process; regulation of insulin secretion; positive regulation of biosynthetic process; positive regulation of muscle hypertrophy; response to interleukin-1; regulation of defense response; cellular metabolic process; regulation of e…	membrane; dendrite; endoplasmic reticulum; organelle membrane; cell periphery; cytoplasm; neuronal cell body; intracellular part; cell; organelle part; membrane-enclosed lumen; mitochondrial envelope; nucleoplasm; intracellular organelle lumen; intracellular; cell part; photoreceptor outer segment; perinuclear region of cytoplasm; neuron projection; membrane-bounded organelle; neuron part; organe…	PKC-alpha-PLD1-PLC-gamma-2 signaling complex, lacritin stimulated;	Protein kinase domain; Diacylglycerol/phorbol-ester binding; Protein kinase C-like, phorbol ester/diacylglycerol binding; Protein kinase, C-terminal; Protein kinase-like domain; AGC-kinase, C-terminal; C2 domain; Serine/threonine- /dual specificity protein kinase, catalytic domain;	IPR002219; IPR000719; IPR002290; IPR020454; IPR000008; IPR011009; IPR000961; IPR017892;	CPKC; classical protein kinase C [EC:2.7.11.13]	K02677	hsa04015 Rap1 signaling pathway - Homo sapiens (human); hsa04650 Natural killer cell mediated cytotoxicity - Homo sapiens (human); hsa04723 Retrograde endocannabinoid signaling - Homo sapiens (human); hsa04530 Tight junction - Homo sapiens (human); hsa05130 Pathogenic Escherichia coli infection - Homo sapiens (human); hsa04662 B cell receptor signaling pathway - Homo sapiens (human); hsa04014 Ras…	Cluster 11	4.09091	nucleoside phosphate binding; phosphotransferase activity, alcohol group as acceptor; protein kinase activity; organic cyclic compound binding; heterocyclic compound binding; kinase activity; catalytic activity; ribonucleotide binding; binding; purine ribonucleoside binding; cation binding; anion binding; adenyl ribonucleotide binding; adenyl nucleotide binding; transferase activity; purine nucle…	2	P17252	up	cyto
TP53BP1	regulation of cellular process; cellular response to stress; cellular aromatic compound metabolic process; regulation of macromolecule metabolic process; DNA metabolic process; regulation of nucleobase-containing compound metabolic process; positive regulation of biosynthetic process; double-strand break repair; single-organism process; response to stimulus; cellular metabolic process; organic su…	intracellular organelle; intracellular non-membrane-bounded organelle; condensed chromosome, centromeric region; cytoplasm; intracellular organelle part; nuclear lumen; macromolecular complex; intracellular part; cell; organelle part; condensed chromosome kinetochore; non-membrane-bounded organelle; chromosomal part; membrane-enclosed lumen; intracellular membrane-bounded organelle; condensed chr…	PTIP-DNA damage response complex; MDC1-H2AFX-TP53BP1 complex; 53BP1-containing complex; MDC1-p53BP1-SMC1 complex;	BRCT domain; Ribosomal protein L2 domain 2; Tumour suppressor p53-binding protein-1 Tudor domain;	IPR015125; IPR014722; IPR001357;				Cluster 11	4.7619	histone binding; DNA binding; methylated histone residue binding; telomeric DNA binding; protein binding; sequence-specific DNA binding; transcription cofactor activity; heterocyclic compound binding; organic cyclic compound binding; RNA polymerase II transcription factor binding transcription factor activity; RNA polymerase II transcription cofactor activity; binding; nucleic acid binding; trans…	20	Q12888	both	nucl
NOB1		organelle; intracellular membrane-bounded organelle; intracellular organelle; nucleus; cell part; intracellular; intracellular part; membrane-bounded organelle; cell;		PIN domain; Nin one binding (NOB1) Zn-ribbon-like;	IPR014881; IPR002716;	NOB1; RNA-binding protein NOB1	K11883	hsa03008 Ribosome biogenesis in eukaryotes - Homo sapiens (human);	Cluster 11	4	metal ion binding; cation binding; binding; ion binding;	1	Q9ULX3	down	cyto
PA2G4	cellular component biogenesis; ribonucleoprotein complex biogenesis; posttranscriptional regulation of gene expression; single-organism process; biosynthetic process; cellular metabolic process; negative regulation of RNA metabolic process; regulation of RNA biosynthetic process; metabolic process; rRNA processing; macromolecule metabolic process; negative regulation of macromolecule biosynthetic…	intracellular organelle; intracellular non-membrane-bounded organelle; intracellular organelle part; cytoplasm; macromolecular complex; nuclear lumen; intracellular part; nucleolus; cell; organelle part; non-membrane-bounded organelle; organelle; intracellular membrane-bounded organelle; membrane-enclosed lumen; nucleus; intracellular organelle lumen; intracellular; cell part; ribonucleoprotein c…		Peptidase M24, structural domain; Winged helix-turn-helix DNA-binding domain;	IPR011991; IPR000994;				Cluster 11	4.66667	organic cyclic compound binding; heterocyclic compound binding; RNA binding; DNA binding; binding; nucleic acid binding transcription factor activity; nucleic acid binding; sequence-specific DNA binding transcription factor activity;	1	Q9UQ80	down	nucl
TERF2IP	regulation of biological quality; regulation of double-strand break repair via homologous recombination; protection from non-homologous end joining at telomere; regulation of signaling; negative regulation of cellular component organization; telomere capping; single-organism process; biosynthetic process; telomere maintenance via telomere lengthening; cellular metabolic process; regulation of tel…	intracellular organelle; chromosome, telomeric region; nuclear chromosome, telomeric region; intracellular non-membrane-bounded organelle; telomere cap complex; intracellular organelle part; cytoplasm; macromolecular complex; nuclear lumen; intracellular part; cell; organelle part; chromosomal part; non-membrane-bounded organelle; organelle; intracellular membrane-bounded organelle; membrane-encl…	TRF1-TIN2 complex; Rap1 complex; TERF2-RAP1 complex; Telosome complex; TRF2-Rap1 complex II; TRF-Rap1 complex I, 2MD; TRF2-Rap1 complex III;	TRF2-interacting telomeric protein/Rap1, C-terminal; Homeodomain-like; Rap1 Myb domain;	IPR009057; IPR015010; IPR021661;		K11113		Cluster 11	4	organic cyclic compound binding; heterocyclic compound binding; DNA binding; binding; nucleic acid binding;	1	Q9NYB0	up	nucl
LMNB1	cellular component organization; death; cell death; apoptotic process; single-organism cellular process; cellular component disassembly; single-organism process; execution phase of apoptosis; programmed cell death; cellular component disassembly involved in execution phase of apoptosis; cellular process; cellular component organization or biogenesis;	membrane; organelle membrane; macromolecular complex; intracellular part; cell; organelle part; non-membrane-bounded organelle; membrane-enclosed lumen; nuclear lamina; cytoskeleton; nucleoplasm; nuclear membrane; intracellular organelle lumen; intracellular; cell part; organelle inner membrane; membrane-bounded organelle; nuclear inner membrane; organelle lumen; intracellular organelle; intracel…	Emerin complex 32; Emerin architectural complex; Emerin complex 52; Emerin complex 25; Emerin complex 24;	Lamin Tail Domain;	IPR001322;		K07611		Cluster 11	4	structural molecule activity;	5	P20700	down	nucl
TIMELESS	respiratory tube development; mitosis; single-organism process; biosynthetic process; cellular metabolic process; regulation of cell cycle process; negative regulation of RNA metabolic process; branching morphogenesis of an epithelial tube; regulation of RNA biosynthetic process; metabolic process; tissue morphogenesis; regulation of S phase; detection of stimulus; macromolecule metabolic process…	intracellular organelle; intracellular non-membrane-bounded organelle; intracellular organelle part; nuclear lumen; intracellular part; cell; organelle part; non-membrane-bounded organelle; chromosomal part; membrane-enclosed lumen; intracellular membrane-bounded organelle; organelle; nucleus; intracellular organelle lumen; chromatin; nuclear chromosome part; intracellular; cell part; chromosome;…		Timeless C-terminal; Timeless protein;	IPR007725; IPR006906;		K03155		Cluster 11	5		1	Q9UNS1	down	nucl
WRN	regulation of biological quality; regulation of cell death; maintenance of fidelity involved in DNA-dependent DNA replication; single-organism process; nuclear transport; biosynthetic process; cellular metabolic process; establishment of localization; regulation of growth rate; response to external stimulus; metabolic process; establishment of localization in cell; cell communication; positive re…	intracellular organelle; intracellular non-membrane-bounded organelle; cytoskeletal part; intracellular organelle part; nuclear lumen; intracellular part; nucleolus; cell; organelle part; non-membrane-bounded organelle; membrane-enclosed lumen; intracellular membrane-bounded organelle; organelle; cytoskeleton; nucleoplasm; nucleus; microtubule organizing center; intracellular organelle lumen; mic…	Ku70/Ku86/Werner complex; WRN-TRF2 complex; WRN-Ku70-Ku80-PARP1 complex;	RQC domain; HRDC domain; Winged helix-turn-helix DNA-binding domain; Helicase, C-terminal; 3'-5' exonuclease domain; Helicase, superfamily 1/2, ATP-binding domain; HRDC-like; Ribonuclease H-like domain; DNA/RNA helicase, DEAD/DEAH box type, N-terminal; P-loop containing nucleoside triphosphate hydrolase;	IPR011991; IPR011545; IPR027417; IPR002562; IPR018982; IPR010997; IPR012337; IPR014001; IPR001650; IPR002121;		K10900		Cluster 11	5	nucleoside phosphate binding; protein dimerization activity; ATP-dependent helicase activity; hydrolase activity, acting on acid anhydrides; protein binding; hydrolase activity; four-way junction helicase activity; DNA secondary structure binding; ATPase activity; heterocyclic compound binding; organic cyclic compound binding; bubble DNA binding; identical protein binding; pyrophosphatase activit…	1	Q14191	down	cyto_nucl
KRI1				Kri1-like, C-terminal;	IPR024626;		K14786		Cluster 11	5		2	Q8N9T8	up	nucl
MPHOSPH10	cellular component biogenesis; regulation of cellular process; ribonucleoprotein complex biogenesis; cellular aromatic compound metabolic process; negative regulation of phosphatase activity; cellular metabolic process; negative regulation of hydrolase activity; organic substance metabolic process; metabolic process; heterocycle metabolic process; nucleobase-containing compound metabolic process;…	intracellular organelle; intracellular non-membrane-bounded organelle; intracellular organelle part; macromolecular complex; nuclear lumen; intracellular part; nucleolus; cell; organelle part; non-membrane-bounded organelle; organelle; intracellular membrane-bounded organelle; membrane-enclosed lumen; nucleus; intracellular organelle lumen; small nucleolar ribonucleoprotein complex; intracellular…	IMP3-IMP4-MPP10 complex;			MPP10; U3 small nucleolar RNA-associated protein MPP10	K14559	hsa03008 Ribosome biogenesis in eukaryotes - Homo sapiens (human);	Cluster 11	5		1	O00566	down	nucl
PLEC	cellular component biogenesis; cell junction assembly; cell-substrate junction assembly; cellular component organization; death; single-organism cellular process; single-organism process; cellular component disassembly involved in execution phase of apoptosis; cell junction organization; cellular component assembly; cell death; hemidesmosome assembly; apoptotic process; cellular component disasse…	membrane; intracellular organelle; intracellular non-membrane-bounded organelle; cell periphery; cell junction; myofibril; cytoplasm; anchoring junction; intracellular part; sarcoplasm; cytosol; cell; organelle part; plasma membrane; non-membrane-bounded organelle; cytoskeleton; organelle; focal adhesion; intermediate filament cytoskeleton; costamere; intracellular; cell part; adherens junction; …		Calponin homology domain; Plectin/S10, N-terminal;	IPR001715; IPR005326;		K10388		Cluster 11	4	structural constituent of muscle; structural molecule activity;	8	Q15149	down	cyto_nucl
RAD9A	regulation of cellular process; cellular response to stress; regulation of cell death; DNA replication; cellular aromatic compound metabolic process; DNA metabolic process; response to abiotic stimulus; regulation of programmed cell death; positive regulation of apoptotic process; single-organism process; biosynthetic process; response to stimulus; cellular metabolic process; organic substance me…	intracellular organelle; intracellular non-membrane-bounded organelle; cytoplasm; intracellular organelle part; nuclear lumen; macromolecular complex; intracellular part; cell; organelle part; non-membrane-bounded organelle; chromosomal part; condensed chromosome; membrane-enclosed lumen; intracellular membrane-bounded organelle; organelle; nucleoplasm; nucleus; intracellular organelle lumen; int…	RAD17-RFC-9-1-1 checkpoint supercomplex; FEN1-9-1-1 complex; Checkpoint Rad complex; RAD9-RAD1-HUS1-APE1 complex; RAD9-RAD1-HUS1-POLB complex; Checkpoint 9-1-1 complex; LIG1-9-1-1 complex; 9-1-1 complex;				K10994		Cluster 11	5	deoxyribonuclease activity; exodeoxyribonuclease activity, producing 5'-phosphomonoesters; exodeoxyribonuclease activity; catalytic activity; hydrolase activity, acting on ester bonds; nuclease activity; exonuclease activity; 3'-5' exonuclease activity; hydrolase activity; exodeoxyribonuclease III activity; exonuclease activity, active with either ribo- or deoxyribonucleic acids and producing 5'-…	2	Q99638	both	nucl
SETDB1	regulation of cellular process; single-multicellular organism process; cellular aromatic compound metabolic process; regulation of macromolecule metabolic process; chordate embryonic development; regulation of nucleobase-containing compound metabolic process; single-organism process; biosynthetic process; cellular metabolic process; organic substance metabolic process; regulation of RNA biosynthe…	membrane; intracellular organelle; intracellular non-membrane-bounded organelle; cell periphery; cytoplasm; intracellular part; cell; plasma membrane; non-membrane-bounded organelle; organelle; intracellular membrane-bounded organelle; nucleus; intracellular; cell part; chromosome; Golgi apparatus; membrane-bounded organelle; cytoplasmic part;	SETDB1-containing HMTase complex; MBD1-MCAF1-SETDB1 complex; Replication-coupled CAF-1-MBD1-ETDB1 complex;	DNA-binding domain; Post-SET domain; Tudor domain; Pre-SET zinc-binding sub-group; Methyl-CpG DNA binding; SET domain; Pre-SET domain;	IPR001214; IPR016177; IPR003606; IPR003616; IPR007728; IPR002999; IPR001739;	SETDB1; histone-lysine N-methyltransferase SETDB1 [EC:2.1.1.43]	K11421	hsa00310 Lysine degradation - Homo sapiens (human); hsa04550 Signaling pathways regulating pluripotency of stem cells - Homo sapiens (human);	Cluster 11	4	S-adenosylmethionine-dependent methyltransferase activity; DNA binding; methyltransferase activity; ion binding; protein-lysine N-methyltransferase activity; lysine N-methyltransferase activity; transferase activity, transferring one-carbon groups; zinc ion binding; histone-lysine N-methyltransferase activity; heterocyclic compound binding; organic cyclic compound binding; transition metal ion bi…	1	Q15047	down	nucl
MCM6	S phase; DNA replication; DNA unwinding involved in DNA replication; cellular aromatic compound metabolic process; DNA metabolic process; DNA geometric change; single-organism process; biosynthetic process; cellular metabolic process; organic substance metabolic process; metabolic process; heterocycle metabolic process; DNA replication initiation; nucleobase-containing compound metabolic process;…	intracellular organelle; intracellular organelle part; macromolecular complex; nuclear lumen; intracellular part; MCM complex; cell; organelle part; organelle; intracellular membrane-bounded organelle; membrane-enclosed lumen; nucleoplasm; nucleus; intracellular organelle lumen; cell part; intracellular; membrane-bounded organelle; protein complex; organelle lumen; nuclear part;	MCM4-MCM6-MCM7 complex; MCM2-MCM4-MCM6-MCM7 complex; Emerin complex 24; MCM2-MCM6-MCM7 complex; MCM complex;	Nucleic acid-binding, OB-fold; Rubredoxin-type fold; P-loop containing nucleoside triphosphate hydrolase;	IPR012340; IPR004039; IPR027417;	MCM6; DNA replication licensing factor MCM6 [EC:3.6.4.12]	K02542	hsa04110 Cell cycle - Homo sapiens (human); hsa03030 DNA replication - Homo sapiens (human);	Cluster 11	4	DNA binding; ATP binding; nucleoside phosphate binding; helicase activity; nucleoside binding; ion binding; single-stranded DNA binding; hydrolase activity, acting on acid anhydrides; hydrolase activity; nucleotide binding; nucleoside-triphosphatase activity; organic cyclic compound binding; heterocyclic compound binding; ribonucleoside binding; pyrophosphatase activity; catalytic activity; ribon…	1	Q14566	down	nucl
RRP1B	cellular component biogenesis; regulation of cellular process; ribonucleoprotein complex biogenesis; cellular aromatic compound metabolic process; negative regulation of phosphatase activity; cellular metabolic process; negative regulation of hydrolase activity; organic substance metabolic process; metabolic process; heterocycle metabolic process; nucleobase-containing compound metabolic process;…	cytoplasm; macromolecular complex; intracellular part; cell; preribosome, small subunit precursor; heterochromatin; organelle part; preribosome; chromosomal part; non-membrane-bounded organelle; membrane-enclosed lumen; intracellular organelle lumen; intracellular; cell part; chromosome; membrane-bounded organelle; organelle lumen; intracellular organelle; euchromatin; intracellular non-membrane-…					K14849		Cluster 11	4.52381		3	Q14684	down	nucl
ESF1	regulation of cellular process; cellular aromatic compound metabolic process; regulation of macromolecule metabolic process; regulation of nucleobase-containing compound metabolic process; biosynthetic process; cellular metabolic process; organic substance metabolic process; regulation of RNA biosynthetic process; metabolic process; heterocycle metabolic process; nucleobase-containing compound me…	intracellular organelle; intracellular non-membrane-bounded organelle; intracellular organelle part; nuclear lumen; intracellular part; nucleolus; cell; organelle part; non-membrane-bounded organelle; organelle; intracellular membrane-bounded organelle; membrane-enclosed lumen; nucleoplasm; nucleus; intracellular organelle lumen; cell part; intracellular; membrane-bounded organelle; organelle lum…		NUC153;	IPR012580;				Cluster 11	5		1	Q9H501	down	nucl
UIMC1	protein modification by small protein removal; single-organism process; biosynthetic process; negative regulation of RNA metabolic process; cellular metabolic process; regulation of DNA repair; protein K63-linked deubiquitination; regulation of RNA biosynthetic process; metabolic process; DNA damage checkpoint; positive regulation of metabolic process; positive regulation of nitrogen compound met…	organelle; intracellular organelle; intracellular membrane-bounded organelle; nucleus; cell part; intracellular; intracellular organelle part; macromolecular complex; intracellular part; protein complex; cell; membrane-bounded organelle; organelle part; BRCA1-A complex; nuclear part;	BRCA1 A complex; BRCA1 C complex;						Cluster 11	4	histone binding; polyubiquitin binding; binding; K63-linked polyubiquitin binding; ubiquitin binding; protein binding; small conjugating protein binding;	1	Q96RL1	down	nucl
NBN	single organism signaling; regulation of biological quality; immunoglobulin mediated immune response; positive regulation of cellular protein metabolic process; leukocyte activation; chordate embryonic development; regulation of DNA-dependent DNA replication; regulation of cell cycle process; cellular metabolic process; neurological system process; metabolic process; positive regulation of molecu…	nuclear chromosome, telomeric region; chromosome, telomeric region; macromolecular complex; intracellular part; cell; organelle part; chromosomal part; non-membrane-bounded organelle; membrane-enclosed lumen; nucleoplasm; intracellular organelle lumen; nuclear chromosome part; intracellular; cell part; chromosome; membrane-bounded organelle; organelle lumen; replication fork; intracellular organe…	MRE11A-RAD50-NBN-TRF2 complex; MDC1-MRE11-RAD50-NBS1 complex; ATM-NBS1 complex; MRN complex; BASC complex; MDC1-MRN-ATM-FANCD2 complex; BRCA1-BARD1-BACH1-DNA damage complex II; PTIP-DNA damage response complex; DNA double-strand break end-joining complex; RAD50-MRE11-NBN-p200-p350 complex; BRCA1-RAD50-MRE11-NBS1 complex; MRN-TRRAP complex;	BRCT domain; Forkhead-associated (FHA) domain; DNA repair Nbs1, C-terminal; SMAD/FHA domain;	IPR008984; IPR000253; IPR013908; IPR001357;	NBN; nijmegen breakage syndrome protein 1	K10867	hsa03440 Homologous recombination - Homo sapiens (human);	Cluster 11	4.7619	organic cyclic compound binding; heterocyclic compound binding; DNA binding; damaged DNA binding; binding; nucleic acid binding;	1	O60934	down	cyto
STAT1	single organism signaling; regulation of biological quality; cell surface receptor signaling pathway; positive regulation of biosynthetic process; response to organophosphorus; regulation of response to interferon-gamma; positive regulation of stem cell proliferation; regulation of defense response; cellular response to cytokine stimulus; negative regulation of cell proliferation; response to bio…	dendrite; cytoplasm; intracellular part; cell; organelle part; chromosomal part; non-membrane-bounded organelle; membrane-enclosed lumen; nucleoplasm; intracellular organelle lumen; nuclear chromosome part; cell part; intracellular; chromosome; nuclear chromatin; neuron projection; membrane-bounded organelle; neuron part; organelle lumen; intracellular organelle; cell projection; intracellular no…	Interferon-stimulated gene factor 3 transcription complex ISGF3; Stat1-alpha-dimer-CBP DNA-protein complex;	STAT transcription factor, DNA-binding; STAT transcription factor, DNA-binding, subdomain; EF-hand domain pair; STAT transcription factor, all-alpha; Signal transducer and activation of transcription 1, TAZ2 binding domain, C-terminal; STAT transcription factor, coiled coil; SH2 domain; p53-like transcription factor, DNA-binding; STAT transcription factor, protein interaction;	IPR013801; IPR008967; IPR011992; IPR013800; IPR022752; IPR000980; IPR012345; IPR013799; IPR015988;	STAT1; signal transducer and activator of transcription 1	K11220	hsa04380 Osteoclast differentiation - Homo sapiens (human); hsa05152 Tuberculosis - Homo sapiens (human); hsa05200 Pathways in cancer - Homo sapiens (human); hsa04620 Toll-like receptor signaling pathway - Homo sapiens (human); hsa05168 Herpes simplex infection - Homo sapiens (human); hsa05160 Hepatitis C - Homo sapiens (human); hsa05140 Leishmaniasis - Homo sapiens (human); hsa05321 Inflammatory…	Cluster 11	4	sequence-specific DNA binding RNA polymerase II transcription factor activity; double-stranded DNA binding; protein dimerization activity; protein binding; signal transducer activity; core promoter proximal region sequence-specific DNA binding; sequence-specific DNA binding transcription factor activity; core promoter binding; regulatory region DNA binding; heterocyclic compound binding; organic …	2	P42224	up	nucl
ITGB4	regulation of cellular process; single organism signaling; cellular component biogenesis; single-multicellular organism process; cell junction assembly; cellular component organization; filopodium assembly; localization of cell; cell surface receptor signaling pathway; single-organism process; response to stimulus; response to wounding; biological adhesion; signal transduction; cell communication…	cell leading edge; membrane; basolateral plasma membrane; intrinsic to plasma membrane; extracellular region part; cell junction; cell periphery; receptor complex; macromolecular complex; integrin complex; intrinsic to membrane; integral to plasma membrane; cell; integral to membrane; extracellular matrix part; extracellular region; plasma membrane; basement membrane; extracellular matrix; plasma…	ITGA6-ITGB4 complex; ITGA6-ITGB4-Laminin10/12 complex; ITGA6-ITGB4-CD9 complex; ITGA6-ITGB4-LAMA5 complex; ITGA6-ITGB4-FYN complex; ITGA6-ITGB4-SHC1-GRB2 complex; ITGA6-ITGB4-CD151 complex;	EGF-like domain, extracellular; von Willebrand factor, type A; Immunoglobulin-like fold; Na-Ca exchanger/integrin-beta4; Integrin beta subunit, N-terminal; Integrin beta subunit, tail; Fibronectin, type III;	IPR013111; IPR013783; IPR003644; IPR002369; IPR012896; IPR003961; IPR002035;	ITGB4; integrin beta 4	K06525	hsa04151 PI3K-Akt signaling pathway - Homo sapiens (human); hsa04510 Focal adhesion - Homo sapiens (human); hsa05414 Dilated cardiomyopathy - Homo sapiens (human); hsa04512 ECM-receptor interaction - Homo sapiens (human); hsa05412 Arrhythmogenic right ventricular cardiomyopathy (ARVC) - Homo sapiens (human); hsa04810 Regulation of actin cytoskeleton - Homo sapiens (human); hsa05410 Hypertrophic c…	Cluster 11	4	receptor activity;	6	P16144	down	extr_plas
SUN2	actin filament-based movement; positive regulation of cell migration; regulation of biological quality; positive regulation of locomotion; nucleus localization; single-organism process; establishment of nucleus localization; nuclear migration; establishment of localization; maintenance of protein location in nucleus; maintenance of protein localization in organelle; establishment of localization …	membrane; nuclear chromosome, telomeric region; chromosome, telomeric region; organelle membrane; cytoplasm; macromolecular complex; intrinsic to membrane; intracellular part; cell; organelle part; chromosomal part; non-membrane-bounded organelle; condensed chromosome; membrane-enclosed lumen; nuclear membrane; intracellular organelle lumen; microtubule organizing center attachment site; nuclear …		Sad1/UNC-like, C-terminal;	IPR012919;				Cluster 11	4	tubulin binding; protein binding; cytoskeletal protein binding; microtubule binding; lamin binding; binding;	1	Q9UH99	up	nucl
ACD	telomere assembly; cellular component biogenesis; regulation of biological quality; positive regulation of telomerase activity; segmentation; protection from non-homologous end joining at telomere; telomere capping; cellular metabolic process; regulation of telomere maintenance; protein transport; metabolic process; appendage morphogenesis; positive regulation of molecular function; limb developm…	intracellular organelle; chromosome, telomeric region; nuclear chromosome, telomeric region; intracellular non-membrane-bounded organelle; telomere cap complex; intracellular organelle part; nuclear lumen; macromolecular complex; intracellular part; cell; organelle part; chromosomal part; non-membrane-bounded organelle; organelle; membrane-enclosed lumen; intracellular membrane-bounded organelle;…	Rap1 complex; TRF1-TIN2 complex; TIN2 complex; Telosome complex;				K11114		Cluster 11	4	organic cyclic compound binding; heterocyclic compound binding; DNA binding; binding; nucleic acid binding;	2	Q96AP0	up	nucl
WDR75		organelle; intracellular membrane-bounded organelle; intracellular organelle; nucleus; cell part; intracellular; intracellular part; membrane-bounded organelle; cell;		Quinonprotein alcohol dehydrogenase-like superfamily; WD40/YVTN repeat-like-containing domain; WD40-repeat-containing domain;	IPR017986; IPR015943; IPR011047;	NAN1; NET1-associated nuclear protein 1 (U3 small nucleolar RNA-associated protein 17)	K14552	hsa03008 Ribosome biogenesis in eukaryotes - Homo sapiens (human);	Cluster 11	4		1	Q8IWA0	down	cyto
EGFR	single organism signaling; regulation of cell death; gland development; negative regulation of ERBB signaling pathway; chordate embryonic development; positive regulation of biosynthetic process; embryonic placenta development; cellular metabolic process; regulation of cell cycle process; regulation of fibroblast proliferation; regulation of protein serine/threonine kinase activity; metabolic pro…	basolateral plasma membrane; membrane; extracellular space; extracellular region part; endoplasmic reticulum; nuclear outer membrane-endoplasmic reticulum membrane network; organelle membrane; cytoplasmic vesicle; membrane-bounded vesicle; cell periphery; cytoplasmic membrane-bounded vesicle; vesicle; cytoplasm; macromolecular complex; intrinsic to membrane; intracellular part; cell; organelle pa…	EGFR-CBL-GRB2 complex; Multiprotein complex; RIN1-STAM2-EGFR complex, EGF stimulated; CIN85-CBL-SH3GL2-EGFR complex, EGF stimulated; PARK2-EPS15-EGFR; ITGAV-ITGB3-EGFR complex; SNX complex; SH3KBP1-CBLB-EGFR complex; EGFR-containing signaling complex;	Protein kinase domain; Furin-like cysteine-rich domain; Tyrosine-protein kinase, catalytic domain; Insulin-like growth factor binding protein, N-terminal; Protein kinase-like domain; Serine-threonine/tyrosine-protein kinase catalytic domain; EGF receptor, L domain;	IPR000719; IPR006211; IPR000494; IPR020635; IPR001245; IPR009030; IPR011009;	EGFR; epidermal growth factor receptor [EC:2.7.10.1]	K04361	hsa05120 Epithelial cell signaling in Helicobacter pylori infection - Homo sapiens (human); hsa04921 Oxytocin signaling pathway - Homo sapiens (human); hsa04015 Rap1 signaling pathway - Homo sapiens (human); hsa05160 Hepatitis C - Homo sapiens (human); hsa04014 Ras signaling pathway - Homo sapiens (human); hsa04020 Calcium signaling pathway - Homo sapiens (human); hsa04060 Cytokine-cytokine recep…	Cluster 12	3.88889	actin filament binding; nucleoside phosphate binding; phosphotransferase activity, alcohol group as acceptor; receptor signaling protein tyrosine kinase activity; double-stranded DNA binding; protein dimerization activity; protein tyrosine kinase activity; protein binding; protein kinase activity; receptor signaling protein serine/threonine kinase activity; transmembrane signaling receptor activi…	2	P00533	up	extr
CTNND1	single organism signaling; morphogenesis of a polarized epithelium; cellular component biogenesis; gland development; negative regulation of signal transduction; cell surface receptor signaling pathway; regulation of signaling; cellular developmental process; negative regulation of canonical Wnt receptor signaling pathway; cell-cell junction organization; single-organism process; biosynthetic pro…	membrane; intracellular organelle; cell leading edge; cell projection; cell periphery; cell junction; cytoplasm; midbody; anchoring junction; intracellular part; cell-cell adherens junction; cell; cytosol; cell-cell junction; plasma membrane; organelle; intracellular membrane-bounded organelle; nucleus; intracellular; cell part; adherens junction; lamellipodium; membrane-bounded organelle; cytopl…		Armadillo-type fold; Armadillo-like helical;	IPR011989; IPR016024;	CTNND1; catenin (cadherin-associated protein), delta 1	K05690	hsa04670 Leukocyte transendothelial migration - Homo sapiens (human); hsa04015 Rap1 signaling pathway - Homo sapiens (human); hsa04520 Adherens junction - Homo sapiens (human);	Cluster 12	4.52381		9	O60716	both	nucl
NCK1	single organism signaling; cellular component biogenesis; regulation of leukocyte activation; regulation of biological quality; leukocyte activation; regulation of mononuclear cell proliferation; cell surface receptor signaling pathway; posttranscriptional regulation of gene expression; positive regulation of biosynthetic process; cellular component morphogenesis; regulation of actin filament len…	membrane; intracellular organelle; endoplasmic reticulum; organelle membrane; membrane-bounded vesicle; cell periphery; vesicle; cytoplasm; vesicle membrane; intracellular part; cytosol; cell; organelle part; plasma membrane; intracellular membrane-bounded organelle; organelle; nucleus; intracellular; cell part; membrane-bounded organelle; cytoplasmic part;		SH3 domain; SH2 domain;	IPR000980; IPR001452;	NCK; NCK adaptor protein	K07365	hsa04012 ErbB signaling pathway - Homo sapiens (human); hsa04660 T cell receptor signaling pathway - Homo sapiens (human); hsa05130 Pathogenic Escherichia coli infection - Homo sapiens (human); hsa04360 Axon guidance - Homo sapiens (human);	Cluster 12	4	protein complex scaffold; cytoskeletal protein binding; protein binding, bridging; cytoskeletal adaptor activity; binding; receptor signaling complex scaffold activity; binding, bridging; protein binding; structural molecule activity;	1	P16333	up	nucl
BCAR1	single organism signaling; regulation of cell death; positive regulation of cell migration; platelet-derived growth factor receptor signaling pathway; blood coagulation; regulation of biological quality; insulin receptor signaling pathway; neurotrophin TRK receptor signaling pathway; localization of cell; cell surface receptor signaling pathway; positive regulation of locomotion; hepatocyte growt…	cell leading edge; cell projection; focal adhesion; cell junction; cell part; intracellular; adherens junction; cytoplasm; anchoring junction; ruffle; cell-substrate junction; intracellular part; cytosol; cell; cell-substrate adherens junction; cytoplasmic part;	Polycystin-1 multiprotein complex; CRK-BCAR1-DOCK1 complex; p130Cas-ER-alpha-cSrc-kinase- PI3-kinase p85-subunit complex; CAS-SRC-FAK complex; CIN85 complex;	CAS family, DUF3513; Spectrin alpha chain, SH3 domain; SH3 domain; Serine rich protein interaction;	IPR013315; IPR001452; IPR021901; IPR014928;	BCAR1; breast cancer anti-estrogen resistance 1	K05726	hsa05100 Bacterial invasion of epithelial cells - Homo sapiens (human); hsa04670 Leukocyte transendothelial migration - Homo sapiens (human); hsa04015 Rap1 signaling pathway - Homo sapiens (human); hsa04510 Focal adhesion - Homo sapiens (human); hsa04810 Regulation of actin cytoskeleton - Homo sapiens (human); hsa04062 Chemokine signaling pathway - Homo sapiens (human);	Cluster 12	3.73333	molecular transducer activity; protein binding; signal transducer activity; binding;	1	P56945	up	nucl
EPHA2	single organism signaling; osteoblast differentiation; gland development; regulation of protein kinase B signaling cascade; regulation of cell projection assembly; cell surface receptor signaling pathway; chordate embryonic development; cellular component morphogenesis; axial mesoderm development; regulation of endothelial cell migration; lens development in camera-type eye; branching morphogenes…	cell leading edge; membrane; cell projection; intrinsic to plasma membrane; cell periphery; cell junction; ruffle membrane; anchoring junction; intrinsic to membrane; integral to plasma membrane; cell projection part; cell; integral to membrane; plasma membrane; focal adhesion; plasma membrane part; leading edge membrane; cell part; membrane part; lamellipodium; adherens junction; ruffle; cell pr…	TIAM1-EFNB1-EPHA2 complex;	Sterile alpha motif domain; Sterile alpha motif/pointed domain; Immunoglobulin-like fold; Protein kinase-like domain; Serine-threonine/tyrosine-protein kinase catalytic domain; Ephrin receptor ligand binding domain; Protein kinase domain; Sterile alpha motif, type 1; Galactose-binding domain-like; Tyrosine-protein kinase, catalytic domain; Insulin-like growth factor binding protein, N-terminal; F…	IPR013761; IPR001660; IPR021129; IPR001245; IPR003961; IPR009030; IPR011009; IPR001090; IPR013783; IPR000719; IPR020635; IPR008979;	EPHA2; Eph receptor A2 [EC:2.7.10.1]	K05103	hsa04151 PI3K-Akt signaling pathway - Homo sapiens (human); hsa04015 Rap1 signaling pathway - Homo sapiens (human); hsa04360 Axon guidance - Homo sapiens (human); hsa04014 Ras signaling pathway - Homo sapiens (human);	Cluster 12	4	nucleoside phosphate binding; phosphotransferase activity, alcohol group as acceptor; protein tyrosine kinase activity; protein kinase activity; transmembrane signaling receptor activity; signal transducer activity; transmembrane receptor protein tyrosine kinase activity; organic cyclic compound binding; heterocyclic compound binding; kinase activity; catalytic activity; ribonucleotide binding; b…	4	P29317	both	plas
GIT1	regulation of cellular process; regulation of signaling; regulation of nucleobase-containing compound metabolic process; regulation of nucleoside metabolic process; regulation of nucleotide catabolic process; regulation of Ras protein signal transduction; regulation of cell communication; positive regulation of hydrolase activity; positive regulation of molecular function; regulation of nitrogen …	focal adhesion; cell junction; cell part; intracellular; adherens junction; cytoplasm; anchoring junction; intracellular part; cell-substrate junction; cell; cell-substrate adherens junction;	Scrib-beta-PIX-GIT1 complex; ITGA4-PXN-GIT1 complex;	Ankyrin repeat-containing domain; G protein-coupled receptor kinase-interacting protein 1 C term; Spa2 homology (SHD) of GIT;	IPR022018; IPR013724; IPR020683;	GIT1; G protein-coupled receptor kinase interactor 1	K05737	hsa05120 Epithelial cell signaling in Helicobacter pylori infection - Homo sapiens (human); hsa04144 Endocytosis - Homo sapiens (human); hsa04810 Regulation of actin cytoskeleton - Homo sapiens (human);	Cluster 12	4	ARF GTPase activator activity; transition metal ion binding; enzyme regulator activity; binding; nucleoside-triphosphatase regulator activity; ion binding; GTPase regulator activity; cation binding; metal ion binding; small GTPase regulator activity; zinc ion binding; enzyme activator activity; GTPase activator activity;	5	Q9Y2X7	down	mito
JUP	cellular component biogenesis; single organism signaling; atrioventricular valve development; regulation of cell death; regulation of biological quality; reproductive process; cell surface receptor signaling pathway; endothelial cell-cell adhesion; cellular component morphogenesis; heart valve morphogenesis; regulation of cell fate commitment; biological adhesion; response to external stimulus; c…	basolateral plasma membrane; membrane; extrinsic to membrane; cell-cell contact zone; cell junction; cell periphery; myofibril; cytoplasm; macromolecular complex; intracellular part; Z disc; cell-cell adherens junction; cell-cell junction; cell; I band; internal side of plasma membrane; organelle part; intercalated disc; non-membrane-bounded organelle; cytoskeleton; apicolateral plasma membrane; …	Polycystin-1 multiprotein complex;	Armadillo-type fold; Armadillo-like helical;	IPR011989; IPR016024;	JUP; junction plakoglobin	K10056	hsa05200 Pathways in cancer - Homo sapiens (human); hsa05221 Acute myeloid leukemia - Homo sapiens (human); hsa05412 Arrhythmogenic right ventricular cardiomyopathy (ARVC) - Homo sapiens (human); hsa05202 Transcriptional misregulation in cancer - Homo sapiens (human);	Cluster 12	3.73333	structural constituent of cell wall; identical protein binding; protein homodimerization activity; binding; protein kinase binding; protein dimerization activity; transcription factor binding transcription factor activity; transcription coactivator activity; protein binding; transcription cofactor activity; kinase binding; protein binding transcription factor activity; structural molecule activit…	1	P14923	up	cyto
SRC	cellular component biogenesis; single organism signaling; regulation of leukocyte activation; regulation of cell death; gland development; reproductive process; peptidyl-tyrosine modification; response to interleukin-1; cellular metabolic process; branching morphogenesis of an epithelial tube; negative regulation of peptidase activity; progesterone receptor signaling pathway; metabolic process; m…	membrane; organelle membrane; cell periphery; cytoplasm; intracellular part; cell; organelle part; non-membrane-bounded organelle; mitochondrial envelope; cytoskeleton; cell part; membrane part; intracellular; lysosome; organelle inner membrane; endosome; membrane raft; membrane-bounded organelle; mitochondrial inner membrane; lytic vacuole; intracellular organelle; late endosome; mitochondrial p…	Polycystin-1 multiprotein complex; TNFRSF11A-TRAF6-SRC complex; MASH1 promoter-coactivator complex; ITGA2b-ITGB3-CD47-SRC complex; SH3P2/OSTF1-CBL-SRC complex; CNK1-SRC-RAF1 complex; SRC-PRKCD-CDCP1 complex; CAMK2-delta-MASH1 promoter-coactivator complex; p130Cas-ER-alpha-cSrc-kinase- PI3-kinase p85-subunit complex; CAS-SRC-FAK complex;	Protein kinase domain; SH3 domain; Tyrosine-protein kinase, catalytic domain; SH2 domain; Protein kinase-like domain; Serine-threonine/tyrosine-protein kinase catalytic domain;	IPR000980; IPR001452; IPR000719; IPR020635; IPR001245; IPR011009;	SRC; tyrosine-protein kinase Src [EC:2.7.10.2]	K05704	hsa05120 Epithelial cell signaling in Helicobacter pylori infection - Homo sapiens (human); hsa04921 Oxytocin signaling pathway - Homo sapiens (human); hsa05100 Bacterial invasion of epithelial cells - Homo sapiens (human); hsa05152 Tuberculosis - Homo sapiens (human); hsa04015 Rap1 signaling pathway - Homo sapiens (human); hsa04530 Tight junction - Homo sapiens (human); hsa04370 VEGF signaling p…	Cluster 13	2.16374	nucleoside phosphate binding; phosphotransferase activity, alcohol group as acceptor; receptor binding; protein tyrosine kinase activity; integrin binding; protein binding; protein kinase activity; organic cyclic compound binding; heterocyclic compound binding; heme binding; kinase activity; catalytic activity; ribonucleotide binding; binding; purine ribonucleoside binding; anion binding; adenyl …	1	P12931	up	cyto
MTOR	single organism signaling; regulation of leukocyte activation; regulation of polysaccharide biosynthetic process; reproductive process; posttranscriptional regulation of gene expression; regulation of NFAT protein import into nucleus; positive regulation of biosynthetic process; negative regulation of intracellular protein transport; regulation of response to extracellular stimulus; cellular meta…	membrane; outer membrane; endoplasmic reticulum; nuclear outer membrane-endoplasmic reticulum membrane network; organelle membrane; cytoplasm; macromolecular complex; mTOR-FKBP12-rapamycin complex; intracellular part; nuclear body; cell; organelle part; membrane-enclosed lumen; mitochondrial envelope; PML body; nucleoplasm; intracellular organelle lumen; intracellular; membrane part; cell part; l…	RICTOR-mTOR complex; mTOR-RAPTOR complex; mTOR-RICTOR complex; mTOR-signaling complex; RAPTOR-mTOR complex; mTORC2 complex; mTORC1 complex;	Rapamycin-binding domain; Armadillo-type fold; Tetratricopeptide-like helical; Protein kinase-like domain; PIK-related kinase, FAT; Armadillo-like helical; Phosphatidylinositol 3-/4-kinase, catalytic domain; PIK-related kinase; Domain of unknown function DUF3385, target of rapamycin protein; PIK-related kinase, FATC;	IPR000403; IPR011990; IPR003151; IPR009076; IPR011989; IPR024585; IPR014009; IPR016024; IPR003152; IPR011009;	FRAP; FKBP12-rapamycin complex-associated protein	K07203	hsa04920 Adipocytokine signaling pathway - Homo sapiens (human); hsa05200 Pathways in cancer - Homo sapiens (human); hsa05221 Acute myeloid leukemia - Homo sapiens (human); hsa04066 HIF-1 signaling pathway - Homo sapiens (human); hsa04910 Insulin signaling pathway - Homo sapiens (human); hsa04150 mTOR signaling pathway - Homo sapiens (human); hsa04152 AMPK signaling pathway - Homo sapiens (human)…	Cluster 13	2.31618	rDNA binding; nucleoside phosphate binding; 5S rDNA binding; phosphotransferase activity, alcohol group as acceptor; RNA polymerase III regulatory region DNA binding; protein binding; protein kinase activity; RNA polymerase III type 3 promoter DNA binding; RNA polymerase III type 2 promoter DNA binding; regulatory region DNA binding; organic cyclic compound binding; heterocyclic compound binding;…	1	P42345	up	plas
YWHAZ	single organism signaling; mast cell activation involved in immune response; blood coagulation; regulation of cell death; regulation of biological quality; hormone transport; establishment of protein localization to organelle; leukocyte activation; histamine production involved in inflammatory response; mitochondrial transport; single-organism process; mast cell activation; cellular metabolic pro…	cytoplasmic vesicle; membrane-bounded vesicle; cytoplasmic membrane-bounded vesicle; vesicle; cytoplasm; macromolecular complex; intracellular part; cell; organelle part; pigment granule; non-membrane-bounded organelle; cytoskeleton; membrane-enclosed lumen; nucleoplasm; intracellular organelle lumen; cell part; intracellular; postsynaptic density; perinuclear region of cytoplasm; membrane-bounde…	Kinase maturation complex 1; BRAF-RAF1-14-3-3 complex;	14-3-3 domain;	IPR023410;	YWHAB_Q_Z; 14-3-3 protein beta/theta/zeta	K16197	hsa04390 Hippo signaling pathway - Homo sapiens (human); hsa04151 PI3K-Akt signaling pathway - Homo sapiens (human); hsa04110 Cell cycle - Homo sapiens (human); hsa05161 Hepatitis B - Homo sapiens (human); hsa05169 Epstein-Barr virus infection - Homo sapiens (human); hsa05130 Pathogenic Escherichia coli infection - Homo sapiens (human); hsa04114 Oocyte meiosis - Homo sapiens (human); hsa05203 Vir…	Cluster 13	2.02614		1	P63104	up	cyto
IRS2	single organism signaling; regulation of leukocyte activation; positive regulation of cell migration; regulation of cell death; regulation of biological quality; regulation of mononuclear cell proliferation; gland development; regulation of polysaccharide biosynthetic process; cell surface receptor signaling pathway; brain development; regulation of insulin secretion; positive regulation of biosy…	membrane; cell periphery; cell part; intracellular; cytoplasm; intracellular part; cytosol; cell; plasma membrane; cytoplasmic part;		Pleckstrin homology-like domain; Insulin receptor substrate-1, PTB; Pleckstrin homology domain;	IPR011993; IPR002404; IPR001849;	IRS2; insulin receptor substrate 2	K07187	hsa04068 FoxO signaling pathway - Homo sapiens (human); hsa04920 Adipocytokine signaling pathway - Homo sapiens (human); hsa05206 MicroRNAs in cancer - Homo sapiens (human); hsa04932 Non-alcoholic fatty liver disease (NAFLD) - Homo sapiens (human); hsa04930 Type II diabetes mellitus - Homo sapiens (human); hsa04910 Insulin signaling pathway - Homo sapiens (human); hsa04022 cGMP-PKG signaling path…	Cluster 13	2.14286	lipid binding; molecular transducer activity; anion binding; signal transducer activity; binding; phospholipid binding; ion binding;	3	Q9Y4H2	up	nucl
INPP5D	single organism signaling; regulation of leukocyte activation; negative regulation of lymphocyte proliferation; regulation of cell death; immunoglobulin mediated immune response; blood coagulation; regulation of biological quality; regulation of mononuclear cell proliferation; cell surface receptor signaling pathway; negative regulation of myeloid leukocyte differentiation; phosphatidylinositol p…	membrane; cell part; intracellular; cytoplasm; intracellular part; cytosol; cell; cytoplasmic part;		SH2 domain; Endonuclease/exonuclease/phosphatase; Inositol polyphosphate-related phosphatase;	IPR000300; IPR000980; IPR005135;	SHIP1; phosphatidylinositol-3,4,5-trisphosphate 5-phosphatase 1 [EC:3.1.3.86]	K03084	hsa00562 Inositol phosphate metabolism - Homo sapiens (human); hsa04666 Fc gamma R-mediated phagocytosis - Homo sapiens (human); hsa04664 Fc epsilon RI signaling pathway - Homo sapiens (human); hsa04662 B cell receptor signaling pathway - Homo sapiens (human); hsa04070 Phosphatidylinositol signaling system - Homo sapiens (human);	Cluster 13	2	inositol phosphate phosphatase activity; inositol-polyphosphate 5-phosphatase activity; catalytic activity; phosphoric ester hydrolase activity; phosphatase activity; inositol trisphosphate phosphatase activity; hydrolase activity, acting on ester bonds; phosphatidylinositol phosphate phosphatase activity; hydrolase activity; phosphatidylinositol trisphosphate phosphatase activity;	1	Q92835	up	cyto
ACLY	cofactor biosynthetic process; nucleoside metabolic process; purine nucleoside metabolic process; glycerolipid metabolic process; purine ribonucleoside monophosphate metabolic process; fatty-acyl-CoA metabolic process; nucleotide metabolic process; cellular lipid metabolic process; biosynthetic process; cellular metabolic process; triglyceride biosynthetic process; thioester biosynthetic process;…	membrane; intracellular organelle; cell periphery; cytoplasm; macromolecular complex; intracellular part; cytosol; cell; mitochondrion; plasma membrane; citrate lyase complex; intracellular membrane-bounded organelle; organelle; nucleus; intracellular; cell part; protein complex; membrane-bounded organelle; cytoplasmic part;		ATP-citrate lyase/succinyl-CoA ligase; ATP-grasp fold, succinyl-CoA synthetase-type; Citrate synthase-like, core; Citrate synthase-like, small alpha subdomain; ATP-grasp fold, subdomain 2; NAD(P)-binding domain; CoA-binding; Succinyl-CoA synthetase-like;	IPR013650; IPR016143; IPR005811; IPR016040; IPR013816; IPR016141; IPR003781; IPR016102;	ACLY; ATP citrate (pro-S)-lyase [EC:2.3.3.8]	K01648	hsa01100 Metabolic pathways - Homo sapiens (human); hsa00020 Citrate cycle (TCA cycle) - Homo sapiens (human);	Cluster 14	2.4	nucleoside phosphate binding; ligase activity; ligase activity, forming carbon-sulfur bonds; succinate-CoA ligase (ADP-forming) activity; ATP citrate synthase activity; organic cyclic compound binding; heterocyclic compound binding; transferase activity, transferring acyl groups; succinate-CoA ligase activity; catalytic activity; ribonucleotide binding; binding; purine ribonucleoside binding; cat…	1	P53396	up	cyto
PDHA1	regulation of cellular process; monosaccharide catabolic process; cofactor biosynthetic process; glycolysis; regulation of acetyl-CoA biosynthetic process from pyruvate; biosynthetic process; regulation of lipid metabolic process; cellular metabolic process; thioester biosynthetic process; organic substance metabolic process; regulation of coenzyme metabolic process; glucose metabolic process; ac…	mitochondrial matrix; intracellular organelle; mitochondrial part; cytoplasm; intracellular organelle part; macromolecular complex; intracellular part; pyruvate dehydrogenase complex; cell; mitochondrion; organelle part; membrane-enclosed lumen; organelle; intracellular membrane-bounded organelle; intracellular organelle lumen; cell part; intracellular; protein complex; membrane-bounded organelle…		Dehydrogenase, E1 component;	IPR001017;	PDHA; pyruvate dehydrogenase E1 component alpha subunit [EC:1.2.4.1]	K00161	hsa00620 Pyruvate metabolism - Homo sapiens (human); hsa04066 HIF-1 signaling pathway - Homo sapiens (human); hsa01100 Metabolic pathways - Homo sapiens (human); hsa00020 Citrate cycle (TCA cycle) - Homo sapiens (human); hsa00010 Glycolysis / Gluconeogenesis - Homo sapiens (human); hsa01200 Carbon metabolism - Homo sapiens (human);	Cluster 14	2.4	pyruvate dehydrogenase activity; pyruvate dehydrogenase (acetyl-transferring) activity; catalytic activity; oxidoreductase activity, acting on the aldehyde or oxo group of donors, disulfide as acceptor; oxidoreductase activity; oxidoreductase activity, acting on the aldehyde or oxo group of donors;	4	P08559	both	mito
PKLR	nucleoside metabolic process; glycolysis; response to organophosphorus; purine ribonucleoside biosynthetic process; nucleoside biosynthetic process; response to glucose stimulus; cellular metabolic process; response to biotic stimulus; glucose metabolic process; response to external stimulus; ribose phosphate biosynthetic process; metabolic process; generation of precursor metabolites and energy;…	cell part; intracellular; cytoplasm; intracellular part; cytosol; cell; cytoplasmic part;		Pyruvate kinase, C-terminal; Pyruvate kinase-like, insert domain; Pyruvate kinase, barrel; Pyruvate kinase, alpha/beta; Pyruvate kinase, beta-barrel insert domain; Pyruvate/Phosphoenolpyruvate kinase-like domain;	IPR011037; IPR015794; IPR015813; IPR015806; IPR015795; IPR015793;	PKLR; pyruvate kinase isozymes R/L [EC:2.7.1.40]	K12406	hsa04950 Maturity onset diabetes of the young - Homo sapiens (human); hsa00620 Pyruvate metabolism - Homo sapiens (human); hsa04932 Non-alcoholic fatty liver disease (NAFLD) - Homo sapiens (human); hsa01100 Metabolic pathways - Homo sapiens (human); hsa04910 Insulin signaling pathway - Homo sapiens (human); hsa01200 Carbon metabolism - Homo sapiens (human); hsa00230 Purine metabolism - Homo sapie…	Cluster 14	2.4	magnesium ion binding; pyruvate kinase activity; ATP binding; nucleoside phosphate binding; phosphotransferase activity, alcohol group as acceptor; nucleoside binding; ion binding; potassium ion binding; nucleotide binding; organic cyclic compound binding; heterocyclic compound binding; ribonucleoside binding; kinase activity; catalytic activity; ribonucleotide binding; binding; purine ribonucleo…	1	P30613	up	mito
ENO1	monosaccharide catabolic process; glycolysis; hexose biosynthetic process; biosynthetic process; negative regulation of RNA metabolic process; cellular metabolic process; response to biotic stimulus; regulation of cell growth; glucose metabolic process; regulation of RNA biosynthetic process; metabolic process; gluconeogenesis; generation of precursor metabolites and energy; macromolecule metabol…	membrane; extracellular region part; cell periphery; membrane-bounded vesicle; myofibril; vesicle; cytoplasm; macromolecular complex; intracellular part; cell; organelle part; non-membrane-bounded organelle; extracellular vesicular exosome; intracellular; cell part; contractile fiber; cytosolic part; extracellular membrane-bounded organelle; M band; membrane-bounded organelle; intracellular organ…		Enolase, C-terminal; Enolase, N-terminal;	IPR020810; IPR020811;				Cluster 14	2.4	magnesium ion binding; DNA binding; transcription corepressor activity; phosphopyruvate hydratase activity; ion binding; lyase activity; hydro-lyase activity; transcription cofactor activity; sequence-specific DNA binding transcription factor activity; carbon-oxygen lyase activity; heterocyclic compound binding; organic cyclic compound binding; catalytic activity; binding; nucleic acid binding tr…	2	P06733	up	cyto
ATG9A	cellular component biogenesis; cellular component organization; cellular response to stress; cellular response to starvation; single-organism process; autophagy; response to stimulus; cellular metabolic process; protein transport; innate immune response; cellular response to nutrient levels; establishment of localization; response to extracellular stimulus; response to external stimulus; metaboli…	endosome membrane; membrane; intracellular organelle; late endosome; cytoplasmic vesicle; organelle membrane; vesicle; cytoplasm; intracellular organelle part; endosomal part; intrinsic to membrane; intracellular part; cell; integral to membrane; organelle part; autophagic vacuole; intracellular membrane-bounded organelle; organelle; late endosome membrane; membrane part; cell part; intracellular…					K17907		Cluster 15	1.66667		1	Q7Z3C6	up	plas
WIPI2	cellular component biogenesis; cellular component organization; cellular response to stimulus; cellular response to stress; cellular response to starvation; response to stress; single-organism cellular process; single-organism process; cellular response to external stimulus; autophagy; response to stimulus; cellular metabolic process; cellular response to nutrient levels; cellular response to ext…	membrane; intracellular organelle; organelle membrane; cytoplasm; intracellular organelle part; macromolecular complex; intracellular part; cytosol; cell; organelle part; pre-autophagosomal structure membrane; autophagic vacuole; intracellular membrane-bounded organelle; organelle; nucleus; cell part; intracellular; vacuolar part; vacuole; vacuolar membrane; protein complex; membrane-bounded orga…		WD40/YVTN repeat-like-containing domain; WD40-repeat-containing domain;	IPR017986; IPR015943;		K17908		Cluster 15	1.66667	phosphatidylinositol phosphate binding; phosphatidylinositol-3-phosphate binding; binding; phospholipid binding; phosphatidylinositol binding; ion binding; lipid binding; phosphatidylinositol-3,5-bisphosphate binding; anion binding;	1	Q9Y4P8	up	nucl
ATG2B	cellular catabolic process; metabolic process; autophagy; catabolic process; cellular metabolic process; cellular process;			Autophagy-related, C-terminal; Autophagy-related protein 2 CAD motif; Vacuolar protein sorting-associated protein 13A N-terminal domain;	IPR026885; IPR015412; IPR026854;		K17906		Cluster 15	2		2	Q96BY7	up	nucl
ATG4D	organic substance transport; primary metabolic process; autophagy; cellular metabolic process; protein transport; organic substance metabolic process; establishment of localization; transport; establishment of protein localization; metabolic process; cellular catabolic process; proteolysis; macromolecule metabolic process; protein metabolic process; localization; macromolecule localization; prote…	intracellular part; cell; cell part; intracellular; cytoplasm;				ATG4; cysteine protease ATG4 [EC:3.4.22.-]	K08342	hsa04140 Regulation of autophagy - Homo sapiens (human);	Cluster 15	2	endopeptidase activity; peptidase activity, acting on L-amino acid peptides; cysteine-type peptidase activity; hydrolase activity; peptidase activity; cysteine-type endopeptidase activity; catalytic activity;	1	Q86TL0	down	nucl
EEA1	organelle localization; single organism signaling; cellular component organization; single-multicellular organism process; intracellular transport; synaptic vesicle to endosome fusion; single-organism process; neurological system process; establishment of localization; establishment of localization in cell; cell communication; vesicle localization; single-organism membrane fusion; cytoplasmic tra…	membrane; endosome membrane; intracellular organelle; extrinsic to membrane; organelle membrane; cell periphery; intracellular organelle part; cytoplasm; extrinsic to plasma membrane; macromolecular complex; endosomal part; intracellular part; cytosol; cell; organelle part; recycling endosome; plasma membrane; early endosome; intracellular membrane-bounded organelle; organelle; serine-pyruvate am…	Class C VPS/HOPS complex; RAB5-EEA1 complex;	Zinc finger, C2H2-like; FYVE zinc finger; Zinc finger, FYVE-related; Zinc finger, FYVE/PHD-type; Zinc finger, C2H2; Zinc finger, RING/FYVE/PHD-type;	IPR015880; IPR000306; IPR017455; IPR013083; IPR007087; IPR011011;	EEA1; early endosome antigen 1	K12478	hsa05152 Tuberculosis - Homo sapiens (human); hsa04144 Endocytosis - Homo sapiens (human); hsa04145 Phagosome - Homo sapiens (human);	Cluster 16	1.66667	1-phosphatidylinositol binding; GTP-dependent protein binding; protein dimerization activity; ion binding; protein binding; zinc ion binding; calmodulin binding; identical protein binding; transition metal ion binding; binding; protein homodimerization activity; phosphatidylinositol binding; phospholipid binding; lipid binding; metal ion binding; cation binding; anion binding;	1	Q15075	down	nucl
RABGEF1	establishment of protein localization; transport; vesicle-mediated transport; organic substance transport; protein localization; localization; endocytosis; macromolecule localization; protein transport; establishment of localization;	organelle; intracellular membrane-bounded organelle; intracellular organelle; cell part; intracellular; cytoplasm; endosome; intracellular part; cell; membrane-bounded organelle; recycling endosome; early endosome; cytoplasmic part;		Vacuolar sorting protein 9, subgroup; Vacuolar sorting protein 9; Zinc finger, A20-type;	IPR013995; IPR002653; IPR003123;				Cluster 16	1.66667	DNA binding; guanyl-nucleotide exchange factor activity; nucleoside-triphosphatase regulator activity; ion binding; GTPase regulator activity; zinc ion binding; heterocyclic compound binding; organic cyclic compound binding; enzyme regulator activity; transition metal ion binding; Rab guanyl-nucleotide exchange factor activity; binding; nucleic acid binding; metal ion binding; cation binding; sma…	1	Q9UJ41	down	cyto
RABEP1	regulation of cellular process; cellular component organization; death; regulation of nucleobase-containing compound metabolic process; regulation of nucleoside metabolic process; regulation of nucleotide catabolic process; single-organism process; protein transport; establishment of localization; cytokinesis; positive regulation of hydrolase activity; positive regulation of molecular function; a…	intracellular organelle; cytoplasmic vesicle; membrane-bounded vesicle; cytoplasmic membrane-bounded vesicle; vesicle; cytoplasm; intracellular part; cell; recycling endosome; early endosome; intracellular membrane-bounded organelle; organelle; intracellular; cell part; endosome; endocytic vesicle; membrane-bounded organelle; cytoplasmic part;	APLG1-Rababtin5 complex;	Rabaptin, GTPase-Rab5 binding domain; Rabaptin coiled-coil domain;	IPR015390; IPR018514;	RABEP1; Rab GTPase-binding effector protein 1	K12480	hsa04144 Endocytosis - Homo sapiens (human);	Cluster 16	2	nucleoside phosphate binding; phosphotransferase activity, alcohol group as acceptor; nucleoside-triphosphatase regulator activity; GTPase regulator activity; protein kinase activity; organic cyclic compound binding; heterocyclic compound binding; kinase activity; catalytic activity; ribonucleotide binding; binding; purine ribonucleoside binding; anion binding; adenyl ribonucleotide binding; aden…	4	Q15276	both	nucl
ALS2	single organism signaling; regulation of biological quality; chordate embryonic development; cellular component morphogenesis; cellular metabolic process; neuron-neuron synaptic transmission; neurological system process; behavior; metabolic process; regulation of cellular component size; positive regulation of molecular function; macromolecule metabolic process; protein localization; embryo devel…	membrane; dendrite; vesicle; cytoplasm; neuronal cell body; macromolecular complex; growth cone; intracellular part; cell; organelle part; early endosome; non-membrane-bounded organelle; cytoskeleton; microtubule organizing center; microtubule cytoskeleton; intracellular; cell part; postsynaptic density; lamellipodium; neuron projection; endosome; membrane-bounded organelle; neuron part; synapse …		Dbl homology (DH) domain; Pleckstrin homology-like domain; Vacuolar sorting protein 9; Pleckstrin homology domain; Regulator of chromosome condensation 1/beta-lactamase-inhibitor protein II;	IPR009091; IPR011993; IPR000219; IPR003123; IPR001849;	ALS2; amyotrophic lateral sclerosis 2 protein	K04575	hsa05014 Amyotrophic lateral sclerosis (ALS) - Homo sapiens (human);	Cluster 16	2	small GTPase binding; protein serine/threonine kinase activator activity; protein kinase activator activity; guanyl-nucleotide exchange factor activity; nucleoside-triphosphatase regulator activity; GTPase regulator activity; ion binding; Ran guanyl-nucleotide exchange factor activity; protein binding; protein kinase regulator activity; kinase regulator activity; Rab GTPase binding; kinase activa…	4	Q96Q42	up	nucl
DSP	single organism signaling; regulation of biological quality; intermediate filament organization; protein localization to adherens junction; bundle of His cell to Purkinje myocyte communication; muscle tissue morphogenesis; cellular developmental process; cell-cell junction organization; single-organism process; cellular metabolic process; epidermal cell differentiation; biological adhesion; cardi…	basolateral plasma membrane; membrane; cell-cell contact zone; cell junction; cell periphery; cytoplasm; macromolecular complex; intracellular part; cell-cell junction; cell; organelle part; intercalated disc; non-membrane-bounded organelle; cytoskeleton; cell part; membrane part; intracellular; membrane-bounded organelle; intracellular organelle; intracellular non-membrane-bounded organelle; cyt…				DSP; desmoplakin	K10381	hsa05412 Arrhythmogenic right ventricular cardiomyopathy (ARVC) - Homo sapiens (human);	Cluster 17	3	protein binding; binding, bridging; protein binding, bridging; structural constituent of cytoskeleton; structural molecule activity; binding;	13	P15924	both	nucl
BCR	single organism signaling; regulation of vesicle-mediated transport; regulation of leukocyte activation; platelet-derived growth factor receptor signaling pathway; cell surface receptor signaling pathway; brain development; negative regulation of immune effector process; regulation of defense response; cellular metabolic process; neurological system process; response to biotic stimulus; metabolic…	membrane; cell periphery; cell part; intracellular; cytoplasm; intracellular part; cytosol; cell; plasma membrane; cytoplasmic part;		Dbl homology (DH) domain; Pleckstrin homology-like domain; Rho GTPase activation protein; Pleckstrin homology domain; C2 domain; Bcr-Abl oncoprotein oligomerisation; Rho GTPase-activating protein domain;	IPR011993; IPR015123; IPR000219; IPR000008; IPR008936; IPR001849; IPR000198;	BCR1; breakpoint cluster region protein [EC:2.7.11.1]	K08878	hsa05200 Pathways in cancer - Homo sapiens (human); hsa05220 Chronic myeloid leukemia - Homo sapiens (human);	Cluster 17	3	Rac GTPase activator activity; Rho GTPase activator activity; nucleoside phosphate binding; phosphotransferase activity, alcohol group as acceptor; guanyl-nucleotide exchange factor activity; nucleoside-triphosphatase regulator activity; GTPase regulator activity; protein tyrosine kinase activity; protein kinase activity; organic cyclic compound binding; heterocyclic compound binding; kinase acti…	2	P11274	up	cyto
CTNNB1	single organism signaling; regulation of leukocyte activation; embryonic foregut morphogenesis; developmental maturation; gland development; regulation of gliogenesis; reproductive process; positive regulation of epithelial cell differentiation; cellular metabolic process; regulation of cell cycle process; T cell activation; regulation of cell fate commitment; endoderm development; epidermal cell…	dendrite; membrane; extrinsic to membrane; cytoplasm; macromolecular complex; cell-cell adherens junction; cell; I band; internal side of plasma membrane; intercalated disc; organelle part; non-membrane-bounded organelle; beta-catenin-TCF7L2 complex; intracellular; lamellipodium; neuron projection; cell-substrate junction; membrane-bounded organelle; neuron part; Scrib-APC-beta-catenin complex; a…	Cell-cell junction complex; Catenin- catenincomplex; JUN-TCF4-CTNNB1 complex; APC-Axin-1-beta-catenin complex; ZO1-cadherin-cadherin-VEGFR2 complex; Polycystin-1-E-cadherin-beta-catenin complex; TCF4-CTNNB1-EP300 complex; TCF4-CTNNB1-SUMO1-EP300-HADAC6 complex; PAR-3-VE-cadherin-beta-catenin complex; Catulin- catenincomplex; Polycystin-1-E-cadherin-beta-catenin-Flotillin-2 complex; Polycystin-1 m…	Armadillo-type fold; Armadillo-like helical;	IPR011989; IPR016024;	CTNNB1; catenin beta 1	K02105	hsa05216 Thyroid cancer - Homo sapiens (human); hsa05100 Bacterial invasion of epithelial cells - Homo sapiens (human); hsa04015 Rap1 signaling pathway - Homo sapiens (human); hsa04530 Tight junction - Homo sapiens (human); hsa05130 Pathogenic Escherichia coli infection - Homo sapiens (human); hsa04916 Melanogenesis - Homo sapiens (human); hsa04919 Thyroid hormone signaling pathway - Homo sapiens…	Cluster 17	3.15	DNA binding; receptor binding; double-stranded DNA binding; protein kinase binding; androgen receptor binding; protein binding; hormone receptor binding; chromatin binding; transcription cofactor activity; kinase binding; signal transducer activity; sequence-specific DNA binding transcription factor activity; regulatory region DNA binding; heterocyclic compound binding; organic cyclic compound bi…	2	P35222	up	cyto_nucl
TJP1	single organism signaling; cellular component biogenesis; regulation of biological quality; cellular response to hexose stimulus; response to hexose stimulus; chordate embryonic development; glucose homeostasis; cell-cell junction organization; single-organism process; response to glucose stimulus; response to magnetism; response to biotic stimulus; signal transduction; cell communication; cellul…	basolateral plasma membrane; membrane; cell-cell contact zone; cell junction; cell periphery; cytoplasm; intracellular part; cell-cell adherens junction; cell-cell junction; cell; intercalated disc; occluding junction; apicolateral plasma membrane; cell part; membrane part; intracellular; adherens junction; membrane-bounded organelle; apical part of cell; intracellular organelle; gap junction; in…	ZO1-cadherin-cadherin-VEGFR2 complex; Alpha-dystrobrevin-ZO-1-actin complex; CF IIAm complex;	Guanylate kinase/L-type calcium channel beta subunit; Variant SH3 domain; SH3 domain; Guanylate kinase-like; ZU5; PDZ domain; P-loop containing nucleoside triphosphate hydrolase;	IPR000906; IPR011511; IPR001452; IPR008144; IPR008145; IPR001478; IPR027417;	TJP1; tight junction protein 1	K05701	hsa05120 Epithelial cell signaling in Helicobacter pylori infection - Homo sapiens (human); hsa05110 Vibrio cholerae infection - Homo sapiens (human); hsa05132 Salmonella infection - Homo sapiens (human); hsa04520 Adherens junction - Homo sapiens (human); hsa04540 Gap junction - Homo sapiens (human); hsa04530 Tight junction - Homo sapiens (human);	Cluster 17	3.42857		11	Q07157	both	nucl
CUX1	transport; intracellular transport; establishment of localization in cell; intra-Golgi vesicle-mediated transport; vesicle-mediated transport; single-organism cellular process; single-organism process; Golgi vesicle transport; localization; cellular process; single-organism transport; establishment of localization; cellular localization;	membrane; intracellular organelle; organelle membrane; intracellular organelle part; cytoplasm; Golgi membrane; endomembrane system; intrinsic to membrane; intracellular part; integral to Golgi membrane; cell; intrinsic to Golgi membrane; integral to membrane; organelle part; organelle; intracellular membrane-bounded organelle; integral to organelle membrane; intracellular; cell part; membrane pa…		CASP, C-terminal;	IPR012955;		K09313		Cluster 17	3	organic cyclic compound binding; heterocyclic compound binding; DNA binding; binding; nucleic acid binding transcription factor activity; nucleic acid binding; chromatin binding; sequence-specific DNA binding; sequence-specific DNA binding transcription factor activity;	1	Q13948	down	cyto
PVRL2	entry into host; cellular component biogenesis; regulation of leukocyte activation; reproductive process; movement in environment of other organism involved in symbiotic interaction; positive regulation of adaptive immune response based on somatic recombination of immune receptors built from immunoglobulin superfamily domains; cellular component morphogenesis; regulation of defense response; posi…	membrane; cell junction; cell periphery; anchoring junction; intrinsic to membrane; cell-cell adherens junction; cell-cell junction; cell; integral to membrane; apical junction complex; plasma membrane; cell part; membrane part; zonula adherens; adherens junction; cell surface;		Immunoglobulin V-set domain; Immunoglobulin-like fold; Immunoglobulin subtype; Immunoglobulin-like domain; CD80-like, immunoglobulin C2-set;	IPR007110; IPR013783; IPR013162; IPR013106; IPR003599;	PVRL2; poliovirus receptor-related protein 2	K06531	hsa04520 Adherens junction - Homo sapiens (human); hsa05168 Herpes simplex infection - Homo sapiens (human); hsa04514 Cell adhesion molecules (CAMs) - Homo sapiens (human);	Cluster 17	3	signaling receptor activity; molecular transducer activity; receptor activity; signal transducer activity; coreceptor activity;	1	Q92692	up	extr
SLC9A3R1	cellular component biogenesis; single organism signaling; modified amino acid transport; regulation of biological quality; regulation of protein kinase B signaling cascade; renal absorption; cell surface receptor signaling pathway; cellular trivalent inorganic anion homeostasis; phosphate ion homeostasis; negative regulation of sodium ion transport; glutathione transport; negative regulation of c…	membrane; brush border; apical plasma membrane; cell periphery; cytoplasm; intracellular part; cell; organelle part; non-membrane-bounded organelle; cytoskeleton; microtubule organizing center; microtubule cytoskeleton; intracellular; cell part; membrane part; filopodium; membrane-bounded organelle; microvillus membrane; apical part of cell; cell leading edge; intracellular organelle; cell projec…	C-CFTR-NHERF-ezrin complex; 2-NHERF-ezrin complex; CFTR-NHERF-betaAR signaling complex;	EBP50, C-terminal; PDZ domain;	IPR015098; IPR001478;		K13365		Cluster 17	3	protein binding; protein self-association; channel regulator activity; binding; chloride channel regulator activity;	2	O14745	up	nucl
MLLT4	regulation of cellular process; single organism signaling; cellular component biogenesis; cellular response to stimulus; cell junction assembly; cellular component organization; cell-cell junction organization; single-organism cellular process; single-organism process; response to stimulus; signaling; biological adhesion; signal transduction; regulation of biological process; cell-cell signaling;…	membrane; intracellular organelle; cell periphery; cell junction; cytoplasm; anchoring junction; intracellular part; cell-cell adherens junction; cytosol; cell; cell-cell junction; plasma membrane; organelle; intracellular membrane-bounded organelle; nucleus; cell part; intracellular; adherens junction; membrane-bounded organelle; apical part of cell; cytoplasmic part;		Ras-association; Dil domain; Dilute; PDZ domain; Forkhead-associated (FHA) domain; SMAD/FHA domain;	IPR018444; IPR002710; IPR008984; IPR001478; IPR000253; IPR000159;	AF6; afadin	K05702	hsa04024 cAMP signaling pathway - Homo sapiens (human); hsa04670 Leukocyte transendothelial migration - Homo sapiens (human); hsa04015 Rap1 signaling pathway - Homo sapiens (human); hsa04520 Adherens junction - Homo sapiens (human); hsa04530 Tight junction - Homo sapiens (human); hsa04014 Ras signaling pathway - Homo sapiens (human);	Cluster 17	3.42857	protein C-terminus binding; protein binding; binding;	2	P55196	up	nucl
TJP2	regulation of cellular process; single organism signaling; cellular response to stimulus; cellular component organization; hippo signaling cascade; death; intracellular signal transduction; single-organism cellular process; single-organism process; cellular component disassembly involved in execution phase of apoptosis; response to stimulus; signaling; signal transduction; regulation of biologica…	membrane; intracellular organelle; cell periphery; cell junction; intracellular organelle part; cytoplasm; anchoring junction; nuclear lumen; intracellular part; cell-cell junction; cytosol; cell; tight junction; apical junction complex; organelle part; plasma membrane; membrane-enclosed lumen; intracellular membrane-bounded organelle; organelle; occluding junction; nucleus; nucleoplasm; intracel…		Guanylate kinase/L-type calcium channel beta subunit; Variant SH3 domain; SH3 domain; Guanylate kinase-like; PDZ domain; P-loop containing nucleoside triphosphate hydrolase;	IPR011511; IPR001452; IPR008144; IPR008145; IPR001478; IPR027417;	TJP2; tight junction protein 2	K06098	hsa05110 Vibrio cholerae infection - Homo sapiens (human); hsa04530 Tight junction - Homo sapiens (human);	Cluster 17	3	kinase activity; catalytic activity; guanylate kinase activity; nucleobase-containing compound kinase activity; nucleotide kinase activity; transferase activity; phosphotransferase activity, phosphate group as acceptor; transferase activity, transferring phosphorus-containing groups;	6	Q9UDY2	up	nucl
ZMYM2	regulation of cellular process; cellular aromatic compound metabolic process; regulation of macromolecule metabolic process; regulation of nucleobase-containing compound metabolic process; biosynthetic process; cellular metabolic process; organic substance metabolic process; regulation of RNA biosynthetic process; metabolic process; heterocycle metabolic process; nucleobase-containing compound me…	intracellular organelle; intracellular organelle part; cytoplasm; nuclear lumen; intracellular part; nuclear body; cytosol; cell; organelle part; membrane-enclosed lumen; organelle; intracellular membrane-bounded organelle; nucleus; PML body; nucleoplasm; intracellular organelle lumen; intracellular; cell part; membrane-bounded organelle; nucleoplasm part; organelle lumen; cytoplasmic part; nucle…	BHC110 complex; LSD1 complex; ZNF198-SUMO1 complex; ZNF198-PML complex; anti-BHC110 complex; Anti-HDAC2 complex;	Protein of unknown function DUF3504; TRASH domain; Zinc finger, MYM-type;	IPR021893; IPR010507; IPR011017;				Cluster 17	3	cation binding; metal ion binding; zinc ion binding; transition metal ion binding; binding; ion binding;	1	Q9UBW7	up	cyto
DSG2	regulation of cellular process; single organism signaling; cellular component organization; single-multicellular organism process; regulation of biological quality; death; bundle of His cell to Purkinje myocyte communication; single-organism process; regulation of heart contraction; regulation of cardiac muscle cell contraction; regulation of multicellular organismal process; biological adhesion;…	membrane; cell part; cell periphery; membrane part; cell junction; anchoring junction; intrinsic to membrane; cell; cell-cell junction; integral to membrane; plasma membrane; desmosome;		Catenin binding domain; Cadherin; Cadherin-like; Cadherin, cytoplasmic domain;	IPR015919; IPR027397; IPR000233; IPR002126;	DSG2; desmoglein 2	K07597	hsa05412 Arrhythmogenic right ventricular cardiomyopathy (ARVC) - Homo sapiens (human);	Cluster 17	3	cation binding; metal ion binding; calcium ion binding; binding; ion binding;	5	Q14126	both	plas
CGN	regulation of cellular process; single organism signaling; cellular response to stimulus; cell surface receptor signaling pathway; cellular response to organic substance; cellular response to transforming growth factor beta stimulus; single-organism cellular process; transforming growth factor beta receptor signaling pathway; single-organism process; response to organic substance; cellular respon…	intracellular organelle; intracellular non-membrane-bounded organelle; cell junction; cytoskeletal part; intracellular organelle part; macromolecular complex; intracellular part; cell-cell junction; cell; tight junction; actin cytoskeleton; apical junction complex; organelle part; non-membrane-bounded organelle; organelle; cytoskeleton; occluding junction; cell part; intracellular; myosin complex…		Myosin tail;	IPR002928;	CGN; cingulin	K06102	hsa04530 Tight junction - Homo sapiens (human);	Cluster 17	3	motor activity; pyrophosphatase activity; cytoskeletal protein binding; catalytic activity; binding; actin binding; hydrolase activity, acting on acid anhydrides; protein binding; hydrolase activity; nucleoside-triphosphatase activity; hydrolase activity, acting on acid anhydrides, in phosphorus-containing anhydrides;	4	Q9P2M7	up	nucl
PKP2	cellular component biogenesis; single organism signaling; negative regulation of developmental process; regulation of biological quality; intermediate filament organization; bundle of His cell to Purkinje myocyte communication; muscle tissue morphogenesis; cell-cell junction organization; single-organism process; desmosome assembly; negative regulation of cell proliferation; negative regulation o…	membrane; cell periphery; cell-cell contact zone; cell junction; macromolecular complex; intrinsic to membrane; intracellular part; cell; cell-cell junction; organelle part; intercalated disc; non-membrane-bounded organelle; cytoskeleton; intracellular; cell part; membrane part; adherens junction; membrane-bounded organelle; intracellular organelle; intracellular non-membrane-bounded organelle; c…		Armadillo-type fold; Armadillo-like helical;	IPR011989; IPR016024;	PKP2; plakophilin 2	K12642	hsa05412 Arrhythmogenic right ventricular cardiomyopathy (ARVC) - Homo sapiens (human);	Cluster 17	3	protein complex scaffold; channel regulator activity; intermediate filament binding; binding; ion channel binding; protein binding; sodium channel regulator activity; structural molecule activity; protein complex binding;	4	Q99959	down	nucl
TSC2	regulation of vesicle-mediated transport; cellular component biogenesis; single organism signaling; regulation of biological quality; regulation of protein kinase B signaling cascade; cell surface receptor signaling pathway; tube formation; chordate embryonic development; nuclear transport; protein transport; negative regulation of cell proliferation; response to external stimulus; regulation of …	dendrite; membrane; cell periphery; cytoplasm; neuronal cell body; macromolecular complex; growth cone; intracellular part; cell; organelle part; non-membrane-bounded organelle; cytoskeleton; cell part; membrane part; intracellular; perinuclear region of cytoplasm; neuron projection; cytosolic part; membrane raft; membrane-bounded organelle; neuron part; intracellular organelle; cell projection; …	TSC1-TSC2 complex;	Tuberin, N-terminal; Armadillo-type fold; Armadillo-like helical; Tuberin-type domain; Rap GTPase activating protein domain;	IPR018515; IPR011989; IPR000331; IPR016024; IPR024584;	TSC2; tuberous sclerosis 2	K07207	hsa04151 PI3K-Akt signaling pathway - Homo sapiens (human); hsa04919 Thyroid hormone signaling pathway - Homo sapiens (human); hsa04910 Insulin signaling pathway - Homo sapiens (human); hsa04150 mTOR signaling pathway - Homo sapiens (human); hsa04115 p53 signaling pathway - Homo sapiens (human); hsa04152 AMPK signaling pathway - Homo sapiens (human);	Cluster 18	5	enzyme regulator activity; binding; nucleoside-triphosphatase regulator activity; GTPase regulator activity; protein binding; phosphatase binding; enzyme activator activity; enzyme binding; GTPase activator activity;	1	P49815	up	plas
AKT1S1	single organism signaling; regulation of cell death; regulation of biological quality; neurotrophin TRK receptor signaling pathway; negative regulation of signal transduction; cell surface receptor signaling pathway; regulation of signaling; regulation of neuron apoptotic process; single-organism process; cellular response to growth factor stimulus; fibroblast growth factor receptor signaling pat…	intracellular organelle; cytoplasm; macromolecular complex; intracellular part; cytosol; cell; intracellular membrane-bounded organelle; organelle; nucleus; intracellular; cell part; cytosolic part; membrane-bounded organelle; protein complex; cytoplasmic part;				AKT1S1; proline-rich AKT1 substrate 1	K16184	hsa04150 mTOR signaling pathway - Homo sapiens (human); hsa04152 AMPK signaling pathway - Homo sapiens (human);	Cluster 18	5		1	Q96B36	down	cyto_nucl
RICTOR	single organism signaling; regulation of leukocyte activation; regulation of biological quality; positive regulation of cellular protein metabolic process; regulation of protein kinase B signaling cascade; cell surface receptor signaling pathway; regulation of actin filament length; actin cytoskeleton organization; regulation of cellular component size; response to endogenous stimulus; ERBB signa…	cell part; intracellular; cytoplasm; macromolecular complex; intracellular part; TORC2 complex; protein complex; cytosol; cell; cytoplasmic part;	mTOR-RICTOR complex; mTORC2 complex;	Armadillo-type fold; Armadillo-like helical;	IPR011989; IPR016024;	RICTOR; rapamycin-insensitive companion of mTOR	K08267	hsa04150 mTOR signaling pathway - Homo sapiens (human);	Cluster 18	5	ribosome binding; binding; ribonucleoprotein complex binding;	1	Q6R327	up	nucl
ORC2	single-organism process; biosynthetic process; negative regulation of RNA metabolic process; cellular metabolic process; regulation of RNA biosynthetic process; metabolic process; S phase of mitotic cell cycle; cell cycle checkpoint; cell cycle phase transition; negative regulation of macromolecule biosynthetic process; macromolecule metabolic process; DNA-dependent DNA replication; cell cycle ph…	macromolecular complex; intracellular part; condensed chromosome inner kinetochore; cell; heterochromatin; organelle part; condensed chromosome kinetochore; chromosomal part; non-membrane-bounded organelle; membrane-enclosed lumen; condensed chromosome; nucleoplasm; intracellular organelle lumen; nuclear chromosome part; intracellular; cell part; chromosome; origin recognition complex; membrane-b…	MCM8-ORC2-CDC6 complex; Ku-ORC complex; ORC complex; ORC 2-5 complex; ORC 2-4 complex; ORC 1-5 complex;			ORC2; origin recognition complex subunit 2	K02604	hsa04110 Cell cycle - Homo sapiens (human);	Cluster 20	3.2381	DNA replication origin binding; organic cyclic compound binding; heterocyclic compound binding; DNA binding; sequence-specific DNA binding; binding; nucleic acid binding;	1	Q13416	down	nucl
ATR	peptidyl-serine modification; regulation of signaling; cellular response to UV; single-organism process; biosynthetic process; cellular metabolic process; phosphate-containing compound metabolic process; metabolic process; regulation of cell communication; DNA damage checkpoint; protein autophosphorylation; cell cycle checkpoint; peptidyl-serine phosphorylation; response to radiation; protein met…	intracellular organelle; intracellular non-membrane-bounded organelle; XY body; intracellular organelle part; sex chromosome; nuclear lumen; intracellular part; nuclear body; cell; organelle part; non-membrane-bounded organelle; organelle; intracellular membrane-bounded organelle; membrane-enclosed lumen; PML body; nucleoplasm; nucleus; intracellular organelle lumen; intracellular; cell part; chr…	ATR-HDAC2 complex; ATR-ATRIP complex; ATR-HDAC2-CHD4 complex;	Armadillo-type fold; Tetratricopeptide-like helical; Protein kinase-like domain; PIK-related kinase, FAT; Armadillo-like helical; Phosphatidylinositol 3-/4-kinase, catalytic domain; UME; PIK-related kinase; PIK-related kinase, FATC;	IPR000403; IPR012993; IPR011990; IPR003151; IPR011989; IPR014009; IPR016024; IPR003152; IPR011009;	ATR; serine/threonine-protein kinase ATR [EC:2.7.11.1]	K06640	hsa03460 Fanconi anemia pathway - Homo sapiens (human); hsa04110 Cell cycle - Homo sapiens (human); hsa05166 HTLV-I infection - Homo sapiens (human); hsa04115 p53 signaling pathway - Homo sapiens (human);	Cluster 20	3.18182	nucleoside phosphate binding; phosphotransferase activity, alcohol group as acceptor; MutLalpha complex binding; protein binding; protein kinase activity; mismatch repair complex binding; organic cyclic compound binding; heterocyclic compound binding; kinase activity; catalytic activity; ribonucleotide binding; binding; purine ribonucleoside binding; anion binding; adenyl ribonucleotide binding; …	1	Q13535	down	plas
ATRIP	cellular response to stress; DNA replication; cellular aromatic compound metabolic process; DNA metabolic process; single-organism process; biosynthetic process; response to stimulus; cellular metabolic process; organic substance metabolic process; metabolic process; DNA damage checkpoint; heterocycle metabolic process; nucleobase-containing compound metabolic process; cell cycle checkpoint; cell…	intracellular organelle; intracellular organelle part; nuclear lumen; intracellular part; cell; organelle part; organelle; intracellular membrane-bounded organelle; membrane-enclosed lumen; nucleoplasm; nucleus; intracellular organelle lumen; cell part; intracellular; membrane-bounded organelle; organelle lumen; nuclear part;	ATR-ATRIP complex;			ATRIP; ATR interacting protein	K10905	hsa03460 Fanconi anemia pathway - Homo sapiens (human);	Cluster 20	3.75		2	Q8WXE1	down	nucl
RAD18	reproductive process; single-organism process; cellular metabolic process; metabolic process; single organism reproductive process; response to radiation; protein metabolic process; macromolecule metabolic process; regulation of DNA recombination; cellular response to stimulus; regulation of primary metabolic process; sexual reproduction; single-organism cellular process; organic cyclic compound …	intracellular organelle; intracellular non-membrane-bounded organelle; XY body; intracellular organelle part; sex chromosome; intracellular part; cell; organelle part; chromosomal part; non-membrane-bounded organelle; organelle; intracellular membrane-bounded organelle; nucleus; chromatin; intracellular; cell part; chromosome; membrane-bounded organelle; replication fork;		SAP domain; Zinc finger, Rad18-type putative; Zinc finger, RING-type; Zinc finger, C3HC4 RING-type; Zinc finger, RING/FYVE/PHD-type;	IPR003034; IPR001841; IPR013083; IPR018957; IPR006642;		K10627		Cluster 20	3	DNA binding; polyubiquitin binding; ion binding; ligase activity; protein binding; zinc ion binding; DNA secondary structure binding; small conjugating protein binding; heterocyclic compound binding; organic cyclic compound binding; transition metal ion binding; catalytic activity; binding; nucleic acid binding; cation binding; metal ion binding; ubiquitin binding; structure-specific DNA binding;…	1	Q9NS91	down	nucl
XPC	cellular component organization; cellular response to stress; DNA catabolic process; cellular aromatic compound metabolic process; response to abiotic stimulus; DNA metabolic process; nucleotide-excision repair; intra-S DNA damage checkpoint; single-organism process; response to stimulus; cellular metabolic process; organic substance metabolic process; response to drug; cellular nitrogen compound…	intracellular organelle; intracellular organelle part; cytoplasm; macromolecular complex; nuclear lumen; intracellular part; cell; organelle part; organelle; intracellular membrane-bounded organelle; membrane-enclosed lumen; nucleoplasm; nucleus; intracellular organelle lumen; intracellular; cell part; protein complex; membrane-bounded organelle; nucleotide-excision repair complex; organelle lume…		Rad4 beta-hairpin domain 3; Rad4/PNGase transglutaminase-like fold; Rad4 beta-hairpin domain 2; Rad4 beta-hairpin domain 1;	IPR018326; IPR018328; IPR018325; IPR018327;	XPC; xeroderma pigmentosum group C-complementing protein	K10838	hsa03420 Nucleotide excision repair - Homo sapiens (human);	Cluster 20	3	organic cyclic compound binding; heterocyclic compound binding; DNA insertion or deletion binding; bubble DNA binding; DNA binding; loop DNA binding; mismatched DNA binding; double-stranded DNA binding; binding; nucleic acid binding; single-stranded DNA binding; structure-specific DNA binding; damaged DNA binding; DNA secondary structure binding;	1	Q01831	up	nucl
XRCC1	pallium development; single-multicellular organism process; cellular response to stress; hippocampus development; cellular aromatic compound metabolic process; response to abiotic stimulus; brain development; DNA metabolic process; single-organism process; single strand break repair; limbic system development; response to stimulus; cellular metabolic process; organic substance metabolic process; …	intracellular organelle; intracellular organelle part; nuclear lumen; intracellular part; cell; organelle part; organelle; intracellular membrane-bounded organelle; membrane-enclosed lumen; nucleoplasm; nucleus; intracellular organelle lumen; cell part; intracellular; membrane-bounded organelle; organelle lumen; nuclear part;	Condensin I-PARP-1-XRCC1 complex; DNA repair complex NEIL1-PNK-Pol-LigIII-XRCC1; XRCC1-LIG3-PNK-TDP1 complex; DNA repair complex NEIL2-PNK-Pol-LigIII-XRCC1; DNA ligase IV-XRCC1 complex; DNA ligase III-XRCC1-PNK-DNA-pol III multiprotein complex; DNA ligase III-XRCC1 complex;	DNA-repair protein Xrcc1, N-terminal; BRCT domain; Galactose-binding domain-like;	IPR002706; IPR001357; IPR008979;	XRCC1; DNA-repair protein XRCC1	K10803	hsa03410 Base excision repair - Homo sapiens (human);	Cluster 20	3	organic cyclic compound binding; heterocyclic compound binding; DNA binding; damaged DNA binding; binding; nucleic acid binding;	2	P18887	both	nucl
XRCC4	regulation of cell death; immunoglobulin mediated immune response; leukocyte activation; DNA ligation; chordate embryonic development; regulation of neuron apoptotic process; cellular metabolic process; T cell activation; lymphoid progenitor cell differentiation; regulation of fibroblast proliferation; positive regulation of ligase activity; metabolic process; positive regulation of fibroblast pr…	nonhomologous end joining complex; intracellular organelle; DNA ligase IV complex; intracellular organelle part; cytoplasm; nuclear lumen; macromolecular complex; intracellular part; cytosol; cell; organelle part; membrane-enclosed lumen; intracellular membrane-bounded organelle; organelle; nucleoplasm; nucleus; intracellular organelle lumen; intracellular; cell part; DNA-dependent protein kinase…	DNA ligase IV-XRCC4-AHNK complex; DNA ligase IV-XRCC4 complex; DNA double-strand break end-joining complex; DNA ligase IV-XRCC4-PNK complex; DNA ligase IV-XRCC4-XLF complex;	DNA repair protein XRCC4, C-terminal; DNA double-strand break repair and VJ recombination XRCC4, N-terminal;	IPR009089; IPR014751;	XRCC4; DNA-repair protein XRCC4	K10886	hsa03450 Non-homologous end-joining - Homo sapiens (human);	Cluster 20	3		1	Q13426	up	nucl
RB1	single organism signaling; developmental maturation; microtubule anchoring; positive regulation of biosynthetic process; myoblast differentiation; enucleate erythrocyte differentiation; cellular metabolic process; regulation of cell cycle process; regulation of cell growth; metabolic process; attachment of spindle microtubules to kinetochore; regulation of mitotic cell cycle phase transition; int…	macromolecular complex; intracellular part; SWI/SNF superfamily-type complex; nuclear body; cell; organelle part; chromosomal part; non-membrane-bounded organelle; cytoskeleton; membrane-enclosed lumen; PML body; nucleoplasm; intracellular organelle lumen; microtubule cytoskeleton; intracellular; cell part; chromosome; Rb-E2F complex; membrane-bounded organelle; nucleoplasm part; organelle lumen;…	RB1-TFAP2A complex; pRB-E2F-1 complex; E2F1-Rb complex; Rb-HDAC1 complex; Emerin complex 24; Rb-tal-1-E2A-Lmo2-Ldb1 complex; MAF1 complex; DNMT1-RB1-HDAC1-E2F1 complex; RB1-HDAC1-BRG1 complex; RB1-E2F4 complex; CEBPE-E2F1-RB1 complex; TRIM27-RB1 complex; MRG15-PAM14-RB complex;	Retinoblastoma-associated protein, N-terminal; Retinoblastoma-associated protein, C-terminal; Cyclin-like; Retinoblastoma-associated protein, B-box; Retinoblastoma-associated protein, A-box;	IPR015030; IPR002719; IPR013763; IPR024599; IPR002720;	RB1; retinoblastoma-associated protein	K06618	hsa05223 Non-small cell lung cancer - Homo sapiens (human); hsa05200 Pathways in cancer - Homo sapiens (human); hsa05219 Bladder cancer - Homo sapiens (human); hsa05169 Epstein-Barr virus infection - Homo sapiens (human); hsa05220 Chronic myeloid leukemia - Homo sapiens (human); hsa05203 Viral carcinogenesis - Homo sapiens (human); hsa05214 Glioma - Homo sapiens (human); hsa05222 Small cell lung …	Cluster 21	2.88462	DNA binding; receptor binding; androgen receptor binding; protein binding; hormone receptor binding; transcription cofactor activity; kinase binding; sequence-specific DNA binding transcription factor activity; core promoter binding; heterocyclic compound binding; regulatory region DNA binding; organic cyclic compound binding; regulatory region nucleic acid binding; binding; transcription regulat…	2	P06400	down	nucl
ATF2	single organism signaling; cell surface receptor signaling pathway; toll-like receptor 2 signaling pathway; cellular developmental process; single-organism process; regulation of defense response; stress-activated protein kinase signaling cascade; regulation of RNA biosynthetic process; signal transduction; heart development; cell communication; positive regulation of multicellular organismal pro…	intracellular organelle; membrane; intracellular organelle part; nuclear lumen; intracellular part; cell; organelle part; organelle; intracellular membrane-bounded organelle; membrane-enclosed lumen; nucleoplasm; nucleus; intracellular organelle lumen; cell part; intracellular; membrane-bounded organelle; organelle lumen; nuclear part;		Zinc finger, C2H2-like; Basic-leucine zipper domain; Zinc finger C2H2-type/integrase DNA-binding domain; Zinc finger, C2H2;	IPR015880; IPR004827; IPR007087; IPR013087;	ATF2; cyclic AMP-dependent transcription factor ATF-2	K04450	hsa04728 Dopaminergic synapse - Homo sapiens (human); hsa05169 Epstein-Barr virus infection - Homo sapiens (human); hsa05031 Amphetamine addiction - Homo sapiens (human); hsa04022 cGMP-PKG signaling pathway - Homo sapiens (human); hsa05166 HTLV-I infection - Homo sapiens (human); hsa04010 MAPK signaling pathway - Homo sapiens (human); hsa05030 Cocaine addiction - Homo sapiens (human); hsa04911 In…	Cluster 21	2.7	sequence-specific DNA binding RNA polymerase II transcription factor activity; cAMP response element binding protein binding; enhancer sequence-specific DNA binding; RNA polymerase II core promoter proximal region sequence-specific DNA binding transcription factor activity involved in positive regulation of transcription; RNA polymerase II distal enhancer sequence-specific DNA binding transcripti…	1	P15336	up	nucl
ARID1A	single organism signaling; positive regulation of biosynthetic process; single-organism process; biosynthetic process; cellular metabolic process; protein complex disassembly; intracellular estrogen receptor signaling pathway; regulation of RNA biosynthetic process; metabolic process; signal transduction; chromatin-mediated maintenance of transcription; cell communication; positive regulation of …	intracellular organelle; intracellular non-membrane-bounded organelle; intracellular organelle part; nuclear lumen; macromolecular complex; intracellular part; cell; SWI/SNF superfamily-type complex; organelle part; nBAF complex; chromosomal part; non-membrane-bounded organelle; membrane-enclosed lumen; intracellular membrane-bounded organelle; organelle; nucleus; intracellular organelle lumen; c…	SIN3-ING1b complex II; Brm-associated complex; p300-CBP-p270 complex; BRM-SIN3A complex; BRG1-SIN3A-HDAC containing SWI/SNF remodeling complex I; EBAFa complex; LARC complex; SWI-SNF chromatin remodeling-related-BRCA1 complex; BRG1-SIN3A complex; BRG1-associated complex; WINAC complex; BRM-associated complex; NUMAC complex; p300-CBP-p270-SWI/SNF complex; BRM-SIN3A-HDAC complex; BAF complex; Brg1-…	ARID/BRIGHT DNA-binding domain; Armadillo-type fold;	IPR016024; IPR001606;		K11653		Cluster 21	2.77778	transcription factor binding transcription factor activity; organic cyclic compound binding; heterocyclic compound binding; DNA binding; transcription coactivator activity; transcription cofactor activity; protein binding transcription factor activity; binding; nucleic acid binding;	3	O14497	up	cyto
ABLIM1	visual perception; cellular developmental process; neuron development; positive regulation of biosynthetic process; neurogenesis; cellular component morphogenesis; single-organism process; neurological system process; regulation of RNA biosynthetic process; response to external stimulus; positive regulation of metabolic process; cell part morphogenesis; positive regulation of nitrogen compound me…	organelle; cytoskeleton; intracellular organelle; intracellular non-membrane-bounded organelle; cell part; intracellular; cytoplasm; intracellular part; cell; actin cytoskeleton; non-membrane-bounded organelle;		Villin headpiece; Zinc finger, LIM-type;	IPR001781; IPR003128;	ABLIM; actin-binding LIM protein	K07520	hsa04360 Axon guidance - Homo sapiens (human);	Cluster 22	3	cytoskeletal protein binding; transition metal ion binding; binding; ion binding; actin binding; metal ion binding; cation binding; protein binding; zinc ion binding;	6	O14639	up	nucl
ABLIM2	cellular component organization; single-multicellular organism process; cellular developmental process; neuron development; neurogenesis; cellular component morphogenesis; single-organism process; response to stimulus; cell development; axon guidance; cell morphogenesis involved in differentiation; anatomical structure morphogenesis; response to external stimulus; cell differentiation; cell morph…	intracellular organelle; intracellular non-membrane-bounded organelle; cytoplasm; intracellular part; cell; actin cytoskeleton; non-membrane-bounded organelle; cytoskeleton; organelle; intracellular membrane-bounded organelle; nucleus; intermediate filament cytoskeleton; intracellular; cell part; membrane-bounded organelle;		Villin headpiece; Zinc finger, LIM-type;	IPR001781; IPR003128;	ABLIM; actin-binding LIM protein	K07520	hsa04360 Axon guidance - Homo sapiens (human);	Cluster 22	3	cation binding; metal ion binding; zinc ion binding; transition metal ion binding; binding; ion binding;	1	Q6H8Q1	up	nucl
ABLIM3	cellular developmental process; neuron development; positive regulation of biosynthetic process; neurogenesis; cellular component morphogenesis; single-organism process; regulation of RNA biosynthetic process; response to external stimulus; positive regulation of metabolic process; cell part morphogenesis; positive regulation of nitrogen compound metabolic process; cell projection morphogenesis; …	intracellular part; cell; cell part; intracellular; cytoplasm;		Villin headpiece; Zinc finger, LIM-type;	IPR001781; IPR003128;	ABLIM; actin-binding LIM protein	K07520	hsa04360 Axon guidance - Homo sapiens (human);	Cluster 22	3	cation binding; metal ion binding; zinc ion binding; transition metal ion binding; binding; ion binding;	1	O94929	down	nucl
PRKCE	single organism signaling; positive regulation of transmission of nerve impulse; TRAM-dependent toll-like receptor 4 signaling pathway; regulation of insulin secretion; positive regulation of peptide secretion; regulation of defense response; regulation of cell cycle process; regulation of synaptic transmission, GABAergic; response to biotic stimulus; positive regulation of lipid catabolic proces…	membrane; intracellular organelle; endoplasmic reticulum; intracellular non-membrane-bounded organelle; cell periphery; cytoplasm; intracellular part; cytosol; cell; mitochondrion; plasma membrane; non-membrane-bounded organelle; organelle; cytoskeleton; intracellular membrane-bounded organelle; nucleus; intracellular; cell part; perinuclear region of cytoplasm; Golgi apparatus; membrane-bounded …		Protein kinase domain; Diacylglycerol/phorbol-ester binding; Protein kinase C-like, phorbol ester/diacylglycerol binding; Protein kinase, C-terminal; Protein kinase-like domain; AGC-kinase, C-terminal; C2 domain; Serine/threonine- /dual specificity protein kinase, catalytic domain;	IPR002219; IPR000719; IPR002290; IPR020454; IPR000008; IPR011009; IPR000961; IPR017892;	PRKCE; novel protein kinase C epsilon type [EC:2.7.11.13]	K18050	hsa04666 Fc gamma R-mediated phagocytosis - Homo sapiens (human); hsa04664 Fc epsilon RI signaling pathway - Homo sapiens (human); hsa04530 Tight junction - Homo sapiens (human); hsa04022 cGMP-PKG signaling pathway - Homo sapiens (human); hsa04270 Vascular smooth muscle contraction - Homo sapiens (human); hsa05206 MicroRNAs in cancer - Homo sapiens (human); hsa04750 Inflammatory mediator regulati…	Cluster 23	2.4	receptor activator activity; nucleoside phosphate binding; phosphotransferase activity, alcohol group as acceptor; ethanol binding; protein binding; protein kinase activity; signal transducer activity; organic cyclic compound binding; heterocyclic compound binding; kinase activity; cytoskeletal protein binding; catalytic activity; actin monomer binding; ribonucleotide binding; binding; purine rib…	2	Q02156	up	cyto
PKN1	single organism signaling; tissue migration; regulation of stress-activated MAPK cascade; positive regulation of cellular protein metabolic process; regulation of JUN kinase activity; cellular metabolic process; regulation of protein serine/threonine kinase activity; metabolic process; regulation of localization; positive regulation of molecular function; positive regulation of phosphorus metabol…	membrane; intracellular organelle; cytoplasmic vesicle; cell periphery; membrane-bounded vesicle; cytoplasmic membrane-bounded vesicle; vesicle; cytoplasm; cell division site; midbody; intracellular part; cell; cell division site part; plasma membrane; intracellular membrane-bounded organelle; organelle; nucleus; cell part; intracellular; endosome; cleavage furrow; membrane-bounded organelle; cyt…		Protein kinase domain; Protein kinase, C-terminal; Protein kinase-like domain; AGC-kinase, C-terminal; C2 domain; Serine/threonine- /dual specificity protein kinase, catalytic domain;	IPR000719; IPR002290; IPR000008; IPR011009; IPR000961; IPR017892;	PKN; protein kinase N [EC:2.7.11.13]	K06071	hsa04151 PI3K-Akt signaling pathway - Homo sapiens (human); hsa05132 Salmonella infection - Homo sapiens (human);	Cluster 23	2.7	Rac GTPase binding; nucleoside phosphate binding; phosphotransferase activity, alcohol group as acceptor; receptor binding; androgen receptor binding; protein binding; protein kinase activity; chromatin binding; hormone receptor binding; organic cyclic compound binding; heterocyclic compound binding; kinase activity; histone deacetylase binding; ligand-dependent nuclear receptor transcription coa…	1	Q16512	up	nucl
USP10	regulation of cellular process; single organism signaling; protein modification by small protein removal; cellular response to stress; proteolysis involved in cellular protein catabolic process; cellular protein catabolic process; cellular aromatic compound metabolic process; DNA metabolic process; cellular protein metabolic process; single-organism process; protein deubiquitination; response to …	intracellular organelle; intracellular non-membrane-bounded organelle; cytoplasm; intracellular part; cell; early endosome; non-membrane-bounded organelle; intracellular membrane-bounded organelle; organelle; cytoskeleton; nucleus; intermediate filament cytoskeleton; intracellular; cell part; endosome; membrane-bounded organelle; cytoplasmic part;		Peptidase C19, ubiquitin carboxyl-terminal hydrolase;	IPR001394;		K11841		Cluster 23	2.7	ubiquitin-specific protease activity; peptidase activity; small conjugating protein-specific protease activity; protein binding; hydrolase activity; cysteine-type peptidase activity; thiolester hydrolase activity; endopeptidase activity; catalytic activity; ubiquitin thiolesterase activity; binding; hydrolase activity, acting on ester bonds; ion channel binding; peptidase activity, acting on L-am…	3	Q14694	up	nucl
CD2AP	regulation of cellular process; single organism signaling; cellular component biogenesis; cell migration; cellular component organization; localization of cell; mitosis; organelle fission; single-organism process; response to stimulus; signal transduction; cell communication; cellular component assembly; macromolecular complex assembly; substrate-dependent cell migration; cellular process; protei…	membrane; cell periphery; cytoplasm; macromolecular complex; intracellular part; cell; organelle part; non-membrane-bounded organelle; membrane-enclosed lumen; cytoskeleton; intracellular organelle lumen; intracellular; cell part; actin filament; membrane-bounded organelle; organelle lumen; filamentous actin; intracellular organelle; cell leading edge; cell projection; intracellular non-membrane-…	RICH1/AMOT polarity complex, Flag-Rich1 precipitated;	SH3 domain;	IPR001452;	CD2AP; CD2-associated protein	K13738	hsa05100 Bacterial invasion of epithelial cells - Homo sapiens (human);	Cluster 24	3	structural constituent of cytoskeleton; structural molecule activity;	1	Q9Y5K6	down	nucl
DPYSL3	cellular component biogenesis; regulation of cell projection assembly; cellular component morphogenesis; cellular metabolic process; cellular response to cytokine stimulus; response to external stimulus; metabolic process; actin cytoskeleton organization; macromolecular complex assembly; regulation of localization; pyrimidine-containing compound metabolic process; pyrimidine nucleobase catabolic …	extracellular space; extracellular region part; cytoplasm; macromolecular complex; growth cone; intracellular part; cell; organelle part; non-membrane-bounded organelle; cytoskeleton; cell part; intracellular; lamellipodium; neuron projection; actin filament; neuron part; filamentous actin; intracellular organelle; cell leading edge; cell projection; intracellular non-membrane-bounded organelle; …		Metal-dependent hydrolase, composite domain; Amidohydrolase 1;	IPR006680; IPR011059;				Cluster 24	3	chondroitin sulfate binding; carbohydrate derivative binding; catalytic activity; binding; ion binding; hydrolase activity, acting on carbon-nitrogen (but not peptide) bonds, in cyclic amides; protein binding; protein domain specific binding; anion binding; hydrolase activity; glycosaminoglycan binding; SH3 domain binding; sulfur compound binding; hydrolase activity, acting on carbon-nitrogen (bu…	1	Q14195	up	cyto
MYO9B	regulation of cellular process; single organism signaling; actin filament-based movement; cellular response to stimulus; intracellular signal transduction; single-organism cellular process; single-organism process; small GTPase mediated signal transduction; response to stimulus; signaling; signal transduction; regulation of biological process; cell communication; actin filament-based process; cel…	intracellular organelle; cell cortex; intracellular non-membrane-bounded organelle; cytoskeletal part; cell periphery; intracellular organelle part; cytoplasm; macromolecular complex; intracellular part; cytosol; cell; actin cytoskeleton; organelle part; non-membrane-bounded organelle; cytoskeleton; organelle; intracellular; cell part; perinuclear region of cytoplasm; actin filament; myosin compl…		Ras-association; Protein kinase C-like, phorbol ester/diacylglycerol binding; Rho GTPase activation protein; Myosin head, motor domain; Rho GTPase-activating protein domain; P-loop containing nucleoside triphosphate hydrolase;	IPR002219; IPR001609; IPR027417; IPR008936; IPR000159; IPR000198;		K10360		Cluster 24	3	Rho GTPase activator activity; motor activity; nucleoside phosphate binding; nucleoside-triphosphatase regulator activity; GTPase regulator activity; hydrolase activity, acting on acid anhydrides; hydrolase activity; protein binding; ATPase activity; organic cyclic compound binding; heterocyclic compound binding; pyrophosphatase activity; cytoskeletal protein binding; catalytic activity; ribonucl…	1	Q13459	up	nucl
UBE4B	muscle tissue morphogenesis; neuron development; cellular developmental process; neurogenesis; single-organism process; cellular metabolic process; tissue morphogenesis; metabolic process; heart development; cardiac ventricle morphogenesis; apoptotic process; response to radiation; macromolecule metabolic process; protein metabolic process; nervous system development; developmental process; cellu…	organelle; intracellular membrane-bounded organelle; intracellular organelle; nucleus; cell part; intracellular; cytoplasm; macromolecular complex; intracellular part; protein complex; ubiquitin ligase complex; membrane-bounded organelle; cell;		Ubiquitin conjugation factor E4, core; U box domain; Zinc finger, RING/FYVE/PHD-type;	IPR019474; IPR003613; IPR013083;	UBE4B; ubiquitin conjugation factor E4 B [EC:6.3.2.19]	K10597	hsa04120 Ubiquitin mediated proteolysis - Homo sapiens (human); hsa04141 Protein processing in endoplasmic reticulum - Homo sapiens (human);	Cluster 25	2	ligase activity, forming carbon-nitrogen bonds; small conjugating protein ligase activity; catalytic activity; binding; ligase activity; ubiquitin-protein ligase activity; ubiquitin-ubiquitin ligase activity; protein binding; acid-amino acid ligase activity; enzyme binding;	1	O95155	down	cyto_nucl
UFD1L	single-multicellular organism process; proteolysis involved in cellular protein catabolic process; cellular protein catabolic process; cellular protein metabolic process; single-organism process; cellular metabolic process; proteasomal protein catabolic process; organic substance metabolic process; metabolic process; cellular catabolic process; proteolysis; multicellular organismal development; p…	organelle; intracellular membrane-bounded organelle; intracellular organelle; nucleus; cell part; intracellular; cytoplasm; intracellular part; membrane-bounded organelle; cytosol; cell; cytoplasmic part;	Membrane protein complex;			UFD1; ubiquitin fusion degradation protein 1	K14016	hsa04141 Protein processing in endoplasmic reticulum - Homo sapiens (human);	Cluster 25	2	ubiquitin-specific protease activity; peptidase activity; catalytic activity; peptidase activity, acting on L-amino acid peptides; small conjugating protein-specific protease activity; hydrolase activity; cysteine-type peptidase activity;	1	Q92890	down	mito
NSFL1C		intracellular organelle; intracellular non-membrane-bounded organelle; cytoplasm; intracellular organelle part; Golgi stack; intracellular part; cell; organelle part; non-membrane-bounded organelle; organelle; intracellular membrane-bounded organelle; nucleus; intracellular; cell part; chromosome; Golgi apparatus part; Golgi apparatus; membrane-bounded organelle; cytoplasmic part;		UBX domain; UBA-like; SEP domain;	IPR001012; IPR012989; IPR009060;	SHP1; UBX domain-containing protein 1	K14012	hsa04141 Protein processing in endoplasmic reticulum - Homo sapiens (human);	Cluster 25	2	lipid binding; binding;	1	Q9UNZ2	up	nucl
SYNRG	intracellular transport; vesicle-mediated transport; single-organism cellular process; single-organism process; organic substance transport; endocytosis; protein transport; cellular localization; establishment of localization; transport; establishment of protein localization; cellular macromolecule localization; establishment of localization in cell; intracellular protein transport; cellular prot…	membrane; transport vesicle membrane; AP-type membrane coat adaptor complex; clathrin coat of trans-Golgi network vesicle; cytoplasmic vesicle; organelle membrane; membrane-bounded vesicle; cytoplasmic membrane-bounded vesicle; cytoplasm; vesicle; Golgi-associated vesicle membrane; cytoplasmic vesicle part; macromolecular complex; intracellular part; vesicle coat; cell; organelle part; coated ves…		EPS15 homology (EH); EF-hand domain pair;	IPR000261; IPR011992;				Cluster 26	2	cation binding; metal ion binding; calcium ion binding; binding; ion binding;	2	Q9UMZ2	down	nucl
COPB2	organelle localization; cellular component organization; vesicle coating; intracellular transport; single-organism process; Golgi vesicle transport; vesicle targeting; COPI coating of Golgi vesicle; protein transport; establishment of localization; Golgi transport vesicle coating; establishment of localization in cell; vesicle targeting, to, from or within Golgi; vesicle localization; intracellul…	membrane; cytoplasmic vesicle; organelle membrane; membrane-bounded vesicle; cytoplasmic membrane-bounded vesicle; COPI-coated vesicle; cytoplasm; vesicle; Golgi-associated vesicle membrane; cytoplasmic vesicle part; macromolecular complex; intracellular part; vesicle coat; COPI-coated vesicle membrane; cell; organelle part; coated vesicle membrane; non-membrane-bounded organelle; cytoskeleton; C…	CHUK-NFKB2-REL-IKBKG-SPAG9-NFKB1-NFKBIE-COPB2-TNIP1-NFKBIA-RELA-TNIP2 complex;	WD40/YVTN repeat-like-containing domain; WD40-repeat-containing domain; Coatomer, WD associated region;	IPR006692; IPR017986; IPR015943;		K17302		Cluster 26	2	structural molecule activity;	1	P35606	up	cyto
SCYL1	regulation of cellular process; intracellular transport; cellular aromatic compound metabolic process; regulation of macromolecule metabolic process; regulation of nucleobase-containing compound metabolic process; Golgi vesicle transport; single-organism process; biosynthetic process; cellular metabolic process; organic substance metabolic process; establishment of localization; regulation of RNA…	membrane; cytoplasmic vesicle; organelle membrane; membrane-bounded vesicle; cytoplasmic membrane-bounded vesicle; COPI-coated vesicle; cytoplasm; vesicle; Golgi-associated vesicle membrane; cis-Golgi network; cytoplasmic vesicle part; macromolecular complex; intracellular part; vesicle coat; COPI-coated vesicle membrane; cell; organelle part; coated vesicle membrane; non-membrane-bounded organel…	NUMAC complex;	Protein kinase domain; Armadillo-type fold; Armadillo-like helical; Protein kinase-like domain;	IPR000719; IPR011989; IPR016024; IPR011009;		K08876		Cluster 26	2	DNA binding; ATP binding; nucleoside phosphate binding; phosphotransferase activity, alcohol group as acceptor; nucleoside binding; ion binding; protein tyrosine kinase activity; protein kinase activity; nucleotide binding; organic cyclic compound binding; heterocyclic compound binding; ribonucleoside binding; kinase activity; catalytic activity; ribonucleotide binding; binding; nucleic acid bind…	1	Q96KG9	down	nucl
ZC3H4				Zinc finger, CCCH-type;	IPR000571;				Cluster 27	2	organic cyclic compound binding; heterocyclic compound binding; transition metal ion binding; binding; ion binding; nucleic acid binding; metal ion binding; cation binding; zinc ion binding;	4	Q9UPT8	up	nucl
SYMPK	regulation of cellular process; RNA 3'-end processing; positive regulation of cellular protein metabolic process; cellular aromatic compound metabolic process; mRNA 3'-end processing; regulation of macromolecule metabolic process; mRNA polyadenylation; regulation of protein modification process; single-organism process; cellular metabolic process; organic substance metabolic process; biological a…	membrane; intracellular organelle; intracellular non-membrane-bounded organelle; cell junction; cell periphery; intracellular organelle part; cytoplasm; nuclear lumen; intracellular part; cell-cell junction; cell; tight junction; apical junction complex; organelle part; plasma membrane; non-membrane-bounded organelle; organelle; cytoskeleton; intracellular membrane-bounded organelle; membrane-enc…	ALL-1 supercomplex; Polyadenylation complex;	Symplekin C-terminal; Armadillo-type fold; Armadillo-like helical;	IPR011989; IPR016024; IPR022075;	SYMPK; symplekin	K06100	hsa03015 mRNA surveillance pathway - Homo sapiens (human); hsa04530 Tight junction - Homo sapiens (human);	Cluster 27	1.66667		2	Q92797	both	nucl
RBBP6	modification-dependent macromolecule catabolic process; cellular macromolecule catabolic process; proteolysis involved in cellular protein catabolic process; cellular protein catabolic process; protein ubiquitination; modification-dependent protein catabolic process; protein ubiquitination involved in ubiquitin-dependent protein catabolic process; cellular protein metabolic process; ubiquitin-dep…	intracellular organelle; intracellular non-membrane-bounded organelle; cytoskeletal part; intracellular organelle part; cytoplasm; nuclear lumen; intracellular part; nucleolus; cell; organelle part; non-membrane-bounded organelle; membrane-enclosed lumen; intracellular membrane-bounded organelle; organelle; cytoskeleton; nucleus; microtubule organizing center; intracellular organelle lumen; micro…		Zinc finger, CCHC-type; DWNN domain; Zinc finger, RING-type; Zinc finger, RING/FYVE/PHD-type;	IPR014891; IPR001841; IPR013083; IPR001878;		K10624		Cluster 27	1.66667	small conjugating protein ligase activity; ion binding; ligase activity; zinc ion binding; acid-amino acid ligase activity; heterocyclic compound binding; organic cyclic compound binding; ligase activity, forming carbon-nitrogen bonds; transition metal ion binding; catalytic activity; binding; nucleic acid binding; ubiquitin-protein ligase activity; metal ion binding; cation binding;	8	Q7Z6E9	both	nucl
CBX1	regulation of cellular process; regulation of macromolecule metabolic process; regulation of nucleobase-containing compound metabolic process; negative regulation of cellular process; negative regulation of cellular metabolic process; negative regulation of biological process; negative regulation of RNA metabolic process; negative regulation of transcription, DNA-dependent; regulation of RNA bios…	male pronucleus; macromolecular complex; intracellular part; cell; organelle part; heterochromatin; non-membrane-bounded organelle; chromosomal part; cytoskeleton; membrane-enclosed lumen; nucleoplasm; intracellular organelle lumen; microtubule cytoskeleton; nuclear chromosome part; cell part; intracellular; chromosome; nuclear chromatin; female pronucleus; membrane-bounded organelle; centromeric…		Chromo domain/shadow; Chromo domain; Chromo shadow domain; Chromo domain-like; Chromo domain subgroup;	IPR017984; IPR008251; IPR023780; IPR016197; IPR000953;		K11585			1.4	chromatin binding; binding;	2	P83916	up	nucl
USP6NL	intracellular transport; cellular component organization; vesicle-mediated transport; single-organism cellular process; single-organism process; establishment of localization; cellular localization; transport; retrograde transport, plasma membrane to Golgi; establishment of localization in cell; Golgi organization; organelle organization; localization; cellular process; single-organism transport;…	organelle; intracellular organelle; cytoplasmic vesicle; cell part; intracellular; vesicle; cytoplasm; intracellular part; cell; cytoplasmic part;		Rab-GTPase-TBC domain;	IPR000195;					2	Rab GTPase activator activity; enzyme regulator activity; Ras GTPase activator activity; nucleoside-triphosphatase regulator activity; GTPase regulator activity; small GTPase regulator activity; enzyme activator activity; GTPase activator activity;	4	Q92738	down	nucl
PAK4	regulation of cellular process; single organism signaling; cellular response to stimulus; cellular component organization; cell migration; localization of cell; death; cell growth; single-organism cellular process; single-organism process; cell proliferation; cell motility; response to stimulus; signaling; signal transduction; regulation of biological process; cell communication; cell death; orga…	organelle; intracellular membrane-bounded organelle; intracellular organelle; cell part; intracellular; cytoplasm; intracellular part; cell; Golgi apparatus; membrane-bounded organelle; cytoplasmic part;		Protein kinase domain; Protein kinase-like domain; CRIB domain; Serine/threonine- /dual specificity protein kinase, catalytic domain;	IPR000719; IPR000095; IPR002290; IPR011009;	PAK4; p21-activated kinase 4 [EC:2.7.11.1]	K05734	hsa05206 MicroRNAs in cancer - Homo sapiens (human); hsa04510 Focal adhesion - Homo sapiens (human); hsa04012 ErbB signaling pathway - Homo sapiens (human); hsa04660 T cell receptor signaling pathway - Homo sapiens (human); hsa04360 Axon guidance - Homo sapiens (human); hsa04014 Ras signaling pathway - Homo sapiens (human); hsa04810 Regulation of actin cytoskeleton - Homo sapiens (human); hsa0521…		3	ATP binding; nucleoside phosphate binding; phosphotransferase activity, alcohol group as acceptor; nucleoside binding; ion binding; protein kinase activity; nucleotide binding; organic cyclic compound binding; heterocyclic compound binding; ribonucleoside binding; kinase activity; catalytic activity; ribonucleotide binding; binding; purine ribonucleoside binding; protein serine/threonine kinase a…	3	O96013	both	nucl
KIF5B	organelle localization; organelle transport along microtubule; regulation of cellular process; intracellular transport; cellular component organization; regulation of biological quality; single-organism process; cytoplasm organization; stress granule disassembly; cytoskeleton-dependent intracellular transport; regulation of establishment of protein localization; establishment of localization; reg…	microtubule; vesicle; cytoplasm; macromolecular complex; intracellular part; cell; organelle part; non-membrane-bounded organelle; cytoskeleton; microtubule cytoskeleton; cilium part; intracellular; cell part; perinuclear region of cytoplasm; neuron projection; membrane-bounded organelle; neuron part; ciliary rootlet; cilium; intracellular organelle; cell projection; intracellular non-membrane-bo…	PLEKHM2-KIF5B complex;	Kinesin, motor domain; P-loop containing nucleoside triphosphate hydrolase;	IPR027417; IPR001752;	KIF5; kinesin family member 5	K10396	hsa04728 Dopaminergic synapse - Homo sapiens (human);		3.46667	ATP binding; motor activity; nucleoside phosphate binding; nucleoside binding; ion binding; tubulin binding; hydrolase activity, acting on acid anhydrides; hydrolase activity; protein binding; nucleotide binding; nucleoside-triphosphatase activity; organic cyclic compound binding; heterocyclic compound binding; ribonucleoside binding; pyrophosphatase activity; cytoskeletal protein binding; cataly…	1	P33176	up	cyto
CDK3	cell cycle phase; cellular component organization; mitotic cell cycle; mitosis; organelle fission; single-organism cellular process; single-organism process; cell proliferation; interphase of mitotic cell cycle; organelle organization; interphase; nuclear division; G0 to G1 transition; cell cycle phase transition; cell division; cell cycle process; G1/S transition of mitotic cell cycle; cellular …		CCNC-CDK3 complex;	Protein kinase domain; Protein kinase-like domain; Serine/threonine- /dual specificity protein kinase, catalytic domain;	IPR000719; IPR002290; IPR011009;		K02088			2.31111	ATP binding; nucleoside phosphate binding; phosphotransferase activity, alcohol group as acceptor; nucleoside binding; ion binding; cyclin-dependent protein serine/threonine kinase activity; protein kinase activity; nucleotide binding; cyclin-dependent protein kinase activity; organic cyclic compound binding; heterocyclic compound binding; ribonucleoside binding; kinase activity; catalytic activi…	1	Q00526	down	cyto
HSP90AB1	single organism signaling; regulation of biological quality; regulation of cell death; positive regulation of cellular protein metabolic process; regulation of nitric oxide biosynthetic process; positive regulation of biosynthetic process; regulation of neuron apoptotic process; regulation of response to interferon-gamma; cellular component morphogenesis; nucleotide-binding domain, leucine rich r…	basolateral plasma membrane; membrane; brush border; apical plasma membrane; cytoplasmic vesicle; membrane-bounded vesicle; cell periphery; cytoplasmic membrane-bounded vesicle; vesicle; cytoplasm; intracellular part; cell; pigment granule; intracellular; cell part; membrane part; membrane-bounded organelle; apical part of cell; intracellular organelle; cell projection; brush border membrane; mel…	TNF-alpha/NF-kappa B signaling complex 6; TNF-alpha/NF-kappa B signaling complex 9; CDC37-HSP90AA1-HSP90AB1-MAP3K11 complex; Kinase maturation complex 1; HSP90-FKBP38-CAM-Cacomplex; Kinase maturation complex 2; IKBKB-CDC37-KIAA1967-HSP90AB1-HSP90AA1 complex; HSP90-CDC37-LRRK2 complex; P2X7 receptor signalling complex; TNF-alpha/NF-kappa B signaling complex 10; RNA-induced silencing complex, RISC;…	Heat shock protein Hsp90, N-terminal; Ribosomal protein S5 domain 2-type fold; Histidine kinase-like ATPase, ATP-binding domain;	IPR020575; IPR020568; IPR003594;	htpG; molecular chaperone HtpG	K04079	hsa04151 PI3K-Akt signaling pathway - Homo sapiens (human); hsa05200 Pathways in cancer - Homo sapiens (human); hsa04612 Antigen processing and presentation - Homo sapiens (human); hsa05215 Prostate cancer - Homo sapiens (human); hsa04141 Protein processing in endoplasmic reticulum - Homo sapiens (human); hsa04914 Progesterone-mediated oocyte maturation - Homo sapiens (human); hsa04915 Estrogen s…		1.46667	nitric-oxide synthase regulator activity; nucleoside phosphate binding; purine deoxyribonucleotide binding; pyrimidine nucleoside binding; protein binding; organic cyclic compound binding; heterocyclic compound binding; UTP binding; ribonucleotide binding; binding; purine ribonucleoside binding; TPR domain binding; adenyl deoxyribonucleotide binding; anion binding; adenyl ribonucleotide binding; …	1	P08238	down	cyto
GUCY1A3	response to host defenses; single organism signaling; muscle system process; blood coagulation; regulation of biological quality; response to defenses of other organism involved in symbiotic interaction; relaxation of vascular smooth muscle; positive regulation of biosynthetic process; negative regulation of multicellular organismal process; single-organism process; response to biotic stimulus; r…	guanylate cyclase complex, soluble; cell part; intracellular; cytoplasm; macromolecular complex; intracellular part; cytosolic part; protein complex; cell; cytosol; cytoplasmic part;	Guanylyl cyclase, soluble;	Haem NO binding associated; Heme-NO binding; Adenylyl cyclase class-3/4/guanylyl cyclase; NO signalling/Golgi transport ligand-binding domain;	IPR011644; IPR001054; IPR024096; IPR011645;	GUCY1A; guanylate cyclase soluble subunit alpha [EC:4.6.1.2]	K12318	hsa04921 Oxytocin signaling pathway - Homo sapiens (human); hsa04540 Gap junction - Homo sapiens (human); hsa04022 cGMP-PKG signaling pathway - Homo sapiens (human); hsa04270 Vascular smooth muscle contraction - Homo sapiens (human); hsa00230 Purine metabolism - Homo sapiens (human); hsa04611 Platelet activation - Homo sapiens (human); hsa04730 Long-term depression - Homo sapiens (human); hsa0497…		2.7	cyclase activity; nucleoside phosphate binding; nucleoside binding; ion binding; lyase activity; nucleotide binding; guanylate cyclase activity; organic cyclic compound binding; heterocyclic compound binding; heme binding; ribonucleoside binding; receptor activity; catalytic activity; ribonucleotide binding; binding; purine ribonucleoside binding; phosphorus-oxygen lyase activity; anion binding; …	1	Q02108	up	cyto
TWISTNB	heterocycle biosynthetic process; cellular aromatic compound metabolic process; nucleobase-containing compound biosynthetic process; organic cyclic compound metabolic process; nitrogen compound metabolic process; RNA biosynthetic process; biosynthetic process; primary metabolic process; organic substance biosynthetic process; cellular metabolic process; cellular biosynthetic process; organic subs…	intracellular organelle; intracellular non-membrane-bounded organelle; intracellular organelle part; nuclear lumen; intracellular part; nucleolus; cell; organelle part; non-membrane-bounded organelle; membrane-enclosed lumen; cytoskeleton; organelle; intracellular membrane-bounded organelle; nucleus; intracellular organelle lumen; microtubule cytoskeleton; intracellular; cell part; membrane-bound…		RNA polymerase Rpb7, N-terminal;	IPR005576;	RPA43; DNA-directed RNA polymerase I subunit RPA43	K03004	hsa00230 Purine metabolism - Homo sapiens (human); hsa03020 RNA polymerase - Homo sapiens (human); hsa00240 Pyrimidine metabolism - Homo sapiens (human); hsa01100 Metabolic pathways - Homo sapiens (human);		3.42857	DNA-directed RNA polymerase activity; nucleotidyltransferase activity; RNA polymerase activity; catalytic activity; transferase activity; transferase activity, transferring phosphorus-containing groups;	2	Q3B726	down	nucl
EIF6	organelle localization; cellular component biogenesis; intracellular transport; cellular component organization; ribonucleoprotein complex biogenesis; ribosome localization; ribonucleoprotein complex assembly; establishment of ribosome localization; single-organism process; nuclear export; nuclear transport; rRNA-containing ribonucleoprotein complex export from nucleus; ribosomal large subunit bi…	intracellular organelle; intracellular non-membrane-bounded organelle; cytoskeletal part; intracellular organelle part; cytoplasm; macromolecular complex; nuclear lumen; intracellular part; cell; organelle part; non-membrane-bounded organelle; cytoskeleton; organelle; intracellular membrane-bounded organelle; membrane-enclosed lumen; nuclear lamina; nucleus; intracellular organelle lumen; interme…	TRBP containing complex;			EIF6; translation initiation factor 6	K03264	hsa03008 Ribosome biogenesis in eukaryotes - Homo sapiens (human);		3.75	organic cyclic compound binding; heterocyclic compound binding; ribosome binding; RNA binding; translation factor activity, nucleic acid binding; binding; nucleic acid binding; translation initiation factor activity; ribosomal large subunit binding; ribonucleoprotein complex binding;	1	P56537	up	cyto_nucl
FOXK1	cellular developmental process; positive regulation of biosynthetic process; single-organism process; negative regulation of RNA metabolic process; regulation of cell growth; regulation of RNA biosynthetic process; positive regulation of metabolic process; positive regulation of nitrogen compound metabolic process; negative regulation of macromolecule biosynthetic process; embryo development; dev…	intracellular organelle; intracellular non-membrane-bounded organelle; intracellular organelle part; macromolecular complex; nuclear lumen; intracellular part; nucleolus; transcription factor complex; cell; organelle part; non-membrane-bounded organelle; organelle; intracellular membrane-bounded organelle; membrane-enclosed lumen; nucleus; intracellular organelle lumen; cell part; intracellular; …		Forkhead-associated (FHA) domain; SMAD/FHA domain; Winged helix-turn-helix DNA-binding domain; Transcription factor, fork head;	IPR011991; IPR008984; IPR001766; IPR000253;		K09404			1.2	magnesium ion binding; sequence-specific DNA binding RNA polymerase II transcription factor activity; DNA binding; RNA polymerase II distal enhancer sequence-specific DNA binding transcription factor activity; double-stranded DNA binding; ion binding; protein binding; sequence-specific DNA binding; sequence-specific DNA binding transcription factor activity; heterocyclic compound binding; organic…	5	P85037	up	nucl
KHSRP	regulation of cellular process; RNA transport; cellular aromatic compound metabolic process; regulation of macromolecule metabolic process; regulation of nucleobase-containing compound metabolic process; mRNA transport; biosynthetic process; cellular metabolic process; establishment of RNA localization; establishment of localization; organic substance metabolic process; regulation of RNA biosynth…	cytoplasmic stress granule; intracellular organelle; intracellular non-membrane-bounded organelle; intracellular organelle part; cytoplasm; nuclear lumen; macromolecular complex; intracellular part; cytosol; cell; organelle part; non-membrane-bounded organelle; membrane-enclosed lumen; intracellular membrane-bounded organelle; organelle; nucleus; nucleoplasm; intracellular organelle lumen; intrac…		K Homology domain; K Homology domain, type 1; Domain of unknown function DUF1897;	IPR004087; IPR004088; IPR015096;		K13210			3	organic cyclic compound binding; heterocyclic compound binding; RNA binding; DNA binding; binding; nucleic acid binding;	3	Q92945	up	cyto
DDX1	cellular component biogenesis; ribonucleoprotein complex biogenesis; ribonucleoprotein complex assembly; posttranscriptional regulation of gene expression; DNA geometric change; single-organism process; biosynthetic process; cellular metabolic process; response to biotic stimulus; regulation of RNA biosynthetic process; metabolic process; ribonucleoprotein complex subunit organization; cellular c…	cytoplasmic stress granule; intracellular organelle; intracellular non-membrane-bounded organelle; cytoplasm; intracellular organelle part; macromolecular complex; nuclear lumen; intracellular part; cell; nuclear body; organelle part; non-membrane-bounded organelle; cleavage body; membrane-enclosed lumen; organelle; intracellular membrane-bounded organelle; tRNA-splicing ligase complex; nucleus; …	Large Drosha complex;	Helicase, C-terminal; Helicase, superfamily 1/2, ATP-binding domain; B30.2/SPRY domain; Concanavalin A-like lectin/glucanases superfamily; RNA helicase, DEAD-box type, Q motif; SPla/RYanodine receptor subgroup; DNA/RNA helicase, DEAD/DEAH box type, N-terminal; SPla/RYanodine receptor SPRY; P-loop containing nucleoside triphosphate hydrolase;	IPR011545; IPR001870; IPR027417; IPR003877; IPR014014; IPR018355; IPR014001; IPR001650; IPR008985;		K13177			2.7	nucleoside phosphate binding; ATP-dependent helicase activity; hydrolase activity, acting on acid anhydrides; hydrolase activity; chromatin binding; ATPase activity; organic cyclic compound binding; heterocyclic compound binding; mRNA binding; pyrophosphatase activity; catalytic activity; ribonucleotide binding; binding; purine ribonucleoside binding; transcription factor binding transcription fa…	1	Q92499	up	cyto
PRDM2	histone methylation; cellular component organization; cellular aromatic compound metabolic process; histone modification; cellular protein metabolic process; single-organism process; biosynthetic process; cellular metabolic process; methylation; organic substance metabolic process; metabolic process; protein alkylation; heterocycle metabolic process; protein methylation; nucleobase-containing com…	organelle; intracellular membrane-bounded organelle; intracellular organelle; nucleus; cell part; intracellular; cytoplasm; intracellular part; cell; Golgi apparatus; membrane-bounded organelle; cytoplasmic part;		Zinc finger, C2H2-like; Zinc finger C2H2-type/integrase DNA-binding domain; Zinc finger, C2H2; SET domain;	IPR015880; IPR001214; IPR007087; IPR013087;		K11432			2	S-adenosylmethionine-dependent methyltransferase activity; DNA binding; methyltransferase activity; ion binding; protein-lysine N-methyltransferase activity; lysine N-methyltransferase activity; transferase activity, transferring one-carbon groups; zinc ion binding; sequence-specific DNA binding transcription factor activity; histone-lysine N-methyltransferase activity; heterocyclic compound bind…	3	Q13029	up	nucl
CRTC2	cellular component biogenesis; regulation of biological quality; hexose biosynthetic process; glucose homeostasis; biosynthetic process; multi-organism cellular process; modification of morphology or physiology of other organism; cellular metabolic process; glucose metabolic process; regulation of RNA biosynthetic process; metabolic process; gluconeogenesis; cellular component assembly; protein t…	organelle; intracellular membrane-bounded organelle; intracellular organelle; nucleus; cell part; intracellular; cytoplasm; intracellular part; membrane-bounded organelle; cell;		Transducer of regulated CREB activity, C-terminal; Transducer of regulated CREB activity, middle domain; Transducer of regulated CREB activity, N-terminal;	IPR024784; IPR024783; IPR024785;	CRTC2; CREB-regulated transcription coactivator 2	K16333	hsa04151 PI3K-Akt signaling pathway - Homo sapiens (human); hsa05166 HTLV-I infection - Homo sapiens (human); hsa04152 AMPK signaling pathway - Homo sapiens (human);		1.2	transcription factor binding transcription factor activity; cAMP response element binding protein binding; transcription coactivator activity; transcription cofactor activity; protein binding transcription factor activity;	1	Q53ET0	up	nucl
TOP2B	localization of cell; brain development; cellular developmental process; neuron development; neurogenesis; cellular component morphogenesis; single-organism process; reciprocal meiotic recombination; biosynthetic process; regulation of cell cycle process; cellular metabolic process; DNA topological change; sister chromatid segregation; resolution of meiotic recombination intermediates; metabolic …	cytoplasm; macromolecular complex; WINAC complex; intracellular part; SWI/SNF superfamily-type complex; cell; organelle part; chromosomal part; non-membrane-bounded organelle; condensed chromosome; membrane-enclosed lumen; nucleoplasm; intracellular organelle lumen; nuclear chromosome part; intracellular; cell part; chromosome; membrane-bounded organelle; organelle lumen; intracellular organelle;…	DNA synthesome complex; WINAC complex; TLE1 corepressor complex;	Toprim domain; DNA topoisomerase, type IIA, central domain; DNA topoisomerase, type IIA, subunit A/C-terminal; DNA topoisomerase, type IIA, subunit A/ C-terminal, alpha-beta; Ribosomal protein S5 domain 2-type fold, subgroup; DNA topoisomerase, type IIA, subunit B, domain 2; Type IIA DNA topoisomerase subunit A, alpha-helical domain; Ribosomal protein S5 domain 2-type fold; Histidine kinase-like …	IPR002205; IPR013758; IPR012542; IPR003594; IPR013506; IPR013757; IPR013759; IPR006171; IPR020568; IPR014721; IPR024946; IPR013760;		K03164			2.48889	nucleoside phosphate binding; hydrolase activity, acting on acid anhydrides; hydrolase activity; chromatin binding; ATPase activity; organic cyclic compound binding; heterocyclic compound binding; pyrophosphatase activity; DNA topoisomerase II activity; DNA topoisomerase type II (ATP-hydrolyzing) activity; catalytic activity; ribonucleotide binding; DNA topoisomerase activity; binding; purine rib…	6	Q02880	up	nucl
SMARCC2	positive regulation of biosynthetic process; single-organism process; biosynthetic process; cellular metabolic process; negative regulation of RNA metabolic process; protein complex disassembly; regulation of RNA biosynthetic process; metabolic process; positive regulation of metabolic process; positive regulation of nitrogen compound metabolic process; macromolecule metabolic process; negative r…	intracellular organelle; intracellular organelle part; macromolecular complex; intracellular part; cell; SWI/SNF superfamily-type complex; organelle part; nBAF complex; intracellular membrane-bounded organelle; organelle; nucleus; cell part; intracellular; npBAF complex; protein complex; membrane-bounded organelle; BAF-type complex; neuron part; SWI/SNF complex; nuclear part;	SIN3-ING1b complex II; Brm-associated complex; RNA polymerase II complex, chromatin structure modifying; BRM-SIN3A complex; BRG1-SIN3A-HDAC containing SWI/SNF remodeling complex I; EBAFa complex; NCOR1 complex; EBAFb complex; PBAF complex; LARC complex; Brg1-based SWI/SNF chromatin remodeling complex; ALL-1 supercomplex; SWI-SNF chromatin remodeling-related-BRCA1 complex; Emerin complex 32; BRG1-…	BRCT domain; Chromo domain/shadow; SWIRM domain; Homeodomain-like; Winged helix-turn-helix DNA-binding domain; SANT/Myb domain; SANT domain;	IPR001005; IPR011991; IPR009057; IPR007526; IPR017884; IPR000953; IPR001357;		K11649			2.02198	organic cyclic compound binding; heterocyclic compound binding; DNA binding; binding; nucleic acid binding; transcription factor binding transcription factor activity; transcription coactivator activity; chromatin binding; transcription cofactor activity; protein binding transcription factor activity;	1	Q8TAQ2	up	nucl
SFPQ	single-organism process; biosynthetic process; negative regulation of RNA metabolic process; cellular metabolic process; regulation of RNA biosynthetic process; metabolic process; negative regulation of macromolecule biosynthetic process; macromolecule metabolic process; DNA recombination; RNA processing; regulation of gene expression; cellular response to stimulus; heterocycle biosynthetic proce…	intracellular organelle; intracellular organelle part; cytoplasm; paraspeckles; nuclear lumen; intracellular part; nuclear body; cell; organelle part; organelle; intracellular membrane-bounded organelle; membrane-enclosed lumen; nucleoplasm; nucleus; intracellular organelle lumen; intracellular; cell part; nuclear matrix; nuclear periphery; membrane-bounded organelle; nucleoplasm part; organelle …	TOP1-PSF-P54 complex; PSF-p54complex; snRNP-free U1Acomplex; CDC5L complex; p54-PSF-matrin3 complex; SNW1 complex; CF IIAm complex;	Nucleotide-binding, alpha-beta plait; RNA recognition motif domain; NOPS;	IPR012975; IPR000504; IPR012677;		K13219			1.06667	organic cyclic compound binding; heterocyclic compound binding; RNA binding; DNA binding; nucleoside phosphate binding; binding; nucleic acid binding; nucleotide binding; small molecule binding;	1	P23246	down	nucl
SUPT16H	positive regulation of biosynthetic process; single-organism process; biosynthetic process; multi-organism cellular process; DNA-dependent transcription, elongation; cellular metabolic process; protein complex disassembly; regulation of RNA biosynthetic process; metabolic process; positive regulation of metabolic process; positive regulation of nitrogen compound metabolic process; regulation of D…	intracellular organelle; intracellular non-membrane-bounded organelle; intracellular organelle part; nuclear lumen; intracellular part; cell; organelle part; non-membrane-bounded organelle; organelle; intracellular membrane-bounded organelle; membrane-enclosed lumen; nucleoplasm; nucleus; intracellular organelle lumen; intracellular; cell part; chromosome; membrane-bounded organelle; organelle lu…	H2AX complex, isolated from cells without IR exposure; FACT complex, UV-activated; FACT complex; CEN complex; WINAC complex; FACT-NEK9 complex; HES1 promoter-Notch enhancer complex;	Peptidase M24, structural domain; FACT complex subunit Spt16p/Cdc68p; Domain of unknown function DUF1747;	IPR013719; IPR000994; IPR013953;					5		1	Q9Y5B9	down	nucl
ANXA2	regulation of vesicle-mediated transport; response to acid; regulation of biological quality; collagen fibril organization; blood vessel development; negative regulation of multicellular organismal process; single-organism process; regulation of vesicle fusion; establishment of localization; positive regulation of cellular component organization; fibrinolysis; angiogenesis; regulation of localiza…	membrane; compact myelin; extracellular region part; cytoplasmic vesicle; extrinsic to membrane; cell periphery; membrane-bounded vesicle; cytoplasmic membrane-bounded vesicle; vesicle; cytoplasm; macromolecular complex; intracellular part; cell; extracellular matrix part; pigment granule; early endosome; basement membrane; extracellular vesicular exosome; myelin sheath adaxonal region; myelin sh…					K17092			0	phosphatidylinositol phosphate binding; calcium-dependent phospholipid binding; lipase inhibitor activity; enzyme regulator activity; phosphatidylinositol-4,5-bisphosphate binding; binding; phosphatidylinositol binding; phospholipid binding; ion binding; phospholipase inhibitor activity; lipid binding; metal ion binding; cation binding; anion binding; calcium ion binding; enzyme inhibitor activit…	6	P07355	up	cyto
CAMSAP3	regulation of cellular process; cellular component organization; cellular component maintenance; regulation of biological quality; cell-cell junction maintenance; microtubule anchoring; cell-cell junction organization; single-organism process; negative regulation of phosphatase activity; negative regulation of hydrolase activity; zonula adherens maintenance; epithelial cell-cell adhesion; biologi…	intracellular organelle; microtubule; intracellular non-membrane-bounded organelle; cell junction; cytoskeletal part; intracellular organelle part; cytoplasm; anchoring junction; macromolecular complex; intracellular part; cell-cell adherens junction; cell-cell junction; cell; apical junction complex; organelle part; non-membrane-bounded organelle; organelle; cytoskeleton; microtubule cytoskeleto…		CKK domain; PRC-barrel-like; Calponin homology domain;	IPR001715; IPR011033; IPR014797;		K17493			2	tubulin binding; protein binding; cytoskeletal protein binding; microtubule minus-end binding; binding; microtubule binding;	2	Q9P1Y5	up	plas
NFATC2	single organism signaling; regulation of leukocyte activation; regulation of mononuclear cell proliferation; localization of cell; cell surface receptor signaling pathway; positive regulation of biosynthetic process; single-organism process; biosynthetic process; regulation of lymphocyte activation; cellular metabolic process; regulation of B cell proliferation; regulation of RNA biosynthetic pro…	membrane; intracellular organelle; intracellular non-membrane-bounded organelle; cell periphery; cytoplasm; macromolecular complex; intracellular part; transcription factor complex; cytosol; cell; actin cytoskeleton; plasma membrane; non-membrane-bounded organelle; cytoskeleton; organelle; intracellular membrane-bounded organelle; nucleus; intracellular; cell part; protein complex; ribonucleoprot…	NFAT-JUN-FOS DNA-protein complex;	Rel homology domain; Immunoglobulin-like fold; Immunoglobulin E-set; p53-like transcription factor, DNA-binding; IPT domain;	IPR013783; IPR008967; IPR014756; IPR011539; IPR002909;	NFATC2; nuclear factor of activated T-cells, cytoplasmic 2	K17332	hsa04921 Oxytocin signaling pathway - Homo sapiens (human); hsa04380 Osteoclast differentiation - Homo sapiens (human); hsa04650 Natural killer cell mediated cytotoxicity - Homo sapiens (human); hsa04370 VEGF signaling pathway - Homo sapiens (human); hsa04662 B cell receptor signaling pathway - Homo sapiens (human); hsa04022 cGMP-PKG signaling pathway - Homo sapiens (human); hsa05166 HTLV-I infec…		2	regulatory region DNA binding; organic cyclic compound binding; heterocyclic compound binding; DNA binding; regulatory region nucleic acid binding; transcription regulatory region DNA binding; binding; nucleic acid binding transcription factor activity; nucleic acid binding; sequence-specific DNA binding; sequence-specific DNA binding transcription factor activity;	1	Q13469	up	nucl
SRF	cellular component biogenesis; tissue migration; hippocampus development; chordate embryonic development; positive regulation of biosynthetic process; myoblast differentiation; contractile actin filament bundle assembly; cellular metabolic process; branching morphogenesis of an epithelial tube; T cell activation; metabolic process; angiogenesis; positive regulation of molecular function; trabecul…	intracellular organelle; intracellular non-membrane-bounded organelle; intracellular organelle part; cytoplasm; nuclear lumen; intracellular part; cell; organelle part; chromosomal part; non-membrane-bounded organelle; membrane-enclosed lumen; intracellular membrane-bounded organelle; organelle; nucleus; intracellular organelle lumen; chromatin; nuclear chromosome part; intracellular; cell part; …	Ternary complex; ELK1-SRF-ELK4 complex; ELK1-SRF-ELK3 complex;	Transcription factor, MADS-box;	IPR002100;	SRF; serum response factor	K04378	hsa04010 MAPK signaling pathway - Homo sapiens (human); hsa05166 HTLV-I infection - Homo sapiens (human); hsa04022 cGMP-PKG signaling pathway - Homo sapiens (human); hsa05203 Viral carcinogenesis - Homo sapiens (human);		0.777778	sequence-specific DNA binding RNA polymerase II transcription factor activity; RNA polymerase II transcription regulatory region sequence-specific DNA binding transcription factor activity involved in positive regulation of transcription; DNA binding; chromatin DNA binding; RNA polymerase II core promoter proximal region sequence-specific DNA binding transcription factor activity involved in posi…	1	P11831	up	nucl
PRPF4B	RNA processing; cellular aromatic compound metabolic process; organic cyclic compound metabolic process; nitrogen compound metabolic process; primary metabolic process; cellular metabolic process; organic substance metabolic process; mRNA processing; RNA metabolic process; mRNA splicing, via spliceosome; metabolic process; RNA splicing, via transesterification reactions with bulged adenosine as n…	intracellular organelle; intracellular non-membrane-bounded organelle; intracellular organelle part; macromolecular complex; intracellular part; spliceosomal complex; cell; organelle part; non-membrane-bounded organelle; organelle; intracellular membrane-bounded organelle; nucleus; cell part; intracellular; chromosome; catalytic step 2 spliceosome; ribonucleoprotein complex; membrane-bounded orga…	Spliceosome; C complex spliceosome;	Protein kinase domain; Protein kinase-like domain; Serine/threonine- /dual specificity protein kinase, catalytic domain;	IPR000719; IPR002290; IPR011009;		K08827			1.2	ATP binding; nucleoside phosphate binding; phosphotransferase activity, alcohol group as acceptor; nucleoside binding; ion binding; protein kinase activity; nucleotide binding; organic cyclic compound binding; heterocyclic compound binding; ribonucleoside binding; kinase activity; catalytic activity; ribonucleotide binding; binding; purine ribonucleoside binding; protein serine/threonine kinase a…	4	Q13523	down	nucl
HNF1A	regulation of transcription initiation from RNA polymerase II promoter; single organism signaling; hormone transport; regulation of biological quality; cell surface receptor signaling pathway; reproductive process; renal absorption; alcohol metabolic process; chordate embryonic development; regulation of insulin secretion; glucose homeostasis; positive regulation of biosynthetic process; cellular…	cilium; intracellular organelle; cell projection; cytoplasm; macromolecular complex; intracellular part; transcription factor complex; cell; intracellular membrane-bounded organelle; organelle; nucleus; intracellular; cell part; photoreceptor outer segment; protein complex; membrane-bounded organelle; neuron part; primary cilium; pronucleus; nonmotile primary cilium;		Lambda repressor-like, DNA-binding domain; Hepatocyte nuclear factor 1, dimerisation domain; Hepatocyte nuclear factor 1, alpha isoform C-terminal; Homeodomain-like; Homeobox domain; Hepatocyte nuclear factor 1, beta isoform, C-terminal; Hepatocyte nuclear factor 1, N-terminal;	IPR006897; IPR010982; IPR001356; IPR009057; IPR023219; IPR006898; IPR006899;	TCF1; transcription factor 1, hepatocyte nuclear factor 1-alpha	K08036	hsa04950 Maturity onset diabetes of the young - Homo sapiens (human); hsa04550 Signaling pathways regulating pluripotency of stem cells - Homo sapiens (human);		3	sequence-specific DNA binding RNA polymerase II transcription factor activity; RNA polymerase II transcription regulatory region sequence-specific DNA binding transcription factor activity involved in positive regulation of transcription; DNA binding; protein heterodimerization activity; RNA polymerase II core promoter proximal region sequence-specific DNA binding transcription factor activity in…	1	P20823	down	nucl
PKP4	single organism signaling; cellular component biogenesis; regulation of signaling; cell-cell junction organization; regulation of nucleotide catabolic process; single-organism process; regulation of cell cycle process; biological adhesion; regulation of cell communication; cell communication; positive regulation of metabolic process; cellular component assembly; positive regulation of molecular f…	intracellular organelle; membrane; spindle pole; spindle midzone; intracellular non-membrane-bounded organelle; cytoskeletal part; cell periphery; cell junction; cytoplasm; intracellular organelle part; midbody; anchoring junction; macromolecular complex; intracellular part; cell; cell-cell junction; spindle; internal side of plasma membrane; organelle part; plasma membrane; non-membrane-bounded …		Armadillo-type fold; Armadillo-like helical;	IPR011989; IPR016024;					1.71429		5	Q99569	up	nucl
ARHGEF11	single organism signaling; cell surface receptor signaling pathway; positive regulation of biosynthetic process; cellular component morphogenesis; regulation of cell growth; response to external stimulus; actin cytoskeleton organization; positive regulation of molecular function; response to growth factor stimulus; regulation of small GTPase mediated signal transduction; nervous system developmen…	membrane; cell part; intracellular; cytoplasm; intracellular part; cytosol; cell; cytoplasmic part;		Dbl homology (DH) domain; Pleckstrin homology-like domain; Pleckstrin homology domain; Regulator of G protein signalling superfamily; PDZ domain; Regulator of G protein signalling-like domain;	IPR016137; IPR011993; IPR015212; IPR001478; IPR000219; IPR001849;	ARHGEF11; Rho guanine nucleotide exchange factor 11	K12331	hsa04270 Vascular smooth muscle contraction - Homo sapiens (human);		0.2	guanyl-nucleotide exchange factor activity; receptor binding; nucleoside-triphosphatase regulator activity; ion binding; GTPase regulator activity; protein binding; enzyme regulator activity; binding; phospholipid binding; lipid binding; G-protein coupled receptor binding; anion binding; Ras guanyl-nucleotide exchange factor activity; small GTPase regulator activity; enzyme activator activity; Rh…	5	O15085	down	nucl
PHKA2	cellular carbohydrate catabolic process; glucan metabolic process; energy reserve metabolic process; cellular metabolic process; cellular polysaccharide metabolic process; organic substance metabolic process; glucose metabolic process; glycogen catabolic process; metabolic process; generation of precursor metabolites and energy; cellular carbohydrate metabolic process; polysaccharide metabolic pr…	membrane; cell periphery; cell part; intracellular; cytoplasm; macromolecular complex; intracellular part; protein complex; cytosol; cell; plasma membrane; cytoplasmic part; phosphorylase kinase complex;		Six-hairpin glycosidase; Six-hairpin glycosidase-like;	IPR012341; IPR008928;	PHKA_B; phosphorylase kinase alpha/beta subunit	K07190	hsa04910 Insulin signaling pathway - Homo sapiens (human); hsa04020 Calcium signaling pathway - Homo sapiens (human);		3	phosphorylase kinase activity; kinase activity; phosphotransferase activity, alcohol group as acceptor; catalytic activity; hydrolase activity, acting on glycosyl bonds; hydrolase activity, hydrolyzing O-glycosyl compounds; hydrolase activity; protein serine/threonine kinase activity; calmodulin-dependent protein kinase activity; protein kinase activity; transferase activity; transferase activity…	1	P46019	up	mito
CHD2	regulation of cellular process; regulation of gene expression; regulation of transcription, DNA-dependent; regulation of cellular biosynthetic process; regulation of primary metabolic process; regulation of macromolecule metabolic process; regulation of nucleobase-containing compound metabolic process; regulation of transcription from RNA polymerase II promoter; regulation of macromolecule biosyn…	organelle; intracellular membrane-bounded organelle; intracellular organelle; nucleus; cell part; intracellular; intracellular part; membrane-bounded organelle; cell;		Chromo domain; SNF2-related; Chromo domain/shadow; Helicase, C-terminal; Helicase, superfamily 1/2, ATP-binding domain; Domain of unknown function DUF4208; Chromo domain-like; P-loop containing nucleoside triphosphate hydrolase;	IPR023780; IPR014001; IPR016197; IPR027417; IPR001650; IPR025260; IPR000953; IPR000330;					1.2	nucleoside phosphate binding; ATP-dependent helicase activity; hydrolase activity, acting on acid anhydrides; hydrolase activity; ATPase activity; organic cyclic compound binding; heterocyclic compound binding; pyrophosphatase activity; catalytic activity; ribonucleotide binding; binding; ATP-dependent DNA helicase activity; purine ribonucleoside binding; anion binding; adenyl ribonucleotide bind…	1	O14647	up	nucl
LMNA	single organism signaling; regulation of cell death; positive regulation of cellular protein metabolic process; regulation of cell aging; positive regulation of biosynthetic process; nuclear transport; protein transport; heart development; response to topologically incorrect protein; regulation of localization; positive regulation of molecular function; positive regulation of phosphorus metabolic…	cytoplasm; macromolecular complex; intracellular part; cell; organelle part; non-membrane-bounded organelle; nuclear lamina; membrane-enclosed lumen; cytoskeleton; nucleoplasm; intracellular organelle lumen; intracellular; cell part; perinuclear region of cytoplasm; membrane-bounded organelle; organelle lumen; intracellular organelle; intracellular non-membrane-bounded organelle; nuclear envelope…	CTCF-nucleophosmin-PARP-HIS-KPNA-LMNA-TOP complex; Emerin architectural complex; Emerin complex 24;	Lamin Tail Domain;	IPR001322;	LMNA; lamin A/C	K12641	hsa05414 Dilated cardiomyopathy - Homo sapiens (human); hsa05412 Arrhythmogenic right ventricular cardiomyopathy (ARVC) - Homo sapiens (human); hsa05410 Hypertrophic cardiomyopathy (HCM) - Homo sapiens (human);		1.66667	structural molecule activity;	9	P02545	down	nucl
PIKFYVE	single organism signaling; regulation of biological quality; ensheathment of neurons; cellular developmental process; cellular component morphogenesis; single-organism process; cellular metabolic process; neurological system process; establishment of localization; metabolic process; signal transduction; establishment of localization in cell; cell communication; protein localization to organelle; …	membrane; organelle membrane; cytoplasmic vesicle; vesicle; cytoplasm; intracellular part; cell; organelle part; early endosome; membrane part; late endosome membrane; intracellular; cell part; perinuclear region of cytoplasm; Golgi apparatus part; endosome; early endosome membrane; membrane raft; membrane-bounded organelle; intracellular organelle; endosome membrane; late endosome; intracellular…		Phosphatidylinositol-4-phosphate 5-kinase, C-terminal; Phosphatidylinositol-4-phosphate 5-kinase, N-terminal domain; TCP-1-like chaperonin intermediate domain; DEP domain; Zinc finger, FYVE-related; Phosphatidylinositol-4-phosphate 5-kinase, core, subgroup; Zinc finger, FYVE/PHD-type; Winged helix-turn-helix DNA-binding domain; GroEL-like apical domain; FYVE zinc finger; Phosphatidylinositol-4-ph…	IPR011991; IPR027410; IPR027483; IPR016034; IPR027409; IPR027484; IPR000306; IPR017455; IPR013083; IPR011011; IPR002498; IPR000591;	PIKFYVE; 1-phosphatidylinositol-3-phosphate 5-kinase [EC:2.7.1.150]	K00921	hsa00562 Inositol phosphate metabolism - Homo sapiens (human); hsa04070 Phosphatidylinositol signaling system - Homo sapiens (human); hsa04145 Phagosome - Homo sapiens (human); hsa04810 Regulation of actin cytoskeleton - Homo sapiens (human);		1.66667	nucleoside phosphate binding; phosphotransferase activity, alcohol group as acceptor; phosphatase activity; phosphatidylinositol phosphate phosphatase activity; hydrolase activity; phosphatidylinositol phosphate 5-phosphatase activity; organic cyclic compound binding; heterocyclic compound binding; kinase activity; ribonucleotide binding; catalytic activity; binding; purine ribonucleoside binding…	1	Q9Y2I7	down	nucl
SPAG9	cellular component biogenesis; single organism signaling; positive regulation of cell migration; regulation of stress-activated MAPK cascade; positive regulation of cellular protein metabolic process; reproductive process; negative regulation of protein binding; regulation of JUN kinase activity; regulation of protein serine/threonine kinase activity; macromolecular complex assembly; regulation o…	membrane; intracellular organelle; cytoplasmic vesicle; membrane-bounded vesicle; cytoplasmic membrane-bounded vesicle; vesicle; cytoplasm; intrinsic to membrane; intracellular part; cytosol; cell; integral to membrane; intracellular membrane-bounded organelle; organelle; membrane part; acrosomal vesicle; cell part; intracellular; perinuclear region of cytoplasm; secretory granule; membrane-bound…	CHUK-NFKB2-REL-IKBKG-SPAG9-NFKB1-NFKBIE-COPB2-TNIP1-NFKBIA-RELA-TNIP2 complex;	WD40/YVTN repeat-like-containing domain; WD40-repeat-containing domain; JNK/Rab-associated protein-1, N-terminal;	IPR019143; IPR017986; IPR015943;					1.66667		2	O60271	both	E.R.
ELAVL1	regulation of cellular process; single-multicellular organism process; regulation of biological quality; positive regulation of cellular protein metabolic process; cellular aromatic compound metabolic process; regulation of macromolecule metabolic process; posttranscriptional regulation of gene expression; RNA stabilization; positive regulation of biosynthetic process; single-organism process; ce…	intracellular organelle; intracellular organelle part; cytoplasm; nuclear lumen; intracellular part; cytosol; cell; organelle part; organelle; intracellular membrane-bounded organelle; membrane-enclosed lumen; nucleoplasm; nucleus; intracellular organelle lumen; intracellular; cell part; membrane-bounded organelle; organelle lumen; cytoplasmic part; nuclear part;		Nucleotide-binding, alpha-beta plait; RNA recognition motif domain;	IPR000504; IPR012677;	ELAVL1; ELAV-like protein 1	K13088	hsa04152 AMPK signaling pathway - Homo sapiens (human);		2.4	organic cyclic compound binding; heterocyclic compound binding; mRNA binding; RNA binding; AU-rich element binding; nucleoside phosphate binding; binding; nucleic acid binding; nucleotide binding; small molecule binding;	1	Q15717	down	nucl
SIRT1	cellular component biogenesis; single organism signaling; regulation of cell death; regulation of sterol transport; reproductive process; regulation of cell aging; posttranscriptional regulation of gene expression; ovulation; nucleotide-excision repair; glucose homeostasis; positive regulation of biosynthetic process; regulation of peroxisome proliferator activated receptor signaling pathway; cel…	membrane; organelle membrane; cytoplasm; macromolecular complex; intracellular part; nuclear body; cell; heterochromatin; organelle part; chromosomal part; non-membrane-bounded organelle; membrane-enclosed lumen; PML body; nucleoplasm; nuclear membrane; intracellular organelle lumen; nuclear chromosome part; intracellular; cell part; chromosome; organelle inner membrane; nuclear chromatin; membra…	FOXO3-SIRT1 complex, oxidative stress stimulated; SIRT1 homotrimer complex; hSIR2-p53 complex; FOXO1-FHL2-SIRT1 complex; Polycomb repressive complex 4;	Sirtuin family, catalytic core small domain; Sirtuin family, catalytic core domain;	IPR026590; IPR026591;	SIRT1; NAD-dependent deacetylase sirtuin 1 [EC:3.5.1.-]	K11411	hsa04068 FoxO signaling pathway - Homo sapiens (human); hsa05206 MicroRNAs in cancer - Homo sapiens (human); hsa05031 Amphetamine addiction - Homo sapiens (human); hsa04152 AMPK signaling pathway - Homo sapiens (human);		6.61111	transcription corepressor activity; nucleoside phosphate binding; NAD-dependent histone deacetylase activity; ion binding; hydrolase activity; NAD+ binding; NAD-dependent histone deacetylase activity (H3-K9 specific); nucleotide binding; transcription cofactor activity; cofactor binding; heterocyclic compound binding; organic cyclic compound binding; histone deacetylase activity; protein deacetyl…	4	Q96EB6	up	cyto
SH3GL1	regulation of cellular process; single organism signaling; developmental process; nervous system development; cellular response to stimulus; single-multicellular organism process; system development; vesicle-mediated transport; single-organism cellular process; single-organism process; response to stimulus; signaling; endocytosis; multicellular organismal process; establishment of localization; t…	membrane; endosome membrane; intracellular organelle; organelle membrane; intracellular organelle part; cytoplasm; endosomal part; intracellular part; cell; organelle part; early endosome; intracellular membrane-bounded organelle; organelle; intracellular; cell part; endosome; early endosome membrane; membrane-bounded organelle; cytoplasmic part;		Arfaptin homology (AH) domain/BAR domain; SH3 domain; BAR domain;	IPR001452; IPR027267; IPR004148;	SH3GL; endophilin-A	K11247	hsa04144 Endocytosis - Homo sapiens (human);		1.4	lipid binding; binding;	1	Q99961	down	nucl
TRA2B	positive regulation of RNA splicing; regulation of cellular process; regulation of alternative mRNA splicing, via spliceosome; positive regulation of mRNA processing; cellular aromatic compound metabolic process; regulation of macromolecule metabolic process; regulation of nucleobase-containing compound metabolic process; cellular metabolic process; organic substance metabolic process; mRNA splic…	organelle; intracellular membrane-bounded organelle; intracellular organelle; nucleus; cell part; intracellular; intracellular part; membrane-bounded organelle; cell;	TRA2B1-SRp30c-SRp55 complex; SRm160/300 complex; Spliceosome;	Nucleotide-binding, alpha-beta plait; RNA recognition motif domain;	IPR000504; IPR012677;	TRA2; transformer-2 protein	K12897	hsa03040 Spliceosome - Homo sapiens (human);		5	organic cyclic compound binding; heterocyclic compound binding; mRNA binding; RNA binding; nucleoside phosphate binding; binding; nucleic acid binding; nucleotide binding; small molecule binding;	4	P62995	up	nucl
NUP98	cellular component biogenesis; RNA transport; single organism signaling; regulation of biological quality; establishment of protein localization to organelle; cell surface receptor signaling pathway; protein import; single-organism process; nuclear transport; biosynthetic process; multi-organism cellular process; modification of morphology or physiology of other organism; cellular metabolic proce…	membrane; organelle membrane; cytoplasm; macromolecular complex; intrinsic to membrane; intracellular part; cell; organelle part; membrane-enclosed lumen; nucleoplasm; nuclear membrane; intracellular organelle lumen; membrane part; intracellular; cell part; membrane-bounded organelle; nuclear pore outer ring; organelle lumen; intracellular organelle; nuclear pore; nuclear envelope; pore complex; …	NPC subcomplex; Nup 107-160 subcomplex;	Peptidase S59, nucleoporin; Nuclear protein 96;	IPR007230; IPR021967;	NUP98; nuclear pore complex protein Nup98-Nup96	K14297	hsa03013 RNA transport - Homo sapiens (human); hsa05164 Influenza A - Homo sapiens (human);		6	amide binding; structural constituent of nuclear pore; structural molecule activity; peptide binding; binding; transporter activity;	4	P52948	up	nucl
YAP1	single organism signaling; regulation of cell death; regulation of keratinocyte proliferation; positive regulation of biosynthetic process; cellular metabolic process; positive regulation of growth; epidermal cell differentiation; metabolic process; heart development; embryonic organ morphogenesis; positive regulation of multicellular organismal process; regulation of epithelial cell proliferatio…	intracellular organelle; intracellular organelle part; cytoplasm; macromolecular complex; nuclear lumen; intracellular part; transcription factor complex; cytosol; cell; organelle part; organelle; intracellular membrane-bounded organelle; membrane-enclosed lumen; nucleoplasm; nucleus; intracellular organelle lumen; intracellular; cell part; protein complex; membrane-bounded organelle; organelle l…		WW domain;	IPR001202;	YAP1; protein yorkie	K16687	hsa04390 Hippo signaling pathway - Homo sapiens (human);		2.44444	organic cyclic compound binding; regulatory region DNA binding; heterocyclic compound binding; DNA binding; regulatory region nucleic acid binding; transcription corepressor activity; RNA polymerase II transcription factor binding transcription factor activity; transcription regulatory region DNA binding; binding; nucleic acid binding; transcription factor binding transcription factor activity; t…	5	P46937	up	nucl
RUNX2	single organism signaling; osteoblast differentiation; developmental maturation; leukocyte activation; cell surface receptor signaling pathway; chordate embryonic development; positive regulation of biosynthetic process; cellular metabolic process; T cell activation; metabolic process; embryonic organ morphogenesis; transmembrane receptor protein serine/threonine kinase signaling pathway; BMP sig…	intracellular organelle; intracellular non-membrane-bounded organelle; intracellular organelle part; cytoplasm; macromolecular complex; nuclear lumen; intracellular part; transcription factor complex; cell; organelle part; chromosomal part; non-membrane-bounded organelle; membrane-enclosed lumen; intracellular membrane-bounded organelle; organelle; nucleus; intracellular organelle lumen; chromati…		Runx, C-terminal domain; p53-like transcription factor, DNA-binding; Runt domain; Runx, central domain; p53/RUNT-type transcription factor, DNA-binding domain;	IPR013524; IPR012346; IPR027384; IPR008967; IPR013711;	RUNX2; runt-related transcription factor 2	K09278	hsa05202 Transcriptional misregulation in cancer - Homo sapiens (human);		3.88889	DNA binding; ATP binding; nucleoside phosphate binding; nucleoside binding; ion binding; chromatin binding; nucleotide binding; sequence-specific DNA binding transcription factor activity; regulatory region DNA binding; organic cyclic compound binding; heterocyclic compound binding; ribonucleoside binding; regulatory region nucleic acid binding; ribonucleotide binding; transcription regulatory re…	1	Q13950	down	cyto
CNOT2	RNA 3'-end processing; cellular aromatic compound metabolic process; mRNA 3'-end processing; cellular metabolic process; organic substance metabolic process; cellular nitrogen compound catabolic process; metabolic process; heterocycle metabolic process; nucleobase-containing compound metabolic process; organic cyclic compound catabolic process; cellular catabolic process; cellular nitrogen compou…	organelle; intracellular membrane-bounded organelle; intracellular organelle; nucleus; cell part; intracellular; cytoplasm; intracellular part; membrane-bounded organelle; cytosol; cell; cytoplasmic part;		NOT2/NOT3/NOT5;	IPR007282;	CNOT2; CCR4-NOT transcription complex subunit 2	K12605	hsa03018 RNA degradation - Homo sapiens (human);		3	transcription factor binding transcription factor activity; RNA polymerase II transcription cofactor activity; RNA polymerase II transcription factor binding transcription factor activity; transcription cofactor activity; protein binding transcription factor activity;	1	Q9NZN8	down	nucl
DDX20	cellular component biogenesis; regulation of cell death; ribonucleoprotein complex biogenesis; ribonucleoprotein complex assembly; single-organism process; negative regulation of RNA metabolic process; cellular metabolic process; regulation of RNA biosynthetic process; metabolic process; ribonucleoprotein complex subunit organization; cellular component assembly; macromolecular complex assembly; …	cytoplasm; macromolecular complex; transcriptional repressor complex; intracellular part; cell; nuclear body; Cajal body; organelle part; non-membrane-bounded organelle; cytoskeleton; membrane-enclosed lumen; nucleoplasm; intracellular organelle lumen; cell part; intracellular; membrane-bounded organelle; nucleoplasm part; organelle lumen; intracellular organelle; intracellular non-membrane-bound…	SMN-PolII-RHA complex; Anti-Sm protein complex; Anti-SMN protein complex; SMN complex, SMN-independent intermediate; SMN complex; PPP4C-PPP4R2-Gemin3-Gemin4 complex;	Helicase, C-terminal; Helicase, superfamily 1/2, ATP-binding domain; RNA helicase, DEAD-box type, Q motif; DNA/RNA helicase, DEAD/DEAH box type, N-terminal; P-loop containing nucleoside triphosphate hydrolase;	IPR014014; IPR011545; IPR014001; IPR027417; IPR001650;	DDX20; ATP-dependent RNA helicase DDX20 [EC:3.6.4.13]	K13131	hsa03013 RNA transport - Homo sapiens (human);		6	nucleoside phosphate binding; ATP-dependent helicase activity; hydrolase activity, acting on acid anhydrides; hydrolase activity; ATPase activity; organic cyclic compound binding; heterocyclic compound binding; pyrophosphatase activity; catalytic activity; ribonucleotide binding; binding; purine ribonucleoside binding; ATP-dependent RNA helicase activity; anion binding; adenyl ribonucleotide bind…	1	Q9UHI6	down	nucl
MYO6	cellular component biogenesis; single organism signaling; regulation of biological quality; positive regulation of biosynthetic process; neurological system process; protein transport; behavior; hair cell differentiation; epidermal cell differentiation; embryonic organ morphogenesis; regulation of localization; regulation of system process; epidermis development; protein localization; embryo deve…	membrane; organelle membrane; membrane-bounded vesicle; ruffle membrane; cytoplasm; neuronal cell body; cytoplasmic vesicle part; macromolecular complex; cell; organelle part; non-membrane-bounded organelle; nuclear membrane; nucleoplasm; leading edge membrane; clathrin-coated vesicle; intracellular; neuron projection; myosin complex; membrane-bounded organelle; neuron part; nucleoplasm part; org…		Myosin head, motor domain; P-loop containing nucleoside triphosphate hydrolase;	IPR001609; IPR027417;		K10358			1.71429	actin filament binding; motor activity; nucleoside phosphate binding; hydrolase activity, acting on acid anhydrides; hydrolase activity; protein binding; organic cyclic compound binding; heterocyclic compound binding; pyrophosphatase activity; cytoskeletal protein binding; catalytic activity; ribonucleotide binding; minus-end directed microfilament motor activity; binding; purine ribonucleoside b…	1	Q9UM54	up	cyto
TMX1	single organism signaling; regulation of cell death; regulation of biological quality; leukocyte activation; positive regulation of biosynthetic process; single-organism process; biosynthetic process; cellular metabolic process; positive regulation of growth; establishment of localization; regulation of RNA biosynthetic process; signal transduction; metabolic process; establishment of localizatio…	membrane; intracellular organelle; endoplasmic reticulum; nuclear outer membrane-endoplasmic reticulum membrane network; organelle membrane; cytoplasm; intracellular organelle part; intrinsic to membrane; endomembrane system; intracellular part; cell; integral to membrane; organelle part; intracellular membrane-bounded organelle; organelle; endoplasmic reticulum part; intracellular; membrane part…		Thioredoxin domain; Thioredoxin-like fold;	IPR013766; IPR012336;						disulfide oxidoreductase activity; oxidoreductase activity, acting on a sulfur group of donors; arsenate reductase (thioredoxin) activity; catalytic activity; arsenate reductase activity; oxidoreductase activity;	2	Q9H3N1	down	extr
TMX2	regulation of cellular process; homeostatic process; regulation of biological quality; regulation of biological process; cell redox homeostasis; single-organism cellular process; cellular homeostasis; single-organism process; cellular process; biological regulation;	intrinsic to membrane; membrane; integral to membrane; membrane part;		Thioredoxin domain; Thioredoxin-like fold;	IPR013766; IPR012336;							1	Q9Y320	down	extr
ABL2	single organism signaling; regulation of vesicle-mediated transport; cellular component biogenesis; peptidyl-tyrosine modification; cellular component morphogenesis; cellular metabolic process; biological adhesion; response to external stimulus; metabolic process; actin cytoskeleton organization; regulation of localization; positive regulation of molecular function; cell adhesion; regulation of c…	organelle; cytoskeleton; intracellular organelle; intracellular non-membrane-bounded organelle; cell part; intracellular; cytoplasm; intracellular part; cytosol; cell; actin cytoskeleton; cytoplasmic part; non-membrane-bounded organelle;	ABL2-HRAS-RIN1 complex;	Protein kinase domain; SH3 domain; Tyrosine-protein kinase, catalytic domain; SH2 domain; Protein kinase-like domain; F-actin binding; Serine-threonine/tyrosine-protein kinase catalytic domain;	IPR000980; IPR001452; IPR015015; IPR000719; IPR020635; IPR001245; IPR011009;	ABL2; abelson tyrosine-protein kinase 2 [EC:2.7.10.2]	K08887	hsa04012 ErbB signaling pathway - Homo sapiens (human); hsa04014 Ras signaling pathway - Homo sapiens (human); hsa05416 Viral myocarditis - Homo sapiens (human);		1.2	actin filament binding; nucleoside phosphate binding; phosphotransferase activity, alcohol group as acceptor; protein tyrosine kinase activity; protein binding; protein kinase activity; organic cyclic compound binding; heterocyclic compound binding; kinase activity; cytoskeletal protein binding; catalytic activity; actin monomer binding; ribonucleotide binding; binding; purine ribonucleoside bind…	1	P42684	up	nucl
DLG1	cellular component biogenesis; single organism signaling; regulation of leukocyte activation; negative regulation of lymphocyte proliferation; reproductive process; chordate embryonic development; regulation of cell cycle process; branching morphogenesis of an epithelial tube; T cell activation; metabolic process; negative regulation of leukocyte proliferation; regulation of cellular component si…	membrane; organelle membrane; cytoplasm; macromolecular complex; cell; internal side of plasma membrane; organelle part; non-membrane-bounded organelle; occluding junction; myelin sheath; intracellular; postsynaptic density; synaptic membrane; neuron projection; membrane-bounded organelle; neuron part; endoplasmic reticulum membrane; cell projection; cytoskeletal part; anchoring junction; axon pa…	LIN2-LIN7-SAP97 complex; LIN2-SAP97 complex; beta-AR receptosome; LIN2-LIN7-SAP97-MINT1 complex;	PDZ-associated domain of NMDA receptors; L27-1; Guanylate kinase/L-type calcium channel beta subunit; Guanylate kinase-like; SH3 domain; L27; PDZ domain; P-loop containing nucleoside triphosphate hydrolase; Membrane-associated guanylate kinase (MAGUK), PEST domain, N-terminal;	IPR008144; IPR008145; IPR001478; IPR027417; IPR015143; IPR001452; IPR019590; IPR004172; IPR019583;	DLG1; disks large protein 1	K12076	hsa04390 Hippo signaling pathway - Homo sapiens (human); hsa05166 HTLV-I infection - Homo sapiens (human); hsa04660 T cell receptor signaling pathway - Homo sapiens (human); hsa05203 Viral carcinogenesis - Homo sapiens (human);		2.7	phosphatase activity; nucleobase-containing compound kinase activity; hydrolase activity; protein binding; phosphoprotein phosphatase activity; phosphotransferase activity, phosphate group as acceptor; nucleotide kinase activity; potassium channel regulator activity; cytoskeletal protein binding; kinase activity; channel regulator activity; catalytic activity; phosphoric ester hydrolase activity;…	4	Q12959	both	nucl
HSPB1	single organism signaling; positive regulation of cell migration; regulation of cell death; positive regulation of cytokine biosynthetic process; regulation of tumor necrosis factor production; cell surface receptor signaling pathway; posttranscriptional regulation of gene expression; positive regulation of biosynthetic process; regulation of endothelial cell chemotaxis; regulation of interleukin…	membrane; cell periphery; myofibril; cytoplasm; macromolecular complex; intracellular part; Z disc; cell; I band; organelle part; non-membrane-bounded organelle; cytoskeleton; microtubule cytoskeleton; cell part; intracellular; contractile fiber; membrane-bounded organelle; intracellular organelle; proteasome complex; intracellular non-membrane-bounded organelle; cytoskeletal part; intracellular …		Alpha crystallin/Hsp20 domain; HSP20-like chaperone;	IPR002068; IPR008978;	HSPB1; heat shock protein beta-1	K04455	hsa04010 MAPK signaling pathway - Homo sapiens (human); hsa05169 Epstein-Barr virus infection - Homo sapiens (human); hsa04370 VEGF signaling pathway - Homo sapiens (human); hsa05146 Amoebiasis - Homo sapiens (human);		4	protein serine/threonine kinase inhibitor activity; protein kinase binding; protein kinase inhibitor activity; protein kinase C inhibitor activity; protein binding; protein kinase regulator activity; kinase regulator activity; enzyme inhibitor activity; kinase binding; small conjugating protein binding; enzyme regulator activity; kinase inhibitor activity; binding; protein kinase C binding; ubiqu…	2	P04792	up	nucl
RAB1B	regulation of cellular process; single organism signaling; cellular response to stimulus; intracellular signal transduction; single-organism cellular process; single-organism process; organic substance transport; small GTPase mediated signal transduction; response to stimulus; signaling; protein transport; establishment of localization; transport; establishment of protein localization; signal tra…	membrane; organelle; intracellular membrane-bounded organelle; intracellular organelle; cell part; intracellular; cytoplasm; intracellular part; cell; Golgi apparatus; membrane-bounded organelle; mitochondrion; cytoplasmic part;		Small GTP-binding protein domain; P-loop containing nucleoside triphosphate hydrolase;	IPR005225; IPR027417;	RAB1B; Ras-related protein Rab-1B	K07875	hsa05134 Legionellosis - Homo sapiens (human);		0.666667	nucleoside phosphate binding; nucleoside binding; ion binding; nucleotide binding; organic cyclic compound binding; heterocyclic compound binding; ribonucleoside binding; ribonucleotide binding; binding; purine ribonucleoside binding; anion binding; purine ribonucleotide binding; purine nucleoside binding; guanyl ribonucleotide binding; guanyl nucleotide binding; GTP binding; purine nucleotide bi…	1	Q9H0U4	down	cyto
LAMTOR1	regulation of biological quality; response to acid; regulation of sterol transport; regulation of signaling; single-organism process; regulation of lipid metabolic process; regulation of cell communication; regulation of localization; response to endogenous stimulus; vacuole organization; macromolecule localization; protein localization; lipid homeostasis; cellular response to chemical stimulus; …	membrane; organelle membrane; cell periphery; Ragulator complex; cytoplasm; macromolecular complex; intracellular part; cell; organelle part; lysosomal membrane; membrane part; late endosome membrane; intracellular; cell part; lysosome; endosome; membrane raft; membrane-bounded organelle; lytic vacuole; intracellular organelle; endosome membrane; late endosome; intracellular organelle part; endos…								0.666667		3	Q6IAA8	down	cyto_nucl
PLEKHA7	zonula adherens maintenance; epithelial cell-cell adhesion; cellular component organization; biological adhesion; cellular component maintenance; cell-cell adhesion; cell junction organization; cell-cell junction maintenance; cell-cell junction organization; single-organism cellular process; cell adhesion; single-organism process; cell junction maintenance; cellular process; cellular component or…	intracellular organelle; intracellular non-membrane-bounded organelle; cell junction; cytoskeletal part; cytoplasm; intracellular organelle part; anchoring junction; intracellular part; cell-cell adherens junction; cell-cell junction; cell; apical junction complex; organelle part; non-membrane-bounded organelle; intracellular membrane-bounded organelle; organelle; cytoskeleton; nucleus; microtubu…		WW domain; Pleckstrin homology-like domain; Pleckstrin homology domain;	IPR011993; IPR001202; IPR001849;					1.66667	delta-catenin binding; binding; phospholipid binding; ion binding; lipid binding; protein binding; anion binding;	2	Q6IQ23	up	nucl
RBL2	single-organism process; biosynthetic process; regulation of lipid metabolic process; cellular metabolic process; regulation of RNA biosynthetic process; metabolic process; macromolecule metabolic process; regulation of cell cycle; cell cycle phase; regulation of gene expression; mitotic cell cycle; regulation of phosphorylation; heterocycle biosynthetic process; regulation of phosphorus metaboli…	intracellular organelle; intracellular non-membrane-bounded organelle; intracellular organelle part; cytoplasm; macromolecular complex; nuclear lumen; intracellular part; nucleolus; transcription factor complex; cell; organelle part; non-membrane-bounded organelle; organelle; intracellular membrane-bounded organelle; membrane-enclosed lumen; nucleoplasm; nucleus; intracellular organelle lumen; in…	Emerin complex 32; LINC complex, quiescent cells; E2F4-p130 complex; E2F5-RB2-DP1 complex; Emerin complex 52; Emerin complex 24; pRb2/p130-multimolecular complex;	Retinoblastoma-associated protein, N-terminal; Cyclin-like; Retinoblastoma-associated protein, B-box; Retinoblastoma-associated protein, A-box;	IPR002719; IPR013763; IPR024599; IPR002720;	RBL2; retinoblastoma-like protein 2	K16332	hsa04068 FoxO signaling pathway - Homo sapiens (human); hsa04151 PI3K-Akt signaling pathway - Homo sapiens (human); hsa04110 Cell cycle - Homo sapiens (human); hsa05203 Viral carcinogenesis - Homo sapiens (human);		2.05128	organic cyclic compound binding; heterocyclic compound binding; DNA binding; binding; nucleic acid binding;	2	Q08999	down	nucl
SF1	cellular component biogenesis; ribonucleoprotein complex biogenesis; ribonucleoprotein complex assembly; reproductive process; cellular developmental process; male gonad development; single-organism process; biosynthetic process; regulation of lipid metabolic process; cellular metabolic process; regulation of RNA biosynthetic process; metabolic process; ribonucleoprotein complex subunit organizat…	ribosome; intracellular organelle; intracellular non-membrane-bounded organelle; intracellular organelle part; cytoplasm; macromolecular complex; intracellular part; spliceosomal complex; cell; organelle part; non-membrane-bounded organelle; organelle; intracellular membrane-bounded organelle; nucleus; intracellular; cell part; membrane-bounded organelle; ribonucleoprotein complex; cytoplasmic pa…	Spliceosome;	Zinc finger, CCHC-type; K Homology domain; K Homology domain, type 1;	IPR004087; IPR004088; IPR001878;		K13095			4	organic cyclic compound binding; heterocyclic compound binding; RNA binding; transcription corepressor activity; transition metal ion binding; binding; ion binding; nucleic acid binding; transcription factor binding transcription factor activity; cation binding; metal ion binding; zinc ion binding; transcription cofactor activity; protein binding transcription factor activity;	2	Q15637	up	nucl
SLC9A1	cellular component biogenesis; regulation of biological quality; neuron death; regulation of cellular pH; cellular monovalent inorganic cation homeostasis; positive regulation of growth; glycosaminoglycan metabolic process; regulation of cell growth; metabolic process; heart development; macromolecular complex assembly; regulation of system process; macromolecule metabolic process; single-organis…	intracellular organelle; basolateral plasma membrane; membrane; nuclear outer membrane-endoplasmic reticulum membrane network; endoplasmic reticulum; organelle membrane; cell periphery; intracellular organelle part; cytoplasm; intrinsic to membrane; endomembrane system; intracellular part; cell; integral to membrane; mitochondrion; organelle part; plasma membrane; intracellular membrane-bounded o…		Cation/H+ exchanger;	IPR006153;	SLC9A1; solute carrier family 9 (sodium/hydrogen exchanger), member 1	K05742	hsa04260 Cardiac muscle contraction - Homo sapiens (human); hsa04261 Adrenergic signaling in cardiomyocytes - Homo sapiens (human); hsa04972 Pancreatic secretion - Homo sapiens (human); hsa04810 Regulation of actin cytoskeleton - Homo sapiens (human); hsa04024 cAMP signaling pathway - Homo sapiens (human); hsa05205 Proteoglycans in cancer - Homo sapiens (human); hsa04919 Thyroid hormone signaling…		3	solute:cation antiporter activity; active transmembrane transporter activity; secondary active transmembrane transporter activity; ion transmembrane transporter activity; solute:hydrogen antiporter activity; substrate-specific transporter activity; monovalent inorganic cation transmembrane transporter activity; protein binding; hydrogen ion transmembrane transporter activity; calcium-dependent pr…	4	P19634	up	plas
SETD1A	regulation of cellular process; cellular aromatic compound metabolic process; regulation of macromolecule metabolic process; regulation of nucleobase-containing compound metabolic process; biosynthetic process; cellular metabolic process; organic substance metabolic process; regulation of RNA biosynthetic process; metabolic process; heterocycle metabolic process; nucleobase-containing compound me…	intracellular organelle; intracellular non-membrane-bounded organelle; intracellular organelle part; macromolecular complex; nuclear lumen; histone methyltransferase complex; intracellular part; nuclear body; cell; organelle part; methyltransferase complex; non-membrane-bounded organelle; organelle; membrane-enclosed lumen; intracellular membrane-bounded organelle; nucleoplasm; nucleus; intracell…	Set1A complex; MOF complex; HCF-1 complex;	Nucleotide-binding, alpha-beta plait; Post-SET domain; RNA recognition motif domain; SET domain; COMPASS complex Set1 subunit, N-SET domain;	IPR024657; IPR001214; IPR000504; IPR012677; IPR003616;	SETD1; histone-lysine N-methyltransferase SETD1 [EC:2.1.1.43]	K11422	hsa00310 Lysine degradation - Homo sapiens (human);		1.31818	RNA binding; S-adenosylmethionine-dependent methyltransferase activity; nucleoside phosphate binding; methyltransferase activity; protein-lysine N-methyltransferase activity; lysine N-methyltransferase activity; transferase activity, transferring one-carbon groups; nucleotide binding; histone-lysine N-methyltransferase activity; heterocyclic compound binding; organic cyclic compound binding; prot…	1	O15047	down	nucl
YY1	reproductive process; cellular developmental process; cellular response to UV; response to prostaglandin F stimulus; single-organism process; cellular metabolic process; metabolic process; single organism reproductive process; response to endogenous stimulus; response to radiation; macromolecule metabolic process; macromolecule localization; DNA recombination; developmental process; cellular resp…	membrane; cell periphery; INO80-type complex; macromolecular complex; intracellular part; cell; SWI/SNF superfamily-type complex; organelle part; chromosomal part; non-membrane-bounded organelle; membrane-enclosed lumen; intracellular organelle lumen; nuclear chromosome part; intracellular; cell part; chromosome; nuclear chromatin; membrane-bounded organelle; organelle lumen; intracellular organe…	YY1-MDM2-p53 complex; YY1-Notch1 complex; YY1-Notch1-RBP-Jkappa complex; EED-EZH-YY1 polycomb complex; Ku antigen-YY1-alphaMyHC promoter complex; hs4 enhancer complex; Polycomb repressive complex 1;	Zinc finger, C2H2-like; Zinc finger C2H2-type/integrase DNA-binding domain; Zinc finger, C2H2;	IPR015880; IPR007087; IPR013087;		K09201			2.5	sequence-specific DNA binding RNA polymerase II transcription factor activity; RNA binding; DNA binding; transcription corepressor activity; ion binding; zinc ion binding; transcription cofactor activity; DNA secondary structure binding; sequence-specific DNA binding transcription factor activity; regulatory region DNA binding; heterocyclic compound binding; organic cyclic compound binding; regul…	1	P25490	up	nucl
RPS6KB2	single organism signaling; positive regulation of cellular protein metabolic process; neurotrophin TRK receptor signaling pathway; protein kinase B signaling cascade; cell surface receptor signaling pathway; posttranscriptional regulation of gene expression; positive regulation of biosynthetic process; single-organism process; biosynthetic process; cellular response to growth factor stimulus; cel…	intracellular organelle; intracellular organelle part; cytoplasm; nuclear lumen; intracellular part; cell; organelle part; organelle; intracellular membrane-bounded organelle; membrane-enclosed lumen; nucleoplasm; nucleus; intracellular organelle lumen; intracellular; cell part; membrane-bounded organelle; organelle lumen; nuclear part;		Protein kinase domain; Protein kinase, C-terminal; Protein kinase-like domain; AGC-kinase, C-terminal; Serine/threonine- /dual specificity protein kinase, catalytic domain;	IPR000719; IPR002290; IPR011009; IPR000961; IPR017892;	RPS6KB; p70 ribosomal S6 kinase [EC:2.7.11.1]	K04688	hsa04666 Fc gamma R-mediated phagocytosis - Homo sapiens (human); hsa05221 Acute myeloid leukemia - Homo sapiens (human); hsa04066 HIF-1 signaling pathway - Homo sapiens (human); hsa04910 Insulin signaling pathway - Homo sapiens (human); hsa04150 mTOR signaling pathway - Homo sapiens (human); hsa04152 AMPK signaling pathway - Homo sapiens (human); hsa04151 PI3K-Akt signaling pathway - Homo sapien…		4	ATP binding; ribosomal protein S6 kinase activity; nucleoside phosphate binding; phosphotransferase activity, alcohol group as acceptor; nucleoside binding; ion binding; protein kinase activity; amide binding; nucleotide binding; organic cyclic compound binding; heterocyclic compound binding; ribonucleoside binding; kinase activity; catalytic activity; peptide binding; ribonucleotide binding; bin…	3	Q9UBS0	up	cyto
MFAP1		extracellular matrix; extracellular region part; microfibril; extracellular matrix part; fibril; extracellular region; proteinaceous extracellular matrix;	Spliceosome;	Micro-fibrillar-associated protein 1, C-terminal;	IPR009730;		K13110			1.4		3	P55081	up	nucl
BUD13	RNA transport; intracellular transport; cellular aromatic compound metabolic process; mRNA transport; single-organism process; nuclear export; nuclear transport; cellular metabolic process; establishment of RNA localization; organic substance metabolic process; establishment of localization; metabolic process; mRNA splicing, via spliceosome; RNA splicing, via transesterification reactions with bu…	intracellular organelle; intracellular organelle part; macromolecular complex; intracellular part; cell; organelle part; RES complex; intracellular membrane-bounded organelle; organelle; nucleus; intracellular; cell part; membrane-bounded organelle; protein complex; nuclear part;	Spliceosome;				K13106			2		1	Q9BRD0	up	nucl
PKM	monosaccharide catabolic process; single-organism carbohydrate catabolic process; death; glycolysis; small molecule metabolic process; single-organism cellular process; single-organism process; primary metabolic process; carbohydrate metabolic process; cellular metabolic process; carbohydrate catabolic process; organic substance metabolic process; glucose metabolic process; single-organism carboh…	membrane; intracellular organelle; extracellular region part; cell periphery; membrane-bounded vesicle; vesicle; cytoplasm; intracellular part; cytosol; cell; extracellular region; mitochondrion; plasma membrane; intracellular membrane-bounded organelle; organelle; extracellular vesicular exosome; nucleus; intracellular; cell part; extracellular membrane-bounded organelle; membrane-bounded organe…		Pyruvate kinase, C-terminal; Pyruvate kinase-like, insert domain; Pyruvate kinase, barrel; Pyruvate kinase, alpha/beta; Pyruvate kinase, beta-barrel insert domain; Pyruvate/Phosphoenolpyruvate kinase-like domain;	IPR011037; IPR015794; IPR015813; IPR015806; IPR015795; IPR015793;	PK; pyruvate kinase [EC:2.7.1.40]	K00873	hsa00620 Pyruvate metabolism - Homo sapiens (human); hsa01100 Metabolic pathways - Homo sapiens (human); hsa01200 Carbon metabolism - Homo sapiens (human); hsa05203 Viral carcinogenesis - Homo sapiens (human); hsa00230 Purine metabolism - Homo sapiens (human); hsa04930 Type II diabetes mellitus - Homo sapiens (human); hsa01230 Biosynthesis of amino acids - Homo sapiens (human); hsa00010 Glycolysi…		1.46667	magnesium ion binding; pyruvate kinase activity; ATP binding; nucleoside phosphate binding; phosphotransferase activity, alcohol group as acceptor; nucleoside binding; ion binding; potassium ion binding; nucleotide binding; organic cyclic compound binding; heterocyclic compound binding; ribonucleoside binding; kinase activity; catalytic activity; ribonucleotide binding; binding; purine ribonucleo…	2	P14618	up	cyto
NCL	developmental process; circulatory system development; single-multicellular organism process; blood vessel development; system development; vasculature development; single-organism process; cardiovascular system development; multicellular organismal process; anatomical structure morphogenesis; angiogenesis; single-organism developmental process; blood vessel morphogenesis; multicellular organisma…	intracellular organelle; cell cortex; intracellular non-membrane-bounded organelle; cell periphery; intracellular organelle part; cytoplasm; macromolecular complex; nuclear lumen; intracellular part; nucleolus; cell; organelle part; non-membrane-bounded organelle; membrane-enclosed lumen; intracellular membrane-bounded organelle; organelle; nucleoplasm; nucleus; intracellular organelle lumen; int…	Nop56p-associated pre-rRNA complex; TLE1 corepressor complex; DGCR8-NCL complex; POLR2A-CCNT1-CDK9-NCL-LEM6-CPSF2 complex; CD28-transactivation complex; DGCR8 multiprotein complex; RNA pol II containing coactivator complex Tat-SF;	Nucleotide-binding, alpha-beta plait; RNA recognition motif domain;	IPR000504; IPR012677;	NCL; nucleolin	K11294	hsa05130 Pathogenic Escherichia coli infection - Homo sapiens (human);		1.60714	organic cyclic compound binding; heterocyclic compound binding; DNA binding; RNA binding; nucleoside phosphate binding; binding; nucleic acid binding; telomeric DNA binding; nucleotide binding; sequence-specific DNA binding; small molecule binding;	3	P19338	down	nucl
ITPR3	cellular component biogenesis; single organism signaling; blood coagulation; regulation of biological quality; cell surface receptor signaling pathway; regulation of insulin secretion; cellular metabolic process; neurological system process; metabolic process; generation of precursor metabolites and energy; regulation of localization; macromolecular complex assembly; positive regulation of molecu…	membrane; outer membrane; endoplasmic reticulum; nuclear outer membrane-endoplasmic reticulum membrane network; brush border; organelle membrane; cell periphery; cytoplasm; neuronal cell body; intrinsic to membrane; intracellular part; integral to plasma membrane; cell; organelle part; nuclear outer membrane; non-membrane-bounded organelle; membrane-enclosed lumen; nucleoplasm; nuclear membrane; …	TRP1-G alpha-11-IP3R3-CAV1 signaling complex;	MIR motif; Inositol 1,4,5-trisphosphate/ryanodine receptor; Ion transport domain; RyR/IP3R Homology associated domain; RIH (RyR and IP3R Homology) domain;	IPR014821; IPR005821; IPR000699; IPR013662; IPR016093;	ITPR3; inositol 1,4,5-triphosphate receptor type 3	K04960	hsa04921 Oxytocin signaling pathway - Homo sapiens (human); hsa05010 Alzheimer's disease - Homo sapiens (human); hsa04728 Dopaminergic synapse - Homo sapiens (human); hsa04723 Retrograde endocannabinoid signaling - Homo sapiens (human); hsa04022 cGMP-PKG signaling pathway - Homo sapiens (human); hsa04020 Calcium signaling pathway - Homo sapiens (human); hsa04270 Vascular smooth muscle contraction…		3.2381	ion gated channel activity; passive transmembrane transporter activity; substrate-specific transporter activity; signal transducer activity; channel activity; substrate-specific transmembrane transporter activity; metal ion transmembrane transporter activity; binding; phosphatidylinositol binding; inositol 1,4,5 trisphosphate binding; lipid binding; inositol 1,4,5-trisphosphate-sensitive calcium-…	3	Q14573	both	plas
SUV39H1	cellular component biogenesis; regulation of biological quality; ribonucleoprotein complex biogenesis; cellular developmental process; single-organism process; biosynthetic process; multi-organism cellular process; modification of morphology or physiology of other organism; cellular metabolic process; negative regulation of RNA metabolic process; regulation of RNA biosynthetic process; metabolic …	intracellular organelle; rDNA heterochromatin; intracellular non-membrane-bounded organelle; intracellular organelle part; nuclear lumen; macromolecular complex; intracellular part; cell; heterochromatin; organelle part; chromatin silencing complex; chromosomal part; non-membrane-bounded organelle; membrane-enclosed lumen; condensed chromosome; intracellular membrane-bounded organelle; organelle;…	MBD1-Suv39h1-HP1 complex; pRb2/p130-multimolecular complex;	Chromo domain/shadow; Post-SET domain; Chromo domain; Chromo domain-like; Pre-SET zinc-binding sub-group; SET domain; Pre-SET domain;	IPR001214; IPR023780; IPR003606; IPR016197; IPR003616; IPR007728; IPR000953;	SUV39H; histone-lysine N-methyltransferase SUV39H [EC:2.1.1.43]	K11419	hsa00310 Lysine degradation - Homo sapiens (human);		3.33333	S-adenosylmethionine-dependent methyltransferase activity; methyltransferase activity; ion binding; protein-lysine N-methyltransferase activity; lysine N-methyltransferase activity; transferase activity, transferring one-carbon groups; chromatin binding; zinc ion binding; histone-lysine N-methyltransferase activity; transition metal ion binding; protein methyltransferase activity; histone methylt…	1	O43463	down	nucl
RPS6KA4	single organism signaling; positive regulation of cellular protein metabolic process; interleukin-1-mediated signaling pathway; cell surface receptor signaling pathway; positive regulation of biosynthetic process; cellular component morphogenesis; response to interleukin-1; cellular response to cytokine stimulus; cellular metabolic process; regulation of histone phosphorylation; response to exter…	organelle; intracellular membrane-bounded organelle; intracellular organelle; nucleus; cell part; intracellular; cytoplasm; intracellular part; membrane-bounded organelle; cell;		Protein kinase domain; Protein kinase, C-terminal; Protein kinase-like domain; AGC-kinase, C-terminal; Serine/threonine- /dual specificity protein kinase, catalytic domain;	IPR000719; IPR002290; IPR011009; IPR000961; IPR017892;	MSK2; ribosomal protein S6 kinase alpha-4 [EC:2.7.11.1]	K16510	hsa04010 MAPK signaling pathway - Homo sapiens (human); hsa04668 TNF signaling pathway - Homo sapiens (human);		2	nucleoside phosphate binding; phosphotransferase activity, alcohol group as acceptor; protein kinase binding; protein binding; protein kinase activity; organic cyclic compound binding; heterocyclic compound binding; kinase activity; catalytic activity; ribonucleotide binding; mitogen-activated protein kinase p38 binding; binding; purine ribonucleoside binding; cation binding; anion binding; adeny…	2	O75676	up	nucl
SNTB1	single-multicellular organism process; single-organism process; muscle system process; muscle contraction; system process; multicellular organismal process;	membrane; intracellular organelle; intracellular non-membrane-bounded organelle; cell periphery; cell junction; cytoplasm; macromolecular complex; intracellular part; cell; synapse; dystrophin-associated glycoprotein complex; plasma membrane; non-membrane-bounded organelle; organelle; cytoskeleton; plasma membrane part; intracellular; cell part; membrane part; protein complex; sarcolemma;		Pleckstrin homology-like domain; Pleckstrin homology domain; PDZ domain;	IPR011993; IPR001478; IPR001849;					2	lipid binding; anion binding; binding; phospholipid binding; ion binding;	4	Q13884	up	nucl
SNTB2		transport vesicle membrane; membrane; microtubule; organelle membrane; cytoplasmic vesicle; membrane-bounded vesicle; cell periphery; cell junction; cytoplasmic membrane-bounded vesicle; vesicle; cytoplasm; cytoplasmic vesicle part; macromolecular complex; intracellular part; cell; organelle part; non-membrane-bounded organelle; cytoskeleton; microtubule cytoskeleton; intracellular; cell part; me…		Pleckstrin homology domain; PDZ domain;	IPR001478; IPR001849;					2	lipid binding; anion binding; binding; phospholipid binding; ion binding;	6	Q13425	up	mito
[truncated: 432 more rows]

## Sheet: network information
node1	node2	node1_string_id	node2_string_id	node1_external_id	node2_external_id	neighborhood	fusion	cooccurence	homology	coexpression	experimental	knowledge	textmining	combined_score
TRIM28	CBX1	1844188	1843036	ENSP00000253024	ENSP00000225603	0	0	0	0	0	0.973	0	0.866	0.996
USP6NL	EGFR	1846538	1846445	ENSP00000277575	ENSP00000275493	0	0	0	0	0	0	0.9	0.512	0.949
PAK4	SRC	1853663	1853652	ENSP00000351049	ENSP00000350941	0	0	0.276	0.626	0	0.123	0.9	0.42	0.929
EEA1	EGFR	1849997	1846445	ENSP00000317955	ENSP00000275493	0	0	0	0	0	0.812	0	0.47	0.896
KLHL22	NCOR1	1851377	1846039	ENSP00000331682	ENSP00000268712	0	0	0	0	0	0	0.9	0	0.9
KIF5B	RANBP2	1848911	1846837	ENSP00000307078	ENSP00000283195	0	0	0	0	0.069	0.823	0	0.419	0.896
[truncated: 2,866 more rows]
