# Supplementary material for: Crosstalk among the proteome, lysine phosphorylation, and acetylation in romidepsin-treated colon cancer cells
Source: Oncotarget. 2016 Jul 26;7(33):53471–501. doi: 10.18632/oncotarget.10840 (PMC5288200; doi:10.18632/oncotarget.10840)
Supplement: Supplementary file 6 [file oncotarget-07-53471-s006.xlsx]

## Sheet: Node information
Node name	Protein accession	Biological Process	Cellular Component	CORUM Complex	InterPro Domain	InterPro ID	KEGG Gene	KEGG KO No.	KEGG Pathway	MCODE_Cluster	MCODE_Score	Molecular Function	No. of modification	Subcellular Location	Type
POLR2A	P24928	nucleotide-excision repair; positive regulation of biosynthetic process; single-organism process; biosynthetic process; multi-organism cellular process; DNA-dependent transcription, elongation; cellular metabolic process; phosphate-containing compound metabolic process; regulation of RNA biosynthetic process; metabolic process; positive regulation of metabolic process; positive regulation of nitr…	DNA-directed RNA polymerase II, core complex; intracellular organelle; DNA-directed RNA polymerase complex; nuclear DNA-directed RNA polymerase complex; intracellular organelle part; RNA polymerase complex; macromolecular complex; nuclear lumen; intracellular part; cell; organelle part; DNA-directed RNA polymerase II, holoenzyme; membrane-enclosed lumen; organelle; intracellular membrane-bounded …	RNA polymerase II core complex; MASH1 promoter-coactivator complex; CPSF6-EWSR1-ITCH-NUDT21-POLR2A-UBAP2L complex; Integrator-RNAPII complex; HES1 promoter-Notch enhancer complex; RNA polymerase II complex, chromatin structure modifying; HES1 promoter corepressor complex; Actin-ribonucleoprotein complex; BRCA1-core RNA polymerase II complex; RNA polymerase II; CPSF6-ITCH-NUDT21-POLR2A-UBAP2L comp…	RNA polymerase Rpb1, domain 4; RNA polymerase Rpb1, domain 1; RNA polymerase, N-terminal; RNA polymerase, alpha subunit; RNA polymerase Rpb1, domain 7; RNA polymerase Rpb1, domain 6; RNA polymerase Rpb1, domain 3; RNA polymerase Rpb1, domain 5;	IPR006592; IPR000722; IPR007073; IPR007080; IPR007081; IPR007066; IPR007083; IPR007075;	RPB1; DNA-directed RNA polymerase II subunit RPB1 [EC:2.7.7.6]	K03006	hsa00230 Purine metabolism - Homo sapiens (human); hsa03020 RNA polymerase - Homo sapiens (human); hsa05016 Huntington's disease - Homo sapiens (human); hsa00240 Pyrimidine metabolism - Homo sapiens (human); hsa05168 Herpes simplex infection - Homo sapiens (human); hsa05169 Epstein-Barr virus infection - Homo sapiens (human); hsa01100 Metabolic pathways - Homo sapiens (human);	Cluster 1	37.9513	DNA binding; RNA polymerase activity; RNA-directed RNA polymerase activity; ion binding; heterocyclic compound binding; organic cyclic compound binding; nucleotidyltransferase activity; catalytic activity; binding; nucleic acid binding; DNA-directed RNA polymerase activity; cation binding; metal ion binding; transferase activity; transferase activity, transferring phosphorus-containing groups;	1	nucl	up
RPN2	P04844	macromolecule glycosylation; establishment of protein localization to organelle; single-organism process; biosynthetic process; peptidyl-asparagine modification; cellular metabolic process; protein transport; establishment of localization; protein targeting; protein targeting to membrane; metabolic process; establishment of localization in cell; carbohydrate derivative biosynthetic process; prote…	membrane; endoplasmic reticulum; nuclear outer membrane-endoplasmic reticulum membrane network; organelle membrane; cytoplasm; macromolecular complex; intrinsic to membrane; intracellular part; cell; organelle part; autophagic vacuole; membrane part; cell part; intracellular; membrane-bounded organelle; endoplasmic reticulum membrane; autophagic vacuole membrane; intracellular organelle; rough en…	Oligosaccharyltransferase complex;			SWP1; oligosaccharyltransferase complex subunit delta (ribophorin II)	K12667	hsa01100 Metabolic pathways - Homo sapiens (human); hsa00510 N-Glycan biosynthesis - Homo sapiens (human); hsa04141 Protein processing in endoplasmic reticulum - Homo sapiens (human);	Cluster 1	41	ribosome binding; dolichyl-diphosphooligosaccharide-protein glycotransferase activity; transferase activity, transferring hexosyl groups; catalytic activity; binding; transferase activity, transferring glycosyl groups; transferase activity; ribonucleoprotein complex binding; oligosaccharyl transferase activity;	1	extr	nomal
RPL14	P50914	cellular component biogenesis; ribonucleoprotein complex biogenesis; establishment of protein localization to organelle; single-organism process; biosynthetic process; multi-organism cellular process; cellular metabolic process; protein transport; ribosomal large subunit biogenesis; protein complex disassembly; establishment of localization; protein targeting; protein targeting to membrane; metab…	intracellular organelle; ribosome; intracellular non-membrane-bounded organelle; cytosolic large ribosomal subunit; cytoplasm; intracellular organelle part; macromolecular complex; intracellular part; cell; cytosol; organelle part; non-membrane-bounded organelle; organelle; large ribosomal subunit; intracellular; cell part; ribosomal subunit; cytosolic part; ribonucleoprotein complex; cytoplasmic…	TRBP containing complex; Ribosome, cytoplasmic; Nop56p-associated pre-rRNA complex; 60S ribosomal subunit, cytoplasmic;	Ribosomal protein L2 domain 2; Translation protein SH3-like domain; Ribosomal protein L14;	IPR008991; IPR002784; IPR014722;	RP-L14e; large subunit ribosomal protein L14e	K02875	hsa03010 Ribosome - Homo sapiens (human);	Cluster 1	41	organic cyclic compound binding; heterocyclic compound binding; RNA binding; binding; nucleic acid binding; structural molecule activity; structural constituent of ribosome;	2	mito	nomal
RPL32	P62910	establishment of protein localization to organelle; single-organism process; biosynthetic process; multi-organism cellular process; cellular metabolic process; protein transport; protein complex disassembly; establishment of localization; protein targeting; protein targeting to membrane; metabolic process; establishment of localization in cell; nuclear-transcribed mRNA catabolic process, nonsense…	intracellular organelle; ribosome; intracellular non-membrane-bounded organelle; cytosolic large ribosomal subunit; cytoplasm; intracellular organelle part; macromolecular complex; intracellular part; cell; cytosol; organelle part; non-membrane-bounded organelle; organelle; large ribosomal subunit; intracellular; cell part; ribosomal subunit; cytosolic part; ribonucleoprotein complex; cytoplasmic…	TRBP containing complex; Ribosome, cytoplasmic; Nop56p-associated pre-rRNA complex; 60S ribosomal subunit, cytoplasmic;			RP-L32e; large subunit ribosomal protein L32e	K02912	hsa03010 Ribosome - Homo sapiens (human);	Cluster 1	41	structural constituent of ribosome; structural molecule activity;	1	cyto	nomal
RPL6	Q02878	establishment of protein localization to organelle; single-organism process; biosynthetic process; multi-organism cellular process; cellular metabolic process; protein transport; protein complex disassembly; establishment of localization; protein targeting; protein targeting to membrane; regulation of RNA biosynthetic process; metabolic process; establishment of localization in cell; nuclear-tran…	intracellular organelle; ribosome; intracellular non-membrane-bounded organelle; cytosolic large ribosomal subunit; cytoplasm; intracellular organelle part; macromolecular complex; intracellular part; cell; cytosol; organelle part; non-membrane-bounded organelle; organelle; large ribosomal subunit; intracellular; cell part; ribosomal subunit; cytosolic part; ribonucleoprotein complex; cytoplasmic…	TNF-alpha/NF-kappa B signaling complex 6; TNF-alpha/Nf-kappa B signaling complex; Ribosome, cytoplasmic; Nop56p-associated pre-rRNA complex; 60S ribosomal subunit, cytoplasmic;	Ribosomal protein L2 domain 2; Ribosomal protein L6, N-terminal; Translation protein SH3-like domain;	IPR005568; IPR008991; IPR014722;	RP-L6e; large subunit ribosomal protein L6e	K02934	hsa03010 Ribosome - Homo sapiens (human);	Cluster 1	41	organic cyclic compound binding; heterocyclic compound binding; RNA binding; DNA binding; binding; nucleic acid binding; structural molecule activity; structural constituent of ribosome;	1	cyto	nomal
RPL13A	P40429	posttranscriptional regulation of gene expression; cellular metabolic process; cellular response to cytokine stimulus; protein transport; metabolic process; protein localization to endoplasmic reticulum; protein metabolic process; protein localization to organelle; macromolecule metabolic process; negative regulation of macromolecule biosynthetic process; interspecies interaction between organism…	intracellular organelle; ribosome; intracellular non-membrane-bounded organelle; cytosolic large ribosomal subunit; cytoplasm; intracellular organelle part; macromolecular complex; intracellular part; cell; cytosol; organelle part; non-membrane-bounded organelle; organelle; large ribosomal subunit; intracellular; cell part; ribosomal subunit; cytosolic part; ribonucleoprotein complex; cytoplasmic…	GAIT complex; Ribosome, cytoplasmic; Nop56p-associated pre-rRNA complex; 60S ribosomal subunit, cytoplasmic;	Ribosomal protein L13 domain;	IPR023564;	RP-L13Ae; large subunit ribosomal protein L13Ae	K02872	hsa03010 Ribosome - Homo sapiens (human);	Cluster 1	41	structural constituent of ribosome; structural molecule activity;	2	cyto	nomal
RPS21	P63220	cellular component biogenesis; ribonucleoprotein complex biogenesis; establishment of protein localization to organelle; endonucleolytic cleavage to generate mature 3'-end of SSU-rRNA from (SSU-rRNA, 5.8S rRNA, LSU-rRNA); single-organism process; biosynthetic process; maturation of 5.8S rRNA; multi-organism cellular process; endonucleolytic cleavage of tricistronic rRNA transcript (SSU-rRNA, 5.8S…	intracellular organelle; ribosome; intracellular non-membrane-bounded organelle; small ribosomal subunit; cytoplasm; intracellular organelle part; macromolecular complex; intracellular part; cell; cytosol; organelle part; non-membrane-bounded organelle; organelle; intracellular; ribosomal subunit; cell part; cytosolic part; ribonucleoprotein complex; cytosolic small ribosomal subunit; cytoplasmic…	Ribosome, cytoplasmic; 40S ribosomal subunit, cytoplasmic;			RP-S21e; small subunit ribosomal protein S21e	K02971	hsa03010 Ribosome - Homo sapiens (human);	Cluster 1	41	structural constituent of ribosome; structural molecule activity;	1	cyto	nomal
RPL11	P62913	cellular component biogenesis; ribonucleoprotein complex biogenesis; establishment of protein localization to organelle; single-organism process; biosynthetic process; multi-organism cellular process; cellular metabolic process; protein transport; ribosomal large subunit biogenesis; protein complex disassembly; establishment of localization; protein targeting; protein targeting to membrane; metab…	intracellular organelle; ribosome; intracellular non-membrane-bounded organelle; cytosolic large ribosomal subunit; cytoplasm; intracellular organelle part; nuclear lumen; macromolecular complex; intracellular part; nucleolus; cell; cytosol; organelle part; non-membrane-bounded organelle; membrane-enclosed lumen; intracellular membrane-bounded organelle; organelle; nucleus; intracellular organell…	TRBP containing complex; Ribosome, cytoplasmic; Nop56p-associated pre-rRNA complex; 60S ribosomal subunit, cytoplasmic;	Ribosomal protein L5 domain;	IPR022803;	RP-L11e; large subunit ribosomal protein L11e	K02868	hsa03010 Ribosome - Homo sapiens (human);	Cluster 1	41	organic cyclic compound binding; heterocyclic compound binding; RNA binding; binding; nucleic acid binding; structural molecule activity; structural constituent of ribosome; rRNA binding;	1	cyto	nomal
RPL29	P47914	establishment of protein localization to organelle; reproductive process; embryo implantation; single-organism process; biosynthetic process; multi-organism cellular process; cellular metabolic process; protein transport; protein complex disassembly; establishment of localization; protein targeting; protein targeting to membrane; metabolic process; establishment of localization in cell; nuclear-t…	intracellular organelle; ribosome; intracellular non-membrane-bounded organelle; cytosolic large ribosomal subunit; cytoplasm; intracellular organelle part; macromolecular complex; intracellular part; cell; cytosol; organelle part; non-membrane-bounded organelle; organelle; large ribosomal subunit; intracellular; cell part; ribosomal subunit; cytosolic part; ribonucleoprotein complex; cytoplasmic…	Ribosome, cytoplasmic; Nop56p-associated pre-rRNA complex; 60S ribosomal subunit, cytoplasmic;			RP-L29e; large subunit ribosomal protein L29e	K02905	hsa03010 Ribosome - Homo sapiens (human);	Cluster 1	41	organic cyclic compound binding; heterocyclic compound binding; RNA binding; carbohydrate derivative binding; binding; nucleic acid binding; ion binding; anion binding; glycosaminoglycan binding; heparin binding; structural constituent of ribosome; structural molecule activity; sulfur compound binding;	1	nucl	nomal
RPS3A	P61247	establishment of protein localization to organelle; cellular developmental process; single-organism process; biosynthetic process; multi-organism cellular process; cellular metabolic process; protein transport; protein complex disassembly; establishment of localization; protein targeting; protein targeting to membrane; metabolic process; establishment of localization in cell; nuclear-transcribed …	intracellular organelle; ribosome; intracellular non-membrane-bounded organelle; small ribosomal subunit; cytoplasm; intracellular organelle part; nuclear lumen; macromolecular complex; intracellular part; nucleolus; cell; cytosol; organelle part; non-membrane-bounded organelle; membrane-enclosed lumen; intracellular membrane-bounded organelle; organelle; nucleus; intracellular organelle lumen; i…	Ribosome, cytoplasmic; Nop56p-associated pre-rRNA complex; 40S ribosomal subunit, cytoplasmic;			RP-S3Ae; small subunit ribosomal protein S3Ae	K02984	hsa03010 Ribosome - Homo sapiens (human);	Cluster 1	41	organic cyclic compound binding; heterocyclic compound binding; RNA binding; binding; nucleic acid binding; structural molecule activity; structural constituent of ribosome;	2	nucl	up
RPS28	P62857	cellular component biogenesis; ribonucleoprotein complex biogenesis; establishment of protein localization to organelle; single-organism process; biosynthetic process; multi-organism cellular process; cellular metabolic process; protein transport; protein complex disassembly; establishment of localization; protein targeting; protein targeting to membrane; metabolic process; establishment of local…	intracellular organelle; ribosome; intracellular non-membrane-bounded organelle; small ribosomal subunit; cytoplasm; intracellular organelle part; macromolecular complex; intracellular part; cell; cytosol; organelle part; non-membrane-bounded organelle; organelle; intracellular; ribosomal subunit; cell part; cytosolic part; ribonucleoprotein complex; cytosolic small ribosomal subunit; cytoplasmic…	Ribosome, cytoplasmic; 40S ribosomal subunit, cytoplasmic;	Nucleic acid-binding, OB-fold;	IPR012340;	RP-S28e; small subunit ribosomal protein S28e	K02979	hsa03010 Ribosome - Homo sapiens (human);	Cluster 1	41	structural constituent of ribosome; structural molecule activity;	1	mito	nomal
RPL3	P39023	establishment of protein localization to organelle; single-organism process; biosynthetic process; multi-organism cellular process; cellular metabolic process; protein transport; protein complex disassembly; establishment of localization; protein targeting; protein targeting to membrane; metabolic process; establishment of localization in cell; nuclear-transcribed mRNA catabolic process, nonsense…	intracellular organelle; ribosome; intracellular non-membrane-bounded organelle; cytosolic large ribosomal subunit; cytoplasm; intracellular organelle part; nuclear lumen; macromolecular complex; intracellular part; nucleolus; cell; cytosol; organelle part; non-membrane-bounded organelle; membrane-enclosed lumen; intracellular membrane-bounded organelle; organelle; nucleus; intracellular organell…	Ribosome, cytoplasmic; Nop56p-associated pre-rRNA complex; 60S ribosomal subunit, cytoplasmic;	Translation protein, beta-barrel domain;	IPR009000;	RP-L3e; large subunit ribosomal protein L3e	K02925	hsa03010 Ribosome - Homo sapiens (human);	Cluster 1	41	organic cyclic compound binding; heterocyclic compound binding; RNA binding; binding; nucleic acid binding; structural molecule activity; structural constituent of ribosome;	3	cyto	nomal
RPS4X	P62701	establishment of protein localization to organelle; positive regulation of cellular protein metabolic process; posttranscriptional regulation of gene expression; positive regulation of biosynthetic process; single-organism process; biosynthetic process; multi-organism cellular process; cellular metabolic process; protein transport; protein complex disassembly; establishment of localization; prote…	intracellular organelle; ribosome; intracellular non-membrane-bounded organelle; small ribosomal subunit; cytoplasm; intracellular organelle part; macromolecular complex; intracellular part; cell; cytosol; organelle part; non-membrane-bounded organelle; organelle; intracellular; ribosomal subunit; cell part; cytosolic part; ribonucleoprotein complex; cytosolic small ribosomal subunit; cytoplasmic…	Ribosome, cytoplasmic; 40S ribosomal subunit, cytoplasmic;	KOW; Ribosomal protein S4e, central region; Ribosomal protein S4e, N-terminal; RNA-binding S4 domain;	IPR013845; IPR005824; IPR002942; IPR013843;	RP-S4e; small subunit ribosomal protein S4e	K02987	hsa03010 Ribosome - Homo sapiens (human);	Cluster 1	41	organic cyclic compound binding; heterocyclic compound binding; RNA binding; binding; nucleic acid binding; structural molecule activity; structural constituent of ribosome; rRNA binding;	3	cyto	nomal
RPL18	Q07020	establishment of protein localization to organelle; single-organism process; biosynthetic process; multi-organism cellular process; cellular metabolic process; protein transport; protein complex disassembly; establishment of localization; protein targeting; protein targeting to membrane; metabolic process; establishment of localization in cell; nuclear-transcribed mRNA catabolic process, nonsense…	intracellular organelle; ribosome; intracellular non-membrane-bounded organelle; cytosolic large ribosomal subunit; cytoplasm; intracellular organelle part; macromolecular complex; intracellular part; cell; cytosol; organelle part; non-membrane-bounded organelle; organelle; large ribosomal subunit; intracellular; cell part; ribosomal subunit; cytosolic part; ribonucleoprotein complex; cytoplasmic…	Ribosome, cytoplasmic; Nop56p-associated pre-rRNA complex; 60S ribosomal subunit, cytoplasmic;	Ribosomal protein L18e/L15P;	IPR021131;	RP-L18e; large subunit ribosomal protein L18e	K02883	hsa03010 Ribosome - Homo sapiens (human);	Cluster 1	41	organic cyclic compound binding; heterocyclic compound binding; RNA binding; binding; nucleic acid binding; structural molecule activity; structural constituent of ribosome;	1	cyto	nomal
RPL22L1	Q6P5R6	cellular protein metabolic process; biosynthetic process; primary metabolic process; cellular metabolic process; organic substance biosynthetic process; cellular biosynthetic process; organic substance metabolic process; metabolic process; cellular macromolecule biosynthetic process; cellular macromolecule metabolic process; gene expression; macromolecule metabolic process; protein metabolic proc…	ribosome; organelle; intracellular organelle; intracellular non-membrane-bounded organelle; cell part; intracellular; cytoplasm; macromolecular complex; intracellular part; cell; ribonucleoprotein complex; cytoplasmic part; non-membrane-bounded organelle;				RP-L22e; large subunit ribosomal protein L22e	K02891	hsa03010 Ribosome - Homo sapiens (human);	Cluster 1	33.946	structural constituent of ribosome; structural molecule activity;	1	nucl	nomal
RPL30	P62888	establishment of protein localization to organelle; single-organism process; biosynthetic process; multi-organism cellular process; cellular metabolic process; protein transport; protein complex disassembly; establishment of localization; protein targeting; protein targeting to membrane; metabolic process; establishment of localization in cell; nuclear-transcribed mRNA catabolic process, nonsense…	intracellular organelle; ribosome; intracellular non-membrane-bounded organelle; cytosolic large ribosomal subunit; cytoplasm; intracellular organelle part; macromolecular complex; intracellular part; cell; cytosol; organelle part; non-membrane-bounded organelle; organelle; large ribosomal subunit; intracellular; cell part; ribosomal subunit; cytosolic part; ribonucleoprotein complex; cytoplasmic…	TRBP containing complex; TNF-alpha/NF-kappa B signaling complex 6; TNF-alpha/Nf-kappa B signaling complex; Ribosome, cytoplasmic; Nop56p-associated pre-rRNA complex; 60S ribosomal subunit, cytoplasmic;	Ribosomal protein L7Ae/L30e/S12e/Gadd45;	IPR004038;	RP-L30e; large subunit ribosomal protein L30e	K02908	hsa03010 Ribosome - Homo sapiens (human);	Cluster 1	41	organic cyclic compound binding; heterocyclic compound binding; RNA binding; binding; nucleic acid binding; structural molecule activity; structural constituent of ribosome;	2	cyto	nomal
RPL35	P42766	establishment of protein localization to organelle; single-organism process; biosynthetic process; multi-organism cellular process; cellular metabolic process; protein transport; protein complex disassembly; establishment of localization; protein targeting; protein targeting to membrane; metabolic process; establishment of localization in cell; nuclear-transcribed mRNA catabolic process, nonsense…	intracellular organelle; ribosome; intracellular non-membrane-bounded organelle; cytosolic large ribosomal subunit; cytoplasm; intracellular organelle part; nuclear lumen; macromolecular complex; intracellular part; nucleolus; cell; cytosol; organelle part; non-membrane-bounded organelle; membrane-enclosed lumen; intracellular membrane-bounded organelle; organelle; nucleus; intracellular organell…	Ribosome, cytoplasmic; Nop56p-associated pre-rRNA complex; 60S ribosomal subunit, cytoplasmic;			RP-L35e; large subunit ribosomal protein L35e	K02918	hsa03010 Ribosome - Homo sapiens (human);	Cluster 1	41	organic cyclic compound binding; heterocyclic compound binding; mRNA binding; RNA binding; binding; nucleic acid binding; structural molecule activity; structural constituent of ribosome;	1	cyto	up
RPL10A	P62906	establishment of protein localization to organelle; single-organism process; biosynthetic process; multi-organism cellular process; cellular metabolic process; protein transport; protein complex disassembly; establishment of localization; protein targeting; protein targeting to membrane; metabolic process; establishment of localization in cell; nuclear-transcribed mRNA catabolic process, nonsense…	intracellular organelle; ribosome; intracellular non-membrane-bounded organelle; cytosolic large ribosomal subunit; cytoplasm; intracellular organelle part; macromolecular complex; intracellular part; cell; cytosol; organelle part; non-membrane-bounded organelle; organelle; large ribosomal subunit; intracellular; cell part; ribosomal subunit; cytosolic part; ribonucleoprotein complex; cytoplasmic…	TRBP containing complex; Ribosome, cytoplasmic; Nop56p-associated pre-rRNA complex; 60S ribosomal subunit, cytoplasmic;	Ribosomal protein L1, 3-layer alpha/beta-sandwich; Ribosomal protein L1, 2-layer alpha/beta-sandwich; Ribosomal protein L1-like;	IPR023674; IPR016095; IPR016094;	RP-L10Ae; large subunit ribosomal protein L10Ae	K02865	hsa03010 Ribosome - Homo sapiens (human);	Cluster 1	41	organic cyclic compound binding; heterocyclic compound binding; RNA binding; binding; nucleic acid binding; structural molecule activity; structural constituent of ribosome;	4	cyto_nucl	nomal
RPL23	P62829	establishment of protein localization to organelle; protein import; single-organism process; biosynthetic process; nuclear transport; multi-organism cellular process; cellular metabolic process; protein transport; protein complex disassembly; establishment of localization; protein targeting; protein targeting to membrane; metabolic process; establishment of localization in cell; nuclear-transcrib…	intracellular organelle; ribosome; intracellular non-membrane-bounded organelle; cytosolic large ribosomal subunit; cytoplasm; intracellular organelle part; nuclear lumen; macromolecular complex; intracellular part; nucleolus; cell; cytosol; organelle part; non-membrane-bounded organelle; membrane-enclosed lumen; intracellular membrane-bounded organelle; organelle; nucleus; intracellular organell…	Ribosome, cytoplasmic; Nop56p-associated pre-rRNA complex; 60S ribosomal subunit, cytoplasmic;	Ribosomal protein L14 domain;	IPR023571;	RP-L23e; large subunit ribosomal protein L23e	K02894	hsa03010 Ribosome - Homo sapiens (human);	Cluster 1	41	structural constituent of ribosome; structural molecule activity;	1	cyto	nomal
RPL7	P18124	cellular component biogenesis; ribonucleoprotein complex biogenesis; establishment of protein localization to organelle; single-organism process; biosynthetic process; multi-organism cellular process; cellular metabolic process; protein transport; ribosomal large subunit biogenesis; protein complex disassembly; establishment of localization; protein targeting; protein targeting to membrane; metab…	intracellular organelle; ribosome; intracellular non-membrane-bounded organelle; cytosolic large ribosomal subunit; cytoplasm; intracellular organelle part; macromolecular complex; intracellular part; cell; cytosol; organelle part; non-membrane-bounded organelle; organelle; large ribosomal subunit; intracellular; cell part; ribosomal subunit; cytosolic part; ribonucleoprotein complex; cytoplasmic…	TRBP containing complex; Ribosome, cytoplasmic; Nop56p-associated pre-rRNA complex; 60S ribosomal subunit, cytoplasmic;	Ribosomal protein L30, N-terminal; Ribosomal protein L30, ferredoxin-like fold domain;	IPR012988; IPR016082;	RP-L7e; large subunit ribosomal protein L7e	K02937	hsa03010 Ribosome - Homo sapiens (human);	Cluster 1	41	organic cyclic compound binding; heterocyclic compound binding; mRNA binding; RNA binding; DNA binding; binding; nucleic acid binding; structural constituent of ribosome; structural molecule activity;	1	cyto	nomal
RPS10	P46783	establishment of protein localization to organelle; single-organism process; biosynthetic process; multi-organism cellular process; cellular metabolic process; protein transport; protein complex disassembly; establishment of localization; protein targeting; protein targeting to membrane; metabolic process; establishment of localization in cell; nuclear-transcribed mRNA catabolic process, nonsense…	intracellular organelle; ribosome; intracellular non-membrane-bounded organelle; small ribosomal subunit; cytoplasm; intracellular organelle part; nuclear lumen; macromolecular complex; intracellular part; nucleolus; cell; cytosol; organelle part; non-membrane-bounded organelle; membrane-enclosed lumen; intracellular membrane-bounded organelle; organelle; nucleus; intracellular organelle lumen; i…	Ribosome, cytoplasmic; 40S ribosomal subunit, cytoplasmic;	Plectin/S10, N-terminal;	IPR005326;	RP-S10e; small subunit ribosomal protein S10e	K02947	hsa03010 Ribosome - Homo sapiens (human);	Cluster 1	41		1	nucl	nomal
RPL9	P32969	establishment of protein localization to organelle; single-organism process; biosynthetic process; multi-organism cellular process; cellular metabolic process; protein transport; protein complex disassembly; establishment of localization; protein targeting; protein targeting to membrane; metabolic process; establishment of localization in cell; nuclear-transcribed mRNA catabolic process, nonsense…	intracellular organelle; ribosome; intracellular non-membrane-bounded organelle; cytosolic large ribosomal subunit; cytoplasm; intracellular organelle part; nuclear lumen; macromolecular complex; intracellular part; nucleolus; cell; cytosol; organelle part; non-membrane-bounded organelle; membrane-enclosed lumen; intracellular membrane-bounded organelle; organelle; nucleus; intracellular organell…	Ribosome, cytoplasmic; Nop56p-associated pre-rRNA complex; 60S ribosomal subunit, cytoplasmic;	Ribosomal protein L6, alpha-beta domain;	IPR020040;	RP-L9e; large subunit ribosomal protein L9e	K02940	hsa03010 Ribosome - Homo sapiens (human);	Cluster 1	41	organic cyclic compound binding; heterocyclic compound binding; RNA binding; binding; nucleic acid binding; structural molecule activity; structural constituent of ribosome; rRNA binding;	2	cyto	down
MRPS9	P82933	cellular response to stress; peptide metabolic process; cellular protein metabolic process; single-organism process; biosynthetic process; organonitrogen compound biosynthetic process; DNA damage response, detection of DNA damage; response to stimulus; cellular metabolic process; organic substance metabolic process; metabolic process; detection of stimulus; cellular nitrogen compound metabolic pr…	intracellular organelle; ribosome; mitochondrial matrix; organellar small ribosomal subunit; mitochondrial part; intracellular non-membrane-bounded organelle; small ribosomal subunit; cytoplasm; intracellular organelle part; macromolecular complex; intracellular part; mitochondrial ribosome; cell; organellar ribosome; organelle part; mitochondrion; non-membrane-bounded organelle; organelle; intra…	28S ribosomal subunit, mitochondrial; 55S ribosome, mitochondrial;	Ribosomal protein S5 domain 2-type fold; Ribosomal protein S5 domain 2-type fold, subgroup;	IPR020568; IPR014721;	RP-S9; small subunit ribosomal protein S9	K02996	hsa03010 Ribosome - Homo sapiens (human);	Cluster 1	36.8577	structural constituent of ribosome; structural molecule activity;	1	cyto	nomal
UBA52	P62987	single organism signaling; regulation of cell death; negative regulation of ERBB signaling pathway; positive regulation of ubiquitin-protein ligase activity; positive regulation of biosynthetic process; nucleotide-binding domain, leucine rich repeat containing receptor signaling pathway; regulation of defense response; regulation of cell cycle process; cellular metabolic process; signal transduct…	membrane; organelle membrane; cytoplasmic vesicle; cell periphery; membrane-bounded vesicle; cytoplasmic membrane-bounded vesicle; vesicle; cytoplasm; cytoplasmic vesicle part; macromolecular complex; intracellular part; cell; organelle part; non-membrane-bounded organelle; membrane-enclosed lumen; nucleoplasm; intracellular organelle lumen; ribosomal subunit; intracellular; cell part; endosome; …	Ribosome, cytoplasmic; 60S ribosomal subunit, cytoplasmic;	Ubiquitin-like;	IPR000626;	RP-L40e; large subunit ribosomal protein L40e	K02927	hsa03010 Ribosome - Homo sapiens (human);	Cluster 1	41	structural constituent of ribosome; structural molecule activity;	5	extr	both
RPS19	P39019	cellular component biogenesis; ribonucleoprotein complex biogenesis; regulation of biological quality; ribonucleoprotein complex assembly; myeloid cell homeostasis; cellular metabolic process; protein transport; response to external stimulus; metabolic process; protein localization to endoplasmic reticulum; macromolecular complex assembly; regulation of localization; rRNA processing; protein meta…	intracellular organelle; ribosome; intracellular non-membrane-bounded organelle; small ribosomal subunit; cytoplasm; intracellular organelle part; nuclear lumen; macromolecular complex; intracellular part; nucleolus; cell; cytosol; organelle part; non-membrane-bounded organelle; membrane-enclosed lumen; intracellular membrane-bounded organelle; organelle; nucleus; intracellular organelle lumen; i…	Ribosome, cytoplasmic; 40S ribosomal subunit, cytoplasmic;			RP-S19e; small subunit ribosomal protein S19e	K02966	hsa03010 Ribosome - Homo sapiens (human);	Cluster 1	41	structural constituent of ribosome; structural molecule activity;	1	cyto	nomal
RPL38	P63173	establishment of protein localization to organelle; single-organism process; biosynthetic process; middle ear morphogenesis; multi-organism cellular process; cellular metabolic process; protein transport; neurological system process; protein complex disassembly; establishment of localization; protein targeting; protein targeting to membrane; metabolic process; establishment of localization in cel…	intracellular organelle; ribosome; intracellular non-membrane-bounded organelle; cytosolic large ribosomal subunit; cytoplasm; intracellular organelle part; macromolecular complex; intracellular part; cell; cytosol; organelle part; non-membrane-bounded organelle; organelle; large ribosomal subunit; intracellular; cell part; ribosomal subunit; cytosolic part; ribonucleoprotein complex; cytoplasmic…	Ribosome, cytoplasmic; 60S ribosomal subunit, cytoplasmic;			RP-L38e; large subunit ribosomal protein L38e	K02923	hsa03010 Ribosome - Homo sapiens (human);	Cluster 1	41	organic cyclic compound binding; heterocyclic compound binding; RNA binding; binding; nucleic acid binding; structural molecule activity; structural constituent of ribosome;	1	nucl	nomal
RPSA	P08865	RNA transport; cellular component biogenesis; ribonucleoprotein complex biogenesis; rRNA transport; ribonucleoprotein complex assembly; nuclear transport; maturation of 5.8S rRNA; cellular metabolic process; protein transport; ncRNA 3'-end processing; biological adhesion; maturation of SSU-rRNA from tricistronic rRNA transcript (SSU-rRNA, 5.8S rRNA, LSU-rRNA); metabolic process; protein localizat…	membrane; intracellular organelle; ribosome; intracellular non-membrane-bounded organelle; cell periphery; small ribosomal subunit; cytoplasm; intracellular organelle part; macromolecular complex; intracellular part; cytosol; cell; organelle part; plasma membrane; non-membrane-bounded organelle; preribosome; intracellular membrane-bounded organelle; organelle; nucleus; 90S preribosome; ribosomal …	Ribosome, cytoplasmic; 40S ribosomal subunit, cytoplasmic;	Ribosomal protein S2, flavodoxin-like domain;	IPR023591;	RP-SAe; small subunit ribosomal protein SAe	K02998	hsa03010 Ribosome - Homo sapiens (human);	Cluster 1	41	ribosome binding; structural constituent of ribosome; structural molecule activity; binding; ribonucleoprotein complex binding;	1	cyto	up
RPS12	P25398	establishment of protein localization to organelle; single-organism process; biosynthetic process; multi-organism cellular process; cellular metabolic process; protein transport; protein complex disassembly; establishment of localization; protein targeting; protein targeting to membrane; metabolic process; establishment of localization in cell; nuclear-transcribed mRNA catabolic process, nonsense…	intracellular organelle; ribosome; intracellular non-membrane-bounded organelle; small ribosomal subunit; cytoplasm; intracellular organelle part; macromolecular complex; intracellular part; cell; cytosol; organelle part; non-membrane-bounded organelle; organelle; intracellular; ribosomal subunit; cell part; cytosolic part; ribonucleoprotein complex; cytosolic small ribosomal subunit; cytoplasmic…	Ribosome, cytoplasmic; Nop56p-associated pre-rRNA complex; 40S ribosomal subunit, cytoplasmic;	Ribosomal protein L7Ae/L30e/S12e/Gadd45;	IPR004038;	RP-S12e; small subunit ribosomal protein S12e	K02951	hsa03010 Ribosome - Homo sapiens (human);	Cluster 1	41	structural constituent of ribosome; structural molecule activity;	1	cyto	nomal
RPL37A	P61513	establishment of protein localization to organelle; single-organism process; biosynthetic process; multi-organism cellular process; cellular metabolic process; protein transport; protein complex disassembly; establishment of localization; protein targeting; protein targeting to membrane; metabolic process; establishment of localization in cell; nuclear-transcribed mRNA catabolic process, nonsense…	intracellular organelle; ribosome; intracellular non-membrane-bounded organelle; cytosolic large ribosomal subunit; cytoplasm; intracellular organelle part; macromolecular complex; intracellular part; cell; cytosol; organelle part; non-membrane-bounded organelle; organelle; large ribosomal subunit; intracellular; cell part; ribosomal subunit; cytosolic part; ribonucleoprotein complex; cytoplasmic…	TRBP containing complex; Ribosome, cytoplasmic; Nop56p-associated pre-rRNA complex; 60S ribosomal subunit, cytoplasmic;	Ribosomal protein L37ae/L37e; Zinc-binding ribosomal protein;	IPR011332; IPR011331;	RP-L37Ae; large subunit ribosomal protein L37Ae	K02921	hsa03010 Ribosome - Homo sapiens (human);	Cluster 1	41	metal ion binding; cation binding; structural constituent of ribosome; structural molecule activity; binding; ion binding;	1	extr	nomal
RPL10	P27635	establishment of protein localization to organelle; single-organism process; biosynthetic process; multi-organism cellular process; cellular metabolic process; protein transport; protein complex disassembly; establishment of localization; protein targeting; protein targeting to membrane; metabolic process; establishment of localization in cell; nuclear-transcribed mRNA catabolic process, nonsense…	intracellular organelle; ribosome; endoplasmic reticulum; intracellular non-membrane-bounded organelle; cytosolic large ribosomal subunit; cytoplasm; intracellular organelle part; macromolecular complex; intracellular part; cell; cytosol; organelle part; non-membrane-bounded organelle; intracellular membrane-bounded organelle; organelle; large ribosomal subunit; intracellular; cell part; ribosoma…	Ribosome, cytoplasmic; Nop56p-associated pre-rRNA complex; 60S ribosomal subunit, cytoplasmic;	Ribosomal protein L10e/L16;	IPR016180;	RP-L10e; large subunit ribosomal protein L10e	K02866	hsa03010 Ribosome - Homo sapiens (human);	Cluster 1	39.9535	structural constituent of ribosome; structural molecule activity;	2	cyto	nomal
RPL27	P61353	establishment of protein localization to organelle; single-organism process; biosynthetic process; multi-organism cellular process; cellular metabolic process; protein transport; protein complex disassembly; establishment of localization; protein targeting; protein targeting to membrane; metabolic process; establishment of localization in cell; nuclear-transcribed mRNA catabolic process, nonsense…	intracellular organelle; ribosome; intracellular non-membrane-bounded organelle; cytosolic large ribosomal subunit; cytoplasm; intracellular organelle part; macromolecular complex; intracellular part; cell; cytosol; organelle part; non-membrane-bounded organelle; organelle; large ribosomal subunit; intracellular; cell part; ribosomal subunit; cytosolic part; ribonucleoprotein complex; cytoplasmic…	TRBP containing complex; Ribosome, cytoplasmic; Nop56p-associated pre-rRNA complex; 60S ribosomal subunit, cytoplasmic;	KOW; Ribosomal protein L2 domain 2; Translation protein SH3-like domain;	IPR008991; IPR014722; IPR005824;	RP-L27e; large subunit ribosomal protein L27e	K02901	hsa03010 Ribosome - Homo sapiens (human);	Cluster 1	41	structural constituent of ribosome; structural molecule activity;	2	mito	nomal
RPL19	P84098	establishment of protein localization to organelle; single-organism process; biosynthetic process; multi-organism cellular process; cellular metabolic process; protein transport; protein complex disassembly; establishment of localization; protein targeting; protein targeting to membrane; metabolic process; establishment of localization in cell; nuclear-transcribed mRNA catabolic process, nonsense…	intracellular organelle; ribosome; intracellular non-membrane-bounded organelle; cytosolic large ribosomal subunit; cytoplasm; intracellular organelle part; macromolecular complex; intracellular part; cell; cytosol; organelle part; non-membrane-bounded organelle; organelle; large ribosomal subunit; intracellular; cell part; ribosomal subunit; cytosolic part; ribonucleoprotein complex; cytoplasmic…	TRBP containing complex; Ribosome, cytoplasmic; Nop56p-associated pre-rRNA complex; 60S ribosomal subunit, cytoplasmic;	Ribosomal protein L19/L19e domain; Ribosomal protein L19/L19e, domain 3; Ribosomal protein L19/L19e, domain 1;	IPR000196; IPR015974; IPR015972;	RP-L19e; large subunit ribosomal protein L19e	K02885	hsa03010 Ribosome - Homo sapiens (human);	Cluster 1	41	organic cyclic compound binding; heterocyclic compound binding; RNA binding; binding; nucleic acid binding; structural molecule activity; structural constituent of ribosome;	1	cyto	nomal
RPL27A	P46776	establishment of protein localization to organelle; single-organism process; biosynthetic process; multi-organism cellular process; cellular metabolic process; protein transport; protein complex disassembly; establishment of localization; protein targeting; protein targeting to membrane; metabolic process; establishment of localization in cell; nuclear-transcribed mRNA catabolic process, nonsense…	intracellular organelle; ribosome; intracellular non-membrane-bounded organelle; cytosolic large ribosomal subunit; cytoplasm; intracellular organelle part; macromolecular complex; intracellular part; cell; cytosol; organelle part; non-membrane-bounded organelle; organelle; large ribosomal subunit; intracellular; cell part; ribosomal subunit; cytosolic part; ribonucleoprotein complex; cytoplasmic…	Ribosome, cytoplasmic; Nop56p-associated pre-rRNA complex; 60S ribosomal subunit, cytoplasmic;	Ribosomal protein L18e/L15P;	IPR021131;	RP-L27Ae; large subunit ribosomal protein L27Ae	K02900	hsa03010 Ribosome - Homo sapiens (human);	Cluster 1	41	organic cyclic compound binding; heterocyclic compound binding; RNA binding; binding; nucleic acid binding; structural molecule activity; structural constituent of ribosome;	1	cyto	nomal
RPL18A	Q02543	establishment of protein localization to organelle; single-organism process; biosynthetic process; multi-organism cellular process; cellular metabolic process; protein transport; protein complex disassembly; establishment of localization; protein targeting; protein targeting to membrane; metabolic process; establishment of localization in cell; nuclear-transcribed mRNA catabolic process, nonsense…	intracellular organelle; ribosome; intracellular non-membrane-bounded organelle; cytosolic large ribosomal subunit; cytoplasm; intracellular organelle part; macromolecular complex; intracellular part; cell; cytosol; organelle part; non-membrane-bounded organelle; organelle; large ribosomal subunit; intracellular; cell part; ribosomal subunit; cytosolic part; ribonucleoprotein complex; cytoplasmic…	TRBP containing complex; Ribosome, cytoplasmic; Nop56p-associated pre-rRNA complex; 60S ribosomal subunit, cytoplasmic;	Ribosomal protein L18a/LX;	IPR023573;	RP-L18Ae; large subunit ribosomal protein L18Ae	K02882	hsa03010 Ribosome - Homo sapiens (human);	Cluster 1	41	organic cyclic compound binding; heterocyclic compound binding; RNA binding; binding; nucleic acid binding; structural molecule activity; structural constituent of ribosome;	1	nucl	nomal
MRPS7	Q9Y2R9	cellular protein metabolic process; biosynthetic process; primary metabolic process; cellular metabolic process; organic substance biosynthetic process; cellular biosynthetic process; organic substance metabolic process; metabolic process; cellular macromolecule biosynthetic process; cellular macromolecule metabolic process; gene expression; macromolecule metabolic process; protein metabolic proc…	intracellular organelle; ribosome; intracellular non-membrane-bounded organelle; small ribosomal subunit; cytoplasm; intracellular organelle part; macromolecular complex; intracellular part; cell; cytosol; mitochondrion; organelle part; non-membrane-bounded organelle; intracellular membrane-bounded organelle; organelle; intracellular; ribosomal subunit; cell part; cytosolic part; membrane-bounded…	28S ribosomal subunit, mitochondrial; 55S ribosome, mitochondrial;	Ribosomal protein S7 domain;	IPR023798;	RP-S7; small subunit ribosomal protein S7	K02992	hsa03010 Ribosome - Homo sapiens (human);	Cluster 1	39.8671	organic cyclic compound binding; heterocyclic compound binding; RNA binding; binding; nucleic acid binding; structural molecule activity; structural constituent of ribosome;	1	mito	nomal
RPS25	P62851	cellular component biogenesis; ribonucleoprotein complex biogenesis; establishment of protein localization to organelle; ribonucleoprotein complex assembly; single-organism process; biosynthetic process; multi-organism cellular process; cellular metabolic process; protein transport; protein complex disassembly; establishment of localization; protein targeting; protein targeting to membrane; metab…	intracellular organelle; ribosome; intracellular non-membrane-bounded organelle; small ribosomal subunit; cytoplasm; intracellular organelle part; nuclear lumen; macromolecular complex; intracellular part; nucleolus; cell; cytosol; organelle part; non-membrane-bounded organelle; membrane-enclosed lumen; intracellular membrane-bounded organelle; organelle; nucleus; intracellular organelle lumen; i…	Ribosome, cytoplasmic; 40S ribosomal subunit, cytoplasmic;			RP-S25e; small subunit ribosomal protein S25e	K02975	hsa03010 Ribosome - Homo sapiens (human);	Cluster 1	39.8671	organic cyclic compound binding; heterocyclic compound binding; RNA binding; binding; nucleic acid binding; structural molecule activity; structural constituent of ribosome;	1	nucl	up
RPL12	P30050	establishment of protein localization to organelle; single-organism process; biosynthetic process; multi-organism cellular process; cellular metabolic process; protein transport; protein complex disassembly; establishment of localization; protein targeting; protein targeting to membrane; metabolic process; establishment of localization in cell; nuclear-transcribed mRNA catabolic process, nonsense…	intracellular organelle; ribosome; intracellular non-membrane-bounded organelle; cytosolic large ribosomal subunit; cytoplasm; intracellular organelle part; macromolecular complex; intracellular part; cell; cytosol; organelle part; non-membrane-bounded organelle; organelle; large ribosomal subunit; intracellular; cell part; ribosomal subunit; cytosolic part; ribonucleoprotein complex; cytoplasmic…	TRBP containing complex; Ribosome, cytoplasmic; Nop56p-associated pre-rRNA complex; 60S ribosomal subunit, cytoplasmic;	Ribosomal protein L11, N-terminal; Ribosomal protein L11, C-terminal;	IPR020783; IPR020784;	RP-L12e; large subunit ribosomal protein L12e	K02870	hsa03010 Ribosome - Homo sapiens (human);	Cluster 1	41	organic cyclic compound binding; heterocyclic compound binding; RNA binding; binding; nucleic acid binding; structural molecule activity; structural constituent of ribosome;	1	cyto	nomal
RPL5	P46777	cellular component biogenesis; ribonucleoprotein complex biogenesis; establishment of protein localization to organelle; single-organism process; biosynthetic process; multi-organism cellular process; cellular metabolic process; protein transport; ribosomal large subunit biogenesis; protein complex disassembly; establishment of localization; protein targeting; protein targeting to membrane; metab…	intracellular organelle; ribosome; intracellular non-membrane-bounded organelle; cytosolic large ribosomal subunit; cytoplasm; intracellular organelle part; nuclear lumen; macromolecular complex; intracellular part; nucleolus; cell; cytosol; organelle part; non-membrane-bounded organelle; membrane-enclosed lumen; intracellular membrane-bounded organelle; organelle; nucleus; intracellular organell…	Ribosome, cytoplasmic; Nop56p-associated pre-rRNA complex; 60S ribosomal subunit, cytoplasmic;	Ribosomal protein L5 eukaryotic/L18 archaeal, C-terminal;	IPR025607;	RP-L5e; large subunit ribosomal protein L5e	K02932	hsa03010 Ribosome - Homo sapiens (human);	Cluster 1	41	organic cyclic compound binding; heterocyclic compound binding; RNA binding; 5S rRNA binding; binding; nucleic acid binding; structural constituent of ribosome; structural molecule activity; rRNA binding;	2	nucl	nomal
RPS24	P62847	cellular component biogenesis; ribonucleoprotein complex biogenesis; regulation of biological quality; establishment of protein localization to organelle; myeloid cell homeostasis; single-organism process; biosynthetic process; multi-organism cellular process; cellular metabolic process; protein transport; protein complex disassembly; establishment of localization; protein targeting; protein targ…	intracellular organelle; ribosome; intracellular non-membrane-bounded organelle; small ribosomal subunit; intracellular organelle part; cytoplasm; nuclear lumen; macromolecular complex; intracellular part; nucleolus; cytosol; cell; organelle part; non-membrane-bounded organelle; membrane-enclosed lumen; intracellular membrane-bounded organelle; organelle; nucleus; intracellular organelle lumen; r…	Ribosome, cytoplasmic; Nop56p-associated pre-rRNA complex; 40S ribosomal subunit, cytoplasmic;	Ribosomal protein L23/L15e core domain; Nucleotide-binding, alpha-beta plait;	IPR012678; IPR012677;	RP-S24e; small subunit ribosomal protein S24e	K02974	hsa03010 Ribosome - Homo sapiens (human);	Cluster 1	41	organic cyclic compound binding; heterocyclic compound binding; nucleoside phosphate binding; translation initiation factor binding; binding; protein binding; nucleotide binding; structural molecule activity; structural constituent of ribosome; small molecule binding;	1	cyto	nomal
RPS20	P60866	establishment of protein localization to organelle; single-organism process; biosynthetic process; multi-organism cellular process; cellular metabolic process; protein transport; protein complex disassembly; establishment of localization; protein targeting; protein targeting to membrane; metabolic process; establishment of localization in cell; nuclear-transcribed mRNA catabolic process, nonsense…	intracellular organelle; ribosome; intracellular non-membrane-bounded organelle; small ribosomal subunit; cytoplasm; intracellular organelle part; macromolecular complex; intracellular part; cell; cytosol; organelle part; non-membrane-bounded organelle; organelle; intracellular; ribosomal subunit; cell part; cytosolic part; ribonucleoprotein complex; cytosolic small ribosomal subunit; cytoplasmic…	Ribosome, cytoplasmic; 40S ribosomal subunit, cytoplasmic;	Ribosomal protein S10 domain;	IPR027486;	RP-S20e; small subunit ribosomal protein S20e	K02969	hsa03010 Ribosome - Homo sapiens (human);	Cluster 1	41	organic cyclic compound binding; heterocyclic compound binding; RNA binding; binding; nucleic acid binding; structural molecule activity; structural constituent of ribosome;	1	cyto	nomal
RPS11	P62280	establishment of protein localization to organelle; single-organism process; biosynthetic process; multi-organism cellular process; cellular metabolic process; protein transport; protein complex disassembly; establishment of localization; protein targeting; protein targeting to membrane; metabolic process; establishment of localization in cell; nuclear-transcribed mRNA catabolic process, nonsense…	intracellular organelle; ribosome; intracellular non-membrane-bounded organelle; small ribosomal subunit; cytoplasm; intracellular organelle part; macromolecular complex; intracellular part; cell; cytosol; organelle part; non-membrane-bounded organelle; organelle; intracellular; ribosomal subunit; cell part; cytosolic part; ribonucleoprotein complex; cytosolic small ribosomal subunit; cytoplasmic…	TNF-alpha/NF-kappa B signaling complex 6; Ribosome, cytoplasmic; Nop56p-associated pre-rRNA complex; 40S ribosomal subunit, cytoplasmic;	Nucleic acid-binding, OB-fold;	IPR012340;	RP-S11e; small subunit ribosomal protein S11e	K02949	hsa03010 Ribosome - Homo sapiens (human);	Cluster 1	41	organic cyclic compound binding; heterocyclic compound binding; RNA binding; binding; nucleic acid binding; structural molecule activity; structural constituent of ribosome; rRNA binding;	2	cyto	nomal
RPS17L	P0CW22	cellular protein metabolic process; biosynthetic process; primary metabolic process; cellular metabolic process; organic substance biosynthetic process; cellular biosynthetic process; organic substance metabolic process; metabolic process; cellular macromolecule biosynthetic process; cellular macromolecule metabolic process; gene expression; macromolecule metabolic process; protein metabolic proc…	ribosome; organelle; intracellular organelle; intracellular non-membrane-bounded organelle; cell part; intracellular; cytoplasm; macromolecular complex; intracellular part; cell; ribonucleoprotein complex; cytoplasmic part; non-membrane-bounded organelle;				RP-S17e; small subunit ribosomal protein S17e	K02962	hsa03010 Ribosome - Homo sapiens (human);	Cluster 1	39.8671	structural constituent of ribosome; structural molecule activity;	1	cyto	nomal
RPL4	P36578	establishment of protein localization to organelle; single-organism process; biosynthetic process; multi-organism cellular process; cellular metabolic process; protein transport; protein complex disassembly; establishment of localization; protein targeting; protein targeting to membrane; metabolic process; establishment of localization in cell; nuclear-transcribed mRNA catabolic process, nonsense…	intracellular organelle; ribosome; intracellular non-membrane-bounded organelle; cytosolic large ribosomal subunit; cytoplasm; intracellular organelle part; nuclear lumen; macromolecular complex; intracellular part; nucleolus; cell; cytosol; organelle part; non-membrane-bounded organelle; membrane-enclosed lumen; intracellular membrane-bounded organelle; organelle; nucleus; intracellular organell…	TNF-alpha/NF-kappa B signaling complex 6; Ribosome, cytoplasmic; Nop56p-associated pre-rRNA complex; 60S ribosomal subunit, cytoplasmic;	60S ribosomal protein L4, C-terminal domain; Ribosomal protein L4 domain;	IPR023574; IPR025755;	RP-L4e; large subunit ribosomal protein L4e	K02930	hsa03010 Ribosome - Homo sapiens (human);	Cluster 1	41	organic cyclic compound binding; heterocyclic compound binding; RNA binding; binding; nucleic acid binding; structural molecule activity; structural constituent of ribosome;	2	cyto	up
RPS7	P62081	cellular component biogenesis; ribonucleoprotein complex biogenesis; establishment of protein localization to organelle; single-organism process; biosynthetic process; multi-organism cellular process; cellular metabolic process; protein transport; protein complex disassembly; establishment of localization; protein targeting; protein targeting to membrane; metabolic process; establishment of local…	small ribosomal subunit; cytoplasm; macromolecular complex; intracellular part; cell; organelle part; non-membrane-bounded organelle; preribosome; membrane-enclosed lumen; cytoskeleton; microtubule organizing center; intracellular organelle lumen; microtubule cytoskeleton; ribosomal subunit; intracellular; cell part; cytosolic part; small-subunit processome; membrane-bounded organelle; organelle …	Ribosome, cytoplasmic; Nop56p-associated pre-rRNA complex; 40S ribosomal subunit, cytoplasmic;			RP-S7e; small subunit ribosomal protein S7e	K02993	hsa03010 Ribosome - Homo sapiens (human);	Cluster 1	41	organic cyclic compound binding; heterocyclic compound binding; RNA binding; binding; nucleic acid binding; structural molecule activity; structural constituent of ribosome;	2	cyto	nomal
RPL26	P61254	cellular component biogenesis; ribonucleoprotein complex biogenesis; establishment of protein localization to organelle; single-organism process; biosynthetic process; multi-organism cellular process; cellular metabolic process; protein transport; ribosomal large subunit biogenesis; protein complex disassembly; establishment of localization; protein targeting; protein targeting to membrane; metab…	intracellular organelle; ribosome; intracellular non-membrane-bounded organelle; cytosolic large ribosomal subunit; cytoplasm; intracellular organelle part; macromolecular complex; intracellular part; cell; cytosol; organelle part; non-membrane-bounded organelle; organelle; large ribosomal subunit; intracellular; cell part; ribosomal subunit; cytosolic part; ribonucleoprotein complex; cytoplasmic…	Ribosome, cytoplasmic; Nop56p-associated pre-rRNA complex; 60S ribosomal subunit, cytoplasmic;	KOW; Ribosomal protein L2 domain 2; Translation protein SH3-like domain;	IPR008991; IPR014722; IPR005824;	RP-L26e; large subunit ribosomal protein L26e	K02898	hsa03010 Ribosome - Homo sapiens (human);	Cluster 1	41	organic cyclic compound binding; heterocyclic compound binding; RNA binding; binding; nucleic acid binding; structural molecule activity; structural constituent of ribosome;	2	nucl	down
EIF3I	Q13347		cell part; intracellular; cytoplasm; macromolecular complex; intracellular part; protein complex; cytosol; cell; eukaryotic translation initiation factor 3 complex; cytoplasmic part;	EIF3 core complex; eIF3 complex; EIF3 complex;	WD40/YVTN repeat-like-containing domain; WD40-repeat-containing domain;	IPR017986; IPR015943;	EIF3I; translation initiation factor 3 subunit I	K03246	hsa03013 RNA transport - Homo sapiens (human);	Cluster 1	40	organic cyclic compound binding; heterocyclic compound binding; RNA binding; translation factor activity, nucleic acid binding; binding; nucleic acid binding; translation initiation factor activity;	1	cyto	nomal
EIF3A	Q14152	cellular component biogenesis; cellular component organization; cellular macromolecular complex assembly; ribonucleoprotein complex biogenesis; ribonucleoprotein complex assembly; cellular protein metabolic process; biosynthetic process; primary metabolic process; cellular metabolic process; organic substance biosynthetic process; cellular biosynthetic process; macromolecular complex subunit orga…	intracellular organelle; intracellular non-membrane-bounded organelle; intracellular organelle part; cytoplasm; nuclear lumen; macromolecular complex; intracellular part; nucleolus; cytosol; cell; organelle part; non-membrane-bounded organelle; membrane-enclosed lumen; intracellular membrane-bounded organelle; organelle; nucleus; intracellular organelle lumen; intracellular; cell part; membrane-b…	EIF3 core complex; eIF3 complex; EIF3 complex;	Proteasome component (PCI) domain;	IPR000717;	EIF3A; translation initiation factor 3 subunit A	K03254	hsa03013 RNA transport - Homo sapiens (human);	Cluster 1	40	organic cyclic compound binding; heterocyclic compound binding; RNA binding; translation factor activity, nucleic acid binding; binding; nucleic acid binding; translation initiation factor activity; structural molecule activity;	1	nucl	nomal
CSTF2	P33240	RNA 3'-end processing; cellular aromatic compound metabolic process; mRNA 3'-end processing; mRNA polyadenylation; biosynthetic process; cellular metabolic process; organic substance metabolic process; DNA-dependent transcription, termination; mRNA splicing, via spliceosome; metabolic process; RNA splicing, via transesterification reactions with bulged adenosine as nucleophile; heterocycle metabo…	intracellular organelle; mRNA cleavage and polyadenylation specificity factor complex; intracellular organelle part; macromolecular complex; nuclear lumen; intracellular part; cell; nuclear body; organelle part; mRNA cleavage factor complex; cleavage body; membrane-enclosed lumen; organelle; intracellular membrane-bounded organelle; nucleus; nucleoplasm; intracellular organelle lumen; cell part; …	BARD1-BRCA1-CSTF64 complex; Polyadenylation complex; Cleavage stimulation factor; BARD1-BRCA1-CSTF complex;	Cleavage stimulation factor subunit 2, hinge domain; Transcription termination and cleavage factor C-terminal domain; Nucleotide-binding, alpha-beta plait; RNA recognition motif domain;	IPR000504; IPR012677; IPR025742; IPR026896;	CSTF2; cleavage stimulation factor subunit 2	K14407	hsa03015 mRNA surveillance pathway - Homo sapiens (human);	Cluster 1	37.9513	organic cyclic compound binding; heterocyclic compound binding; RNA binding; nucleoside phosphate binding; binding; nucleic acid binding; nucleotide binding; small molecule binding;	1	nucl	nomal
NUDT21	O43809	cellular component biogenesis; RNA 3'-end processing; cellular component organization; cellular aromatic compound metabolic process; mRNA 3'-end processing; mRNA polyadenylation; biosynthetic process; cellular metabolic process; protein oligomerization; organic substance metabolic process; DNA-dependent transcription, termination; mRNA splicing, via spliceosome; metabolic process; RNA splicing, v…	intracellular organelle; intracellular non-membrane-bounded organelle; cytoskeletal part; intracellular organelle part; paraspeckles; macromolecular complex; nuclear lumen; intracellular part; nuclear body; cell; organelle part; mRNA cleavage factor complex; non-membrane-bounded organelle; intracellular membrane-bounded organelle; membrane-enclosed lumen; organelle; cytoskeleton; nucleus; nucleop…	CPSF6-ITCH-NUDT21-POLR2A complex; Mammalian cleavage factor I; CPSF6-EWSR1-ITCH-NUDT21-POLR2A-UBAP2L complex; Spliceosome; CPSF6-ITCH-NUDT21-POLR2A-UBAP2L complex; CF IIAm complex;	NUDIX hydrolase domain; NUDIX hydrolase domain-like;	IPR015797; IPR000086;	NUDT21; cleavage and polyadenylation specificity factor subunit 5	K14397	hsa03015 mRNA surveillance pathway - Homo sapiens (human);	Cluster 1	37.9513	organic cyclic compound binding; heterocyclic compound binding; mRNA binding; RNA binding; AU-rich element binding; catalytic activity; binding; nucleic acid binding; hydrolase activity;	1	mito	nomal
CPSF7	Q8N684	cellular component biogenesis; RNA 3'-end processing; cellular component organization; cellular aromatic compound metabolic process; mRNA 3'-end processing; biosynthetic process; cellular metabolic process; protein oligomerization; organic substance metabolic process; DNA-dependent transcription, termination; mRNA splicing, via spliceosome; metabolic process; RNA splicing, via transesterification…	intracellular organelle; intracellular organelle part; nuclear lumen; macromolecular complex; intracellular part; cell; organelle part; mRNA cleavage factor complex; membrane-enclosed lumen; organelle; intracellular membrane-bounded organelle; nucleoplasm; nucleus; intracellular organelle lumen; cell part; intracellular; membrane-bounded organelle; protein complex; nucleoplasm part; organelle lum…	CF IIAm complex;	Nucleotide-binding, alpha-beta plait; RNA recognition motif domain;	IPR000504; IPR012677;	CPSF6_7; cleavage and polyadenylation specificity factor subunit 6/7	K14398	hsa03015 mRNA surveillance pathway - Homo sapiens (human);	Cluster 1	37.9513	organic cyclic compound binding; heterocyclic compound binding; RNA binding; nucleoside phosphate binding; binding; nucleic acid binding; nucleotide binding; small molecule binding;	1	nucl	nomal
SRRM1	Q8IYB3	RNA transport; single-organism process; biosynthetic process; nuclear export; nuclear transport; cellular metabolic process; establishment of localization; DNA-dependent transcription, termination; metabolic process; establishment of localization in cell; nucleic acid transport; nucleobase-containing compound transport; macromolecule metabolic process; macromolecule localization; RNA processing; …	intracellular organelle; cytoplasm; intracellular organelle part; nuclear lumen; macromolecular complex; intracellular part; spliceosomal complex; nuclear body; cytosol; cell; organelle part; membrane-enclosed lumen; organelle; intracellular membrane-bounded organelle; nucleoplasm; nucleus; intracellular organelle lumen; nuclear speck; cell part; intracellular; nuclear matrix; catalytic step 2 sp…	Exon junction complex; Splicing-associated factors complex; SRm160/300 complex; CDC5L complex; SRm160-SRm300 complex; Spliceosome; C complex spliceosome;	PWI domain;	IPR002483;	SRRM1; serine/arginine repetitive matrix protein 1	K13171	hsa03015 mRNA surveillance pathway - Homo sapiens (human); hsa03013 RNA transport - Homo sapiens (human);	Cluster 1	37.9513	organic cyclic compound binding; heterocyclic compound binding; RNA binding; DNA binding; binding; nucleic acid binding;	1	nucl	nomal
PABPN1	Q86U42	RNA transport; muscle system process; regulation of biological quality; single-organism process; biosynthetic process; nuclear export; nuclear transport; multi-organism cellular process; modification of morphology or physiology of other organism; cellular metabolic process; establishment of localization; modulation by symbiont of host cellular process; DNA-dependent transcription, termination; me…	intracellular organelle; intracellular organelle part; cytoplasm; macromolecular complex; nuclear lumen; intracellular part; cell; organelle part; organelle; intracellular membrane-bounded organelle; membrane-enclosed lumen; nucleoplasm; nucleus; intracellular organelle lumen; intracellular; cell part; ribonucleoprotein complex; membrane-bounded organelle; organelle lumen; nuclear part;		Nucleotide-binding, alpha-beta plait; RNA recognition motif domain;	IPR000504; IPR012677;	PABPN1; polyadenylate-binding protein 2	K14396	hsa03015 mRNA surveillance pathway - Homo sapiens (human); hsa05164 Influenza A - Homo sapiens (human);	Cluster 1	37.9513	organic cyclic compound binding; heterocyclic compound binding; RNA binding; nucleoside phosphate binding; binding; nucleic acid binding; nucleotide binding; small molecule binding;	1	nucl	nomal
PABPC1	P11940	regulation of biological quality; negative regulation of nuclear-transcribed mRNA catabolic process, nonsense-mediated decay; posttranscriptional regulation of gene expression; RNA stabilization; biosynthetic process; negative regulation of RNA metabolic process; cellular metabolic process; metabolic process; nuclear-transcribed mRNA catabolic process, nonsense-mediated decay; translational initi…	cytoplasmic stress granule; intracellular organelle; intracellular non-membrane-bounded organelle; cytoplasm; intracellular organelle part; macromolecular complex; intracellular part; spliceosomal complex; cytosol; cell; organelle part; non-membrane-bounded organelle; organelle; intracellular membrane-bounded organelle; nucleus; cell part; intracellular; ribonucleoprotein granule; catalytic step …	H2AX complex, isolated from cells without IR exposure; Multiprotein complex; PABPC1-HSPA8-HNRPD-EIF4G1 complex; Spliceosome; C complex spliceosome;	Nucleotide-binding, alpha-beta plait; Polyadenylate-binding protein/Hyperplastic disc protein; RNA recognition motif domain;	IPR002004; IPR000504; IPR012677;	PABPC; polyadenylate-binding protein	K13126	hsa03018 RNA degradation - Homo sapiens (human); hsa03015 mRNA surveillance pathway - Homo sapiens (human); hsa03013 RNA transport - Homo sapiens (human);	Cluster 1	39.6617	poly(A) RNA binding; RNA binding; nucleoside phosphate binding; translation regulator activity, nucleic acid binding; poly-purine tract binding; nucleotide binding; translation regulator activity; single-stranded RNA binding; heterocyclic compound binding; organic cyclic compound binding; mRNA binding; binding; nucleic acid binding; translation activator activity; small molecule binding;	1	nucl	nomal
SNRPA	P09012	RNA processing; cellular aromatic compound metabolic process; organic cyclic compound metabolic process; nitrogen compound metabolic process; primary metabolic process; cellular metabolic process; organic substance metabolic process; mRNA processing; RNA metabolic process; mRNA splicing, via spliceosome; metabolic process; RNA splicing, via transesterification reactions with bulged adenosine as n…	intracellular organelle; intracellular organelle part; macromolecular complex; nuclear lumen; intracellular part; spliceosomal complex; cell; organelle part; organelle; intracellular membrane-bounded organelle; membrane-enclosed lumen; nucleoplasm; nucleus; intracellular organelle lumen; cell part; intracellular; ribonucleoprotein complex; membrane-bounded organelle; organelle lumen; nuclear part;	snRNP-free U1Acomplex; SMN complex; CDC5L complex; Spliceosome;	Nucleotide-binding, alpha-beta plait; RNA recognition motif domain;	IPR000504; IPR012677;	SNRPA; U1 small nuclear ribonucleoprotein A	K11091	hsa03040 Spliceosome - Homo sapiens (human);	Cluster 1	38	organic cyclic compound binding; heterocyclic compound binding; RNA binding; nucleoside phosphate binding; binding; nucleic acid binding; nucleotide binding; snRNA binding; small molecule binding;	1	nucl	nomal
PHF5A	Q7RTV0	regulation of cellular process; cellular aromatic compound metabolic process; regulation of macromolecule metabolic process; regulation of nucleobase-containing compound metabolic process; positive regulation of biosynthetic process; biosynthetic process; cellular metabolic process; organic substance metabolic process; regulation of RNA biosynthetic process; mRNA splicing, via spliceosome; metabo…	intracellular organelle; U2 snRNP; intracellular organelle part; macromolecular complex; nuclear lumen; intracellular part; spliceosomal complex; nuclear body; cell; organelle part; organelle; intracellular membrane-bounded organelle; membrane-enclosed lumen; nucleoplasm; nucleus; intracellular organelle lumen; nuclear speck; cell part; intracellular; nuclear matrix; nuclear periphery; small nucl…	17S U2 snRNP; SF3b complex;			PHF5A; PHD finger-like domain-containing protein 5A	K12834	hsa03040 Spliceosome - Homo sapiens (human);	Cluster 1	37.9513	organic cyclic compound binding; heterocyclic compound binding; DNA binding; binding; nucleic acid binding transcription factor activity; nucleic acid binding; sequence-specific DNA binding transcription factor activity;	1	extr	nomal
HNRNPC	P07910	RNA processing; cellular aromatic compound metabolic process; organic cyclic compound metabolic process; nitrogen compound metabolic process; primary metabolic process; cellular metabolic process; organic substance metabolic process; mRNA processing; RNA metabolic process; mRNA splicing, via spliceosome; metabolic process; RNA splicing, via transesterification reactions with bulged adenosine as n…	intracellular organelle; intracellular organelle part; nuclear lumen; macromolecular complex; intracellular part; spliceosomal complex; cell; organelle part; membrane-enclosed lumen; organelle; intracellular membrane-bounded organelle; nucleoplasm; nucleus; intracellular organelle lumen; cell part; intracellular; catalytic step 2 spliceosome; ribonucleoprotein complex; membrane-bounded organelle;…	LARC complex; Toposome; C complex spliceosome;	Nucleotide-binding, alpha-beta plait; RNA recognition motif domain;	IPR000504; IPR012677;	HNRNPC; heterogeneous nuclear ribonucleoprotein C1/C2	K12884	hsa03040 Spliceosome - Homo sapiens (human);	Cluster 1	37.9513	organic cyclic compound binding; heterocyclic compound binding; RNA binding; nucleoside phosphate binding; binding; nucleic acid binding; nucleotide binding; small molecule binding;	4	nucl	up
SNRPA1	P09661	RNA processing; cellular aromatic compound metabolic process; organic cyclic compound metabolic process; nitrogen compound metabolic process; primary metabolic process; cellular metabolic process; organic substance metabolic process; mRNA processing; RNA metabolic process; mRNA splicing, via spliceosome; metabolic process; RNA splicing, via transesterification reactions with bulged adenosine as n…	intracellular organelle; U2 snRNP; intracellular organelle part; nuclear lumen; macromolecular complex; intracellular part; spliceosomal complex; cell; organelle part; membrane-enclosed lumen; organelle; intracellular membrane-bounded organelle; nucleoplasm; nucleus; intracellular organelle lumen; cell part; intracellular; catalytic step 2 spliceosome; small nuclear ribonucleoprotein complex; rib…	17S U2 snRNP; SRm160/300 complex; CDC5L complex; Spliceosome; C complex spliceosome;	U2A'/phosphoprotein 32 family A, C-terminal;	IPR003603;	SNRPA1; U2 small nuclear ribonucleoprotein A'	K11092	hsa03040 Spliceosome - Homo sapiens (human);	Cluster 1	37.9513	organic cyclic compound binding; heterocyclic compound binding; RNA binding; binding; nucleic acid binding;	1	cyto_nucl	nomal
SF3A1	Q15459	cellular component biogenesis; cellular component organization; mRNA splice site selection; ribonucleoprotein complex biogenesis; ribonucleoprotein complex assembly; cellular aromatic compound metabolic process; cellular metabolic process; organic substance metabolic process; mRNA splicing, via spliceosome; metabolic process; RNA splicing, via transesterification reactions with bulged adenosine a…	intracellular organelle; intracellular organelle part; U2-type spliceosomal complex; nuclear lumen; macromolecular complex; intracellular part; spliceosomal complex; cell; organelle part; membrane-enclosed lumen; organelle; intracellular membrane-bounded organelle; nucleoplasm; nucleus; intracellular organelle lumen; cell part; intracellular; catalytic step 2 spliceosome; ribonucleoprotein comple…	SF3A1-SF3A2-SF3A3 complex; 17S U2 snRNP; NCOR1 complex; Spliceosome; C complex spliceosome;	SWAP/Surp; Ubiquitin-like;	IPR000061; IPR000626;	SF3A1; splicing factor 3A subunit 1	K12825	hsa03040 Spliceosome - Homo sapiens (human);	Cluster 1	37.9513	organic cyclic compound binding; heterocyclic compound binding; RNA binding; binding; nucleic acid binding;	1	cyto	up
EFTUD2	Q15029	RNA processing; cellular aromatic compound metabolic process; organic cyclic compound metabolic process; nitrogen compound metabolic process; primary metabolic process; cellular metabolic process; organic substance metabolic process; mRNA processing; RNA metabolic process; mRNA splicing, via spliceosome; metabolic process; RNA splicing, via transesterification reactions with bulged adenosine as n…	intracellular organelle; cytoplasm; intracellular organelle part; macromolecular complex; nuclear lumen; intracellular part; spliceosomal complex; cell; nuclear body; Cajal body; organelle part; membrane-enclosed lumen; organelle; intracellular membrane-bounded organelle; nucleus; nucleoplasm; intracellular organelle lumen; nuclear speck; cell part; intracellular; catalytic step 2 spliceosome; ri…	ALL-1 supercomplex; Spliceosome; SNW1 complex; C complex spliceosome;	Elongation factor, GTP-binding domain; Small GTP-binding protein domain; Translation elongation factor EFG/EF2, domain IV; Ribosomal protein S5 domain 2-type fold, subgroup; Translation elongation factor EFG, V domain; Elongation factor G, III-V domain; Translation protein, beta-barrel domain; Ribosomal protein S5 domain 2-type fold; P-loop containing nucleoside triphosphate hydrolase; Translatio…	IPR027417; IPR000795; IPR005517; IPR005225; IPR004161; IPR000640; IPR020568; IPR014721; IPR009022; IPR009000;	EFTUD2; 116 kDa U5 small nuclear ribonucleoprotein component	K12852	hsa03040 Spliceosome - Homo sapiens (human);	Cluster 1	37.9513	nucleoside phosphate binding; nucleoside binding; ion binding; hydrolase activity, acting on acid anhydrides; hydrolase activity; nucleotide binding; nucleoside-triphosphatase activity; organic cyclic compound binding; heterocyclic compound binding; ribonucleoside binding; pyrophosphatase activity; catalytic activity; ribonucleotide binding; binding; GTPase activity; purine ribonucleoside binding…	1	nucl	nomal
HNRNPA1	P09651	RNA transport; intracellular transport; regulation of biological quality; cellular aromatic compound metabolic process; mRNA transport; single-organism process; nuclear export; nuclear transport; multi-organism cellular process; modification of morphology or physiology of other organism; cellular metabolic process; establishment of RNA localization; modification of morphology or physiology of oth…	intracellular organelle; intracellular non-membrane-bounded organelle; cytoplasm; intracellular organelle part; nuclear lumen; macromolecular complex; intracellular part; nucleolus; spliceosomal complex; cell; organelle part; non-membrane-bounded organelle; membrane-enclosed lumen; cytoskeleton; organelle; intracellular membrane-bounded organelle; nucleoplasm; nucleus; intracellular organelle lum…	Nop56p-associated pre-rRNA complex; C complex spliceosome;	Nucleotide-binding, alpha-beta plait; RNA recognition motif domain;	IPR000504; IPR012677;	HNRNPA1_3; heterogeneous nuclear ribonucleoprotein A1/A3	K12741	hsa03040 Spliceosome - Homo sapiens (human);	Cluster 1	37.9513	organic cyclic compound binding; heterocyclic compound binding; RNA binding; DNA binding; nucleoside phosphate binding; binding; nucleic acid binding; structure-specific DNA binding; single-stranded DNA binding; nucleotide binding; single-stranded RNA binding; small molecule binding;	2	nucl	down
RBMX	P38159	cellular component biogenesis; regulation of alternative mRNA splicing, via spliceosome; positive regulation of biosynthetic process; negative regulation of mRNA processing; single-organism process; biosynthetic process; response to interleukin-1; membrane protein proteolysis; negative regulation of RNA metabolic process; cellular metabolic process; cellular response to cytokine stimulus; regulat…	extracellular region part; membrane-bounded vesicle; vesicle; macromolecular complex; intracellular part; cell; organelle part; chromosomal part; non-membrane-bounded organelle; membrane-enclosed lumen; extracellular vesicular exosome; nucleoplasm; intracellular organelle lumen; nuclear chromosome part; cell part; intracellular; chromosome; nuclear chromatin; extracellular membrane-bounded organe…	CDC5L complex; C complex spliceosome;	Nucleotide-binding, alpha-beta plait; RBM1CTR; RNA recognition motif domain;	IPR000504; IPR012604; IPR012677;	RBMX; heterogeneous nuclear ribonucleoprotein G	K12885	hsa03040 Spliceosome - Homo sapiens (human);	Cluster 1	37.9513	RNA binding; DNA binding; nucleoside phosphate binding; nucleotide binding; chromatin binding; core promoter binding; heterocyclic compound binding; regulatory region DNA binding; organic cyclic compound binding; mRNA binding; regulatory region nucleic acid binding; binding; transcription regulatory region DNA binding; nucleic acid binding; small molecule binding;	1	nucl	down
SNRNP200	O75643	cellular component biogenesis; cellular component organization; ribonucleoprotein complex biogenesis; ribonucleoprotein complex assembly; cellular aromatic compound metabolic process; mRNA cis splicing, via spliceosome; cellular metabolic process; organic substance metabolic process; mRNA splicing, via spliceosome; metabolic process; RNA splicing, via transesterification reactions with bulged ade…	intracellular organelle; intracellular organelle part; nuclear lumen; macromolecular complex; intracellular part; spliceosomal complex; cell; organelle part; membrane-enclosed lumen; organelle; intracellular membrane-bounded organelle; nucleoplasm; nucleus; intracellular organelle lumen; cell part; intracellular; catalytic step 2 spliceosome; small nuclear ribonucleoprotein complex; ribonucleopro…	Spliceosome; SNW1 complex; C complex spliceosome;	Helicase, C-terminal; Helicase, superfamily 1/2, ATP-binding domain; AAA+ ATPase domain; Immunoglobulin E-set; C2 domain; Sec63 domain; DNA/RNA helicase, DEAD/DEAH box type, N-terminal; P-loop containing nucleoside triphosphate hydrolase;	IPR011545; IPR014756; IPR027417; IPR003593; IPR004179; IPR014001; IPR001650; IPR000008;	SNRNP200; pre-mRNA-splicing helicase BRR2 [EC:3.6.4.13]	K12854	hsa03040 Spliceosome - Homo sapiens (human);	Cluster 1	37.9513	nucleoside phosphate binding; ATP-dependent helicase activity; hydrolase activity, acting on acid anhydrides; hydrolase activity; ATPase activity; organic cyclic compound binding; heterocyclic compound binding; pyrophosphatase activity; catalytic activity; ribonucleotide binding; binding; purine ribonucleoside binding; anion binding; adenyl ribonucleotide binding; adenyl nucleotide binding; hydro…	1	cyto	nomal
SNRNP70	P08621	regulation of cellular process; cellular aromatic compound metabolic process; regulation of macromolecule metabolic process; regulation of nucleobase-containing compound metabolic process; cellular metabolic process; organic substance metabolic process; mRNA splicing, via spliceosome; metabolic process; RNA splicing, via transesterification reactions with bulged adenosine as nucleophile; heterocy…	intracellular organelle; intracellular organelle part; macromolecular complex; nuclear lumen; intracellular part; spliceosomal complex; cell; nuclear body; organelle part; membrane-enclosed lumen; organelle; intracellular membrane-bounded organelle; nucleus; nucleoplasm; intracellular organelle lumen; intracellular; nuclear speck; cell part; ribonucleoprotein complex; membrane-bounded organelle; …	SRm160/300 complex; Spliceosome;	Nucleotide-binding, alpha-beta plait; RNA recognition motif domain; U1 small nuclear ribonucleoprotein of 70kDa N-terminal;	IPR022023; IPR000504; IPR012677;	SNRP70; U1 small nuclear ribonucleoprotein 70kDa	K11093	hsa03040 Spliceosome - Homo sapiens (human);	Cluster 1	37.9513	organic cyclic compound binding; heterocyclic compound binding; RNA binding; nucleoside phosphate binding; binding; nucleic acid binding; nucleotide binding; small molecule binding;	1	nucl	nomal
PRPF8	Q6P2Q9	RNA processing; cellular aromatic compound metabolic process; organic cyclic compound metabolic process; nitrogen compound metabolic process; primary metabolic process; cellular metabolic process; organic substance metabolic process; mRNA processing; RNA metabolic process; mRNA splicing, via spliceosome; metabolic process; RNA splicing, via transesterification reactions with bulged adenosine as n…	intracellular organelle; intracellular organelle part; nuclear lumen; macromolecular complex; intracellular part; spliceosomal complex; nuclear body; cell; organelle part; membrane-enclosed lumen; organelle; intracellular membrane-bounded organelle; nucleoplasm; nucleus; intracellular organelle lumen; nuclear speck; cell part; intracellular; catalytic step 2 spliceosome; small nuclear ribonucleop…	Exon junction complex; 18S U11/U12 snRNP; Toposome; Spliceosome; SNW1 complex; C complex spliceosome;	PRO8NT domain; PRP8 domain IV core; Pre-mRNA-processing-splicing factor 8, U5-snRNA-binding; Pre-mRNA-processing-splicing factor 8, U6-snRNA-binding; PROCN domain; JAB1/MPN/MOV34 metalloenzyme domain; Ribonuclease H-like domain; RNA recognition motif, spliceosomal PrP8; PROCT domain;	IPR000555; IPR019581; IPR012591; IPR019580; IPR012592; IPR012337; IPR021983; IPR012984; IPR019582;	PRPF8; pre-mRNA-processing factor 8	K12856	hsa03040 Spliceosome - Homo sapiens (human);	Cluster 1	37.9513	organic cyclic compound binding; heterocyclic compound binding; RNA binding; binding; nucleic acid binding;	1	cyto	nomal
U2AF2	P26368	RNA transport; negative regulation of mRNA processing; single-organism process; biosynthetic process; nuclear export; nuclear transport; negative regulation of RNA metabolic process; cellular metabolic process; establishment of localization; DNA-dependent transcription, termination; metabolic process; establishment of localization in cell; nucleic acid transport; nucleobase-containing compound tr…	intracellular organelle; intracellular organelle part; macromolecular complex; nuclear lumen; intracellular part; spliceosomal complex; cell; organelle part; organelle; intracellular membrane-bounded organelle; membrane-enclosed lumen; nucleoplasm; nucleus; intracellular organelle lumen; cell part; intracellular; ribonucleoprotein complex; membrane-bounded organelle; organelle lumen; nuclear part;	Nop56p-associated pre-rRNA complex; 17S U2 snRNP; Spliceosome; CF IIAm complex;	Nucleotide-binding, alpha-beta plait; RNA recognition motif domain;	IPR000504; IPR012677;	U2AF2; splicing factor U2AF 65 kDa subunit	K12837	hsa03040 Spliceosome - Homo sapiens (human);	Cluster 1	37.9513	organic cyclic compound binding; heterocyclic compound binding; RNA binding; nucleoside phosphate binding; binding; nucleic acid binding; nucleotide binding; small molecule binding;	1	nucl	nomal
SNRPF	P62306	cellular component biogenesis; cellular component organization; ribonucleoprotein complex biogenesis; ribonucleoprotein complex assembly; cellular aromatic compound metabolic process; biosynthetic process; cellular metabolic process; organic substance metabolic process; DNA-dependent transcription, termination; mRNA splicing, via spliceosome; metabolic process; RNA splicing, via transesterificati…	intracellular organelle; cytoplasm; intracellular organelle part; nuclear lumen; macromolecular complex; intracellular part; spliceosomal complex; cytosol; cell; organelle part; membrane-enclosed lumen; organelle; intracellular membrane-bounded organelle; nucleoplasm; nucleus; intracellular organelle lumen; cell part; intracellular; catalytic step 2 spliceosome; small nuclear ribonucleoprotein co…	18S U11/U12 snRNP; 17S U2 snRNP; complex; 12S U11 snRNP; SMN complex, U7 snRNA specific; Spliceosome; C complex spliceosome; 6S methyltransferase and RG-containing Sm proteins complex; SMN complex;	Ribonucleoprotein LSM domain; Like-Sm (LSM) domain; Ribonucleoprotein LSM domain, eukaryotic/archaea-type;	IPR001163; IPR010920; IPR006649;	SNRPF; small nuclear ribonucleoprotein F	K11098	hsa03040 Spliceosome - Homo sapiens (human);	Cluster 1	37.9513	organic cyclic compound binding; heterocyclic compound binding; RNA binding; binding; nucleic acid binding;	1	cyto	nomal
HNRNPA3	P51991	RNA processing; cellular aromatic compound metabolic process; organic cyclic compound metabolic process; nitrogen compound metabolic process; primary metabolic process; cellular metabolic process; organic substance metabolic process; mRNA processing; RNA metabolic process; mRNA splicing, via spliceosome; metabolic process; RNA splicing, via transesterification reactions with bulged adenosine as n…	intracellular organelle; intracellular non-membrane-bounded organelle; intracellular organelle part; nuclear lumen; macromolecular complex; intracellular part; nucleolus; spliceosomal complex; cell; organelle part; non-membrane-bounded organelle; membrane-enclosed lumen; organelle; intracellular membrane-bounded organelle; nucleoplasm; nucleus; intracellular organelle lumen; cell part; intracellu…	C complex spliceosome;	Nucleotide-binding, alpha-beta plait; RNA recognition motif domain;	IPR000504; IPR012677;	HNRNPA1_3; heterogeneous nuclear ribonucleoprotein A1/A3	K12741	hsa03040 Spliceosome - Homo sapiens (human);	Cluster 1	37.9513	organic cyclic compound binding; heterocyclic compound binding; RNA binding; nucleoside phosphate binding; binding; nucleic acid binding; nucleotide binding; small molecule binding;	2	nucl	nomal
HNRNPU	Q00839	regulation of biological quality; cellular aromatic compound metabolic process; regulation of macromolecule metabolic process; posttranscriptional regulation of gene expression; RNA stabilization; cellular metabolic process; organic substance metabolic process; regulation of RNA stability; metabolic process; mRNA splicing, via spliceosome; RNA splicing, via transesterification reactions with bulg…	intracellular organelle; CRD-mediated mRNA stability complex; cytoplasm; intracellular organelle part; nuclear lumen; macromolecular complex; intracellular part; spliceosomal complex; cell; organelle part; membrane-enclosed lumen; organelle; intracellular membrane-bounded organelle; nucleoplasm; nucleus; intracellular organelle lumen; cell part; intracellular; catalytic step 2 spliceosome; cell s…	GR-hnRNP U complex; Large Drosha complex; Nop56p-associated pre-rRNA complex; Emerin complex 52; Emerin complex 24; SNW1 complex; C complex spliceosome; Actin-ribonucleoprotein complex; DGCR8 multiprotein complex;	SAP domain; B30.2/SPRY domain; Concanavalin A-like lectin/glucanases superfamily; SPla/RYanodine receptor subgroup; SPla/RYanodine receptor SPRY; P-loop containing nucleoside triphosphate hydrolase;	IPR003034; IPR018355; IPR001870; IPR027417; IPR008985; IPR003877;	HNRNPU; heterogeneous nuclear ribonucleoprotein U	K12888	hsa03040 Spliceosome - Homo sapiens (human);	Cluster 1	37.9513	RNA binding; DNA binding; ATP binding; nucleoside phosphate binding; nucleoside binding; ion binding; nucleotide binding; organic cyclic compound binding; heterocyclic compound binding; ribonucleoside binding; ribonucleotide binding; binding; nucleic acid binding; purine ribonucleoside binding; anion binding; purine ribonucleotide binding; adenyl ribonucleotide binding; purine nucleoside binding;…	9	nucl	down
HNRNPM	P52272	RNA processing; cellular aromatic compound metabolic process; organic cyclic compound metabolic process; nitrogen compound metabolic process; primary metabolic process; cellular metabolic process; organic substance metabolic process; mRNA processing; RNA metabolic process; metabolic process; mRNA splicing, via spliceosome; RNA splicing, via transesterification reactions with bulged adenosine as n…	membrane; cell periphery; intrinsic to membrane; macromolecular complex; intracellular part; integral to plasma membrane; nuclear body; cell; organelle part; membrane-enclosed lumen; nucleoplasm; intracellular organelle lumen; membrane part; cell part; intracellular; membrane-bounded organelle; nucleoplasm part; organelle lumen; intracellular organelle; intrinsic to plasma membrane; intracellular…	Large Drosha complex; Nop56p-associated pre-rRNA complex; C complex spliceosome;	Heterogeneous nuclear ribonucleoprotein M, PY nuclear localisation signal; Nucleotide-binding, alpha-beta plait; RNA recognition motif domain;	IPR000504; IPR012677; IPR024666;	HNRNPM; heterogeneous nuclear ribonucleoprotein M	K12887	hsa03040 Spliceosome - Homo sapiens (human);	Cluster 1	37.9513	organic cyclic compound binding; heterocyclic compound binding; RNA binding; nucleoside phosphate binding; binding; nucleic acid binding; nucleotide binding; small molecule binding;	2	cyto	nomal
MAGOH	P61326	RNA transport; posttranscriptional regulation of gene expression; single-organism process; biosynthetic process; nuclear export; nuclear transport; cellular metabolic process; establishment of localization; DNA-dependent transcription, termination; metabolic process; establishment of localization in cell; nuclear-transcribed mRNA catabolic process, nonsense-mediated decay; nucleic acid transport;…	intracellular organelle; cytoplasm; intracellular organelle part; nuclear lumen; macromolecular complex; intracellular part; spliceosomal complex; nuclear body; cytosol; cell; organelle part; membrane-enclosed lumen; organelle; intracellular membrane-bounded organelle; nucleoplasm; nucleus; intracellular organelle lumen; nuclear speck; cell part; intracellular; catalytic step 2 spliceosome; prote…	Exon junction complex; Exon junction complex, RNA-protein complex; Exon junction complex, EIF4A3-MLN51-MAGOH-Y14; Y14-Magoh complex; IPO13-RBM8A-MAGOH complex; Spliceosome; C complex spliceosome;			MAGOH; protein mago nashi	K12877	hsa03040 Spliceosome - Homo sapiens (human); hsa03015 mRNA surveillance pathway - Homo sapiens (human); hsa03013 RNA transport - Homo sapiens (human);	Cluster 1	38.9524	organic cyclic compound binding; heterocyclic compound binding; RNA binding; binding; nucleic acid binding;	1	cyto	nomal
ALYREF	Q86V81	RNA transport; single-organism process; biosynthetic process; nuclear transport; nuclear export; multi-organism cellular process; cellular metabolic process; establishment of localization; DNA-dependent transcription, termination; metabolic process; establishment of localization in cell; nucleic acid transport; nucleobase-containing compound transport; macromolecule metabolic process; intracellul…	intracellular organelle; cytoplasm; intracellular organelle part; nuclear lumen; macromolecular complex; intracellular part; spliceosomal complex; nuclear body; cytosol; cell; organelle part; membrane-enclosed lumen; organelle; intracellular membrane-bounded organelle; nucleoplasm; nucleus; intracellular organelle lumen; nuclear speck; cell part; intracellular; transcription export complex; catal…	Exon junction complex; TREX complex; Splicing-associated factors complex; Spliceosome; C complex spliceosome;	Nucleotide-binding, alpha-beta plait; RNA recognition motif domain;	IPR000504; IPR012677;	THOC4; THO complex subunit 4	K12881	hsa03040 Spliceosome - Homo sapiens (human); hsa03015 mRNA surveillance pathway - Homo sapiens (human); hsa05168 Herpes simplex infection - Homo sapiens (human); hsa03013 RNA transport - Homo sapiens (human);	Cluster 1	37.9513	organic cyclic compound binding; heterocyclic compound binding; RNA binding; nucleoside phosphate binding; binding; nucleic acid binding; nucleotide binding; small molecule binding;	2	cyto	up
U2AF1	Q01081	RNA transport; single-organism process; biosynthetic process; nuclear export; nuclear transport; cellular metabolic process; establishment of localization; DNA-dependent transcription, termination; metabolic process; establishment of localization in cell; nucleic acid transport; nucleobase-containing compound transport; macromolecule metabolic process; macromolecule localization; RNA processing; …	intracellular organelle; intracellular organelle part; macromolecular complex; nuclear lumen; intracellular part; spliceosomal complex; cell; nuclear body; Cajal body; organelle part; membrane-enclosed lumen; organelle; intracellular membrane-bounded organelle; nucleus; nucleoplasm; intracellular organelle lumen; nuclear speck; cell part; intracellular; catalytic step 2 spliceosome; ribonucleopro…	Nop56p-associated pre-rRNA complex; 17S U2 snRNP; Spliceosome; C complex spliceosome; CF IIAm complex;	Nucleotide-binding, alpha-beta plait; RNA recognition motif domain; Zinc finger, CCCH-type;	IPR000571; IPR000504; IPR012677;	U2AF1; splicing factor U2AF 35 kDa subunit	K12836	hsa03040 Spliceosome - Homo sapiens (human); hsa05131 Shigellosis - Homo sapiens (human);	Cluster 1	37.9513	organic cyclic compound binding; heterocyclic compound binding; RNA binding; nucleoside phosphate binding; transition metal ion binding; binding; ion binding; nucleic acid binding; cation binding; metal ion binding; nucleotide binding; zinc ion binding; small molecule binding;	1	nucl	nomal
SRSF6	Q13247	cellular component biogenesis; RNA transport; ribonucleoprotein complex biogenesis; ribonucleoprotein complex assembly; negative regulation of mRNA processing; single-organism process; biosynthetic process; nuclear export; nuclear transport; negative regulation of RNA metabolic process; cellular metabolic process; establishment of localization; DNA-dependent transcription, termination; metabolic …	intracellular organelle; intracellular organelle part; nuclear lumen; intracellular part; cell; organelle part; organelle; intracellular membrane-bounded organelle; membrane-enclosed lumen; nucleoplasm; nucleus; intracellular organelle lumen; cell part; intracellular; membrane-bounded organelle; organelle lumen; nuclear part;	SRp30c-SRp55 complex; TRA2B1-SRp30c-SRp55 complex; PGC-1-SRp40-SRp55-SRp75 complex; Spliceosome;	Nucleotide-binding, alpha-beta plait; RNA recognition motif domain;	IPR000504; IPR012677;	SFRS4_5_6; splicing factor, arginine/serine-rich 4/5/6	K12893	hsa03040 Spliceosome - Homo sapiens (human); hsa05168 Herpes simplex infection - Homo sapiens (human);	Cluster 1	37.9513	organic cyclic compound binding; heterocyclic compound binding; RNA binding; nucleoside phosphate binding; binding; nucleic acid binding; nucleotide binding; small molecule binding;	1	nucl	nomal
SRSF7	Q16629	RNA transport; negative regulation of mRNA processing; single-organism process; biosynthetic process; nuclear export; nuclear transport; negative regulation of RNA metabolic process; cellular metabolic process; establishment of localization; DNA-dependent transcription, termination; metabolic process; establishment of localization in cell; nucleic acid transport; nucleobase-containing compound tr…	intracellular organelle; intracellular organelle part; nuclear lumen; intracellular part; cell; organelle part; organelle; intracellular membrane-bounded organelle; membrane-enclosed lumen; nucleoplasm; nucleus; intracellular organelle lumen; cell part; intracellular; membrane-bounded organelle; organelle lumen; nuclear part;	12S U11 snRNP; Spliceosome;	Zinc finger, CCHC-type; Nucleotide-binding, alpha-beta plait; RNA recognition motif domain;	IPR000504; IPR012677; IPR001878;	SFRS7; splicing factor, arginine/serine-rich 7	K12896	hsa03040 Spliceosome - Homo sapiens (human); hsa05168 Herpes simplex infection - Homo sapiens (human);	Cluster 1	37.9513	organic cyclic compound binding; heterocyclic compound binding; RNA binding; nucleoside phosphate binding; transition metal ion binding; binding; ion binding; nucleic acid binding; cation binding; metal ion binding; nucleotide binding; zinc ion binding; small molecule binding;	1	nucl	nomal
SRSF1	Q07955	RNA transport; cellular component biogenesis; ribonucleoprotein complex biogenesis; muscle system process; ribonucleoprotein complex assembly; chordate embryonic development; single-organism process; biosynthetic process; nuclear export; nuclear transport; cellular metabolic process; establishment of localization; DNA-dependent transcription, termination; metabolic process; establishment of local…	intracellular organelle; cytoplasm; intracellular organelle part; nuclear lumen; macromolecular complex; intracellular part; spliceosomal complex; nuclear body; cell; organelle part; membrane-enclosed lumen; organelle; intracellular membrane-bounded organelle; nucleoplasm; nucleus; intracellular organelle lumen; nuclear speck; cell part; intracellular; catalytic step 2 spliceosome; ribonucleoprot…	17S U2 snRNP; CDC5L complex; Spliceosome; C complex spliceosome;	Nucleotide-binding, alpha-beta plait; RNA recognition motif domain;	IPR000504; IPR012677;	SFRS1_9; splicing factor, arginine/serine-rich 1/9	K12890	hsa03040 Spliceosome - Homo sapiens (human); hsa05168 Herpes simplex infection - Homo sapiens (human);	Cluster 1	37.9513	organic cyclic compound binding; heterocyclic compound binding; RNA binding; nucleoside phosphate binding; binding; nucleic acid binding; nucleotide binding; small molecule binding;	2	nucl	nomal
SRSF4	Q08170	RNA transport; negative regulation of mRNA processing; single-organism process; biosynthetic process; nuclear export; nuclear transport; negative regulation of RNA metabolic process; cellular metabolic process; establishment of localization; DNA-dependent transcription, termination; metabolic process; establishment of localization in cell; nucleic acid transport; nucleobase-containing compound tr…	intracellular organelle; intracellular organelle part; nuclear lumen; intracellular part; cell; nuclear body; organelle part; membrane-enclosed lumen; organelle; intracellular membrane-bounded organelle; nucleus; nucleoplasm; intracellular organelle lumen; intracellular; nuclear speck; cell part; membrane-bounded organelle; nucleoplasm part; organelle lumen; nuclear part;	PGC-1-SRp40-SRp55-SRp75 complex; Spliceosome;	Nucleotide-binding, alpha-beta plait; RNA recognition motif domain;	IPR000504; IPR012677;	SFRS4_5_6; splicing factor, arginine/serine-rich 4/5/6	K12893	hsa03040 Spliceosome - Homo sapiens (human); hsa05168 Herpes simplex infection - Homo sapiens (human);	Cluster 1	37.9513	organic cyclic compound binding; heterocyclic compound binding; RNA binding; nucleoside phosphate binding; binding; nucleic acid binding; nucleotide binding; small molecule binding;	1	nucl	nomal
SRSF2	Q01130	RNA transport; single-organism process; biosynthetic process; nuclear export; nuclear transport; cellular metabolic process; establishment of localization; DNA-dependent transcription, termination; metabolic process; establishment of localization in cell; nucleic acid transport; nucleobase-containing compound transport; macromolecule metabolic process; macromolecule localization; RNA processing; …	intracellular organelle; intracellular organelle part; macromolecular complex; nuclear lumen; intracellular part; spliceosomal complex; cell; nuclear body; organelle part; membrane-enclosed lumen; organelle; intracellular membrane-bounded organelle; nucleus; nucleoplasm; intracellular organelle lumen; intracellular; nuclear speck; cell part; ribonucleoprotein complex; membrane-bounded organelle; …	CDC5L complex; Spliceosome;	Nucleotide-binding, alpha-beta plait; RNA recognition motif domain;	IPR000504; IPR012677;	SFRS2; splicing factor, arginine/serine-rich 2	K12891	hsa03040 Spliceosome - Homo sapiens (human); hsa05168 Herpes simplex infection - Homo sapiens (human);	Cluster 1	37.9513	organic cyclic compound binding; heterocyclic compound binding; RNA binding; transcription corepressor activity; nucleoside phosphate binding; binding; nucleic acid binding; transcription factor binding transcription factor activity; nucleotide binding; transcription cofactor activity; protein binding transcription factor activity; small molecule binding;	1	nucl	nomal
SRP9	P49458	establishment of protein localization to organelle; posttranscriptional regulation of gene expression; single-organism process; biosynthetic process; cellular metabolic process; protein transport; establishment of localization; protein targeting; protein targeting to membrane; metabolic process; establishment of localization in cell; protein localization to endoplasmic reticulum; protein metaboli…	membrane; intracellular organelle; endoplasmic reticulum; nuclear outer membrane-endoplasmic reticulum membrane network; rough endoplasmic reticulum membrane; organelle membrane; rough endoplasmic reticulum; signal recognition particle; intracellular organelle part; cytoplasm; macromolecular complex; endomembrane system; intracellular part; cytosol; cell; organelle part; signal recognition partic…		Signal recognition particle, SRP9/SRP14 subunit;	IPR009018;	SRP9; signal recognition particle subunit SRP9	K03109	hsa03060 Protein export - Homo sapiens (human);	Cluster 1	41	organic cyclic compound binding; heterocyclic compound binding; RNA binding; signal recognition particle binding; binding; nucleic acid binding; ribonucleoprotein complex binding; 7S RNA binding;	1	cyto	nomal
SPCS2	Q15005	establishment of protein localization to organelle; peptide metabolic process; signal peptide processing; regulation of insulin secretion; regulation of signaling; single-organism process; regulation of secretion; biosynthetic process; protein processing; cellular metabolic process; protein transport; establishment of localization; protein targeting; protein targeting to membrane; metabolic proce…	membrane; intracellular organelle; endoplasmic reticulum; nuclear outer membrane-endoplasmic reticulum membrane network; organelle membrane; cytoplasm; intracellular organelle part; macromolecular complex; intrinsic to membrane; endomembrane system; intracellular part; cell; integral to membrane; organelle part; intracellular membrane-bounded organelle; organelle; endoplasmic reticulum part; intr…				SPCS2; signal peptidase complex subunit 2 [EC:3.4.-.-]	K12947	hsa03060 Protein export - Homo sapiens (human);	Cluster 1	41	peptidase activity; hydrolase activity; catalytic activity;	4	plas	nomal
SRPR	P08240	single organism signaling; establishment of protein localization to organelle; positive regulation of cellular protein metabolic process; single-organism process; biosynthetic process; cellular metabolic process; protein transport; endoplasmic reticulum unfolded protein response; establishment of localization; protein targeting; protein targeting to membrane; metabolic process; signal transductio…	intracellular organelle; membrane; endoplasmic reticulum; nuclear outer membrane-endoplasmic reticulum membrane network; rough endoplasmic reticulum membrane; organelle membrane; rough endoplasmic reticulum; cytoplasm; intracellular organelle part; macromolecular complex; endomembrane system; intrinsic to membrane; intracellular part; cell; integral to membrane; organelle part; signal recognition…		Longin-like domain; AAA+ ATPase domain; Signal recognition particle, SRP54 subunit, helical bundle; Signal recognition particle, SRP54 subunit, GTPase domain; Signal recognition particle receptor, alpha subunit, N-terminal; P-loop containing nucleoside triphosphate hydrolase;	IPR003593; IPR013822; IPR007222; IPR000897; IPR027417; IPR011012;	SRPR; signal recognition particle receptor subunit alpha	K13431	hsa03060 Protein export - Homo sapiens (human);	Cluster 1	41	nucleoside phosphate binding; nucleoside binding; ion binding; hydrolase activity, acting on acid anhydrides; hydrolase activity; nucleotide binding; nucleoside-triphosphatase activity; organic cyclic compound binding; heterocyclic compound binding; ribonucleoside binding; pyrophosphatase activity; catalytic activity; ribonucleotide binding; signal recognition particle binding; binding; GTPase ac…	2	cyto	nomal
SRP14	P37108	establishment of protein localization to organelle; posttranscriptional regulation of gene expression; single-organism process; biosynthetic process; cellular metabolic process; protein transport; establishment of localization; protein targeting; protein targeting to membrane; metabolic process; establishment of localization in cell; protein localization to endoplasmic reticulum; protein metaboli…	signal recognition particle, endoplasmic reticulum targeting; cell part; intracellular; signal recognition particle; cytoplasm; macromolecular complex; intracellular part; ribonucleoprotein complex; cytosol; cell; cytoplasmic part;	Nop56p-associated pre-rRNA complex;	Signal recognition particle, SRP9/SRP14 subunit;	IPR009018;	SRP14; signal recognition particle subunit SRP14	K03104	hsa03060 Protein export - Homo sapiens (human);	Cluster 1	41	signal sequence binding; organic cyclic compound binding; heterocyclic compound binding; RNA binding; peptide binding; binding; nucleic acid binding; amide binding; endoplasmic reticulum signal peptide binding; 7S RNA binding;	1	cyto	up
EIF4B	P23588	single organism signaling; insulin receptor signaling pathway; cell surface receptor signaling pathway; posttranscriptional regulation of gene expression; single-organism process; cellular metabolic process; metabolic process; signal transduction; cellular response to peptide; cell communication; organic cyclic compound catabolic process; response to endogenous stimulus; macromolecule metabolic p…	cell part; intracellular; cytoplasm; macromolecular complex; intracellular part; protein complex; cytosol; cell; cytoplasmic part; eukaryotic translation initiation factor 4F complex;		Nucleotide-binding, alpha-beta plait; RNA recognition motif domain;	IPR000504; IPR012677;	EIF4B; translation initiation factor 4B	K03258	hsa04151 PI3K-Akt signaling pathway - Homo sapiens (human); hsa05205 Proteoglycans in cancer - Homo sapiens (human); hsa03013 RNA transport - Homo sapiens (human); hsa04150 mTOR signaling pathway - Homo sapiens (human);	Cluster 1	40	organic cyclic compound binding; heterocyclic compound binding; RNA binding; translation factor activity, nucleic acid binding; nucleoside phosphate binding; binding; nucleic acid binding; translation initiation factor activity; nucleotide binding; small molecule binding;	1	nucl	nomal
EEF2	P13639	translational elongation; cellular protein metabolic process; biosynthetic process; primary metabolic process; cellular metabolic process; organic substance biosynthetic process; cellular biosynthetic process; organic substance metabolic process; metabolic process; cellular macromolecule biosynthetic process; cellular macromolecule metabolic process; gene expression; macromolecule metabolic proce…	cell part; intracellular; cytoplasm; macromolecular complex; intracellular part; ribonucleoprotein complex; cytosol; cell; cytoplasmic part; polysome;	Nop56p-associated pre-rRNA complex;	Elongation factor, GTP-binding domain; Small GTP-binding protein domain; Translation elongation factor EFG/EF2, domain IV; Ribosomal protein S5 domain 2-type fold, subgroup; Translation elongation factor EFG, V domain; Elongation factor G, III-V domain; Translation protein, beta-barrel domain; Ribosomal protein S5 domain 2-type fold; P-loop containing nucleoside triphosphate hydrolase; Translatio…	IPR027417; IPR000795; IPR005517; IPR005225; IPR004161; IPR000640; IPR020568; IPR014721; IPR009022; IPR009000;	EEF2; elongation factor 2	K03234	hsa04921 Oxytocin signaling pathway - Homo sapiens (human); hsa04152 AMPK signaling pathway - Homo sapiens (human);	Cluster 1	39.9535	RNA binding; nucleoside phosphate binding; translation elongation factor activity; nucleoside binding; ion binding; hydrolase activity, acting on acid anhydrides; hydrolase activity; nucleotide binding; nucleoside-triphosphatase activity; organic cyclic compound binding; heterocyclic compound binding; translation factor activity, nucleic acid binding; ribonucleoside binding; pyrophosphatase activ…	3	cyto	nomal
EEF1A1	Q5VTE0	nucleoside metabolic process; purine nucleoside metabolic process; nucleotide metabolic process; cellular metabolic process; phosphate-containing compound metabolic process; metabolic process; nucleoside phosphate catabolic process; GTP catabolic process; guanosine-containing compound metabolic process; purine nucleotide catabolic process; purine ribonucleoside catabolic process; nucleoside phosp…	intracellular part; cell; cell part; intracellular; cytoplasm;		Elongation factor, GTP-binding domain; Translation protein, beta-barrel domain; Translation elongation factor EFTu/EF1A, C-terminal; Translation elongation factor EF1A/initiation factor IF2gamma, C-terminal; Translation elongation factor EFTu/EF1A, domain 2; P-loop containing nucleoside triphosphate hydrolase;	IPR004160; IPR004161; IPR009001; IPR027417; IPR000795; IPR009000;	EEF1A; elongation factor 1-alpha	K03231	hsa05134 Legionellosis - Homo sapiens (human); hsa03013 RNA transport - Homo sapiens (human);	Cluster 1	38.8641	RNA binding; nucleoside phosphate binding; translation elongation factor activity; nucleoside binding; ion binding; hydrolase activity, acting on acid anhydrides; hydrolase activity; nucleotide binding; nucleoside-triphosphatase activity; organic cyclic compound binding; heterocyclic compound binding; translation factor activity, nucleic acid binding; ribonucleoside binding; pyrophosphatase activ…	3	cyto	down
HNRNPUL1	Q9BUJ2	regulation of cellular process; cellular aromatic compound metabolic process; regulation of macromolecule metabolic process; regulation of nucleobase-containing compound metabolic process; biosynthetic process; response to stimulus; response to other organism; cellular metabolic process; response to biotic stimulus; organic substance metabolic process; regulation of RNA biosynthetic process; mRNA…	intracellular organelle; intracellular organelle part; macromolecular complex; nuclear lumen; intracellular part; cell; organelle part; organelle; intracellular membrane-bounded organelle; membrane-enclosed lumen; nucleoplasm; nucleus; intracellular organelle lumen; cell part; intracellular; ribonucleoprotein complex; membrane-bounded organelle; organelle lumen; nuclear part;	Large Drosha complex;	SAP domain; B30.2/SPRY domain; Concanavalin A-like lectin/glucanases superfamily; SPla/RYanodine receptor subgroup; SPla/RYanodine receptor SPRY; P-loop containing nucleoside triphosphate hydrolase;	IPR003034; IPR018355; IPR001870; IPR027417; IPR008985; IPR003877;	HNRNPUL1; heterogeneous nuclear ribonucleoprotein U-like protein 1	K15047	hsa05164 Influenza A - Homo sapiens (human);	Cluster 1	37.9513	organic cyclic compound binding; heterocyclic compound binding; RNA binding; binding; nucleic acid binding;	2	nucl	nomal
YBX1	P67809	negative regulation of developmental process; regulation of biological quality; chordate embryonic development; posttranscriptional regulation of gene expression; RNA stabilization; single-organism process; biosynthetic process; negative regulation of RNA metabolic process; negative regulation of striated muscle cell differentiation; cellular metabolic process; regulation of RNA biosynthetic proc…	cytoplasmic stress granule; intracellular organelle; CRD-mediated mRNA stability complex; intracellular non-membrane-bounded organelle; intracellular organelle part; cytoplasm; nuclear lumen; histone pre-mRNA 3'end processing complex; macromolecular complex; intracellular part; spliceosomal complex; cell; extracellular region; organelle part; non-membrane-bounded organelle; membrane-enclosed lume…	18S U11/U12 snRNP; Nop56p-associated pre-rRNA complex; YBX1-AKT1 complex; 12S U11 snRNP;	Cold shock protein; Cold-shock protein, DNA-binding; Nucleic acid-binding, OB-fold;	IPR011129; IPR012340; IPR002059;		K09276		Cluster 1	37.9513	organic cyclic compound binding; heterocyclic compound binding; RNA binding; DNA binding; double-stranded DNA binding; binding; nucleic acid binding transcription factor activity; nucleic acid binding; single-stranded DNA binding; structure-specific DNA binding; sequence-specific DNA binding transcription factor activity;	1	nucl	nomal
PTBP1	P26599	regulation of cellular process; negative regulation of developmental process; regulation of alternative mRNA splicing, via spliceosome; cellular aromatic compound metabolic process; regulation of macromolecule metabolic process; regulation of nucleobase-containing compound metabolic process; negative regulation of mRNA processing; negative regulation of biological process; negative regulation of …	intracellular organelle; intracellular non-membrane-bounded organelle; intracellular organelle part; nuclear lumen; intracellular part; nucleolus; cell; organelle part; non-membrane-bounded organelle; organelle; intracellular membrane-bounded organelle; membrane-enclosed lumen; nucleoplasm; nucleus; intracellular organelle lumen; cell part; intracellular; membrane-bounded organelle; organelle lum…	DCS complex; CF IIAm complex;	Nucleotide-binding, alpha-beta plait; RNA recognition motif domain;	IPR000504; IPR012677;		K13218		Cluster 1	37.9513	organic cyclic compound binding; heterocyclic compound binding; RNA binding; poly-pyrimidine tract binding; nucleoside phosphate binding; binding; nucleic acid binding; pre-mRNA binding; nucleotide binding; single-stranded RNA binding; small molecule binding;	3	cyto_nucl	nomal
HNRNPR	O43390	RNA processing; cellular aromatic compound metabolic process; organic cyclic compound metabolic process; nitrogen compound metabolic process; primary metabolic process; cellular metabolic process; organic substance metabolic process; mRNA processing; RNA metabolic process; mRNA splicing, via spliceosome; metabolic process; RNA splicing, via transesterification reactions with bulged adenosine as n…	intracellular organelle; cytoplasm; intracellular organelle part; nuclear lumen; macromolecular complex; intracellular part; spliceosomal complex; cell; organelle part; membrane-enclosed lumen; organelle; intracellular membrane-bounded organelle; nucleoplasm; nucleus; intracellular organelle lumen; cell part; intracellular; catalytic step 2 spliceosome; ribonucleoprotein complex; membrane-bounded…	H2AX complex, isolated from cells without IR exposure; DGCR8 multiprotein complex; C complex spliceosome;	Nucleotide-binding, alpha-beta plait; RNA recognition motif domain;	IPR000504; IPR012677;		K13161		Cluster 1	37.9513	organic cyclic compound binding; heterocyclic compound binding; RNA binding; nucleoside phosphate binding; binding; nucleic acid binding; nucleotide binding; small molecule binding;	2	nucl	nomal
HNRNPA2B1	P22626	RNA transport; regulation of cellular process; cellular aromatic compound metabolic process; regulation of macromolecule metabolic process; regulation of nucleobase-containing compound metabolic process; negative regulation of mRNA processing; negative regulation of biological process; negative regulation of cellular metabolic process; negative regulation of cellular process; negative regulation …	intracellular organelle; intracellular non-membrane-bounded organelle; cytoplasm; intracellular organelle part; nuclear lumen; macromolecular complex; intracellular part; nucleolus; spliceosomal complex; cell; organelle part; non-membrane-bounded organelle; membrane-enclosed lumen; organelle; intracellular membrane-bounded organelle; nucleoplasm; nucleus; intracellular organelle lumen; cell part;…	p23 protein complex; C complex spliceosome;	Nucleotide-binding, alpha-beta plait; RNA recognition motif domain;	IPR000504; IPR012677;		K13158		Cluster 1	37.9513	DNA binding; RNA binding; nucleoside phosphate binding; pre-mRNA intronic binding; single-stranded DNA binding; telomeric DNA binding; nucleotide binding; single-stranded telomeric DNA binding; sequence-specific DNA binding; heterocyclic compound binding; organic cyclic compound binding; binding; nucleic acid binding; pre-mRNA binding; structure-specific DNA binding; small molecule binding;	3	nucl	nomal
HNRNPF	P52597	regulation of cellular process; cellular aromatic compound metabolic process; regulation of macromolecule metabolic process; regulation of nucleobase-containing compound metabolic process; cellular metabolic process; organic substance metabolic process; mRNA splicing, via spliceosome; metabolic process; RNA splicing, via transesterification reactions with bulged adenosine as nucleophile; heterocy…	intracellular organelle; cytoplasm; intracellular organelle part; nuclear lumen; macromolecular complex; intracellular part; spliceosomal complex; cell; organelle part; membrane-enclosed lumen; organelle; intracellular membrane-bounded organelle; nucleoplasm; nucleus; intracellular organelle lumen; cell part; intracellular; catalytic step 2 spliceosome; ribonucleoprotein complex; membrane-bounded…	HNRPF-HNRPH1 complex; DCS complex; C complex spliceosome;	Zinc finger, CHHC-type; Nucleotide-binding, alpha-beta plait; RNA recognition motif domain;	IPR000504; IPR012677; IPR012996;		K12898		Cluster 1	37.9513	organic cyclic compound binding; heterocyclic compound binding; RNA binding; nucleoside phosphate binding; binding; nucleic acid binding; nucleotide binding; single-stranded RNA binding; small molecule binding;	3	cyto	down
HNRNPL	P14866	RNA processing; cellular aromatic compound metabolic process; organic cyclic compound metabolic process; nitrogen compound metabolic process; primary metabolic process; cellular metabolic process; organic substance metabolic process; mRNA processing; RNA metabolic process; mRNA splicing, via spliceosome; metabolic process; RNA splicing, via transesterification reactions with bulged adenosine as n…	intracellular organelle; intracellular organelle part; cytoplasm; macromolecular complex; nuclear lumen; intracellular part; cell; organelle part; organelle; intracellular membrane-bounded organelle; membrane-enclosed lumen; nucleoplasm; nucleus; intracellular organelle lumen; intracellular; cell part; ribonucleoprotein complex; membrane-bounded organelle; organelle lumen; nuclear part;	Emerin complex 52;	Nucleotide-binding, alpha-beta plait; RNA recognition motif domain;	IPR000504; IPR012677;		K13159		Cluster 1	37.9513	regulatory region DNA binding; organic cyclic compound binding; heterocyclic compound binding; DNA binding; RNA binding; regulatory region nucleic acid binding; nucleoside phosphate binding; transcription regulatory region DNA binding; binding; nucleic acid binding; nucleotide binding; small molecule binding;	1	nucl	nomal
HNRNPD	Q14103	regulation of biological quality; posttranscriptional regulation of gene expression; positive regulation of biosynthetic process; biosynthetic process; cellular metabolic process; regulation of RNA biosynthetic process; metabolic process; positive regulation of metabolic process; positive regulation of nitrogen compound metabolic process; organic cyclic compound catabolic process; macromolecule m…	intracellular organelle; intracellular organelle part; cytoplasm; macromolecular complex; nuclear lumen; intracellular part; cytosol; cell; organelle part; organelle; intracellular membrane-bounded organelle; membrane-enclosed lumen; nucleoplasm; nucleus; intracellular organelle lumen; intracellular; cell part; ribonucleoprotein complex; membrane-bounded organelle; organelle lumen; cytoplasmic pa…	PIN1-AUF1 complex; Multiprotein complex; PABPC1-HSPA8-HNRPD-EIF4G1 complex;	Nucleotide-binding, alpha-beta plait; CARG-binding factor, N-terminal; RNA recognition motif domain;	IPR000504; IPR012677; IPR012956;		K13044		Cluster 1	37.9513	organic cyclic compound binding; heterocyclic compound binding; DNA binding; RNA binding; nucleoside phosphate binding; binding; nucleic acid binding; telomeric DNA binding; nucleotide binding; sequence-specific DNA binding; small molecule binding;	1	nucl	nomal
PLEC	Q15149	cellular component biogenesis; cell junction assembly; cell-substrate junction assembly; cellular component organization; death; single-organism cellular process; single-organism process; cellular component disassembly involved in execution phase of apoptosis; cell junction organization; cellular component assembly; cell death; hemidesmosome assembly; apoptotic process; cellular component disasse…	membrane; intracellular organelle; intracellular non-membrane-bounded organelle; cell periphery; cell junction; myofibril; cytoplasm; anchoring junction; intracellular part; sarcoplasm; cytosol; cell; organelle part; plasma membrane; non-membrane-bounded organelle; cytoskeleton; organelle; focal adhesion; intermediate filament cytoskeleton; costamere; intracellular; cell part; adherens junction; …		Calponin homology domain; Plectin/S10, N-terminal;	IPR001715; IPR005326;		K10388		Cluster 1	40	structural constituent of muscle; structural molecule activity;	1	cyto_nucl	nomal
MRTO4	Q9UKD2	cellular component biogenesis; ribosome biogenesis; ribonucleoprotein complex biogenesis; cellular component organization or biogenesis;	membrane; intracellular organelle; intracellular non-membrane-bounded organelle; organelle membrane; nuclear envelope; intracellular organelle part; organelle envelope; nuclear lumen; endomembrane system; intracellular part; nucleolus; cell; organelle part; non-membrane-bounded organelle; membrane-enclosed lumen; organelle; intracellular membrane-bounded organelle; nuclear membrane; nucleus; intr…					K14815		Cluster 1	34		1	nucl	nomal
HNRNPH1	P31943	regulation of cellular process; cellular aromatic compound metabolic process; regulation of macromolecule metabolic process; regulation of nucleobase-containing compound metabolic process; cellular metabolic process; organic substance metabolic process; mRNA splicing, via spliceosome; metabolic process; RNA splicing, via transesterification reactions with bulged adenosine as nucleophile; heterocy…	intracellular organelle; intracellular non-membrane-bounded organelle; cytoplasm; intracellular organelle part; nuclear lumen; macromolecular complex; intracellular part; spliceosomal complex; cell; actin cytoskeleton; organelle part; non-membrane-bounded organelle; membrane-enclosed lumen; cytoskeleton; organelle; intracellular membrane-bounded organelle; nucleoplasm; nucleus; intracellular orga…	Large Drosha complex; HNRPF-HNRPH1 complex; DGCR8 multiprotein complex; DCS complex; C complex spliceosome;	Zinc finger, CHHC-type; Nucleotide-binding, alpha-beta plait; RNA recognition motif domain;	IPR000504; IPR012677; IPR012996;		K12898		Cluster 1	37.9513	organic cyclic compound binding; heterocyclic compound binding; RNA binding; poly-pyrimidine tract binding; nucleoside phosphate binding; binding; nucleic acid binding; poly(U) RNA binding; nucleotide binding; single-stranded RNA binding; small molecule binding;	2	nucl	nomal
RBM5	P52756	cellular component biogenesis; ribonucleoprotein complex biogenesis; regulation of cell death; regulation of alternative mRNA splicing, via spliceosome; ribonucleoprotein complex assembly; single-organism process; cellular metabolic process; negative regulation of cell proliferation; metabolic process; ribonucleoprotein complex subunit organization; cellular component assembly; macromolecular com…	intracellular organelle; intracellular organelle part; macromolecular complex; nuclear lumen; intracellular part; spliceosomal complex; cell; organelle part; organelle; intracellular membrane-bounded organelle; membrane-enclosed lumen; nucleoplasm; nucleus; intracellular organelle lumen; cell part; intracellular; ribonucleoprotein complex; membrane-bounded organelle; organelle lumen; nuclear part;		Zinc finger, C2H2-like; G-patch domain; Nucleotide-binding, alpha-beta plait; RNA recognition motif domain; Zinc finger, C2H2; Zinc finger, RanBP2-type;	IPR015880; IPR000504; IPR012677; IPR007087; IPR000467; IPR001876;		K13094		Cluster 1	37.9513	RNA binding; DNA binding; nucleoside phosphate binding; ion binding; nucleotide binding; zinc ion binding; heterocyclic compound binding; organic cyclic compound binding; mRNA binding; transition metal ion binding; binding; nucleic acid binding; metal ion binding; cation binding; small molecule binding;	1	nucl	nomal
HSPA8	P11142	single organism signaling; regulation of neurotransmitter levels; regulation of biological quality; chaperone-mediated protein folding; neurotransmitter secretion; single-organism process; biosynthetic process; multi-organism cellular process; modification of morphology or physiology of other organism; negative regulation of RNA metabolic process; cellular metabolic process; neurological system p…	membrane; extracellular region part; organelle membrane; cytoplasmic vesicle; Prp19 complex; cell periphery; membrane-bounded vesicle; cytoplasmic membrane-bounded vesicle; vesicle; cytoplasm; cytoplasmic vesicle part; macromolecular complex; intracellular part; cell; organelle part; coated vesicle membrane; pigment granule; non-membrane-bounded organelle; membrane-enclosed lumen; extracellular v…	Profilin 2 complex; BAG3-HSC70-HSPB8-CHIP complex; Profilin 1 complex; CDC5L complex; PABPC1-HSPA8-HNRPD-EIF4G1 complex; P2X7 receptor signalling complex; CDC5L core complex; HMGB1-HMGB2-HSC70-ERP60-GAPDH complex; CEN complex; BCOR complex; DNAJB2-HSPA8-PSMA3 complex; CHIP-HSC70 complex; HCF-1 complex;			HSPA1_8; heat shock 70kDa protein 1/8	K03283	hsa03040 Spliceosome - Homo sapiens (human); hsa05169 Epstein-Barr virus infection - Homo sapiens (human); hsa05020 Prion diseases - Homo sapiens (human); hsa05162 Measles - Homo sapiens (human); hsa05134 Legionellosis - Homo sapiens (human); hsa04010 MAPK signaling pathway - Homo sapiens (human); hsa04144 Endocytosis - Homo sapiens (human); hsa04612 Antigen processing and presentation - Homo sap…	Cluster 2	13	ATP binding; nucleoside phosphate binding; nucleoside binding; ion binding; hydrolase activity, acting on acid anhydrides; hydrolase activity; nucleotide binding; nucleoside-triphosphatase activity; ATPase activity; organic cyclic compound binding; heterocyclic compound binding; ribonucleoside binding; pyrophosphatase activity; catalytic activity; ribonucleotide binding; binding; ATPase activity,…	8	cyto	down
PSMA3	P25788	single organism signaling; regulation of biological quality; regulation of cell death; positive regulation of cellular protein metabolic process; positive regulation of ubiquitin-protein ligase activity; regulation of cell cycle process; cellular metabolic process; signal transduction involved in mitotic G1 DNA damage checkpoint; signal transduction involved in mitotic DNA integrity checkpoint; p…	intracellular organelle; proteasome core complex, alpha-subunit complex; proteasome complex; intracellular organelle part; cytoplasm; macromolecular complex; nuclear lumen; intracellular part; cytosol; cell; organelle part; organelle; intracellular membrane-bounded organelle; membrane-enclosed lumen; nucleoplasm; nucleus; intracellular organelle lumen; intracellular; cell part; proteasome core co…	DNAJB2-HSPA8-PSMA3 complex; PA700-20S-PA28 complex; PA28gamma-20S proteasome; 20S proteasome; 26S proteasome; PA28-20S proteasome;	Proteasome alpha-subunit, N-terminal domain;	IPR000426;	PSMA3; 20S proteasome subunit alpha 7 [EC:3.4.25.1]	K02727	hsa03050 Proteasome - Homo sapiens (human);	Cluster 2	13	endopeptidase activity; threonine-type endopeptidase activity; peptidase activity; catalytic activity; threonine-type peptidase activity; peptidase activity, acting on L-amino acid peptides; hydrolase activity;	1	cyto	nomal
PSMD3	O43242	single organism signaling; regulation of cell death; positive regulation of cellular protein metabolic process; positive regulation of ubiquitin-protein ligase activity; regulation of cell cycle process; cellular metabolic process; signal transduction involved in mitotic G1 DNA damage checkpoint; signal transduction involved in mitotic DNA integrity checkpoint; positive regulation of ligase activ…	intracellular organelle; proteasome complex; intracellular organelle part; cytoplasm; macromolecular complex; nuclear lumen; intracellular part; cytosol; cell; organelle part; organelle; intracellular membrane-bounded organelle; membrane-enclosed lumen; nucleoplasm; nucleus; intracellular organelle lumen; proteasome accessory complex; intracellular; cell part; protein complex; membrane-bounded or…	PA700-20S-PA28 complex; PA700 complex;	26S proteasome regulatory subunit, C-terminal; Tetratricopeptide-like helical; Proteasome component (PCI) domain; PCI/PINT associated module; Winged helix-turn-helix DNA-binding domain;	IPR000717; IPR011991; IPR011990; IPR013143; IPR013586;	PSMD3; 26S proteasome regulatory subunit N3	K03033	hsa03050 Proteasome - Homo sapiens (human); hsa05169 Epstein-Barr virus infection - Homo sapiens (human);	Cluster 2	13	enzyme regulator activity;	1	cyto	up
PSME3	P61289	single organism signaling; regulation of cell death; positive regulation of cellular protein metabolic process; positive regulation of ubiquitin-protein ligase activity; regulation of cell cycle process; cellular metabolic process; signal transduction involved in mitotic G1 DNA damage checkpoint; signal transduction involved in mitotic DNA integrity checkpoint; positive regulation of ligase activ…	intracellular organelle; proteasome complex; intracellular organelle part; cytoplasm; macromolecular complex; nuclear lumen; intracellular part; cytosol; cell; organelle part; organelle; intracellular membrane-bounded organelle; membrane-enclosed lumen; nucleoplasm; nucleus; intracellular organelle lumen; proteasome accessory complex; intracellular; cell part; protein complex; membrane-bounded or…	PA28gamma-20S proteasome; PA28gamma complex;	Proteasome activator pa28, C-terminal domain; Proteasome activator pa28, N-terminal domain;	IPR003186; IPR003185;	PSME3; proteasome activator subunit 3 (PA28 gamma)	K06698	hsa03050 Proteasome - Homo sapiens (human); hsa04612 Antigen processing and presentation - Homo sapiens (human); hsa05160 Hepatitis C - Homo sapiens (human);	Cluster 2	13	p53 binding; enzyme regulator activity; binding; peptidase regulator activity; peptidase activator activity; endopeptidase regulator activity; endopeptidase activator activity; protein binding; enzyme activator activity; MDM2/MDM4 family protein binding;	1	cyto	nomal
PSMC5	P62195	single organism signaling; regulation of cell death; positive regulation of cellular protein metabolic process; positive regulation of ubiquitin-protein ligase activity; positive regulation of biosynthetic process; regulation of cell cycle process; cellular metabolic process; signal transduction involved in mitotic G1 DNA damage checkpoint; signal transduction involved in mitotic DNA integrity ch…	intracellular organelle; proteasome complex; cytoplasmic vesicle; intracellular organelle part; vesicle; cytoplasm; macromolecular complex; nuclear lumen; intracellular part; nuclear proteasome complex; cytosol; cell; organelle part; intracellular membrane-bounded organelle; membrane-enclosed lumen; organelle; nucleoplasm; nucleus; intracellular organelle lumen; proteasome accessory complex; intr…	PA700-20S-PA28 complex; PA700 complex; 26S proteasome;	AAA+ ATPase domain; ATPase, AAA-type, core; P-loop containing nucleoside triphosphate hydrolase;	IPR003959; IPR003593; IPR027417;	PSMC5; 26S proteasome regulatory subunit T6	K03066	hsa03050 Proteasome - Homo sapiens (human); hsa05169 Epstein-Barr virus infection - Homo sapiens (human);	Cluster 2	13	peptidase activity; ATP binding; nucleoside phosphate binding; nucleoside binding; ion binding; hydrolase activity, acting on acid anhydrides; hydrolase activity; nucleotide binding; transcription cofactor activity; nucleoside-triphosphatase activity; ATPase activity; organic cyclic compound binding; heterocyclic compound binding; ribonucleoside binding; pyrophosphatase activity; catalytic activi…	1	cyto	nomal
PSMA5	P28066	single organism signaling; regulation of cell death; positive regulation of cellular protein metabolic process; positive regulation of ubiquitin-protein ligase activity; regulation of cell cycle process; cellular metabolic process; signal transduction involved in mitotic G1 DNA damage checkpoint; signal transduction involved in mitotic DNA integrity checkpoint; positive regulation of ligase activ…	intracellular organelle; proteasome core complex, alpha-subunit complex; proteasome complex; intracellular organelle part; cytoplasm; macromolecular complex; nuclear lumen; intracellular part; cytosol; cell; organelle part; organelle; intracellular membrane-bounded organelle; membrane-enclosed lumen; nucleoplasm; nucleus; intracellular organelle lumen; intracellular; cell part; proteasome core co…	PA700-20S-PA28 complex; PA28gamma-20S proteasome; 20S proteasome; 26S proteasome; PA28-20S proteasome;	Proteasome alpha-subunit, N-terminal domain;	IPR000426;	PSMA5; 20S proteasome subunit alpha 5 [EC:3.4.25.1]	K02729	hsa03050 Proteasome - Homo sapiens (human);	Cluster 2	13	endopeptidase activity; threonine-type endopeptidase activity; peptidase activity; catalytic activity; threonine-type peptidase activity; peptidase activity, acting on L-amino acid peptides; hydrolase activity;	1	cyto	up
ORC1	Q13415	regulation of cellular process; S phase; DNA replication; cellular aromatic compound metabolic process; regulation of macromolecule metabolic process; DNA metabolic process; regulation of nucleobase-containing compound metabolic process; single-organism process; biosynthetic process; cellular metabolic process; organic substance metabolic process; regulation of RNA biosynthetic process; metabolic…	membrane; cell periphery; cytoplasm; macromolecular complex; intracellular part; cell; organelle part; chromosomal part; non-membrane-bounded organelle; membrane-enclosed lumen; nucleoplasm; intracellular organelle lumen; nuclear chromosome part; intracellular; cell part; chromosome; origin recognition complex; membrane-bounded organelle; organelle lumen; intracellular organelle; intracellular no…	BRCA1-IRIS-pre-replication complex; ORC complex; ORC5-ORC1 complex; ORC 1-5 complex;	AAA+ ATPase domain; CDC6, C-terminal domain; Bromo adjacent homology (BAH) domain; Winged helix-turn-helix DNA-binding domain; ATPase, AAA-type, core; P-loop containing nucleoside triphosphate hydrolase;	IPR011991; IPR003959; IPR003593; IPR015163; IPR001025; IPR027417;	ORC1; origin recognition complex subunit 1	K02603	hsa04110 Cell cycle - Homo sapiens (human);	Cluster 2	12	DNA binding; ATP binding; nucleoside phosphate binding; nucleoside binding; ion binding; hydrolase activity, acting on acid anhydrides; hydrolase activity; nucleotide binding; nucleoside-triphosphatase activity; organic cyclic compound binding; heterocyclic compound binding; ribonucleoside binding; pyrophosphatase activity; catalytic activity; ribonucleotide binding; binding; nucleic acid binding…	1	nucl	nomal
PSMB3	P49720	single organism signaling; regulation of biological quality; regulation of cell death; positive regulation of cellular protein metabolic process; positive regulation of ubiquitin-protein ligase activity; regulation of cell cycle process; cellular metabolic process; signal transduction involved in mitotic G1 DNA damage checkpoint; signal transduction involved in mitotic DNA integrity checkpoint; p…	intracellular organelle; proteasome complex; intracellular organelle part; cytoplasm; macromolecular complex; nuclear lumen; intracellular part; cytosol; cell; organelle part; organelle; intracellular membrane-bounded organelle; membrane-enclosed lumen; nucleoplasm; nucleus; intracellular organelle lumen; intracellular; cell part; proteasome core complex; protein complex; membrane-bounded organel…	PA700-20S-PA28 complex; PA28gamma-20S proteasome; 20S proteasome; 26S proteasome; PA28-20S proteasome;			PSMB3; 20S proteasome subunit beta 3 [EC:3.4.25.1]	K02735	hsa03050 Proteasome - Homo sapiens (human);	Cluster 2	13	endopeptidase activity; threonine-type endopeptidase activity; peptidase activity; catalytic activity; threonine-type peptidase activity; peptidase activity, acting on L-amino acid peptides; hydrolase activity;	1	cyto	nomal
CDC5L	Q99459	regulation of cellular process; cellular aromatic compound metabolic process; regulation of macromolecule metabolic process; regulation of nucleobase-containing compound metabolic process; single-organism process; biosynthetic process; cellular metabolic process; organic substance metabolic process; regulation of RNA biosynthetic process; mRNA splicing, via spliceosome; metabolic process; RNA spl…	intracellular organelle; intracellular non-membrane-bounded organelle; Prp19 complex; cytoplasm; intracellular organelle part; nuclear lumen; macromolecular complex; intracellular part; nucleolus; spliceosomal complex; nuclear body; cell; organelle part; non-membrane-bounded organelle; membrane-enclosed lumen; organelle; intracellular membrane-bounded organelle; nucleoplasm; nucleus; intracellula…	CDC5L complex; Spliceosome; SNW1 complex; CDC5L core complex; C complex spliceosome;	Myb domain; Homeodomain-like; SANT/Myb domain;	IPR001005; IPR009057; IPR017930;	CDC5L; pre-mRNA-splicing factor CDC5/CEF1	K12860	hsa03040 Spliceosome - Homo sapiens (human);	Cluster 2	12.8762	organic cyclic compound binding; heterocyclic compound binding; RNA binding; DNA binding; binding; nucleic acid binding; protein binding; protein domain specific binding; WD40-repeat domain binding; chromatin binding;	1	nucl	down
PSMC6	P62333	single organism signaling; regulation of cell death; positive regulation of cellular protein metabolic process; positive regulation of ubiquitin-protein ligase activity; regulation of cell cycle process; cellular metabolic process; signal transduction involved in mitotic G1 DNA damage checkpoint; signal transduction involved in mitotic DNA integrity checkpoint; positive regulation of ligase activ…	membrane; intracellular organelle; proteasome complex; cell periphery; intracellular organelle part; cytoplasm; macromolecular complex; nuclear lumen; intracellular part; cytosol; cell; organelle part; plasma membrane; organelle; intracellular membrane-bounded organelle; membrane-enclosed lumen; nucleoplasm; nucleus; intracellular organelle lumen; proteasome accessory complex; intracellular; cell…	PA700-20S-PA28 complex; PA700 complex; 26S proteasome;	AAA+ ATPase domain; ATPase, AAA-type, core; P-loop containing nucleoside triphosphate hydrolase;	IPR003959; IPR003593; IPR027417;	PSMC6; 26S proteasome regulatory subunit T4	K03064	hsa03050 Proteasome - Homo sapiens (human); hsa05169 Epstein-Barr virus infection - Homo sapiens (human);	Cluster 2	13	ATP binding; protein binding, bridging; nucleoside phosphate binding; nucleoside binding; ion binding; hydrolase activity, acting on acid anhydrides; protein binding; hydrolase activity; nucleotide binding; nucleoside-triphosphatase activity; ATPase activity; organic cyclic compound binding; heterocyclic compound binding; ribonucleoside binding; pyrophosphatase activity; catalytic activity; ribon…	2	cyto	up
PSMD7	P51665	single organism signaling; regulation of cell death; positive regulation of cellular protein metabolic process; positive regulation of ubiquitin-protein ligase activity; regulation of cell cycle process; cellular metabolic process; signal transduction involved in mitotic G1 DNA damage checkpoint; signal transduction involved in mitotic DNA integrity checkpoint; positive regulation of ligase activ…	intracellular organelle; proteasome complex; proteasome regulatory particle; intracellular organelle part; cytoplasm; macromolecular complex; nuclear lumen; intracellular part; cytosol; cell; organelle part; organelle; intracellular membrane-bounded organelle; membrane-enclosed lumen; nucleoplasm; nucleus; intracellular organelle lumen; proteasome accessory complex; intracellular; cell part; prot…	PA700-20S-PA28 complex; PA700 complex;	Rpn11/EIF3F C-terminal domain; JAB1/MPN/MOV34 metalloenzyme domain;	IPR000555; IPR024969;	PSMD7; 26S proteasome regulatory subunit N8	K03038	hsa03050 Proteasome - Homo sapiens (human); hsa05169 Epstein-Barr virus infection - Homo sapiens (human);	Cluster 2	13		1	E.R.	nomal
SKP1	P63208	single organism signaling; positive regulation of cellular protein metabolic process; cell surface receptor signaling pathway; positive regulation of ubiquitin-protein ligase activity; single-organism process; multi-organism cellular process; cellular metabolic process; regulation of protein ubiquitination; positive regulation of ligase activity; signal transduction; metabolic process; cell commu…	intracellular organelle; intracellular organelle part; cytoplasm; SCF ubiquitin ligase complex; cullin-RING ubiquitin ligase complex; macromolecular complex; nuclear lumen; intracellular part; cytosol; cell; organelle part; organelle; intracellular membrane-bounded organelle; membrane-enclosed lumen; nucleoplasm; nucleus; intracellular organelle lumen; intracellular; cell part; ubiquitin ligase c…	TNF-alpha/NF-kappa B signaling complex; BCOR complex; Neddylin ligase; Ubiquitin E3 ligase; Heterotrimeric SKP1-CUL1-ROC1 complex; p27-cyclinE-Cdk2 - Ubiquitin E3 ligasecomplex; TNF-alpha/NF-kappa B signaling complex 5; URI complex;	SKP1 component, dimerisation; BTB/POZ fold; SKP1 component, POZ domain;	IPR016072; IPR011333; IPR016073;	SKP1; S-phase kinase-associated protein 1	K03094	hsa04710 Circadian rhythm - Homo sapiens (human); hsa05168 Herpes simplex infection - Homo sapiens (human); hsa04350 TGF-beta signaling pathway - Homo sapiens (human); hsa04110 Cell cycle - Homo sapiens (human); hsa04141 Protein processing in endoplasmic reticulum - Homo sapiens (human); hsa04120 Ubiquitin mediated proteolysis - Homo sapiens (human); hsa04310 Wnt signaling pathway - Homo sapiens …	Cluster 2	12	ligase activity, forming carbon-nitrogen bonds; acid-amino acid ligase activity; small conjugating protein ligase activity; catalytic activity; ubiquitin-protein ligase activity; ligase activity;	1	cyto	up
PRPF19	Q9UMS4	cellular component biogenesis; ribonucleoprotein complex biogenesis; ribonucleoprotein complex assembly; regulation of gliogenesis; chordate embryonic development; cellular metabolic process; regulation of astrocyte differentiation; lipid biosynthetic process; metabolic process; macromolecular complex assembly; protein metabolic process; macromolecule metabolic process; embryo development; RNA pr…	Prp19 complex; cytoplasm; macromolecular complex; intracellular part; nuclear body; cell; organelle part; non-membrane-bounded organelle; cytoskeleton; membrane-enclosed lumen; nucleoplasm; intracellular organelle lumen; microtubule cytoskeleton; nuclear speck; cell part; intracellular; ubiquitin ligase complex; lipid particle; membrane-bounded organelle; nucleoplasm part; organelle lumen; intrac…	CDC5L complex; Spliceosome; CDC5L core complex; C complex spliceosome;	WD40/YVTN repeat-like-containing domain; Pre-mRNA-splicing factor 19; Ricin B lectin domain; U box domain; WD40-repeat-containing domain; Zinc finger, RING/FYVE/PHD-type;	IPR003613; IPR017986; IPR013083; IPR015943; IPR000772; IPR013915;	PRPF19; pre-mRNA-processing factor 19 [EC:6.3.2.19]	K10599	hsa03040 Spliceosome - Homo sapiens (human); hsa04120 Ubiquitin mediated proteolysis - Homo sapiens (human);	Cluster 2	14.8897	ligase activity, forming carbon-nitrogen bonds; organic cyclic compound binding; heterocyclic compound binding; DNA binding; small conjugating protein ligase activity; catalytic activity; binding; ligase activity; ubiquitin-protein ligase activity; nucleic acid binding; ubiquitin-ubiquitin ligase activity; acid-amino acid ligase activity;	2	cyto	down
PSMA6	P60900	single organism signaling; regulation of cell death; positive regulation of cellular protein metabolic process; positive regulation of ubiquitin-protein ligase activity; regulation of defense response; regulation of cell cycle process; cellular metabolic process; signal transduction involved in mitotic G1 DNA damage checkpoint; signal transduction involved in mitotic DNA integrity checkpoint; pos…	myofibril; cytoplasmic mRNA processing body; cytoplasm; macromolecular complex; intracellular part; cell; organelle part; non-membrane-bounded organelle; membrane-enclosed lumen; nucleoplasm; intracellular organelle lumen; intracellular; cell part; contractile fiber; membrane-bounded organelle; organelle lumen; intracellular organelle; proteasome core complex, alpha-subunit complex; proteasome co…	Ubiquilin-proteasome complex; PA700-20S-PA28 complex; PA28gamma-20S proteasome; 20S proteasome; 26S proteasome; PA28-20S proteasome;	Proteasome alpha-subunit, N-terminal domain;	IPR000426;	PSMA6; 20S proteasome subunit alpha 1 [EC:3.4.25.1]	K02730	hsa03050 Proteasome - Homo sapiens (human);	Cluster 2	13	RNA binding; peptidase activity; nucleoside phosphate binding; ion binding; hydrolase activity; endopeptidase activity; heterocyclic compound binding; organic cyclic compound binding; threonine-type endopeptidase activity; threonine-type peptidase activity; catalytic activity; binding; nucleic acid binding; peptidase activity, acting on L-amino acid peptides; anion binding; purine ribonucleoside …	2	cyto	up
PSMC2	P35998	single organism signaling; regulation of biological quality; regulation of cell death; positive regulation of cellular protein metabolic process; positive regulation of ubiquitin-protein ligase activity; regulation of cell cycle process; cellular metabolic process; signal transduction involved in mitotic G1 DNA damage checkpoint; signal transduction involved in mitotic DNA integrity checkpoint; p…	intracellular organelle; proteasome complex; intracellular non-membrane-bounded organelle; intracellular organelle part; cytoplasmic mRNA processing body; cytoplasm; nuclear lumen; macromolecular complex; intracellular part; cytosol; cell; organelle part; mitochondrion; non-membrane-bounded organelle; membrane-enclosed lumen; intracellular membrane-bounded organelle; organelle; nucleus; nucleopla…	PA700-20S-PA28 complex; PA700 complex; 26S proteasome;	AAA+ ATPase domain; ATPase, AAA-type, core; P-loop containing nucleoside triphosphate hydrolase;	IPR003959; IPR003593; IPR027417;				Cluster 2	13	ATP binding; nucleoside phosphate binding; nucleoside binding; ion binding; hydrolase activity, acting on acid anhydrides; hydrolase activity; nucleotide binding; nucleoside-triphosphatase activity; ATPase activity; organic cyclic compound binding; heterocyclic compound binding; ribonucleoside binding; pyrophosphatase activity; catalytic activity; ribonucleotide binding; binding; purine ribonucle…	1	cyto	nomal
PSMA4	P25789	single organism signaling; regulation of biological quality; regulation of cell death; positive regulation of cellular protein metabolic process; positive regulation of ubiquitin-protein ligase activity; regulation of cell cycle process; cellular metabolic process; signal transduction involved in mitotic G1 DNA damage checkpoint; signal transduction involved in mitotic DNA integrity checkpoint; p…	intracellular organelle; proteasome core complex, alpha-subunit complex; proteasome complex; intracellular non-membrane-bounded organelle; intracellular organelle part; cytoplasmic mRNA processing body; cytoplasm; nuclear lumen; macromolecular complex; intracellular part; cytosol; cell; organelle part; non-membrane-bounded organelle; membrane-enclosed lumen; intracellular membrane-bounded organel…	PA700-20S-PA28 complex; PA28gamma-20S proteasome; 20S proteasome; 26S proteasome; PA28-20S proteasome;	Proteasome alpha-subunit, N-terminal domain;	IPR000426;	PSMA4; 20S proteasome subunit alpha 3 [EC:3.4.25.1]	K02728	hsa03050 Proteasome - Homo sapiens (human);	Cluster 2	13	endopeptidase activity; threonine-type endopeptidase activity; peptidase activity; catalytic activity; threonine-type peptidase activity; peptidase activity, acting on L-amino acid peptides; hydrolase activity;	2	mito	up
WDR75	Q8IWA0		organelle; intracellular membrane-bounded organelle; intracellular organelle; nucleus; cell part; intracellular; intracellular part; membrane-bounded organelle; cell;		Quinonprotein alcohol dehydrogenase-like superfamily; WD40/YVTN repeat-like-containing domain; WD40-repeat-containing domain;	IPR017986; IPR015943; IPR011047;	NAN1; NET1-associated nuclear protein 1 (U3 small nucleolar RNA-associated protein 17)	K14552	hsa03008 Ribosome biogenesis in eukaryotes - Homo sapiens (human);	Cluster 3	9.84848		1	cyto	nomal
PWP2	Q15269		intracellular organelle; intracellular non-membrane-bounded organelle; intracellular organelle part; cytoplasm; nuclear lumen; intracellular part; nucleolus; cell; organelle part; non-membrane-bounded organelle; organelle; intracellular membrane-bounded organelle; membrane-enclosed lumen; nucleus; intracellular organelle lumen; intracellular; cell part; membrane-bounded organelle; organelle lumen…		Quinonprotein alcohol dehydrogenase-like superfamily; Small-subunit processome, Utp12; WD40/YVTN repeat-like-containing domain; WD40-repeat-containing domain;	IPR017986; IPR015943; IPR011047; IPR007148;	PWP2; periodic tryptophan protein 2	K14558	hsa03008 Ribosome biogenesis in eukaryotes - Homo sapiens (human);	Cluster 3	9.84848	molecular transducer activity; signal transducer activity;	1	mito	nomal
DDX5	P17844	single organism signaling; regulation of alternative mRNA splicing, via spliceosome; chordate embryonic development; positive regulation of biosynthetic process; cellular metabolic process; metabolic process; negative regulation of macromolecule biosynthetic process; macromolecule metabolic process; embryo development; regulation of muscle cell differentiation; regulation of osteoblast differenti…	intracellular organelle; intracellular non-membrane-bounded organelle; intracellular organelle part; nuclear lumen; macromolecular complex; intracellular part; nucleolus; spliceosomal complex; cell; organelle part; non-membrane-bounded organelle; membrane-enclosed lumen; organelle; intracellular membrane-bounded organelle; nucleus; intracellular organelle lumen; cell part; intracellular; catalyti…	Large Drosha complex; snRNP-free U1Acomplex; Spliceosome; DGCR8 multiprotein complex; C complex spliceosome;	Helicase, C-terminal; Helicase, superfamily 1/2, ATP-binding domain; RNA helicase, DEAD-box type, Q motif; DNA/RNA helicase, DEAD/DEAH box type, N-terminal; P-loop containing nucleoside triphosphate hydrolase;	IPR014014; IPR011545; IPR014001; IPR027417; IPR001650;	DDX5; ATP-dependent RNA helicase DDX5/DBP2 [EC:3.6.4.13]	K12823	hsa03040 Spliceosome - Homo sapiens (human); hsa05205 Proteoglycans in cancer - Homo sapiens (human); hsa05202 Transcriptional misregulation in cancer - Homo sapiens (human);	Cluster 3	9	nucleoside phosphate binding; receptor binding; ATP-dependent helicase activity; hydrolase activity, acting on acid anhydrides; hydrolase activity; androgen receptor binding; protein binding; hormone receptor binding; ATPase activity; organic cyclic compound binding; heterocyclic compound binding; pyrophosphatase activity; catalytic activity; ribonucleotide binding; binding; purine ribonucleoside…	2	nucl	down
HSP90AA1	P07900	single organism signaling; cellular component biogenesis; regulation of nitric oxide biosynthetic process; positive regulation of biosynthetic process; cellular component morphogenesis; cellular metabolic process; protein transport; response to external stimulus; metabolic process; response to topologically incorrect protein; macromolecular complex assembly; cell cycle phase transition; protein m…	membrane; intracellular organelle; cytoplasmic vesicle; cell periphery; membrane-bounded vesicle; melanosome; cytoplasmic membrane-bounded vesicle; vesicle; cytoplasm; intracellular part; cytosol; cell; plasma membrane; pigment granule; organelle; intracellular membrane-bounded organelle; intracellular; cell part; membrane-bounded organelle; cytoplasmic part;	TNF-alpha/NF-kappa B signaling complex 6; CDC37-HSP90AA1-HSP90AB1-MAP3K11 complex; Kinase maturation complex 1; HSP90-FKBP38-CAM-Cacomplex; Kinase maturation complex 2; IKBKB-CDC37-KIAA1967-HSP90AB1-HSP90AA1 complex; TNF-alpha/NF-kappa B signaling complex 10; HSP90-CIP1-FKBPL complex; eNOS-HSP90 complex, VEGF induced; eNOS-HSP90-AKT complex, VEGF induced; TNF-alpha/NF-kappa B signaling complex 7;…	Heat shock protein Hsp90, N-terminal; Ribosomal protein S5 domain 2-type fold; Histidine kinase-like ATPase, ATP-binding domain;	IPR020575; IPR020568; IPR003594;	htpG; molecular chaperone HtpG	K04079	hsa04151 PI3K-Akt signaling pathway - Homo sapiens (human); hsa05200 Pathways in cancer - Homo sapiens (human); hsa04612 Antigen processing and presentation - Homo sapiens (human); hsa05215 Prostate cancer - Homo sapiens (human); hsa04141 Protein processing in endoplasmic reticulum - Homo sapiens (human); hsa04914 Progesterone-mediated oocyte maturation - Homo sapiens (human); hsa04915 Estrogen s…	Cluster 3	8.31818	nitric-oxide synthase regulator activity; nucleoside phosphate binding; protein dimerization activity; hydrolase activity, acting on acid anhydrides; protein binding; hydrolase activity; ATPase activity; organic cyclic compound binding; heterocyclic compound binding; identical protein binding; pyrophosphatase activity; catalytic activity; ribonucleotide binding; binding; purine ribonucleoside bin…	6	cyto	both
HSP90AB1	P08238	single organism signaling; regulation of biological quality; regulation of cell death; positive regulation of cellular protein metabolic process; regulation of nitric oxide biosynthetic process; positive regulation of biosynthetic process; regulation of neuron apoptotic process; regulation of response to interferon-gamma; cellular component morphogenesis; nucleotide-binding domain, leucine rich r…	basolateral plasma membrane; membrane; brush border; apical plasma membrane; cytoplasmic vesicle; membrane-bounded vesicle; cell periphery; cytoplasmic membrane-bounded vesicle; vesicle; cytoplasm; intracellular part; cell; pigment granule; intracellular; cell part; membrane part; membrane-bounded organelle; apical part of cell; intracellular organelle; cell projection; brush border membrane; mel…	TNF-alpha/NF-kappa B signaling complex 6; TNF-alpha/NF-kappa B signaling complex 9; CDC37-HSP90AA1-HSP90AB1-MAP3K11 complex; Kinase maturation complex 1; HSP90-FKBP38-CAM-Cacomplex; Kinase maturation complex 2; IKBKB-CDC37-KIAA1967-HSP90AB1-HSP90AA1 complex; HSP90-CDC37-LRRK2 complex; P2X7 receptor signalling complex; TNF-alpha/NF-kappa B signaling complex 10; RNA-induced silencing complex, RISC;…	Heat shock protein Hsp90, N-terminal; Ribosomal protein S5 domain 2-type fold; Histidine kinase-like ATPase, ATP-binding domain;	IPR020575; IPR020568; IPR003594;	htpG; molecular chaperone HtpG	K04079	hsa04151 PI3K-Akt signaling pathway - Homo sapiens (human); hsa05200 Pathways in cancer - Homo sapiens (human); hsa04612 Antigen processing and presentation - Homo sapiens (human); hsa05215 Prostate cancer - Homo sapiens (human); hsa04141 Protein processing in endoplasmic reticulum - Homo sapiens (human); hsa04914 Progesterone-mediated oocyte maturation - Homo sapiens (human); hsa04915 Estrogen s…	Cluster 3	8.31818	nitric-oxide synthase regulator activity; nucleoside phosphate binding; purine deoxyribonucleotide binding; pyrimidine nucleoside binding; protein binding; organic cyclic compound binding; heterocyclic compound binding; UTP binding; ribonucleotide binding; binding; purine ribonucleoside binding; TPR domain binding; adenyl deoxyribonucleotide binding; anion binding; adenyl ribonucleotide binding; …	4	cyto	nomal
HDAC2	Q92769	single organism signaling; regulation of cell death; hippocampus development; regulation of gliogenesis; positive regulation of biosynthetic process; cellular metabolic process; epidermal cell differentiation; metabolic process; positive regulation of molecular function; epidermis development; embryo development; embryonic morphogenesis; fungiform papilla morphogenesis; regulation of oligodendroc…	cytoplasm; macromolecular complex; transcriptional repressor complex; intracellular part; SWI/SNF superfamily-type complex; cell; histone deacetylase complex; heterochromatin; organelle part; chromosomal part; non-membrane-bounded organelle; membrane-enclosed lumen; nucleoplasm; intracellular organelle lumen; Sin3 complex; nuclear chromosome part; intracellular; cell part; chromosome; nuclear chr…	ESR1-CDK7-CCNH-MNAT1-MTA1-HDAC2 complex; SNF2h-cohesin-NuRD complex; SNF2h-HDAC12 complex; SIN3 complex; mSin3A-HDAC1-HDAC2 complex; NCOR2 complex; MTA1-HDAC core complex; Anti-HDAC2 complex; BRM-SIN3A complex; SIN3-SAP25 complex; NRD complex; BRG1-SIN3A-HDAC containing SWI/SNF remodeling complex I; BRMS1-SIN3-HDAC complex; CoREST-HDAC complex; XFIM complex; Mi2/NuRD complex; MTA1 complex; NCOR-S…	Histone deacetylase domain;	IPR023801;	HDAC1_2; histone deacetylase 1/2 [EC:3.5.1.98]	K06067	hsa04330 Notch signaling pathway - Homo sapiens (human); hsa05200 Pathways in cancer - Homo sapiens (human); hsa05169 Epstein-Barr virus infection - Homo sapiens (human); hsa05031 Amphetamine addiction - Homo sapiens (human); hsa05220 Chronic myeloid leukemia - Homo sapiens (human); hsa05203 Viral carcinogenesis - Homo sapiens (human); hsa04919 Thyroid hormone signaling pathway - Homo sapiens (hu…	Cluster 3	9.61538	DNA binding; NAD-dependent histone deacetylase activity (H3-K14 specific); chromatin DNA binding; NAD-dependent histone deacetylase activity; hydrolase activity; NAD-dependent histone deacetylase activity (H3-K9 specific); chromatin binding; sequence-specific DNA binding; sequence-specific DNA binding transcription factor activity; heterocyclic compound binding; organic cyclic compound binding; h…	1	cyto	nomal
HDAC1	Q13547	single organism signaling; regulation of cell death; blood coagulation; regulation of biological quality; cell surface receptor signaling pathway; hair follicle placode formation; positive regulation of biosynthetic process; negative regulation of androgen receptor signaling pathway; negative regulation of viral transcription; cellular metabolic process; epidermal cell differentiation; metabolic …	cytoplasm; macromolecular complex; transcriptional repressor complex; intracellular part; SWI/SNF superfamily-type complex; cell; organelle part; histone deacetylase complex; chromosomal part; non-membrane-bounded organelle; membrane-enclosed lumen; nucleoplasm; intracellular organelle lumen; Sin3 complex; nuclear chromosome part; intracellular; cell part; chromosome; nuclear chromatin; CHD-type …	HDAC1-associated protein complex; LSD1 complex; SNF2h-cohesin-NuRD complex; SMAD2-SMAD4-FAST1-TGIF-HDAC1 complex, TGFinduced; SIN3 complex; Rb-HDAC1 complex; mSin3A-HDAC1-HDAC2 complex; NCOR2 complex; Anti-HDAC2 complex; TIP5-DNMT-HDAC1 complex; DNMT1-RB1-HDAC1-E2F1 complex; BRM-SIN3A complex; SIN3-SAP25 complex; NRD complex; BRMS1-SIN3-HDAC complex; HDAC1-associated core complex cI; PU.1-SIN3A-H…	Histone deacetylase domain;	IPR023801;	HDAC1_2; histone deacetylase 1/2 [EC:3.5.1.98]	K06067	hsa04330 Notch signaling pathway - Homo sapiens (human); hsa05200 Pathways in cancer - Homo sapiens (human); hsa05169 Epstein-Barr virus infection - Homo sapiens (human); hsa05031 Amphetamine addiction - Homo sapiens (human); hsa05220 Chronic myeloid leukemia - Homo sapiens (human); hsa05203 Viral carcinogenesis - Homo sapiens (human); hsa04919 Thyroid hormone signaling pathway - Homo sapiens (hu…	Cluster 3	9.61538	NAD-dependent histone deacetylase activity (H3-K14 specific); protein binding; hydrolase activity; NAD-dependent histone deacetylase activity (H3-K9 specific); sequence-specific DNA binding transcription factor activity; core promoter binding; heterocyclic compound binding; regulatory region DNA binding; organic cyclic compound binding; histone deacetylase activity (H4-K16 specific); NAD-dependen…	2	cyto	down
SSB	P05455	RNA processing; ncRNA processing; histone mRNA metabolic process; cellular aromatic compound metabolic process; organic cyclic compound metabolic process; nitrogen compound metabolic process; primary metabolic process; RNA modification; cellular metabolic process; organic substance metabolic process; RNA metabolic process; metabolic process; tRNA metabolic process; nucleic acid metabolic process;…	organelle; intracellular membrane-bounded organelle; intracellular organelle; nucleus; cell part; intracellular; macromolecular complex; intracellular part; ribonucleoprotein complex; membrane-bounded organelle; cell;	H2AX complex, isolated from cells without IR exposure; Emerin complex 25;	Nucleotide-binding, alpha-beta plait; RNA recognition motif domain; RNA-binding motif; Winged helix-turn-helix DNA-binding domain; RNA-binding protein Lupus La;	IPR006630; IPR011991; IPR000504; IPR012677; IPR014886;	LA; lupus La protein	K11090	hsa05322 Systemic lupus erythematosus - Homo sapiens (human);	Cluster 3	9	organic cyclic compound binding; heterocyclic compound binding; mRNA binding; RNA binding; nucleoside phosphate binding; tRNA binding; binding; nucleic acid binding; nucleotide binding; small molecule binding;	2	nucl	up
HIST1H2AJ	Q99878	cellular component biogenesis; cellular component organization; nucleosome organization; cellular aromatic compound metabolic process; DNA metabolic process; single-organism process; cellular metabolic process; organic substance metabolic process; metabolic process; DNA packaging; heterocycle metabolic process; nucleosome assembly; nucleobase-containing compound metabolic process; cellular compon…	intracellular organelle; intracellular non-membrane-bounded organelle; intracellular organelle part; macromolecular complex; intracellular part; cell; organelle part; DNA bending complex; chromosomal part; nucleosome; non-membrane-bounded organelle; intracellular membrane-bounded organelle; organelle; nucleus; chromatin; cell part; intracellular; chromosome; membrane-bounded organelle; protein co…		Histone H2A; Histone core; Histone-fold;	IPR002119; IPR009072; IPR007125;	H2A; histone H2A	K11251	hsa05322 Systemic lupus erythematosus - Homo sapiens (human); hsa05034 Alcoholism - Homo sapiens (human);	Cluster 3	10	organic cyclic compound binding; heterocyclic compound binding; DNA binding; binding; nucleic acid binding;	1	nucl	down
H2AFY	O75367	cellular component biogenesis; nucleosome organization; cellular component organization; cellular aromatic compound metabolic process; DNA metabolic process; regulation of macromolecule metabolic process; single-organism process; cellular metabolic process; organic substance metabolic process; DNA packaging; metabolic process; nucleosome assembly; heterocycle metabolic process; cellular component…	Barr body; intracellular organelle; intracellular non-membrane-bounded organelle; X chromosome; intracellular organelle part; sex chromosome; macromolecular complex; nuclear lumen; intracellular part; cell; organelle part; DNA bending complex; chromosomal part; nucleosome; non-membrane-bounded organelle; condensed chromosome; membrane-enclosed lumen; intracellular membrane-bounded organelle; orga…	TDT-TDIF2-core-histone complex; Ubiquitin E3 ligase;	Histone H2A; Histone core; Histone-fold; Macro domain;	IPR002119; IPR002589; IPR009072; IPR007125;	H2A; histone H2A	K11251	hsa05322 Systemic lupus erythematosus - Homo sapiens (human); hsa05034 Alcoholism - Homo sapiens (human);	Cluster 3	10	organic cyclic compound binding; heterocyclic compound binding; DNA binding; chromatin binding; binding; nucleic acid binding;	1	mito	nomal
HIST1H2AC	Q93077	cellular component biogenesis; cellular component organization; nucleosome organization; cellular aromatic compound metabolic process; DNA metabolic process; single-organism process; cellular metabolic process; organic substance metabolic process; metabolic process; DNA packaging; heterocycle metabolic process; nucleosome assembly; nucleobase-containing compound metabolic process; cellular compon…	intracellular organelle; intracellular non-membrane-bounded organelle; intracellular organelle part; macromolecular complex; intracellular part; cell; organelle part; DNA bending complex; chromosomal part; nucleosome; non-membrane-bounded organelle; intracellular membrane-bounded organelle; organelle; nucleus; chromatin; cell part; intracellular; chromosome; membrane-bounded organelle; protein co…		Histone H2A; Histone core; Histone-fold;	IPR002119; IPR009072; IPR007125;	H2A; histone H2A	K11251	hsa05322 Systemic lupus erythematosus - Homo sapiens (human); hsa05034 Alcoholism - Homo sapiens (human);	Cluster 3	10	organic cyclic compound binding; heterocyclic compound binding; DNA binding; binding; nucleic acid binding;	1	nucl	nomal
HIST1H3B	P68431	regulation of cellular process; cellular component biogenesis; cellular component organization; nucleosome organization; single-multicellular organism process; blood coagulation; regulation of biological quality; S phase; cellular aromatic compound metabolic process; DNA metabolic process; single-organism process; response to stimulus; cellular metabolic process; hemostasis; organic substance met…	intracellular organelle; intracellular non-membrane-bounded organelle; intracellular organelle part; macromolecular complex; nuclear lumen; intracellular part; cell; extracellular region; organelle part; DNA bending complex; chromosomal part; nucleosome; non-membrane-bounded organelle; organelle; intracellular membrane-bounded organelle; membrane-enclosed lumen; nucleoplasm; nucleus; intracellula…	Histone H3.1 complex; MASH1 promoter-coactivator complex; Emerin complex 32; ASF1-histone containing complex; Emerin complex 24; ASF1-interacting protein complex; Emerin regulatory complex; TLE-Histone H3 complex;	Histone core; Histone-fold;	IPR009072; IPR007125;	H3; histone H3	K11253	hsa05322 Systemic lupus erythematosus - Homo sapiens (human); hsa05034 Alcoholism - Homo sapiens (human); hsa05202 Transcriptional misregulation in cancer - Homo sapiens (human);	Cluster 3	10.3956	organic cyclic compound binding; heterocyclic compound binding; DNA binding; binding; nucleic acid binding;	5	nucl	up
HIST1H2BK	P57053	cellular component biogenesis; cellular component organization; nucleosome organization; cellular aromatic compound metabolic process; DNA metabolic process; single-organism process; response to stimulus; cellular metabolic process; response to other organism; organic substance metabolic process; response to biotic stimulus; DNA packaging; metabolic process; nucleosome assembly; heterocycle metab…	intracellular organelle; intracellular non-membrane-bounded organelle; intracellular organelle part; macromolecular complex; intracellular part; cell; organelle part; DNA bending complex; chromosomal part; nucleosome; non-membrane-bounded organelle; intracellular membrane-bounded organelle; organelle; nucleus; chromatin; cell part; intracellular; chromosome; membrane-bounded organelle; protein co…		Histone core; Histone-fold;	IPR009072; IPR007125;	H2B; histone H2B	K11252	hsa05322 Systemic lupus erythematosus - Homo sapiens (human); hsa05034 Alcoholism - Homo sapiens (human); hsa05203 Viral carcinogenesis - Homo sapiens (human);	Cluster 3	10.3956	organic cyclic compound binding; heterocyclic compound binding; DNA binding; binding; nucleic acid binding;	2	nucl	nomal
HIST1H2BN	Q99877	cellular component biogenesis; cellular component organization; nucleosome organization; cellular aromatic compound metabolic process; DNA metabolic process; single-organism process; cellular metabolic process; organic substance metabolic process; metabolic process; DNA packaging; heterocycle metabolic process; nucleosome assembly; nucleobase-containing compound metabolic process; cellular compon…	intracellular organelle; intracellular non-membrane-bounded organelle; intracellular organelle part; macromolecular complex; intracellular part; cell; organelle part; DNA bending complex; chromosomal part; nucleosome; non-membrane-bounded organelle; intracellular membrane-bounded organelle; organelle; nucleus; chromatin; cell part; intracellular; chromosome; membrane-bounded organelle; protein co…		Histone core; Histone-fold;	IPR009072; IPR007125;	H2B; histone H2B	K11252	hsa05322 Systemic lupus erythematosus - Homo sapiens (human); hsa05034 Alcoholism - Homo sapiens (human); hsa05203 Viral carcinogenesis - Homo sapiens (human);	Cluster 3	10.3956	organic cyclic compound binding; heterocyclic compound binding; DNA binding; binding; nucleic acid binding;	1	nucl	up
HIST1H2BJ	P06899	cellular component biogenesis; cellular component organization; nucleosome organization; cellular aromatic compound metabolic process; DNA metabolic process; single-organism process; response to stimulus; cellular metabolic process; response to other organism; organic substance metabolic process; response to biotic stimulus; DNA packaging; metabolic process; nucleosome assembly; heterocycle metab…	intracellular organelle; intracellular non-membrane-bounded organelle; intracellular organelle part; macromolecular complex; intracellular part; cell; organelle part; DNA bending complex; chromosomal part; nucleosome; non-membrane-bounded organelle; intracellular membrane-bounded organelle; organelle; nucleus; chromatin; cell part; intracellular; chromosome; membrane-bounded organelle; protein co…		Histone core; Histone-fold;	IPR009072; IPR007125;	H2B; histone H2B	K11252	hsa05322 Systemic lupus erythematosus - Homo sapiens (human); hsa05034 Alcoholism - Homo sapiens (human); hsa05203 Viral carcinogenesis - Homo sapiens (human);	Cluster 3	10.3956	organic cyclic compound binding; heterocyclic compound binding; DNA binding; binding; nucleic acid binding;	10	nucl	both
HIST1H4H	P62805	single organism signaling; cellular component biogenesis; negative regulation of developmental process; regulation of biological quality; regulation of myeloid cell differentiation; single-organism process; negative regulation of megakaryocyte differentiation; cellular metabolic process; inositol lipid-mediated signaling; signal transduction; metabolic process; cell communication; DNA replication…	intracellular organelle; intracellular non-membrane-bounded organelle; intracellular organelle part; macromolecular complex; nuclear lumen; intracellular part; nucleolus; cell; extracellular region; actin cytoskeleton; organelle part; DNA bending complex; chromosomal part; nucleosome; non-membrane-bounded organelle; membrane-enclosed lumen; cytoskeleton; organelle; intracellular membrane-bounded …	H2AX complex, isolated from cells without IR exposure; Histone H3.1 complex; MASH1 promoter-coactivator complex; Histone H3.3 complex; H2AX complex II;	Histone core; Histone-fold;	IPR009072; IPR007125;	H4; histone H4	K11254	hsa05322 Systemic lupus erythematosus - Homo sapiens (human); hsa05034 Alcoholism - Homo sapiens (human); hsa05203 Viral carcinogenesis - Homo sapiens (human);	Cluster 3	8.59091	organic cyclic compound binding; heterocyclic compound binding; DNA binding; binding; nucleic acid binding;	4	nucl	up
HIST1H2BL	Q99880	cellular component biogenesis; cellular component organization; nucleosome organization; cellular aromatic compound metabolic process; DNA metabolic process; single-organism process; cellular metabolic process; organic substance metabolic process; metabolic process; DNA packaging; heterocycle metabolic process; nucleosome assembly; nucleobase-containing compound metabolic process; cellular compon…	intracellular organelle; intracellular non-membrane-bounded organelle; intracellular organelle part; macromolecular complex; intracellular part; cell; organelle part; DNA bending complex; chromosomal part; nucleosome; non-membrane-bounded organelle; intracellular membrane-bounded organelle; organelle; nucleus; chromatin; cell part; intracellular; chromosome; membrane-bounded organelle; protein co…		Histone core; Histone-fold;	IPR009072; IPR007125;	H2B; histone H2B	K11252	hsa05322 Systemic lupus erythematosus - Homo sapiens (human); hsa05034 Alcoholism - Homo sapiens (human); hsa05203 Viral carcinogenesis - Homo sapiens (human);	Cluster 3	10.3956	organic cyclic compound binding; heterocyclic compound binding; DNA binding; binding; nucleic acid binding;	4	nucl	up
HIST1H2BB	P33778	cellular component biogenesis; cellular component organization; nucleosome organization; cellular aromatic compound metabolic process; DNA metabolic process; single-organism process; cellular metabolic process; organic substance metabolic process; metabolic process; DNA packaging; heterocycle metabolic process; nucleosome assembly; nucleobase-containing compound metabolic process; cellular compon…	intracellular organelle; intracellular non-membrane-bounded organelle; intracellular organelle part; macromolecular complex; intracellular part; cell; organelle part; DNA bending complex; chromosomal part; nucleosome; non-membrane-bounded organelle; intracellular membrane-bounded organelle; organelle; nucleus; chromatin; cell part; intracellular; chromosome; membrane-bounded organelle; protein co…	H2AX complex II;	Histone core; Histone-fold;	IPR009072; IPR007125;	H2B; histone H2B	K11252	hsa05322 Systemic lupus erythematosus - Homo sapiens (human); hsa05034 Alcoholism - Homo sapiens (human); hsa05203 Viral carcinogenesis - Homo sapiens (human);	Cluster 3	10.3956	organic cyclic compound binding; heterocyclic compound binding; DNA binding; binding; nucleic acid binding;	3	nucl	up
HIST1H2BM	Q99879	cellular component biogenesis; cellular component organization; nucleosome organization; cellular aromatic compound metabolic process; DNA metabolic process; single-organism process; cellular metabolic process; organic substance metabolic process; metabolic process; DNA packaging; heterocycle metabolic process; nucleosome assembly; nucleobase-containing compound metabolic process; cellular compon…	intracellular organelle; intracellular non-membrane-bounded organelle; intracellular organelle part; macromolecular complex; intracellular part; cell; organelle part; DNA bending complex; chromosomal part; nucleosome; non-membrane-bounded organelle; intracellular membrane-bounded organelle; organelle; nucleus; chromatin; cell part; intracellular; chromosome; membrane-bounded organelle; protein co…	Nop56p-associated pre-rRNA complex; H2AX complex II;	Histone core; Histone-fold;	IPR009072; IPR007125;	H2B; histone H2B	K11252	hsa05322 Systemic lupus erythematosus - Homo sapiens (human); hsa05034 Alcoholism - Homo sapiens (human); hsa05203 Viral carcinogenesis - Homo sapiens (human);	Cluster 3	10.3956	organic cyclic compound binding; heterocyclic compound binding; DNA binding; binding; nucleic acid binding;	6	nucl	up
HIST1H2BD	P58876	cellular component biogenesis; cellular component organization; nucleosome organization; cellular aromatic compound metabolic process; DNA metabolic process; single-organism process; cellular metabolic process; organic substance metabolic process; metabolic process; DNA packaging; heterocycle metabolic process; nucleosome assembly; nucleobase-containing compound metabolic process; cellular compon…	intracellular organelle; intracellular non-membrane-bounded organelle; intracellular organelle part; macromolecular complex; intracellular part; cell; organelle part; DNA bending complex; chromosomal part; nucleosome; non-membrane-bounded organelle; intracellular membrane-bounded organelle; organelle; nucleus; chromatin; cell part; intracellular; chromosome; membrane-bounded organelle; protein co…		Histone core; Histone-fold;	IPR009072; IPR007125;	H2B; histone H2B	K11252	hsa05322 Systemic lupus erythematosus - Homo sapiens (human); hsa05034 Alcoholism - Homo sapiens (human); hsa05203 Viral carcinogenesis - Homo sapiens (human);	Cluster 3	10.3956	organic cyclic compound binding; heterocyclic compound binding; DNA binding; binding; nucleic acid binding;	1	nucl	up
HSPE1	P61604	regulation of cellular process; regulation of cell death; death; positive regulation of cysteine-type endopeptidase activity; cellular protein metabolic process; regulation of programmed cell death; single-organism process; response to stimulus; cellular metabolic process; organic substance metabolic process; protein folding; metabolic process; response to topologically incorrect protein; positiv…	mitochondrial matrix; intracellular organelle; mitochondrial part; cytoplasm; intracellular organelle part; intracellular part; cell; mitochondrion; organelle part; membrane-enclosed lumen; organelle; intracellular membrane-bounded organelle; intracellular organelle lumen; cell part; intracellular; membrane-bounded organelle; cytoplasmic part; organelle lumen;		GroES (chaperonin 10)-like;	IPR011032;		K04078		Cluster 3	8.31818	ATP binding; nucleoside phosphate binding; chaperone binding; nucleoside binding; ion binding; protein binding; nucleotide binding; organic cyclic compound binding; heterocyclic compound binding; ribonucleoside binding; ribonucleotide binding; binding; purine ribonucleoside binding; anion binding; purine ribonucleotide binding; unfolded protein binding; adenyl ribonucleotide binding; purine nucle…	2	mito	nomal
TRAP1	Q12931	cellular response to stress; cellular response to stimulus; response to stress; cellular protein metabolic process; single-organism cellular process; single-organism process; primary metabolic process; response to stimulus; cellular metabolic process; organic substance metabolic process; protein folding; metabolic process; response to chemical stimulus; response to oxidative stress; cellular macr…	organelle; intracellular membrane-bounded organelle; intracellular organelle; cell part; intracellular; cytoplasm; intracellular part; membrane-bounded organelle; cell; mitochondrion; cytoplasmic part;	17S U2 snRNP;	Heat shock protein Hsp90, N-terminal; Ribosomal protein S5 domain 2-type fold; Histidine kinase-like ATPase, ATP-binding domain;	IPR020575; IPR020568; IPR003594;		K09488		Cluster 3	8.31818	ATP binding; nucleoside phosphate binding; receptor binding; tumor necrosis factor receptor superfamily binding; cytokine receptor binding; nucleoside binding; ion binding; tumor necrosis factor receptor binding; protein binding; nucleotide binding; organic cyclic compound binding; heterocyclic compound binding; ribonucleoside binding; ribonucleotide binding; binding; purine ribonucleoside bindin…	2	mito	nomal
KIAA0020	Q15397		intracellular organelle; endoplasmic reticulum; intracellular non-membrane-bounded organelle; intracellular organelle part; cytoplasm; nuclear lumen; intracellular part; nucleolus; cell; organelle part; non-membrane-bounded organelle; intracellular membrane-bounded organelle; organelle; membrane-enclosed lumen; nucleus; intracellular organelle lumen; intracellular; cell part; membrane-bounded org…		CPL; Armadillo-type fold; Armadillo-like helical;	IPR012959; IPR011989; IPR016024;		K14844		Cluster 3	8.85714	organic cyclic compound binding; heterocyclic compound binding; RNA binding; binding; nucleic acid binding;	1	nucl	nomal
BRIX1	Q8TDN6	cellular component biogenesis; ribosome biogenesis; ribonucleoprotein complex biogenesis; cellular component organization or biogenesis;	intracellular organelle; intracellular non-membrane-bounded organelle; intracellular organelle part; nuclear lumen; intracellular part; nucleolus; cell; organelle part; non-membrane-bounded organelle; organelle; intracellular membrane-bounded organelle; membrane-enclosed lumen; nucleus; intracellular organelle lumen; cell part; intracellular; membrane-bounded organelle; organelle lumen; nuclear p…	Nop56p-associated pre-rRNA complex;	Anticodon-binding; Brix domain;	IPR007109; IPR004154;		K14820		Cluster 3	8.85714		1	nucl	nomal
GRPEL1	Q9HAV7	intracellular transport; cellular component organization; establishment of protein localization to organelle; protein import; mitochondrial transport; cellular protein metabolic process; single-organism process; cellular metabolic process; protein transport; establishment of localization; organic substance metabolic process; protein targeting; protein folding; metabolic process; establishment of …	mitochondrial matrix; intracellular organelle; mitochondrial part; cytoplasm; intracellular organelle part; intracellular part; cell; mitochondrion; organelle part; membrane-enclosed lumen; organelle; intracellular membrane-bounded organelle; intracellular organelle lumen; cell part; intracellular; membrane-bounded organelle; cytoplasmic part; organelle lumen;		GrpE nucleotide exchange factor, coiled-coil; GrpE nucleotide exchange factor, head;	IPR013805; IPR009012;		K03687		Cluster 3	8.31818	organic cyclic compound binding; heterocyclic compound binding; nucleoside phosphate binding; enzyme regulator activity; binding; nucleoside-triphosphatase regulator activity; protein binding; unfolded protein binding; adenyl nucleotide binding; nucleotide binding; ATPase regulator activity; adenyl-nucleotide exchange factor activity; purine nucleotide binding; small molecule binding;	1	mito	nomal
EBNA1BP2	Q99848	cellular component biogenesis; ribosome biogenesis; ribonucleoprotein complex biogenesis; cellular component organization or biogenesis;	intracellular organelle; membrane; intracellular non-membrane-bounded organelle; intracellular organelle part; nuclear lumen; intracellular part; nucleolus; cell; organelle part; non-membrane-bounded organelle; organelle; intracellular membrane-bounded organelle; membrane-enclosed lumen; nucleus; intracellular organelle lumen; cell part; intracellular; membrane-bounded organelle; organelle lumen;…	Nop56p-associated pre-rRNA complex;				K14823		Cluster 3	8.85714		2	nucl	nomal
DDX47	Q9H0S4	cellular component biogenesis; ribonucleoprotein complex biogenesis; cellular aromatic compound metabolic process; death; single-organism process; cellular metabolic process; organic substance metabolic process; metabolic process; heterocycle metabolic process; nucleobase-containing compound metabolic process; rRNA processing; apoptotic process; cellular nitrogen compound metabolic process; macro…	intracellular organelle; intracellular non-membrane-bounded organelle; intracellular organelle part; nuclear lumen; intracellular part; nucleolus; cell; organelle part; non-membrane-bounded organelle; organelle; intracellular membrane-bounded organelle; membrane-enclosed lumen; nucleus; intracellular organelle lumen; cell part; intracellular; membrane-bounded organelle; organelle lumen; nuclear p…		Helicase, C-terminal; Helicase, superfamily 1/2, ATP-binding domain; RNA helicase, DEAD-box type, Q motif; DNA/RNA helicase, DEAD/DEAH box type, N-terminal; P-loop containing nucleoside triphosphate hydrolase;	IPR014014; IPR011545; IPR014001; IPR027417; IPR001650;		K14777		Cluster 3	9	nucleoside phosphate binding; ATP-dependent helicase activity; hydrolase activity, acting on acid anhydrides; hydrolase activity; ATPase activity; organic cyclic compound binding; heterocyclic compound binding; pyrophosphatase activity; catalytic activity; ribonucleotide binding; binding; purine ribonucleoside binding; anion binding; adenyl ribonucleotide binding; adenyl nucleotide binding; hydro…	2	nucl	down
RSL1D1	O76021	cellular protein metabolic process; biosynthetic process; primary metabolic process; cellular metabolic process; organic substance biosynthetic process; cellular biosynthetic process; organic substance metabolic process; metabolic process; regulation of biological process; cellular macromolecule biosynthetic process; regulation of localization; cellular macromolecule metabolic process; gene expre…	intracellular organelle; ribosome; intracellular non-membrane-bounded organelle; cytoplasm; intracellular organelle part; nuclear lumen; macromolecular complex; intracellular part; nucleolus; cell; organelle part; non-membrane-bounded organelle; membrane-enclosed lumen; intracellular membrane-bounded organelle; organelle; nucleus; intracellular organelle lumen; large ribosomal subunit; ribosomal …	Nop56p-associated pre-rRNA complex;	Ribosomal protein L1, 2-layer alpha/beta-sandwich; Ribosomal protein L1-like;	IPR023674; IPR016094;		K14775		Cluster 3	8.85714	organic cyclic compound binding; heterocyclic compound binding; RNA binding; binding; nucleic acid binding; structural molecule activity; structural constituent of ribosome;	2	nucl	nomal
DDX24	Q9GZR7	RNA metabolic process; metabolic process; heterocycle metabolic process; nucleic acid metabolic process; cellular aromatic compound metabolic process; nucleobase-containing compound metabolic process; cellular macromolecule metabolic process; organic cyclic compound metabolic process; nitrogen compound metabolic process; cellular nitrogen compound metabolic process; macromolecule metabolic proces…	intracellular organelle; intracellular non-membrane-bounded organelle; intracellular organelle part; cytoplasm; nuclear lumen; intracellular part; nucleolus; cell; organelle part; non-membrane-bounded organelle; organelle; intracellular membrane-bounded organelle; membrane-enclosed lumen; nucleus; intracellular organelle lumen; intracellular; cell part; membrane-bounded organelle; organelle lumen…		Helicase, C-terminal; Helicase, superfamily 1/2, ATP-binding domain; RNA helicase, DEAD-box type, Q motif; DNA/RNA helicase, DEAD/DEAH box type, N-terminal; P-loop containing nucleoside triphosphate hydrolase;	IPR014014; IPR011545; IPR014001; IPR027417; IPR001650;		K14805		Cluster 3	9.84848	nucleoside phosphate binding; ATP-dependent helicase activity; hydrolase activity, acting on acid anhydrides; hydrolase activity; ATPase activity; organic cyclic compound binding; heterocyclic compound binding; pyrophosphatase activity; catalytic activity; ribonucleotide binding; binding; purine ribonucleoside binding; ATP-dependent RNA helicase activity; anion binding; adenyl ribonucleotide bind…	1	nucl	nomal
DDX17	Q92841	regulation of muscle organ development; regulation of signaling; positive regulation of biosynthetic process; biosynthetic process; regulation of skeletal muscle cell differentiation; cellular metabolic process; regulation of RNA biosynthetic process; positive regulation of intracellular steroid hormone receptor signaling pathway; metabolic process; regulation of cell communication; positive regu…	intracellular organelle; intracellular non-membrane-bounded organelle; intracellular organelle part; nuclear lumen; intracellular part; nucleolus; cell; organelle part; non-membrane-bounded organelle; organelle; intracellular membrane-bounded organelle; membrane-enclosed lumen; nucleus; intracellular organelle lumen; cell part; intracellular; membrane-bounded organelle; organelle lumen; nuclear p…	Large Drosha complex; Spliceosome; DGCR8 multiprotein complex;	Helicase, C-terminal; Helicase, superfamily 1/2, ATP-binding domain; RNA helicase, DEAD-box type, Q motif; DNA/RNA helicase, DEAD/DEAH box type, N-terminal; P-loop containing nucleoside triphosphate hydrolase;	IPR014014; IPR011545; IPR014001; IPR027417; IPR001650;		K13178		Cluster 3	9	nucleoside phosphate binding; receptor binding; ATP-dependent helicase activity; hydrolase activity, acting on acid anhydrides; protein binding; hydrolase activity; hormone receptor binding; ATPase activity; organic cyclic compound binding; heterocyclic compound binding; pyrophosphatase activity; catalytic activity; ribonucleotide binding; binding; purine ribonucleoside binding; transcription fac…	1	nucl	up
CEBPZ	Q03701	regulation of cellular process; cellular aromatic compound metabolic process; regulation of macromolecule metabolic process; regulation of nucleobase-containing compound metabolic process; biosynthetic process; cellular metabolic process; organic substance metabolic process; regulation of RNA biosynthetic process; metabolic process; heterocycle metabolic process; nucleobase-containing compound me…	organelle; intracellular membrane-bounded organelle; intracellular organelle; nucleus; cell part; intracellular; intracellular part; membrane-bounded organelle; cell;		Armadillo-type fold; CCAAT-binding factor;	IPR005612; IPR016024;		K14832		Cluster 3	10	organic cyclic compound binding; heterocyclic compound binding; DNA binding; binding; nucleic acid binding;	1	nucl	nomal
UTP23	Q9BRU9	rRNA metabolic process; RNA processing; ncRNA processing; cellular component biogenesis; ribonucleoprotein complex biogenesis; cellular aromatic compound metabolic process; nitrogen compound metabolic process; ribosome biogenesis; organic cyclic compound metabolic process; primary metabolic process; cellular metabolic process; organic substance metabolic process; RNA metabolic process; metabolic …	intracellular organelle; intracellular non-membrane-bounded organelle; intracellular organelle part; nuclear lumen; intracellular part; nucleolus; cell; organelle part; non-membrane-bounded organelle; organelle; intracellular membrane-bounded organelle; membrane-enclosed lumen; nucleus; intracellular organelle lumen; cell part; intracellular; membrane-bounded organelle; organelle lumen; nuclear p…					K14773		Cluster 3	9.84848		1	cyto_nucl	nomal
KRR1	Q13601	rRNA metabolic process; RNA processing; ncRNA processing; cellular component biogenesis; ribonucleoprotein complex biogenesis; cellular aromatic compound metabolic process; nitrogen compound metabolic process; ribosome biogenesis; organic cyclic compound metabolic process; primary metabolic process; cellular metabolic process; organic substance metabolic process; RNA metabolic process; metabolic …	intracellular organelle; intracellular non-membrane-bounded organelle; intracellular organelle part; cytoplasm; macromolecular complex; nuclear lumen; intracellular part; nucleolus; cell; organelle part; non-membrane-bounded organelle; organelle; intracellular membrane-bounded organelle; membrane-enclosed lumen; nucleus; intracellular organelle lumen; intracellular; cell part; ribonucleoprotein c…		K Homology domain; K Homology domain, type 1;	IPR004087; IPR004088;		K06961		Cluster 3	8.59091	organic cyclic compound binding; heterocyclic compound binding; RNA binding; binding; nucleic acid binding;	1	nucl	nomal
PPA2	Q9H2U2	cellular aromatic compound metabolic process; cellular protein metabolic process; biosynthetic process; tRNA aminoacylation; cellular metabolic process; phosphate-containing compound metabolic process; organic substance metabolic process; metabolic process; cellular amino acid metabolic process; heterocycle metabolic process; nucleobase-containing compound metabolic process; cellular nitrogen com…	mitochondrial matrix; intracellular organelle; mitochondrial part; cytoplasm; intracellular organelle part; intracellular part; cell; mitochondrion; organelle part; membrane-enclosed lumen; organelle; intracellular membrane-bounded organelle; intracellular organelle lumen; cell part; intracellular; membrane-bounded organelle; cytoplasmic part; organelle lumen;				ppa; inorganic pyrophosphatase [EC:3.6.1.1]	K01507	hsa00190 Oxidative phosphorylation - Homo sapiens (human);	Cluster 4	9	magnesium ion binding; inorganic diphosphatase activity; pyrophosphatase activity; catalytic activity; binding; ion binding; cation binding; metal ion binding; hydrolase activity, acting on acid anhydrides; hydrolase activity; hydrolase activity, acting on acid anhydrides, in phosphorus-containing anhydrides;	1	mito	nomal
ATP5B	P06576	regulation of biological quality; nucleoside metabolic process; energy coupled proton transmembrane transport, against electrochemical gradient; regulation of cellular pH; cellular monovalent inorganic cation homeostasis; nucleoside biosynthetic process; purine ribonucleoside biosynthetic process; cellular metabolic process; ribose phosphate biosynthetic process; metabolic process; angiogenesis; …	membrane; organelle membrane; cell periphery; mitochondrial proton-transporting ATP synthase, catalytic core; cytoplasm; macromolecular complex; intracellular part; mitochondrial membrane part; cell; organelle part; non-membrane-bounded organelle; mitochondrial envelope; proton-transporting ATP synthase complex, catalytic core F(1); membrane-enclosed lumen; intracellular organelle lumen; membrane…	F1F0-ATP synthase, mitochondrial;	AAA+ ATPase domain; ATPase, F1 complex alpha/beta subunit, N-terminal domain; ATPase, F1/V1/A1 complex, alpha/beta subunit, nucleotide-binding domain; ATPase, F1 complex beta subunit/V1 complex, C-terminal; ATPase, F1/V1/A1 complex, alpha/beta subunit, C-terminal; P-loop containing nucleoside triphosphate hydrolase;	IPR000793; IPR003593; IPR004100; IPR000194; IPR027417; IPR024034;	ATPeF1B; F-type H+-transporting ATPase subunit beta [EC:3.6.3.14]	K02133	hsa05010 Alzheimer's disease - Homo sapiens (human); hsa05016 Huntington's disease - Homo sapiens (human); hsa01100 Metabolic pathways - Homo sapiens (human); hsa00190 Oxidative phosphorylation - Homo sapiens (human); hsa05012 Parkinson's disease - Homo sapiens (human);	Cluster 4	9	ATPase activity, coupled to transmembrane movement of ions; nucleoside phosphate binding; receptor binding; primary active transmembrane transporter activity; substrate-specific transporter activity; hydrolase activity, acting on acid anhydrides; ATPase activity, coupled to transmembrane movement of ions, rotational mechanism; protein binding; monovalent inorganic cation transmembrane transporter…	1	mito	nomal
ATP5C1	P36542	nucleoside metabolic process; nucleoside biosynthetic process; purine ribonucleoside biosynthetic process; cellular metabolic process; ribose phosphate biosynthetic process; metabolic process; generation of precursor metabolites and energy; carbohydrate derivative biosynthetic process; purine nucleotide catabolic process; purine ribonucleoside catabolic process; ribose phosphate metabolic process…	membrane; organelle membrane; cytoplasm; macromolecular complex; intracellular part; mitochondrial membrane part; cell; organelle part; mitochondrial envelope; proton-transporting ATP synthase complex, catalytic core F(1); membrane-enclosed lumen; intracellular organelle lumen; membrane part; cell part; intracellular; organelle inner membrane; membrane-bounded organelle; mitochondrial inner membr…	F1F0-ATP synthase, mitochondrial;	ATPase, F1 complex, gamma subunit domain;	IPR023633;	ATPeF1G; F-type H+-transporting ATPase subunit gamma	K02136	hsa05010 Alzheimer's disease - Homo sapiens (human); hsa05016 Huntington's disease - Homo sapiens (human); hsa01100 Metabolic pathways - Homo sapiens (human); hsa00190 Oxidative phosphorylation - Homo sapiens (human); hsa05012 Parkinson's disease - Homo sapiens (human);	Cluster 4	9	active transmembrane transporter activity; ATPase activity, coupled to transmembrane movement of ions; ion transmembrane transporter activity; primary active transmembrane transporter activity; ATPase activity, coupled to transmembrane movement of ions, rotational mechanism; hydrolase activity, acting on acid anhydrides; substrate-specific transporter activity; monovalent inorganic cation transme…	3	mito	nomal
ATP5H	O75947	nucleoside metabolic process; nucleoside biosynthetic process; purine ribonucleoside biosynthetic process; cellular metabolic process; ribose phosphate biosynthetic process; metabolic process; generation of precursor metabolites and energy; carbohydrate derivative biosynthetic process; purine nucleotide catabolic process; purine ribonucleoside catabolic process; ribose phosphate metabolic process…	membrane; organelle membrane; cytoplasm; macromolecular complex; intracellular part; mitochondrial membrane part; cell; organelle part; mitochondrial envelope; intracellular; cell part; membrane part; organelle inner membrane; membrane-bounded organelle; proton-transporting two-sector ATPase complex, proton-transporting domain; mitochondrial inner membrane; intracellular organelle; mitochondrial …	F1F0-ATP synthase, mitochondrial;			ATPeF0D; F-type H+-transporting ATPase subunit d	K02138	hsa05010 Alzheimer's disease - Homo sapiens (human); hsa05016 Huntington's disease - Homo sapiens (human); hsa01100 Metabolic pathways - Homo sapiens (human); hsa00190 Oxidative phosphorylation - Homo sapiens (human); hsa05012 Parkinson's disease - Homo sapiens (human);	Cluster 4	9	ion transmembrane transporter activity; substrate-specific transporter activity; monovalent inorganic cation transmembrane transporter activity; inorganic cation transmembrane transporter activity; hydrogen ion transmembrane transporter activity; cation transmembrane transporter activity; substrate-specific transmembrane transporter activity; transporter activity; transmembrane transporter activi…	3	cyto	nomal
ATP5I	P56385	nucleoside metabolic process; nucleoside biosynthetic process; purine ribonucleoside biosynthetic process; cellular metabolic process; ribose phosphate biosynthetic process; metabolic process; generation of precursor metabolites and energy; carbohydrate derivative biosynthetic process; purine nucleotide catabolic process; purine ribonucleoside catabolic process; ribose phosphate metabolic process…	membrane; organelle membrane; cytoplasm; macromolecular complex; intracellular part; mitochondrial membrane part; cell; organelle part; mitochondrial envelope; intracellular; cell part; membrane part; organelle inner membrane; membrane-bounded organelle; proton-transporting two-sector ATPase complex, proton-transporting domain; mitochondrial inner membrane; intracellular organelle; mitochondrial …	F1F0-ATP synthase, mitochondrial;			ATPeF0E; F-type H+-transporting ATPase subunit e	K02129	hsa01100 Metabolic pathways - Homo sapiens (human); hsa00190 Oxidative phosphorylation - Homo sapiens (human);	Cluster 4	9	ion transmembrane transporter activity; substrate-specific transporter activity; monovalent inorganic cation transmembrane transporter activity; inorganic cation transmembrane transporter activity; hydrogen ion transmembrane transporter activity; cation transmembrane transporter activity; substrate-specific transmembrane transporter activity; transporter activity; transmembrane transporter activi…	1	mito	nomal
ATP5A1	P25705	nucleoside metabolic process; energy coupled proton transmembrane transport, against electrochemical gradient; nucleoside biosynthetic process; purine ribonucleoside biosynthetic process; cellular metabolic process; negative regulation of cell proliferation; ribose phosphate biosynthetic process; metabolic process; generation of precursor metabolites and energy; carbohydrate derivative biosynthet…	membrane; organelle membrane; cell periphery; cytoplasm; macromolecular complex; intracellular part; mitochondrial membrane part; cell; organelle part; proton-transporting ATP synthase complex, catalytic core F(1); mitochondrial envelope; membrane-enclosed lumen; intracellular organelle lumen; membrane part; cell part; intracellular; organelle inner membrane; membrane-bounded organelle; mitochond…	F1F0-ATP synthase, mitochondrial;	ATPase, F1 complex alpha/beta subunit, N-terminal domain; ATPase, F1/V1/A1 complex, alpha/beta subunit, nucleotide-binding domain; ATP synthase subunit alpha-like domain; ATPase, F1/V1/A1 complex, alpha/beta subunit, C-terminal; P-loop containing nucleoside triphosphate hydrolase;	IPR000793; IPR004100; IPR000194; IPR027417; IPR023366;	ATPeF1A; F-type H+-transporting ATPase subunit alpha	K02132	hsa05010 Alzheimer's disease - Homo sapiens (human); hsa05016 Huntington's disease - Homo sapiens (human); hsa01100 Metabolic pathways - Homo sapiens (human); hsa00190 Oxidative phosphorylation - Homo sapiens (human); hsa05012 Parkinson's disease - Homo sapiens (human);	Cluster 4	9	ATPase activity, coupled to transmembrane movement of ions; nucleoside phosphate binding; receptor binding; primary active transmembrane transporter activity; substrate-specific transporter activity; hydrolase activity, acting on acid anhydrides; ATPase activity, coupled to transmembrane movement of ions, rotational mechanism; protein binding; monovalent inorganic cation transmembrane transporter…	4	mito	nomal
ATP5F1	P24539	nucleoside metabolic process; nucleoside biosynthetic process; purine ribonucleoside biosynthetic process; cellular metabolic process; ribose phosphate biosynthetic process; metabolic process; generation of precursor metabolites and energy; carbohydrate derivative biosynthetic process; purine nucleotide catabolic process; purine ribonucleoside catabolic process; ribose phosphate metabolic process…	membrane; organelle membrane; cytoplasm; macromolecular complex; intracellular part; mitochondrial membrane part; cell; organelle part; mitochondrial envelope; membrane-enclosed lumen; intracellular organelle lumen; membrane part; cell part; intracellular; organelle inner membrane; membrane-bounded organelle; proton-transporting two-sector ATPase complex, proton-transporting domain; mitochondrial…	F1F0-ATP synthase, mitochondrial;			ATPeF0B; F-type H+-transporting ATPase subunit b	K02127	hsa05010 Alzheimer's disease - Homo sapiens (human); hsa05016 Huntington's disease - Homo sapiens (human); hsa01100 Metabolic pathways - Homo sapiens (human); hsa00190 Oxidative phosphorylation - Homo sapiens (human); hsa05012 Parkinson's disease - Homo sapiens (human);	Cluster 4	9	active transmembrane transporter activity; ATPase activity, coupled to transmembrane movement of ions; ion transmembrane transporter activity; primary active transmembrane transporter activity; ATPase activity, coupled to transmembrane movement of ions, rotational mechanism; hydrolase activity, acting on acid anhydrides; substrate-specific transporter activity; monovalent inorganic cation transme…	1	mito	nomal
ATP5O	P48047	nucleoside metabolic process; nucleoside biosynthetic process; purine ribonucleoside biosynthetic process; cellular metabolic process; ribose phosphate biosynthetic process; metabolic process; generation of precursor metabolites and energy; carbohydrate derivative biosynthetic process; purine nucleotide catabolic process; purine ribonucleoside catabolic process; ribose phosphate metabolic process…	membrane; organelle membrane; cell periphery; cytoplasm; macromolecular complex; intracellular part; mitochondrial membrane part; cell; organelle part; mitochondrial envelope; intracellular; cell part; membrane part; organelle inner membrane; membrane-bounded organelle; proton-transporting two-sector ATPase complex, proton-transporting domain; mitochondrial inner membrane; intracellular organelle…	F1F0-ATP synthase, mitochondrial;	F1F0 ATP synthase OSCP/delta subunit, N-terminal domain;	IPR026015;	ATPeF0O; F-type H+-transporting ATPase subunit O	K02137	hsa05010 Alzheimer's disease - Homo sapiens (human); hsa05016 Huntington's disease - Homo sapiens (human); hsa01100 Metabolic pathways - Homo sapiens (human); hsa00190 Oxidative phosphorylation - Homo sapiens (human); hsa05012 Parkinson's disease - Homo sapiens (human);	Cluster 4	9	active transmembrane transporter activity; ATPase activity, coupled to transmembrane movement of ions; ion transmembrane transporter activity; primary active transmembrane transporter activity; substrate-specific transporter activity; hydrolase activity, acting on acid anhydrides; ATPase activity, coupled to transmembrane movement of ions, rotational mechanism; monovalent inorganic cation transme…	2	mito	nomal
ATP5J	P18859	nucleoside metabolic process; nucleoside biosynthetic process; purine ribonucleoside biosynthetic process; cellular metabolic process; ribose phosphate biosynthetic process; metabolic process; generation of precursor metabolites and energy; carbohydrate derivative biosynthetic process; purine nucleotide catabolic process; purine ribonucleoside catabolic process; ribose phosphate metabolic process…	membrane; organelle membrane; cytoplasm; macromolecular complex; intracellular part; mitochondrial membrane part; cell; organelle part; mitochondrial envelope; intracellular; cell part; membrane part; organelle inner membrane; membrane-bounded organelle; proton-transporting two-sector ATPase complex, proton-transporting domain; mitochondrial inner membrane; intracellular organelle; mitochondrial …	F1F0-ATP synthase, mitochondrial;			ATPeF0F6; F-type H+-transporting ATPase subunit 6	K02131	hsa05010 Alzheimer's disease - Homo sapiens (human); hsa05016 Huntington's disease - Homo sapiens (human); hsa01100 Metabolic pathways - Homo sapiens (human); hsa00190 Oxidative phosphorylation - Homo sapiens (human); hsa05012 Parkinson's disease - Homo sapiens (human);	Cluster 4	9	ion transmembrane transporter activity; substrate-specific transporter activity; monovalent inorganic cation transmembrane transporter activity; inorganic cation transmembrane transporter activity; hydrogen ion transmembrane transporter activity; cation transmembrane transporter activity; substrate-specific transmembrane transporter activity; transporter activity; transmembrane transporter activi…	2	mito	nomal
ATP5J2	P56134	nucleoside metabolic process; nucleoside biosynthetic process; purine ribonucleoside biosynthetic process; cellular metabolic process; ribose phosphate biosynthetic process; metabolic process; generation of precursor metabolites and energy; carbohydrate derivative biosynthetic process; purine nucleotide catabolic process; purine ribonucleoside catabolic process; ribose phosphate metabolic process…	membrane; organelle membrane; cytoplasm; macromolecular complex; intrinsic to membrane; intracellular part; mitochondrial membrane part; cell; organelle part; mitochondrial envelope; intracellular; cell part; membrane part; organelle inner membrane; membrane-bounded organelle; proton-transporting two-sector ATPase complex, proton-transporting domain; mitochondrial inner membrane; intracellular or…	F1F0-ATP synthase, mitochondrial;			ATPeF0F; F-type H+-transporting ATPase subunit f	K02130	hsa01100 Metabolic pathways - Homo sapiens (human); hsa00190 Oxidative phosphorylation - Homo sapiens (human);	Cluster 4	9	transmembrane transporter activity; transporter activity;	1	cyto	nomal
AP2M1	Q96CW1	single organism signaling; neurotrophin TRK receptor signaling pathway; negative regulation of signal transduction; cell surface receptor signaling pathway; negative regulation of ERBB signaling pathway; regulation of signaling; cellular developmental process; neuron development; single-organism process; cellular component morphogenesis; neurogenesis; multi-organism cellular process; cellular res…	membrane; AP-type membrane coat adaptor complex; organelle membrane; cytoplasmic vesicle; clathrin-coated endocytic vesicle; membrane-bounded vesicle; cell periphery; cytoplasmic membrane-bounded vesicle; vesicle; cytoplasm; clathrin-coated endocytic vesicle membrane; cytoplasmic vesicle part; macromolecular complex; intracellular part; cell; organelle part; coated vesicle membrane; lysosomal mem…		Longin-like domain; AP complex, mu/sigma subunit; Clathrin adaptor, mu subunit, C-terminal;	IPR008968; IPR022775; IPR011012;	AP2M1; AP-2 complex subunit mu-1	K11826	hsa05016 Huntington's disease - Homo sapiens (human); hsa04144 Endocytosis - Homo sapiens (human); hsa04961 Endocrine and other factor-regulated calcium reabsorption - Homo sapiens (human); hsa04721 Synaptic vesicle cycle - Homo sapiens (human);	Cluster 5	6	lipid binding; binding; transporter activity;	1	cyto	nomal
SYNRG	Q9UMZ2	intracellular transport; vesicle-mediated transport; single-organism cellular process; single-organism process; organic substance transport; endocytosis; protein transport; cellular localization; establishment of localization; transport; establishment of protein localization; cellular macromolecule localization; establishment of localization in cell; intracellular protein transport; cellular prot…	membrane; transport vesicle membrane; AP-type membrane coat adaptor complex; clathrin coat of trans-Golgi network vesicle; cytoplasmic vesicle; organelle membrane; membrane-bounded vesicle; cytoplasmic membrane-bounded vesicle; cytoplasm; vesicle; Golgi-associated vesicle membrane; cytoplasmic vesicle part; macromolecular complex; intracellular part; vesicle coat; cell; organelle part; coated ves…		EPS15 homology (EH); EF-hand domain pair;	IPR000261; IPR011992;				Cluster 5	6	cation binding; metal ion binding; calcium ion binding; binding; ion binding;	3	nucl	nomal
AP2B1	P63010	single organism signaling; cellular component biogenesis; cell surface receptor signaling pathway; negative regulation of ERBB signaling pathway; cellular component morphogenesis; regulation of defense response; neurological system process; protein transport; response to external stimulus; regulation of defense response to virus by virus; macromolecular complex assembly; ERBB signaling pathway; r…	membrane; AP-type membrane coat adaptor complex; organelle membrane; cytoplasmic vesicle; clathrin-coated endocytic vesicle; cell periphery; membrane-bounded vesicle; cytoplasmic membrane-bounded vesicle; vesicle; cytoplasm; clathrin-coated endocytic vesicle membrane; cytoplasmic vesicle part; macromolecular complex; intracellular part; cell; organelle part; coated vesicle membrane; clathrin-coat…	AP2 adaptor complex;	Beta-adaptin appendage, C-terminal subdomain; Armadillo-type fold; Clathrin adaptor, alpha/beta/gamma-adaptin, appendage, Ig-like subdomain; Clathrin/coatomer adaptor, adaptin-like, N-terminal; Coatomer/calthrin adaptor appendage, C-terminal subdomain; Clathrin adaptor, beta-adaptin, appendage, Ig-like subdomain; Armadillo-like helical; Beta2-adaptin/TBP, C-terminal domain; Coatomer/clathrin adap…	IPR008152; IPR011989; IPR002553; IPR013037; IPR015151; IPR012295; IPR016024; IPR009028; IPR013041;	AP2B1; AP-2 complex subunit beta-1	K11825	hsa05016 Huntington's disease - Homo sapiens (human); hsa04144 Endocytosis - Homo sapiens (human); hsa04961 Endocrine and other factor-regulated calcium reabsorption - Homo sapiens (human); hsa04721 Synaptic vesicle cycle - Homo sapiens (human);	Cluster 5	6	substrate-specific transporter activity; protein transporter activity; transporter activity;	1	plas	nomal
COPA	P53621	organelle localization; single-multicellular organism process; cellular component organization; vesicle coating; intracellular transport; regulation of biological quality; digestion; single-organism process; Golgi vesicle transport; vesicle targeting; COPI coating of Golgi vesicle; protein transport; establishment of localization; Golgi transport vesicle coating; establishment of localization in …	membrane; extracellular space; extracellular region part; cytoplasmic vesicle; organelle membrane; membrane-bounded vesicle; cytoplasmic membrane-bounded vesicle; COPI-coated vesicle; cytoplasm; vesicle; Golgi-associated vesicle membrane; cytoplasmic vesicle part; macromolecular complex; intracellular part; vesicle coat; cell; COPI-coated vesicle membrane; organelle part; coated vesicle membrane;…		Cytochrome cd1-nitrite reductase-like, haem d1 domain; WD40/YVTN repeat-like-containing domain; Coatomer, alpha subunit, C-terminal; WD40-repeat-containing domain; Coatomer, WD associated region;	IPR006692; IPR017986; IPR011048; IPR015943; IPR010714;		K05236		Cluster 5	5	structural molecule activity;	2	cyto	nomal
CLTA	P09496	single organism signaling; neurotrophin TRK receptor signaling pathway; negative regulation of signal transduction; cell surface receptor signaling pathway; negative regulation of ERBB signaling pathway; regulation of signaling; cellular developmental process; neuron development; single-organism process; cellular component morphogenesis; neurogenesis; cellular response to growth factor stimulus; …	transport vesicle membrane; membrane; clathrin coat of trans-Golgi network vesicle; clathrin-coated endocytic vesicle; cytoplasmic vesicle; organelle membrane; membrane-bounded vesicle; cell periphery; cytoplasmic membrane-bounded vesicle; vesicle; Golgi-associated vesicle membrane; cytoplasm; clathrin-coated endocytic vesicle membrane; cytoplasmic vesicle part; macromolecular complex; trans-Golg…				CLTA; clathrin light chain A	K04644	hsa04142 Lysosome - Homo sapiens (human); hsa05100 Bacterial invasion of epithelial cells - Homo sapiens (human); hsa05016 Huntington's disease - Homo sapiens (human); hsa04144 Endocytosis - Homo sapiens (human); hsa04961 Endocrine and other factor-regulated calcium reabsorption - Homo sapiens (human); hsa04721 Synaptic vesicle cycle - Homo sapiens (human);	Cluster 5	6	amide binding; structural molecule activity; peptide binding; binding;	1	cyto	up
CLTB	P09497	intracellular transport; vesicle-mediated transport; single-organism cellular process; single-organism process; organic substance transport; protein transport; cellular localization; establishment of localization; establishment of protein localization; transport; cellular macromolecule localization; establishment of localization in cell; intracellular protein transport; protein localization; macr…	transport vesicle membrane; cilium membrane; membrane; clathrin coat of trans-Golgi network vesicle; cytoplasmic vesicle; organelle membrane; membrane-bounded vesicle; cell periphery; cytoplasmic membrane-bounded vesicle; vesicle; Golgi-associated vesicle membrane; cytoplasm; cytoplasmic vesicle part; macromolecular complex; intracellular part; vesicle coat; cell; coated vesicle membrane; organel…				CLTB; clathrin light chain B	K04645	hsa04142 Lysosome - Homo sapiens (human); hsa05100 Bacterial invasion of epithelial cells - Homo sapiens (human); hsa05016 Huntington's disease - Homo sapiens (human); hsa04144 Endocytosis - Homo sapiens (human); hsa04961 Endocrine and other factor-regulated calcium reabsorption - Homo sapiens (human); hsa04721 Synaptic vesicle cycle - Homo sapiens (human);	Cluster 5	6	amide binding; structural molecule activity; peptide binding; binding;	1	cyto	up
CLTC	Q00610	single organism signaling; receptor internalization; neurotrophin TRK receptor signaling pathway; negative regulation of signal transduction; cell surface receptor signaling pathway; negative regulation of ERBB signaling pathway; regulation of signaling; mitosis; cellular developmental process; neuron development; single-organism process; cellular component morphogenesis; neurogenesis; cellular r…	membrane; extracellular region part; clathrin-coated endocytic vesicle; organelle membrane; membrane-bounded vesicle; cytoplasm; cytoplasmic vesicle part; macromolecular complex; trans-Golgi network membrane; cell; organelle part; non-membrane-bounded organelle; extracellular vesicular exosome; clathrin-coated vesicle; intracellular; trans-Golgi network transport vesicle membrane; membrane-bounde…	Profilin 1 complex;	Clathrin, heavy chain, linker, core motif; Armadillo-type fold; Tetratricopeptide-like helical; Clathrin, heavy chain, linker/propeller domain; Clathrin, heavy chain, propeller, N-terminal;	IPR016025; IPR015348; IPR011990; IPR016024; IPR001473;	CLTC; clathrin heavy chain	K04646	hsa04142 Lysosome - Homo sapiens (human); hsa05100 Bacterial invasion of epithelial cells - Homo sapiens (human); hsa05016 Huntington's disease - Homo sapiens (human); hsa04144 Endocytosis - Homo sapiens (human); hsa04961 Endocrine and other factor-regulated calcium reabsorption - Homo sapiens (human); hsa04721 Synaptic vesicle cycle - Homo sapiens (human);	Cluster 5	6	structural molecule activity;	3	cyto	up
AP2S1	P53680	regulation of vesicle-mediated transport; single organism signaling; cellular component biogenesis; cell surface receptor signaling pathway; negative regulation of ERBB signaling pathway; cellular component morphogenesis; regulation of defense response; neurological system process; protein transport; response to external stimulus; regulation of defense response to virus by virus; regulation of lo…	membrane; AP-type membrane coat adaptor complex; cytoplasmic vesicle; organelle membrane; clathrin-coated endocytic vesicle; cell periphery; membrane-bounded vesicle; cytoplasmic membrane-bounded vesicle; cytoplasm; vesicle; cytoplasmic vesicle part; clathrin-coated endocytic vesicle membrane; macromolecular complex; intracellular part; vesicle coat; cell; organelle part; coated vesicle membrane;…		Longin-like domain; AP complex, mu/sigma subunit;	IPR022775; IPR011012;	AP2S1; AP-2 complex subunit sigma-1	K11827	hsa05016 Huntington's disease - Homo sapiens (human); hsa04144 Endocytosis - Homo sapiens (human); hsa04961 Endocrine and other factor-regulated calcium reabsorption - Homo sapiens (human); hsa04721 Synaptic vesicle cycle - Homo sapiens (human);	Cluster 5	6	substrate-specific transporter activity; protein transporter activity; transporter activity;	2	mito	nomal
IDH1	O75874	NADP metabolic process; pyridine nucleotide metabolic process; peptide metabolic process; reproductive process; nucleotide metabolic process; single-organism process; cellular lipid metabolic process; pyridine-containing compound metabolic process; female sex differentiation; cellular metabolic process; phosphate-containing compound metabolic process; metabolic process; cellular amino acid metabo…	intracellular organelle; peroxisomal part; peroxisome; intracellular organelle part; cytoplasm; microbody part; intracellular part; cytosol; cell; organelle part; mitochondrion; membrane-enclosed lumen; intracellular membrane-bounded organelle; organelle; microbody lumen; intracellular organelle lumen; peroxisomal matrix; intracellular; cell part; microbody; membrane-bounded organelle; organelle …	Isocitrate dehydrogenase, cytoplasmic;	Isopropylmalate dehydrogenase-like domain;	IPR024084;	IDH1; isocitrate dehydrogenase [EC:1.1.1.42]	K00031	hsa01210 2-Oxocarboxylic acid metabolism - Homo sapiens (human); hsa00480 Glutathione metabolism - Homo sapiens (human); hsa01100 Metabolic pathways - Homo sapiens (human); hsa00020 Citrate cycle (TCA cycle) - Homo sapiens (human); hsa01230 Biosynthesis of amino acids - Homo sapiens (human); hsa01200 Carbon metabolism - Homo sapiens (human); hsa04146 Peroxisome - Homo sapiens (human);	Cluster 6	4.58182	magnesium ion binding; nucleoside phosphate binding; ion binding; isocitrate dehydrogenase activity; nucleotide binding; cofactor binding; oxidoreductase activity; oxidoreductase activity, acting on CH-OH group of donors; heterocyclic compound binding; organic cyclic compound binding; oxidoreductase activity, acting on the CH-OH group of donors, NAD or NADP as acceptor; catalytic activity; NAD bi…	1	cyto	up
ACO2	Q99798	tricarboxylic acid metabolic process; death; oxidation-reduction process; small molecule metabolic process; tricarboxylic acid cycle; single-organism cellular process; single-organism process; isocitrate metabolic process; primary metabolic process; cellular respiration; cellular metabolic process; organic substance metabolic process; citrate metabolic process; metabolic process; generation of pr…	mitochondrial matrix; intracellular organelle; mitochondrial part; cytoplasm; intracellular organelle part; intracellular part; cell; mitochondrion; organelle part; membrane-enclosed lumen; organelle; intracellular membrane-bounded organelle; nucleus; intracellular organelle lumen; cell part; intracellular; membrane-bounded organelle; cytoplasmic part; organelle lumen;		Aconitase A/isopropylmalate dehydratase small subunit, swivel; Aconitase/3-isopropylmalate dehydratase large subunit, alpha/beta/alpha; Aconitase/3-isopropylmalate dehydratase, swivel; Aconitase/3-isopropylmalate dehydratase large subunit, alpha/beta/alpha, subdomain 2; Aconitase/3-isopropylmalate dehydratase large subunit, alpha/beta/alpha, subdomain 1/3;	IPR001030; IPR000573; IPR015932; IPR015928; IPR015931;	ACO; aconitate hydratase [EC:4.2.1.3]	K01681	hsa01210 2-Oxocarboxylic acid metabolism - Homo sapiens (human); hsa01100 Metabolic pathways - Homo sapiens (human); hsa00020 Citrate cycle (TCA cycle) - Homo sapiens (human); hsa01230 Biosynthesis of amino acids - Homo sapiens (human); hsa01200 Carbon metabolism - Homo sapiens (human); hsa00630 Glyoxylate and dicarboxylate metabolism - Homo sapiens (human);	Cluster 6	5.5	iron ion binding; citrate dehydratase activity; ion binding; lyase activity; hydro-lyase activity; 4 iron, 4 sulfur cluster binding; carbon-oxygen lyase activity; 3 iron, 4 sulfur cluster binding; transition metal ion binding; catalytic activity; iron-sulfur cluster binding; binding; metal ion binding; cation binding; metal cluster binding; isocitrate hydro-lyase (cis-aconitate-forming) activity;	1	mito	nomal
FH	P07954	single-multicellular organism process; dicarboxylic acid metabolic process; regulation of biological quality; homeostasis of number of cells within a tissue; oxidation-reduction process; small molecule metabolic process; tricarboxylic acid cycle; single-organism process; primary metabolic process; cellular respiration; multicellular organismal process; cellular metabolic process; multicellular or…	mitochondrial matrix; intracellular organelle; mitochondrial part; cytoplasm; intracellular organelle part; macromolecular complex; intracellular part; cell; mitochondrion; organelle part; membrane-enclosed lumen; organelle; intracellular membrane-bounded organelle; intracellular organelle lumen; cell part; intracellular; protein complex; membrane-bounded organelle; tricarboxylic acid cycle enzym…		Fumarase/histidase, N-terminal; Fumarase C, C-terminal; Fumarate lyase, N-terminal; L-Aspartase-like;	IPR024083; IPR008948; IPR022761; IPR018951;	E4.2.1.2B; fumarate hydratase, class II [EC:4.2.1.2]	K01679	hsa05200 Pathways in cancer - Homo sapiens (human); hsa00620 Pyruvate metabolism - Homo sapiens (human); hsa01100 Metabolic pathways - Homo sapiens (human); hsa00020 Citrate cycle (TCA cycle) - Homo sapiens (human); hsa01200 Carbon metabolism - Homo sapiens (human); hsa05211 Renal cell carcinoma - Homo sapiens (human);	Cluster 6	4.8	lyase activity; hydro-lyase activity; catalytic activity; fumarate hydratase activity; carbon-oxygen lyase activity;	2	mito	nomal
CS	O75390	oxidation-reduction process; small molecule metabolic process; tricarboxylic acid cycle; primary metabolic process; carbohydrate metabolic process; cellular respiration; cellular metabolic process; organic substance metabolic process; metabolic process; generation of precursor metabolites and energy; cellular carbohydrate metabolic process; single-organism metabolic process; aerobic respiration; …	mitochondrial matrix; intracellular organelle; mitochondrial part; cytoplasm; intracellular organelle part; intracellular part; cell; mitochondrion; organelle part; membrane-enclosed lumen; organelle; intracellular membrane-bounded organelle; intracellular organelle lumen; cell part; intracellular; membrane-bounded organelle; cytoplasmic part; organelle lumen;	CS-MAP3K7IP1-MAP3K7IP2 complex;	Citrate synthase-like, core; Citrate synthase-like, large alpha subdomain;	IPR016142; IPR016141;	CS; citrate synthase [EC:2.3.3.1]	K01647	hsa01210 2-Oxocarboxylic acid metabolism - Homo sapiens (human); hsa01100 Metabolic pathways - Homo sapiens (human); hsa00020 Citrate cycle (TCA cycle) - Homo sapiens (human); hsa01230 Biosynthesis of amino acids - Homo sapiens (human); hsa01200 Carbon metabolism - Homo sapiens (human); hsa00630 Glyoxylate and dicarboxylate metabolism - Homo sapiens (human);	Cluster 6	5.51515	transferase activity, transferring acyl groups; catalytic activity; transferase activity; transferase activity, transferring acyl groups, acyl groups converted into alkyl on transfer; citrate (Si)-synthase activity;	3	mito	nomal
ALDOA	P04075	cellular component biogenesis; blood coagulation; regulation of biological quality; nucleoside metabolic process; glycolysis; nucleoside biosynthetic process; purine ribonucleoside biosynthetic process; cellular metabolic process; glucose metabolic process; ribose phosphate biosynthetic process; metabolic process; actin cytoskeleton organization; gluconeogenesis; generation of precursor metabolit…	secretory granule lumen; extracellular region part; cytoplasmic vesicle; membrane-bounded vesicle; cytoplasmic membrane-bounded vesicle; myofibril; vesicle; cytoplasm; cytoplasmic vesicle part; intracellular part; cell; I band; organelle part; non-membrane-bounded organelle; membrane-enclosed lumen; cytoskeleton; extracellular vesicular exosome; vesicle lumen; intracellular; cell part; contractil…		Aldolase-type TIM barrel;	IPR013785;	ALDO; fructose-bisphosphate aldolase, class I [EC:4.1.2.13]	K01623	hsa00051 Fructose and mannose metabolism - Homo sapiens (human); hsa04066 HIF-1 signaling pathway - Homo sapiens (human); hsa01100 Metabolic pathways - Homo sapiens (human); hsa00030 Pentose phosphate pathway - Homo sapiens (human); hsa00010 Glycolysis / Gluconeogenesis - Homo sapiens (human); hsa01230 Biosynthesis of amino acids - Homo sapiens (human); hsa01200 Carbon metabolism - Homo sapiens (…	Cluster 6	4.78333	identical protein binding; fructose-bisphosphate aldolase activity; cytoskeletal protein binding; catalytic activity; carbon-carbon lyase activity; binding; tubulin binding; actin binding; fructose binding; lyase activity; carbohydrate binding; protein binding; monosaccharide binding; aldehyde-lyase activity;	1	cyto	nomal
GPI	P06744	monosaccharide catabolic process; regulation of cell death; regulation of biological quality; glycolysis; hexose biosynthetic process; blood vessel development; regulation of neuron apoptotic process; single-organism process; biosynthetic process; cellular metabolic process; neurological system process; phosphate-containing compound metabolic process; behavior; glucose metabolic process; negative…	membrane; intracellular organelle; cell projection; extracellular space; extracellular region part; cell periphery; cytoplasm; intracellular part; cytosol; cell; extracellular region; plasma membrane; organelle; intracellular membrane-bounded organelle; nucleus; intracellular; cell part; neuron projection; membrane-bounded organelle; neuron part; cytoplasmic part;		Phosphoglucose isomerase, C-terminal;	IPR023096;	GPI; glucose-6-phosphate isomerase [EC:5.3.1.9]	K01810	hsa01100 Metabolic pathways - Homo sapiens (human); hsa00500 Starch and sucrose metabolism - Homo sapiens (human); hsa00030 Pentose phosphate pathway - Homo sapiens (human); hsa00520 Amino sugar and nucleotide sugar metabolism - Homo sapiens (human); hsa00010 Glycolysis / Gluconeogenesis - Homo sapiens (human); hsa01200 Carbon metabolism - Homo sapiens (human);	Cluster 6	4.78333	glucose-6-phosphate isomerase activity; isomerase activity; catalytic activity; binding; carbohydrate binding; intramolecular oxidoreductase activity; monosaccharide binding; intramolecular transferase activity; intramolecular oxidoreductase activity, interconverting aldoses and ketoses;	1	cyto	nomal
IDH3A	P50213	metabolic process; generation of precursor metabolites and energy; aerobic respiration; oxidation-reduction process; single-organism metabolic process; energy derivation by oxidation of organic compounds; small molecule metabolic process; tricarboxylic acid cycle; primary metabolic process; carbohydrate metabolic process; cellular respiration; cellular metabolic process; cellular process; organic…	mitochondrial matrix; intracellular organelle; mitochondrial part; cytoplasm; intracellular organelle part; intracellular part; cell; mitochondrion; organelle part; membrane-enclosed lumen; organelle; intracellular membrane-bounded organelle; intracellular organelle lumen; cell part; intracellular; membrane-bounded organelle; cytoplasmic part; organelle lumen;		Isopropylmalate dehydrogenase-like domain;	IPR024084;	IDH3; isocitrate dehydrogenase (NAD+) [EC:1.1.1.41]	K00030	hsa01210 2-Oxocarboxylic acid metabolism - Homo sapiens (human); hsa01100 Metabolic pathways - Homo sapiens (human); hsa00020 Citrate cycle (TCA cycle) - Homo sapiens (human); hsa01230 Biosynthesis of amino acids - Homo sapiens (human); hsa01200 Carbon metabolism - Homo sapiens (human);	Cluster 6	5.2	magnesium ion binding; nucleoside phosphate binding; ion binding; isocitrate dehydrogenase activity; nucleotide binding; cofactor binding; oxidoreductase activity; oxidoreductase activity, acting on CH-OH group of donors; heterocyclic compound binding; organic cyclic compound binding; oxidoreductase activity, acting on the CH-OH group of donors, NAD or NADP as acceptor; catalytic activity; NAD bi…	2	cyto	nomal
PKM	P14618	monosaccharide catabolic process; single-organism carbohydrate catabolic process; death; glycolysis; small molecule metabolic process; single-organism cellular process; single-organism process; primary metabolic process; carbohydrate metabolic process; cellular metabolic process; carbohydrate catabolic process; organic substance metabolic process; glucose metabolic process; single-organism carboh…	membrane; intracellular organelle; extracellular region part; cell periphery; membrane-bounded vesicle; vesicle; cytoplasm; intracellular part; cytosol; cell; extracellular region; mitochondrion; plasma membrane; intracellular membrane-bounded organelle; organelle; extracellular vesicular exosome; nucleus; intracellular; cell part; extracellular membrane-bounded organelle; membrane-bounded organe…		Pyruvate kinase, C-terminal; Pyruvate kinase-like, insert domain; Pyruvate kinase, barrel; Pyruvate kinase, alpha/beta; Pyruvate kinase, beta-barrel insert domain; Pyruvate/Phosphoenolpyruvate kinase-like domain;	IPR011037; IPR015794; IPR015813; IPR015806; IPR015795; IPR015793;	PK; pyruvate kinase [EC:2.7.1.40]	K00873	hsa00620 Pyruvate metabolism - Homo sapiens (human); hsa01100 Metabolic pathways - Homo sapiens (human); hsa01200 Carbon metabolism - Homo sapiens (human); hsa05203 Viral carcinogenesis - Homo sapiens (human); hsa00230 Purine metabolism - Homo sapiens (human); hsa04930 Type II diabetes mellitus - Homo sapiens (human); hsa01230 Biosynthesis of amino acids - Homo sapiens (human); hsa00010 Glycolysi…	Cluster 6	5	magnesium ion binding; pyruvate kinase activity; ATP binding; nucleoside phosphate binding; phosphotransferase activity, alcohol group as acceptor; nucleoside binding; ion binding; potassium ion binding; nucleotide binding; organic cyclic compound binding; heterocyclic compound binding; ribonucleoside binding; kinase activity; catalytic activity; ribonucleotide binding; binding; purine ribonucleo…	1	cyto	nomal
GLUD1	P00367	alpha-amino acid catabolic process; organic acid biosynthetic process; regulation of insulin secretion; regulation of signaling; regulation of secretion; biosynthetic process; positive regulation of peptide secretion; cellular metabolic process; glutamine family amino acid biosynthetic process; metabolic process; regulation of cell communication; cellular amino acid metabolic process; regulation …	mitochondrial matrix; intracellular organelle; mitochondrial part; cytoplasm; intracellular organelle part; intracellular part; cell; mitochondrion; organelle part; membrane-enclosed lumen; organelle; intracellular membrane-bounded organelle; intracellular organelle lumen; cell part; intracellular; membrane-bounded organelle; cytoplasmic part; organelle lumen;		NAD(P)-binding domain; Glutamate/phenylalanine/leucine/valine dehydrogenase, dimerisation domain; Glutamate/phenylalanine/leucine/valine dehydrogenase, C-terminal;	IPR006096; IPR016040; IPR006097;	GLUD1_2; glutamate dehydrogenase (NAD(P)+) [EC:1.4.1.3]	K00261	hsa01100 Metabolic pathways - Homo sapiens (human); hsa00910 Nitrogen metabolism - Homo sapiens (human); hsa04964 Proximal tubule bicarbonate reclamation - Homo sapiens (human); hsa00471 D-Glutamine and D-glutamate metabolism - Homo sapiens (human); hsa00250 Alanine, aspartate and glutamate metabolism - Homo sapiens (human); hsa00330 Arginine and proline metabolism - Homo sapiens (human);	Cluster 6	5.57143	amino acid binding; nucleoside phosphate binding; NAD+ binding; protein binding; leucine binding; organic cyclic compound binding; heterocyclic compound binding; carboxylic acid binding; identical protein binding; catalytic activity; ribonucleotide binding; binding; purine ribonucleoside binding; ADP binding; cation binding; glutamate dehydrogenase [NAD(P)+] activity; anion binding; adenyl ribonu…	6	mito	nomal
OGDH	Q02218	monosaccharide catabolic process; alpha-amino acid catabolic process; pyridine nucleotide metabolic process; hippocampus development; localization of cell; glycolysis; olfactory bulb development; brain development; neuron development; cellular developmental process; nucleotide metabolic process; neurogenesis; single-organism process; limbic system development; forebrain neuron development; pyridi…	membrane; mitochondrial matrix; intracellular organelle; mitochondrial part; organelle membrane; organelle envelope; cytoplasm; intracellular organelle part; macromolecular complex; intracellular part; cell; mitochondrion; organelle part; dihydrolipoyl dehydrogenase complex; mitochondrial envelope; membrane-enclosed lumen; organelle; intracellular membrane-bounded organelle; intracellular organel…		Transketolase-like, pyrimidine-binding domain; Dehydrogenase, E1 component;	IPR001017; IPR005475;				Cluster 6	4.8	vitamin binding; ion binding; oxidoreductase activity, acting on the aldehyde or oxo group of donors; cofactor binding; sulfur compound binding; thiamine pyrophosphate binding; oxidoreductase activity; oxidoreductase activity, acting on the aldehyde or oxo group of donors, NAD or NADP as acceptor; heterocyclic compound binding; organic cyclic compound binding; catalytic activity; binding; cation …	2	mito	nomal
DLD	P09622	alpha-amino acid catabolic process; developmental maturation; regulation of biological quality; reproductive process; regulation of acetyl-CoA biosynthetic process from pyruvate; cellular developmental process; single-organism process; regulation of lipid metabolic process; cellular metabolic process; phosphate-containing compound metabolic process; regulation of coenzyme metabolic process; metab…	mitochondrial matrix; intracellular organelle; mitochondrial part; cytoplasmic vesicle; membrane-bounded vesicle; cytoplasmic membrane-bounded vesicle; cytoplasm; intracellular organelle part; vesicle; cytoplasmic vesicle part; acrosomal matrix; intracellular part; cell; mitochondrion; organelle part; membrane-enclosed lumen; intracellular membrane-bounded organelle; organelle; nucleus; intracell…		FAD/NAD-linked reductase, dimerisation domain; Pyridine nucleotide-disulphide oxidoreductase, FAD/NAD(P)-binding domain; Pyridine nucleotide-disulphide oxidoreductase, NAD-binding domain; Pyridine nucleotide-disulphide oxidoreductase, dimerisation domain;	IPR016156; IPR001327; IPR004099; IPR023753;	DLD; dihydrolipoamide dehydrogenase [EC:1.8.1.4]	K00382	hsa00280 Valine, leucine and isoleucine degradation - Homo sapiens (human); hsa00620 Pyruvate metabolism - Homo sapiens (human); hsa01100 Metabolic pathways - Homo sapiens (human); hsa00020 Citrate cycle (TCA cycle) - Homo sapiens (human); hsa00260 Glycine, serine and threonine metabolism - Homo sapiens (human); hsa00010 Glycolysis / Gluconeogenesis - Homo sapiens (human); hsa01200 Carbon metabol…	Cluster 6	5	dihydrolipoyl dehydrogenase activity; oxidoreductase activity, acting on NAD(P)H; nucleoside phosphate binding; flavin adenine dinucleotide binding; ion binding; nucleotide binding; cofactor binding; oxidoreductase activity, acting on a sulfur group of donors, NAD(P) as acceptor; oxidoreductase activity; heterocyclic compound binding; organic cyclic compound binding; catalytic activity; binding; …	3	mito	up
PGM2	Q96G03	carbohydrate biosynthetic process; polysaccharide biosynthetic process; organophosphate catabolic process; cellular carbohydrate catabolic process; glucan metabolic process; biosynthetic process; energy reserve metabolic process; cellular metabolic process; cellular polysaccharide metabolic process; phosphate-containing compound metabolic process; deoxyribose phosphate catabolic process; organic …	cell part; intracellular; cytoplasm; intracellular part; cytosol; cell; cytoplasmic part;		Alpha-D-phosphohexomutase, alpha/beta/alpha domain II; Alpha-D-phosphohexomutase, alpha/beta/alpha domain I; Alpha-D-phosphohexomutase, alpha/beta/alpha domain III; Alpha-D-phosphohexomutase, C-terminal; Alpha-D-phosphohexomutase, alpha/beta/alpha I/II/III;	IPR005846; IPR005843; IPR005845; IPR016055; IPR005844;	PGM2; phosphoglucomutase / phosphopentomutase [EC:5.4.2.2 5.4.2.7]	K15779	hsa00230 Purine metabolism - Homo sapiens (human); hsa01100 Metabolic pathways - Homo sapiens (human); hsa00500 Starch and sucrose metabolism - Homo sapiens (human); hsa00030 Pentose phosphate pathway - Homo sapiens (human); hsa00052 Galactose metabolism - Homo sapiens (human); hsa00520 Amino sugar and nucleotide sugar metabolism - Homo sapiens (human); hsa00010 Glycolysis / Gluconeogenesis - Hom…	Cluster 6	5	magnesium ion binding; isomerase activity; catalytic activity; phosphoglucomutase activity; binding; intramolecular transferase activity, phosphotransferases; ion binding; metal ion binding; cation binding; phosphopentomutase activity; intramolecular transferase activity;	1	nucl	nomal
IDH3B	O43837	dicarboxylic acid metabolic process; pyridine nucleotide metabolic process; cellular aromatic compound metabolic process; nicotinamide nucleotide metabolic process; NADH metabolic process; nucleotide metabolic process; pyridine-containing compound metabolic process; cellular metabolic process; phosphate-containing compound metabolic process; organic substance metabolic process; metabolic process;…	mitochondrial matrix; intracellular organelle; mitochondrial part; cytoplasm; intracellular organelle part; intracellular part; cell; mitochondrion; organelle part; membrane-enclosed lumen; organelle; intracellular membrane-bounded organelle; intracellular organelle lumen; cell part; intracellular; membrane-bounded organelle; cytoplasmic part; organelle lumen;		Isopropylmalate dehydrogenase-like domain;	IPR024084;	IDH3; isocitrate dehydrogenase (NAD+) [EC:1.1.1.41]	K00030	hsa01210 2-Oxocarboxylic acid metabolism - Homo sapiens (human); hsa01100 Metabolic pathways - Homo sapiens (human); hsa00020 Citrate cycle (TCA cycle) - Homo sapiens (human); hsa01230 Biosynthesis of amino acids - Homo sapiens (human); hsa01200 Carbon metabolism - Homo sapiens (human);	Cluster 6	5.2	magnesium ion binding; nucleoside phosphate binding; ion binding; isocitrate dehydrogenase activity; nucleotide binding; cofactor binding; oxidoreductase activity; electron carrier activity; oxidoreductase activity, acting on CH-OH group of donors; heterocyclic compound binding; organic cyclic compound binding; oxidoreductase activity, acting on the CH-OH group of donors, NAD or NADP as acceptor;…	1	mito	nomal
IDH2	P48735	tricarboxylic acid metabolic process; glyoxylate cycle; dicarboxylic acid metabolic process; oxidation-reduction process; small molecule metabolic process; tricarboxylic acid cycle; cellular aldehyde metabolic process; isocitrate metabolic process; carbohydrate metabolic process; primary metabolic process; cellular respiration; cellular metabolic process; organic substance metabolic process; meta…	mitochondrial matrix; membrane; intracellular organelle; mitochondrial part; organelle membrane; organelle envelope; intracellular organelle part; cytoplasm; intracellular part; cell; organelle part; mitochondrion; membrane-enclosed lumen; mitochondrial envelope; intracellular membrane-bounded organelle; organelle; intracellular organelle lumen; cell part; intracellular; envelope; organelle inner…		Isopropylmalate dehydrogenase-like domain;	IPR024084;	IDH1; isocitrate dehydrogenase [EC:1.1.1.42]	K00031	hsa01210 2-Oxocarboxylic acid metabolism - Homo sapiens (human); hsa00480 Glutathione metabolism - Homo sapiens (human); hsa01100 Metabolic pathways - Homo sapiens (human); hsa00020 Citrate cycle (TCA cycle) - Homo sapiens (human); hsa01230 Biosynthesis of amino acids - Homo sapiens (human); hsa01200 Carbon metabolism - Homo sapiens (human); hsa04146 Peroxisome - Homo sapiens (human);	Cluster 6	4.58182	magnesium ion binding; nucleoside phosphate binding; ion binding; isocitrate dehydrogenase activity; nucleotide binding; cofactor binding; oxidoreductase activity; oxidoreductase activity, acting on CH-OH group of donors; heterocyclic compound binding; organic cyclic compound binding; oxidoreductase activity, acting on the CH-OH group of donors, NAD or NADP as acceptor; catalytic activity; NAD bi…	8	mito	nomal
HK1	P19367	monosaccharide catabolic process; regulation of biological quality; glycolysis; monosaccharide transport; glucose homeostasis; single-organism process; cellular metabolic process; cellular chemical homeostasis; organic substance metabolic process; establishment of localization; glucose metabolic process; homeostatic process; metabolic process; generation of precursor metabolites and energy; monos…	intracellular organelle; membrane; outer membrane; mitochondrial part; organelle membrane; mitochondrial outer membrane; intracellular organelle part; organelle envelope; cytoplasm; intracellular part; cytosol; cell; organelle part; mitochondrion; organelle; intracellular membrane-bounded organelle; mitochondrial envelope; nucleus; intracellular; cell part; membrane part; envelope; organelle oute…		Hexokinase, C-terminal; Hexokinase, N-terminal;	IPR022672; IPR022673;	HK; hexokinase [EC:2.7.1.1]	K00844	hsa00051 Fructose and mannose metabolism - Homo sapiens (human); hsa04066 HIF-1 signaling pathway - Homo sapiens (human); hsa01100 Metabolic pathways - Homo sapiens (human); hsa04973 Carbohydrate digestion and absorption - Homo sapiens (human); hsa00500 Starch and sucrose metabolism - Homo sapiens (human); hsa04910 Insulin signaling pathway - Homo sapiens (human); hsa01200 Carbon metabolism - Hom…	Cluster 6	5.06667	mannokinase activity; ATP binding; nucleoside phosphate binding; phosphotransferase activity, alcohol group as acceptor; nucleoside binding; ion binding; nucleotide binding; organic cyclic compound binding; heterocyclic compound binding; ribonucleoside binding; carbohydrate kinase activity; kinase activity; fructokinase activity; catalytic activity; ribonucleotide binding; binding; purine ribonuc…	1	cyto	nomal
ME2	P23368	dicarboxylic acid metabolic process; metabolic process; single-organism metabolic process; malate metabolic process; small molecule metabolic process; carboxylic acid metabolic process; organic acid metabolic process; cellular metabolic process; cellular process; oxoacid metabolic process; organic substance metabolic process;	mitochondrial matrix; intracellular organelle; mitochondrial part; cytoplasm; intracellular organelle part; intracellular part; cell; mitochondrion; organelle part; membrane-enclosed lumen; organelle; intracellular membrane-bounded organelle; intracellular organelle lumen; cell part; intracellular; membrane-bounded organelle; cytoplasmic part; organelle lumen;		Malic enzyme, NAD-binding; Malic enzyme, N-terminal domain; NAD(P)-binding domain;	IPR012302; IPR012301; IPR016040;	E1.1.1.38; malate dehydrogenase (oxaloacetate-decarboxylating) [EC:1.1.1.38]	K00027	hsa00620 Pyruvate metabolism - Homo sapiens (human); hsa01200 Carbon metabolism - Homo sapiens (human);	Cluster 6	5	malate dehydrogenase (decarboxylating) activity; nucleoside phosphate binding; ion binding; nucleotide binding; cofactor binding; oxidoreductase activity; electron carrier activity; oxidoreductase activity, acting on CH-OH group of donors; heterocyclic compound binding; organic cyclic compound binding; oxidoreductase activity, acting on the CH-OH group of donors, NAD or NADP as acceptor; NAD bind…	2	mito	both
HSPA5	P11021	single organism signaling; blood coagulation; regulation of biological quality; regulation of cell death; positive regulation of cellular protein metabolic process; brain development; cellular metabolic process; response to biotic stimulus; response to external stimulus; metabolic process; response to topologically incorrect protein; positive regulation of molecular function; positive regulation …	membrane; nuclear outer membrane-endoplasmic reticulum membrane network; endoplasmic reticulum; cytoplasmic vesicle; organelle membrane; membrane-bounded vesicle; cytoplasmic membrane-bounded vesicle; vesicle; cytoplasm; intrinsic to membrane; macromolecular complex; intracellular part; cell; organelle part; pigment granule; membrane-enclosed lumen; integral to organelle membrane; intracellular o…	H2AX complex, isolated from cells without IR exposure; H2AX complex I; CEN complex; H2AX complex II; DGCR8 multiprotein complex; HCF-1 complex; SNW1 complex;			HSPA5; heat shock 70kDa protein 5	K09490	hsa03060 Protein export - Homo sapiens (human); hsa04918 Thyroid hormone synthesis - Homo sapiens (human); hsa04612 Antigen processing and presentation - Homo sapiens (human); hsa04141 Protein processing in endoplasmic reticulum - Homo sapiens (human); hsa05020 Prion diseases - Homo sapiens (human);	Cluster 7	5.47059	nucleoside phosphate binding; hydrolase activity, acting on acid anhydrides; protein binding; hydrolase activity; ATPase activity; organic cyclic compound binding; heterocyclic compound binding; pyrophosphatase activity; catalytic activity; ribonucleotide binding; binding; purine ribonucleoside binding; cation binding; anion binding; adenyl ribonucleotide binding; adenyl nucleotide binding; hydro…	6	E.R.	nomal
PDIA3	P30101	single organism signaling; macromolecule glycosylation; regulation of cell death; regulation of biological quality; establishment of protein localization to organelle; protein import; single-organism process; biosynthetic process; nuclear transport; peptidyl-asparagine modification; cellular metabolic process; protein transport; establishment of localization; protein targeting; maintenance of pro…	endoplasmic reticulum lumen; intracellular organelle; endoplasmic reticulum; cytoplasmic vesicle; membrane-bounded vesicle; melanosome; cytoplasmic membrane-bounded vesicle; vesicle; cytoplasm; intracellular organelle part; intracellular part; cell; organelle part; pigment granule; organelle; intracellular membrane-bounded organelle; membrane-enclosed lumen; intracellular organelle lumen; endopla…	HMGB1-HMGB2-HSC70-ERP60-GAPDH complex;	Thioredoxin domain; Disulphide isomerase; Thioredoxin-like fold;	IPR005788; IPR013766; IPR012336;	PDIA3; protein disulfide isomerase family A, member 3 [EC:5.3.4.1]	K08056	hsa04612 Antigen processing and presentation - Homo sapiens (human); hsa04141 Protein processing in endoplasmic reticulum - Homo sapiens (human);	Cluster 7	5.72727	protein disulfide oxidoreductase activity; peptidase activity; phospholipase C activity; hydrolase activity; cysteine-type peptidase activity; protein disulfide isomerase activity; lipase activity; oxidoreductase activity; disulfide oxidoreductase activity; endopeptidase activity; electron carrier activity; intramolecular oxidoreductase activity, transposing S-S bonds; isomerase activity; catalyt…	3	E.R.	down
P4HB	P07237	regulation of cellular process; cellular component organization; regulation of biological quality; cell redox homeostasis; cellular protein metabolic process; single-organism process; cellular metabolic process; lipoprotein metabolic process; organic substance metabolic process; homeostatic process; metabolic process; cellular amino acid metabolic process; cellular modified amino acid metabolic p…	membrane; endoplasmic reticulum lumen; intracellular organelle; endoplasmic reticulum; cytoplasmic vesicle; cell periphery; membrane-bounded vesicle; melanosome; cytoplasmic membrane-bounded vesicle; vesicle; cytoplasm; intracellular organelle part; intracellular part; cell; extracellular region; organelle part; plasma membrane; pigment granule; organelle; intracellular membrane-bounded organelle…	Prolyl 4-hydroxylase-type);	Thioredoxin domain; Disulphide isomerase; Thioredoxin-like fold;	IPR005788; IPR013766; IPR012336;	PDIA1; protein disulfide-isomerase A1 [EC:5.3.4.1]	K09580	hsa04141 Protein processing in endoplasmic reticulum - Homo sapiens (human);	Cluster 7	5.78571	protein disulfide oxidoreductase activity; peptidyl-proline dioxygenase activity; oxidoreductase activity, acting on paired donors, with incorporation or reduction of molecular oxygen; procollagen-proline 4-dioxygenase activity; oxidoreductase activity, acting on paired donors, with incorporation or reduction of molecular oxygen, 2-oxoglutarate as one donor, and incorporation of one atom each of …	6	extr	down
CALR	P27797	cellular component biogenesis; single organism signaling; regulation of cell death; reproductive process; posttranscriptional regulation of gene expression; positive regulation of biosynthetic process; peptidyl-asparagine modification; regulation of cell cycle process; cellular metabolic process; metabolic process; carbohydrate derivative biosynthetic process; macromolecular complex assembly; pos…	membrane; nuclear outer membrane-endoplasmic reticulum membrane network; extracellular space; extracellular region part; endoplasmic reticulum; external side of plasma membrane; organelle membrane; cytoplasmic vesicle; cell periphery; membrane-bounded vesicle; cytoplasmic membrane-bounded vesicle; vesicle; cytoplasm; macromolecular complex; intrinsic to membrane; intracellular part; sarcoplasmic …	H2AX complex, isolated from cells without IR exposure; H2AX complex I; H2AX complex II; Calreticulin oligomer complex;	Concanavalin A-like lectin/glucanases superfamily; Calreticulin/calnexin, P domain; Concanavalin A-like lectin/glucanase, subgroup;	IPR009033; IPR008985; IPR013320;	CALR; calreticulin	K08057	hsa05142 Chagas disease (American trypanosomiasis) - Homo sapiens (human); hsa05166 HTLV-I infection - Homo sapiens (human); hsa04612 Antigen processing and presentation - Homo sapiens (human); hsa04145 Phagosome - Homo sapiens (human); hsa04141 Protein processing in endoplasmic reticulum - Homo sapiens (human);	Cluster 7	6.22222	RNA binding; DNA binding; iron ion binding; hormone binding; complement component C1q binding; opsonin binding; chaperone binding; receptor binding; ion binding; androgen receptor binding; protein binding; amide binding; hormone receptor binding; zinc ion binding; protein binding involved in protein folding; organic cyclic compound binding; heterocyclic compound binding; mRNA binding; transition …	3	E.R.	nomal
HYOU1	Q9Y4L1	single organism signaling; positive regulation of cellular protein metabolic process; single-organism process; endoplasmic reticulum unfolded protein response; signal transduction; response to topologically incorrect protein; cell communication; positive regulation of metabolic process; positive regulation of molecular function; positive regulation of phosphorus metabolic process; positive regula…	endoplasmic reticulum lumen; intracellular organelle; endoplasmic reticulum; cytoplasm; intracellular organelle part; intracellular part; cell; organelle part; organelle; intracellular membrane-bounded organelle; membrane-enclosed lumen; intracellular organelle lumen; endoplasmic reticulum part; cell part; intracellular; membrane-bounded organelle; cytoplasmic part; organelle lumen;				HYOU1; hypoxia up-regulated 1	K09486	hsa04141 Protein processing in endoplasmic reticulum - Homo sapiens (human);	Cluster 7	5.6381	ATP binding; nucleoside phosphate binding; nucleoside binding; ion binding; nucleotide binding; organic cyclic compound binding; heterocyclic compound binding; ribonucleoside binding; ribonucleotide binding; binding; purine ribonucleoside binding; anion binding; purine ribonucleotide binding; adenyl ribonucleotide binding; purine nucleoside binding; adenyl nucleotide binding; purine nucleotide bi…	4	E.R.	nomal
CANX	P27824	single organism signaling; macromolecule glycosylation; single-organism process; biosynthetic process; peptidyl-asparagine modification; cellular metabolic process; neurological system process; protein transport; establishment of localization; protein folding; metabolic process; establishment of localization in cell; cell communication; carbohydrate derivative biosynthetic process; protein secret…	membrane; dendrite; nuclear outer membrane-endoplasmic reticulum membrane network; endoplasmic reticulum; cytoplasmic vesicle; organelle membrane; membrane-bounded vesicle; cytoplasmic membrane-bounded vesicle; vesicle; cytoplasm; neuronal cell body; cell projection cytoplasm; macromolecular complex; intrinsic to membrane; intracellular part; cell; organelle part; dendritic spine; pigment granule…		Concanavalin A-like lectin/glucanases superfamily; Calreticulin/calnexin, P domain; Concanavalin A-like lectin/glucanase, subgroup;	IPR009033; IPR008985; IPR013320;	CANX; calnexin	K08054	hsa05166 HTLV-I infection - Homo sapiens (human); hsa04918 Thyroid hormone synthesis - Homo sapiens (human); hsa04612 Antigen processing and presentation - Homo sapiens (human); hsa04145 Phagosome - Homo sapiens (human); hsa04141 Protein processing in endoplasmic reticulum - Homo sapiens (human);	Cluster 7	6.22222	binding; ion binding; metal ion binding; cation binding; protein binding; calcium ion binding; unfolded protein binding;	3	E.R.	down
PDIA4	P13667	regulation of cellular process; regulation of biological quality; cell redox homeostasis; cellular protein metabolic process; single-organism process; cellular metabolic process; protein transport; establishment of localization; organic substance metabolic process; protein folding; homeostatic process; metabolic process; establishment of localization in cell; glycerol ether metabolic process; pro…	endoplasmic reticulum lumen; intracellular organelle; endoplasmic reticulum; cytoplasmic vesicle; membrane-bounded vesicle; melanosome; cytoplasmic membrane-bounded vesicle; vesicle; cytoplasm; intracellular organelle part; intracellular part; cell; organelle part; pigment granule; organelle; intracellular membrane-bounded organelle; membrane-enclosed lumen; intracellular organelle lumen; endopla…		Thioredoxin domain; Disulphide isomerase; Thioredoxin-like fold;	IPR005788; IPR013766; IPR012336;	PDIA4; protein disulfide-isomerase A4 [EC:5.3.4.1]	K09582	hsa05110 Vibrio cholerae infection - Homo sapiens (human); hsa04918 Thyroid hormone synthesis - Homo sapiens (human); hsa04141 Protein processing in endoplasmic reticulum - Homo sapiens (human);	Cluster 7	5.06667	protein disulfide oxidoreductase activity; disulfide oxidoreductase activity; electron carrier activity; intramolecular oxidoreductase activity, transposing S-S bonds; isomerase activity; catalytic activity; oxidoreductase activity, acting on a sulfur group of donors; intramolecular oxidoreductase activity; intramolecular oxidoreductase activity, interconverting keto- and enol-groups; protein dis…	5	extr	both
MANF	P55145	regulation of blood pressure; single-multicellular organism process; response to unfolded protein; regulation of biological quality; positive regulation of blood pressure; system process; vasoconstriction; response to stress; regulation of blood vessel size; neurological system process involved in regulation of systemic arterial blood pressure; regulation of systemic arterial blood pressure by is…	extracellular space; extracellular region part; cell part; intracellular; cytoplasm; perinuclear region of cytoplasm; intracellular part; cell; extracellular region; cytoplasmic part;		Saposin-like;	IPR011001;				Cluster 7	5		4	extr	down
PRKCSH	P14314	cellular component biogenesis; single organism signaling; macromolecule glycosylation; cellular developmental process; negative regulation of cellular component organization; neurogenesis; single-organism process; biosynthetic process; peptidyl-asparagine modification; cellular metabolic process; protein folding; metabolic process; signal transduction; carbohydrate derivative biosynthetic process…	endoplasmic reticulum lumen; intracellular organelle; endoplasmic reticulum; cytoplasm; intracellular organelle part; intracellular part; cell; organelle part; organelle; intracellular membrane-bounded organelle; membrane-enclosed lumen; intracellular organelle lumen; endoplasmic reticulum part; cell part; intracellular; membrane-bounded organelle; cytoplasmic part; organelle lumen;		EF-hand domain; Mannose-6-phosphate receptor binding domain;	IPR002048; IPR009011;	PRKCSH; protein kinase C substrate 80K-H	K08288	hsa04141 Protein processing in endoplasmic reticulum - Homo sapiens (human);	Cluster 7	5	organic cyclic compound binding; heterocyclic compound binding; RNA binding; binding; nucleic acid binding; ion binding; metal ion binding; cation binding; calcium ion binding;	1	extr	nomal
TALDO1	P37837	monosaccharide catabolic process; NADP metabolic process; carbohydrate biosynthetic process; pyridine nucleotide metabolic process; cellular aromatic compound metabolic process; nicotinamide nucleotide metabolic process; nucleotide metabolic process; monosaccharide biosynthetic process; biosynthetic process; energy reserve metabolic process; pyridine-containing compound metabolic process; cellula…	cell part; intracellular; cytoplasm; intracellular part; cytosol; cell; cytoplasmic part;		Aldolase-type TIM barrel;	IPR013785;	E2.2.1.2; transaldolase [EC:2.2.1.2]	K00616	hsa01100 Metabolic pathways - Homo sapiens (human); hsa00030 Pentose phosphate pathway - Homo sapiens (human); hsa01230 Biosynthesis of amino acids - Homo sapiens (human); hsa01200 Carbon metabolism - Homo sapiens (human);	Cluster 8	7	sedoheptulose-7-phosphate:D-glyceraldehyde-3-phosphate glyceronetransferase activity; catalytic activity; transferase activity; transferase activity, transferring aldehyde or ketonic groups;	1	mito	up
ENO1	P06733	monosaccharide catabolic process; glycolysis; hexose biosynthetic process; biosynthetic process; negative regulation of RNA metabolic process; cellular metabolic process; response to biotic stimulus; regulation of cell growth; glucose metabolic process; regulation of RNA biosynthetic process; metabolic process; gluconeogenesis; generation of precursor metabolites and energy; macromolecule metabol…	membrane; extracellular region part; cell periphery; membrane-bounded vesicle; myofibril; vesicle; cytoplasm; macromolecular complex; intracellular part; cell; organelle part; non-membrane-bounded organelle; extracellular vesicular exosome; intracellular; cell part; contractile fiber; cytosolic part; extracellular membrane-bounded organelle; M band; membrane-bounded organelle; intracellular organ…		Enolase, C-terminal; Enolase, N-terminal;	IPR020810; IPR020811;				Cluster 8	7	magnesium ion binding; DNA binding; transcription corepressor activity; phosphopyruvate hydratase activity; ion binding; lyase activity; hydro-lyase activity; transcription cofactor activity; sequence-specific DNA binding transcription factor activity; carbon-oxygen lyase activity; heterocyclic compound binding; organic cyclic compound binding; catalytic activity; binding; nucleic acid binding tr…	6	cyto	up
LDHB	P07195	monosaccharide catabolic process; pyridine nucleotide metabolic process; cellular aromatic compound metabolic process; organic hydroxy compound metabolic process; glycolysis; nicotinamide nucleotide metabolic process; nucleotide metabolic process; pyridine-containing compound metabolic process; cellular metabolic process; phosphate-containing compound metabolic process; organic substance metaboli…	organelle; intracellular membrane-bounded organelle; intracellular organelle; cell part; intracellular; cytoplasm; intracellular part; membrane-bounded organelle; cytosol; cell; mitochondrion; cytoplasmic part;		Lactate dehydrogenase/glycoside hydrolase, family 4, C-terminal; NAD(P)-binding domain; Lactate/malate dehydrogenase, N-terminal; Lactate/malate dehydrogenase, C-terminal;	IPR022383; IPR016040; IPR001236; IPR015955;	LDH; L-lactate dehydrogenase [EC:1.1.1.27]	K00016	hsa00640 Propanoate metabolism - Homo sapiens (human); hsa00620 Pyruvate metabolism - Homo sapiens (human); hsa04066 HIF-1 signaling pathway - Homo sapiens (human); hsa01100 Metabolic pathways - Homo sapiens (human); hsa00270 Cysteine and methionine metabolism - Homo sapiens (human); hsa00010 Glycolysis / Gluconeogenesis - Homo sapiens (human);	Cluster 8	5.62121	nucleoside phosphate binding; nucleotide binding; cofactor binding; oxidoreductase activity; oxidoreductase activity, acting on CH-OH group of donors; heterocyclic compound binding; organic cyclic compound binding; oxidoreductase activity, acting on the CH-OH group of donors, NAD or NADP as acceptor; catalytic activity; NAD binding; binding; lactate dehydrogenase activity; L-lactate dehydrogenase…	1	cyto	nomal
TKT	P29401	monosaccharide catabolic process; NADP metabolic process; pyridine nucleotide metabolic process; nucleotide metabolic process; biosynthetic process; pyridine-containing compound metabolic process; cellular metabolic process; phosphate-containing compound metabolic process; glucose metabolic process; metabolic process; generation of precursor metabolites and energy; carbohydrate derivative biosynt…	organelle; intracellular membrane-bounded organelle; intracellular organelle; nucleus; cell part; intracellular; peroxisome; microbody; cytoplasm; intracellular part; membrane-bounded organelle; cytosol; cell; cytoplasmic part;		Transketolase, C-terminal; Transketolase-like, pyrimidine-binding domain; Transketolase, C-terminal/Pyruvate-ferredoxin oxidoreductase, domain II; Transketolase, N-terminal;	IPR005474; IPR005476; IPR009014; IPR005475;	E2.2.1.1; transketolase [EC:2.2.1.1]	K00615	hsa01100 Metabolic pathways - Homo sapiens (human); hsa00030 Pentose phosphate pathway - Homo sapiens (human); hsa01230 Biosynthesis of amino acids - Homo sapiens (human); hsa01200 Carbon metabolism - Homo sapiens (human);	Cluster 8	5.98182	identical protein binding; catalytic activity; protein homodimerization activity; binding; transferase activity, transferring aldehyde or ketonic groups; protein dimerization activity; ion binding; cation binding; metal ion binding; protein binding; transferase activity; cofactor binding; transketolase activity;	1	cyto	up
TPI1	P60174	monosaccharide catabolic process; NADP metabolic process; single-multicellular organism process; carbohydrate biosynthetic process; pyridine nucleotide metabolic process; cellular aromatic compound metabolic process; glycolysis; hexose biosynthetic process; nicotinamide nucleotide metabolic process; nucleotide metabolic process; single-organism process; monosaccharide biosynthetic process; biosyn…	cell part; intracellular; cytoplasm; intracellular part; cytosol; cell; cytoplasmic part;		Aldolase-type TIM barrel;	IPR013785;	TPI; triosephosphate isomerase (TIM) [EC:5.3.1.1]	K01803	hsa00051 Fructose and mannose metabolism - Homo sapiens (human); hsa00562 Inositol phosphate metabolism - Homo sapiens (human); hsa01100 Metabolic pathways - Homo sapiens (human); hsa00010 Glycolysis / Gluconeogenesis - Homo sapiens (human); hsa01230 Biosynthesis of amino acids - Homo sapiens (human); hsa01200 Carbon metabolism - Homo sapiens (human);	Cluster 8	7	isomerase activity; intramolecular oxidoreductase activity; triose-phosphate isomerase activity; catalytic activity; intramolecular oxidoreductase activity, interconverting aldoses and ketoses;	2	cyto	nomal
PDHA1	P08559	regulation of cellular process; monosaccharide catabolic process; cofactor biosynthetic process; glycolysis; regulation of acetyl-CoA biosynthetic process from pyruvate; biosynthetic process; regulation of lipid metabolic process; cellular metabolic process; thioester biosynthetic process; organic substance metabolic process; regulation of coenzyme metabolic process; glucose metabolic process; ac…	mitochondrial matrix; intracellular organelle; mitochondrial part; cytoplasm; intracellular organelle part; macromolecular complex; intracellular part; pyruvate dehydrogenase complex; cell; mitochondrion; organelle part; membrane-enclosed lumen; organelle; intracellular membrane-bounded organelle; intracellular organelle lumen; cell part; intracellular; protein complex; membrane-bounded organelle…		Dehydrogenase, E1 component;	IPR001017;	PDHA; pyruvate dehydrogenase E1 component alpha subunit [EC:1.2.4.1]	K00161	hsa00620 Pyruvate metabolism - Homo sapiens (human); hsa04066 HIF-1 signaling pathway - Homo sapiens (human); hsa01100 Metabolic pathways - Homo sapiens (human); hsa00020 Citrate cycle (TCA cycle) - Homo sapiens (human); hsa00010 Glycolysis / Gluconeogenesis - Homo sapiens (human); hsa01200 Carbon metabolism - Homo sapiens (human);	Cluster 8	7	pyruvate dehydrogenase activity; pyruvate dehydrogenase (acetyl-transferring) activity; catalytic activity; oxidoreductase activity, acting on the aldehyde or oxo group of donors, disulfide as acceptor; oxidoreductase activity; oxidoreductase activity, acting on the aldehyde or oxo group of donors;	3	mito	up
PGK1	P00558	monosaccharide catabolic process; carbohydrate biosynthetic process; single-organism carbohydrate catabolic process; glycolysis; hexose biosynthetic process; small molecule metabolic process; monosaccharide biosynthetic process; biosynthetic process; carbohydrate metabolic process; primary metabolic process; cellular metabolic process; organic substance biosynthetic process; carbohydrate cataboli…	cell part; intracellular; cytoplasm; intracellular part; cytosol; cell; cytoplasmic part;		Phosphoglycerate kinase, N-terminal; Phosphoglycerate kinase, C-terminal;	IPR015824; IPR015901;	PGK; phosphoglycerate kinase [EC:2.7.2.3]	K00927	hsa04066 HIF-1 signaling pathway - Homo sapiens (human); hsa01100 Metabolic pathways - Homo sapiens (human); hsa00010 Glycolysis / Gluconeogenesis - Homo sapiens (human); hsa01230 Biosynthesis of amino acids - Homo sapiens (human); hsa01200 Carbon metabolism - Homo sapiens (human);	Cluster 8	7	ATP binding; nucleoside phosphate binding; nucleoside binding; ion binding; nucleotide binding; phosphotransferase activity, carboxyl group as acceptor; organic cyclic compound binding; heterocyclic compound binding; ribonucleoside binding; kinase activity; catalytic activity; ribonucleotide binding; binding; phosphoglycerate kinase activity; purine ribonucleoside binding; anion binding; purine r…	3	cyto	both
PGAM1	P18669	regulation of cellular process; regulation of generation of precursor metabolites and energy; monosaccharide catabolic process; carbohydrate biosynthetic process; glycolysis; hexose biosynthetic process; regulation of macromolecule metabolic process; regulation of nucleobase-containing compound metabolic process; monosaccharide biosynthetic process; biosynthetic process; regulation of glucose met…	cell part; intracellular; cytoplasm; intracellular part; cytosol; cell; cytoplasmic part;		Histidine phosphatase superfamily, clade-1;	IPR013078;	PGAM; 2,3-bisphosphoglycerate-dependent phosphoglycerate mutase [EC:5.4.2.11]	K01834	hsa01100 Metabolic pathways - Homo sapiens (human); hsa00260 Glycine, serine and threonine metabolism - Homo sapiens (human); hsa00010 Glycolysis / Gluconeogenesis - Homo sapiens (human); hsa01230 Biosynthesis of amino acids - Homo sapiens (human); hsa01200 Carbon metabolism - Homo sapiens (human);	Cluster 8	7	isomerase activity; catalytic activity; phosphoric ester hydrolase activity; phosphatase activity; intramolecular transferase activity, phosphotransferases; hydrolase activity, acting on ester bonds; bisphosphoglycerate phosphatase activity; phosphoglycerate mutase activity; hydrolase activity; bisphosphoglycerate mutase activity; bisphosphoglycerate 2-phosphatase activity; intramolecular transfe…	1	cyto	nomal
PDHB	P11177	regulation of cellular process; cofactor biosynthetic process; regulation of acetyl-CoA biosynthetic process from pyruvate; biosynthetic process; regulation of lipid metabolic process; cellular metabolic process; thioester biosynthetic process; organic substance metabolic process; regulation of coenzyme metabolic process; glucose metabolic process; acetyl-CoA biosynthetic process; pyruvate metabo…	mitochondrial matrix; intracellular organelle; mitochondrial part; cytoplasm; intracellular organelle part; macromolecular complex; intracellular part; pyruvate dehydrogenase complex; cell; mitochondrion; organelle part; membrane-enclosed lumen; organelle; intracellular membrane-bounded organelle; intracellular organelle lumen; cell part; intracellular; protein complex; membrane-bounded organelle…		Transketolase, C-terminal; Transketolase-like, pyrimidine-binding domain; Transketolase, C-terminal/Pyruvate-ferredoxin oxidoreductase, domain II;	IPR005476; IPR009014; IPR005475;	PDHB; pyruvate dehydrogenase E1 component beta subunit [EC:1.2.4.1]	K00162	hsa00620 Pyruvate metabolism - Homo sapiens (human); hsa04066 HIF-1 signaling pathway - Homo sapiens (human); hsa01100 Metabolic pathways - Homo sapiens (human); hsa00020 Citrate cycle (TCA cycle) - Homo sapiens (human); hsa00010 Glycolysis / Gluconeogenesis - Homo sapiens (human); hsa01200 Carbon metabolism - Homo sapiens (human);	Cluster 8	7	pyruvate dehydrogenase activity; pyruvate dehydrogenase (acetyl-transferring) activity; catalytic activity; oxidoreductase activity, acting on the aldehyde or oxo group of donors, disulfide as acceptor; oxidoreductase activity; oxidoreductase activity, acting on the aldehyde or oxo group of donors;	1	mito	nomal
MEAF6	Q9HAF1	single-organism process; biosynthetic process; cellular metabolic process; regulation of RNA biosynthetic process; metabolic process; histone H4-K5 acetylation; protein acylation; protein metabolic process; macromolecule metabolic process; regulation of gene expression; heterocycle biosynthetic process; regulation of cellular biosynthetic process; regulation of primary metabolic process; peptidyl…	cytoplasm; macromolecular complex; intracellular part; cell; H4/H2A histone acetyltransferase complex; histone acetyltransferase complex; organelle part; non-membrane-bounded organelle; NuA4 histone acetyltransferase complex; membrane-enclosed lumen; cytoskeleton; H3 histone acetyltransferase complex; nucleoplasm; microtubule organizing center; intracellular organelle lumen; microtubule cytoskele…	NuA4/Tip60 HAT complex; NuA4/Tip60-HAT complex A; ING5 complex; ING4 complex; HBO1 complex;				K11344		Cluster 9	5		1	nucl	nomal
BRPF3	Q9ULD4	internal peptidyl-lysine acetylation; single-multicellular organism process; cellular component organization; blood coagulation; regulation of biological quality; histone modification; cellular protein metabolic process; platelet degranulation; single-organism process; response to stimulus; cellular metabolic process; hemostasis; establishment of localization; organic substance metabolic process;…	intracellular organelle; MOZ/MORF histone acetyltransferase complex; intracellular organelle part; cytoplasm; macromolecular complex; nuclear lumen; intracellular part; cytosol; cell; extracellular region; organelle part; histone acetyltransferase complex; organelle; intracellular membrane-bounded organelle; membrane-enclosed lumen; H3 histone acetyltransferase complex; nucleus; nucleoplasm; intr…	ING5 complex;	Bromodomain; Zinc finger, PHD-type; Zinc finger, PHD-finger; Zinc finger, FYVE/PHD-type; Enhancer of polycomb-like, N-terminal; PWWP domain; Zinc finger, RING/FYVE/PHD-type;	IPR001965; IPR013083; IPR000313; IPR011011; IPR001487; IPR019787; IPR019542;		K11350		Cluster 9	5	cation binding; metal ion binding; zinc ion binding; transition metal ion binding; binding; ion binding;	2	nucl	nomal
SSRP1	Q08945	positive regulation of biosynthetic process; single-organism process; biosynthetic process; multi-organism cellular process; DNA-dependent transcription, elongation; cellular metabolic process; regulation of RNA biosynthetic process; metabolic process; positive regulation of metabolic process; positive regulation of nitrogen compound metabolic process; macromolecule metabolic process; interspecie…	intracellular organelle; intracellular non-membrane-bounded organelle; intracellular organelle part; cytoplasm; nuclear lumen; intracellular part; nucleolus; cell; organelle part; non-membrane-bounded organelle; membrane-enclosed lumen; organelle; intracellular membrane-bounded organelle; nucleoplasm; nucleus; intracellular organelle lumen; intracellular; cell part; chromosome; membrane-bounded o…	H2AX complex, isolated from cells without IR exposure; FACT complex, UV-activated; FACT complex; CEN complex; FACT-NEK9 complex; Toposome;	Pleckstrin homology-like domain; High mobility group box domain; Domain of unknown function DUF1747; SSRP1 domain;	IPR013719; IPR011993; IPR009071; IPR024954;		K09272		Cluster 9	6	organic cyclic compound binding; heterocyclic compound binding; DNA binding; chromatin binding; binding; nucleic acid binding;	1	nucl	nomal
ING5	Q8WYH8	regulation of cell death; positive regulation of biosynthetic process; single-organism process; biosynthetic process; cellular metabolic process; negative regulation of cell proliferation; regulation of RNA biosynthetic process; metabolic process; positive regulation of metabolic process; positive regulation of nitrogen compound metabolic process; protein acylation; protein metabolic process; mac…	intracellular organelle; MOZ/MORF histone acetyltransferase complex; intracellular organelle part; nuclear lumen; macromolecular complex; intracellular part; cell; histone acetyltransferase complex; organelle part; membrane-enclosed lumen; intracellular membrane-bounded organelle; organelle; nucleoplasm; nucleus; H3 histone acetyltransferase complex; intracellular organelle lumen; intracellular; …	ING5 complex; HBO1 complex;	Zinc finger, PHD-type; Zinc finger, PHD-finger; Zinc finger, FYVE/PHD-type; Inhibitor of growth protein, N-terminal; Zinc finger, RING/FYVE/PHD-type;	IPR024610; IPR001965; IPR013083; IPR011011; IPR019787;		K11345		Cluster 9	5	histone binding; transition metal ion binding; methylated histone residue binding; binding; ion binding; metal ion binding; cation binding; protein binding; zinc ion binding;	1	nucl	down
KAT6B	Q8WYB5	cellular component biogenesis; positive regulation of biosynthetic process; single-organism process; biosynthetic process; negative regulation of RNA metabolic process; cellular metabolic process; regulation of RNA biosynthetic process; metabolic process; nucleosome assembly; positive regulation of metabolic process; cellular component assembly; positive regulation of nitrogen compound metabolic …	macromolecular complex; intracellular part; cell; histone acetyltransferase complex; organelle part; chromosomal part; non-membrane-bounded organelle; membrane-enclosed lumen; nucleoplasm; H3 histone acetyltransferase complex; intracellular organelle lumen; intracellular; cell part; chromosome; membrane-bounded organelle; protein-DNA complex; nucleoplasm part; organelle lumen; intracellular organ…	ING5 complex;	Zinc finger, PHD-type; MOZ/SAS-like protein; Zinc finger, PHD-finger; Zinc finger, FYVE/PHD-type; Acyl-CoA N-acyltransferase; Winged helix-turn-helix DNA-binding domain; Zinc finger, RING/FYVE/PHD-type; Linker histone H1/H5, domain H15;	IPR011991; IPR001965; IPR013083; IPR005818; IPR011011; IPR002717; IPR016181; IPR019787;		K11306		Cluster 9	5	DNA binding; ion binding; protein binding; zinc ion binding; N-acetyltransferase activity; transferase activity, transferring acyl groups other than amino-acyl groups; acetyltransferase activity; N-acyltransferase activity; heterocyclic compound binding; organic cyclic compound binding; transferase activity, transferring acyl groups; histone acetyltransferase activity; transition metal ion bindin…	1	nucl	up
HTATSF1	O43719	regulation of cellular process; viral genome replication; cellular aromatic compound metabolic process; regulation of macromolecule metabolic process; viral infectious cycle; regulation of nucleobase-containing compound metabolic process; biosynthetic process; multi-organism cellular process; cellular metabolic process; organic substance metabolic process; regulation of RNA biosynthetic process; …	organelle; intracellular membrane-bounded organelle; intracellular organelle; nucleus; cell part; intracellular; intracellular part; membrane-bounded organelle; cell;	Spliceosome; RNA pol II containing coactivator complex Tat-SF;	Nucleotide-binding, alpha-beta plait; RNA recognition motif domain;	IPR000504; IPR012677;		K13093		Cluster 9	6	organic cyclic compound binding; heterocyclic compound binding; RNA binding; nucleoside phosphate binding; binding; nucleic acid binding; nucleotide binding; small molecule binding;	1	nucl	up
CCNT2	O60583	single organism signaling; regulation of biological quality; cell surface receptor signaling pathway; cellular response to transforming growth factor beta stimulus; positive regulation of biosynthetic process; single-organism process; biosynthetic process; multi-organism cellular process; cellular response to growth factor stimulus; modification of morphology or physiology of other organism; DNA-…	intracellular organelle; intracellular organelle part; nuclear lumen; intracellular part; cell; organelle part; organelle; intracellular membrane-bounded organelle; membrane-enclosed lumen; nucleoplasm; nucleus; intracellular organelle lumen; cell part; intracellular; membrane-bounded organelle; organelle lumen; nuclear part;	P-TEFb.2 complex;	Cyclin, N-terminal; Cyclin-like;	IPR013763; IPR006671;	CCNT; cyclin T	K15188	hsa05202 Transcriptional misregulation in cancer - Homo sapiens (human);	Cluster 9	6		1	nucl	down
CCNT1	O60563	single organism signaling; regulation of biological quality; cell surface receptor signaling pathway; positive regulation of biosynthetic process; DNA-dependent transcription, elongation; cellular metabolic process; regulation of protein serine/threonine kinase activity; metabolic process; transmembrane receptor protein serine/threonine kinase signaling pathway; modification by symbiont of host m…	intracellular organelle; intracellular organelle part; nuclear lumen; macromolecular complex; intracellular part; cell; organelle part; membrane-enclosed lumen; intracellular membrane-bounded organelle; organelle; nucleoplasm; nucleus; intracellular organelle lumen; intracellular; carboxy-terminal domain protein kinase complex; cell part; positive transcription elongation factor complex b; transc…	Heterotrimeric complex; P-TEFb.1 complex; HES1 promoter-Notch enhancer complex; BRD4 complex; POLR2A-CCNT1-CDK9-NCL-LEM6-CPSF2 complex; Transcription elongation factor complex; P-TEFb-BRD4-TRAP220 complex; P-TEFb-7SKRNA-HEXIM1 complex; BRD4-P-TEFb complex; P-TEFb-SKP2 complex;	Cyclin, N-terminal; Cyclin-like;	IPR013763; IPR006671;	CCNT; cyclin T	K15188	hsa05202 Transcriptional misregulation in cancer - Homo sapiens (human);	Cluster 9	6	regulatory region DNA binding; organic cyclic compound binding; heterocyclic compound binding; RNA binding; DNA binding; regulatory region nucleic acid binding; transcription regulatory region DNA binding; binding; nucleic acid binding; chromatin binding; snRNA binding;	1	nucl	nomal
TCEB3	Q14241	positive regulation of biosynthetic process; biosynthetic process; multi-organism cellular process; DNA-dependent transcription, elongation; cellular metabolic process; regulation of RNA biosynthetic process; metabolic process; positive regulation of metabolic process; positive regulation of nitrogen compound metabolic process; macromolecule metabolic process; interspecies interaction between org…	intracellular organelle; membrane; intracellular organelle part; intrinsic to membrane; nuclear lumen; intracellular part; cell; integral to membrane; organelle part; organelle; intracellular membrane-bounded organelle; membrane-enclosed lumen; nucleoplasm; nucleus; intracellular organelle lumen; intracellular; cell part; membrane part; membrane-bounded organelle; organelle lumen; nuclear part;		Transcription elongation factor, TFIIS/CRSP70, N-terminal, sub-type; F-box domain; Transcription factor IIS, N-terminal;	IPR003617; IPR001810; IPR017923;		K15076		Cluster 9	6	organic cyclic compound binding; heterocyclic compound binding; DNA binding; binding; nucleic acid binding;	1	nucl	up
BRD1	O95696	internal peptidyl-lysine acetylation; cellular component organization; internal protein amino acid acetylation; peptidyl-lysine acetylation; histone modification; single-organism cellular process; cellular protein metabolic process; single-organism process; primary metabolic process; cellular metabolic process; chromatin modification; organic substance metabolic process; peptidyl-amino acid modif…	intracellular organelle; MOZ/MORF histone acetyltransferase complex; intracellular organelle part; nuclear lumen; macromolecular complex; intracellular part; cell; histone acetyltransferase complex; organelle part; membrane-enclosed lumen; intracellular membrane-bounded organelle; organelle; nucleoplasm; nucleus; H3 histone acetyltransferase complex; intracellular organelle lumen; intracellular; …	ING5 complex;	Bromodomain; Zinc finger, PHD-type; Zinc finger, PHD-finger; Zinc finger, FYVE/PHD-type; Enhancer of polycomb-like, N-terminal; PWWP domain; Zinc finger, RING/FYVE/PHD-type;	IPR001965; IPR013083; IPR000313; IPR011011; IPR001487; IPR019787; IPR019542;		K11349		Cluster 9	5	histone binding; transition metal ion binding; binding; ion binding; metal ion binding; cation binding; protein binding; zinc ion binding;	1	nucl	nomal
SUPT16H	Q9Y5B9	positive regulation of biosynthetic process; single-organism process; biosynthetic process; multi-organism cellular process; DNA-dependent transcription, elongation; cellular metabolic process; protein complex disassembly; regulation of RNA biosynthetic process; metabolic process; positive regulation of metabolic process; positive regulation of nitrogen compound metabolic process; regulation of D…	intracellular organelle; intracellular non-membrane-bounded organelle; intracellular organelle part; nuclear lumen; intracellular part; cell; organelle part; non-membrane-bounded organelle; organelle; intracellular membrane-bounded organelle; membrane-enclosed lumen; nucleoplasm; nucleus; intracellular organelle lumen; intracellular; cell part; chromosome; membrane-bounded organelle; organelle lu…	H2AX complex, isolated from cells without IR exposure; FACT complex, UV-activated; FACT complex; CEN complex; WINAC complex; FACT-NEK9 complex; HES1 promoter-Notch enhancer complex;	Peptidase M24, structural domain; FACT complex subunit Spt16p/Cdc68p; Domain of unknown function DUF1747;	IPR013719; IPR000994; IPR013953;				Cluster 9	6		2	nucl	up
COBRA1	Q8WX92	positive regulation of biosynthetic process; biosynthetic process; multi-organism cellular process; DNA-dependent transcription, elongation; cellular metabolic process; negative regulation of RNA metabolic process; regulation of RNA biosynthetic process; metabolic process; positive regulation of metabolic process; positive regulation of nitrogen compound metabolic process; macromolecule metabolic…	intracellular organelle; intracellular organelle part; cytoplasm; macromolecular complex; nuclear lumen; intracellular part; cell; organelle part; membrane-enclosed lumen; intracellular membrane-bounded organelle; organelle; nucleoplasm; nucleus; intracellular organelle lumen; intracellular; cell part; NELF complex; transcription elongation factor complex; membrane-bounded organelle; protein comp…	NELF complex;				K15180		Cluster 9	6		1	nucl	nomal
RANBP2	P49792	RNA transport; single organism signaling; establishment of protein localization to organelle; cell surface receptor signaling pathway; protein import; single-organism process; nuclear transport; multi-organism cellular process; cellular metabolic process; cellular response to cytokine stimulus; protein transport; establishment of localization; protein targeting; protein folding; signal transducti…	membrane; organelle membrane; cytoplasm; macromolecular complex; intrinsic to membrane; intracellular part; cell; organelle part; nuclear membrane; membrane part; intracellular; cell part; membrane-bounded organelle; intracellular organelle; nuclear pore; nuclear envelope; pore complex; intracellular organelle part; inclusion body; nuclear inclusion body; organelle envelope; endomembrane system; …		Pleckstrin homology-like domain; Ran binding domain; Tetratricopeptide-like helical; Nup358/RanBP2 E3 ligase domain; Tetratricopeptide repeat-containing domain; Zinc finger, RanBP2-type; Cyclophilin-type peptidyl-prolyl cis-trans isomerase domain;	IPR000156; IPR002130; IPR011990; IPR011993; IPR022011; IPR013026; IPR001876;	RANBP2; E3 SUMO-protein ligase RanBP2	K12172	hsa03013 RNA transport - Homo sapiens (human);	Cluster 10	15	small GTPase binding; peptidyl-prolyl cis-trans isomerase activity; ion binding; ligase activity; protein binding; zinc ion binding; isomerase activity; transition metal ion binding; catalytic activity; Ras GTPase binding; binding; metal ion binding; cation binding; Ran GTPase binding; GTPase binding; cis-trans isomerase activity; enzyme binding;	2	nucl	down
NUP153	P49790	entry into host; cellular component biogenesis; RNA transport; single organism signaling; cell surface receptor signaling pathway; regulation of RNA export from nucleus; movement in environment of other organism involved in symbiotic interaction; single-organism process; multi-organism cellular process; cellular response to cytokine stimulus; protein transport; establishment of localization; pore…	membrane; organelle membrane; cytoplasm; macromolecular complex; intrinsic to membrane; intracellular part; cell; organelle part; non-membrane-bounded organelle; membrane-enclosed lumen; nucleoplasm; nuclear membrane; intracellular organelle lumen; membrane part; intracellular; cell part; membrane-bounded organelle; organelle lumen; intracellular organelle; nuclear pore; intracellular non-membran…		Nucleoporin, Nup153-like; Zinc finger, RanBP2-type;	IPR013913; IPR001876;	NUP153; nuclear pore complex protein Nup153	K14296	hsa03013 RNA transport - Homo sapiens (human);	Cluster 10	15	DNA binding; nucleocytoplasmic transporter activity; ion binding; protein binding; zinc ion binding; heterocyclic compound binding; organic cyclic compound binding; protein anchor; transition metal ion binding; binding; nucleic acid binding; metal ion binding; cation binding; structural molecule activity; structural constituent of nuclear pore; transporter activity;	3	nucl	down
NUP188	Q5SRE5	RNA transport; regulation of cellular process; single organism signaling; monosaccharide transport; cell surface receptor signaling pathway; mRNA transport; cellular response to organic substance; single-organism process; multi-organism cellular process; response to stimulus; cellular response to cytokine stimulus; protein transport; establishment of RNA localization; establishment of localizatio…	membrane; intracellular organelle; nuclear pore; nuclear envelope; pore complex; organelle envelope; intracellular organelle part; macromolecular complex; intrinsic to membrane; endomembrane system; intracellular part; cell; integral to membrane; organelle part; intracellular membrane-bounded organelle; organelle; nucleus; membrane part; intracellular; cell part; envelope; protein complex; membra…		Armadillo-type fold;	IPR016024;	NUP188; nuclear pore complex protein Nup188	K14311	hsa03013 RNA transport - Homo sapiens (human);	Cluster 10	15		1	cyto	nomal
TPR	P12270	RNA transport; single organism signaling; cell surface receptor signaling pathway; posttranscriptional regulation of gene expression; nuclear transport; cellular metabolic process; regulation of cell cycle process; cellular response to cytokine stimulus; negative regulation of metaphase/anaphase transition of cell cycle; protein transport; MAPK import into nucleus; metabolic process; spindle chec…	membrane; organelle membrane; extrinsic to membrane; cytoplasm; intrinsic to membrane; macromolecular complex; intracellular part; cell; organelle part; condensed chromosome kinetochore; non-membrane-bounded organelle; chromosomal part; membrane-enclosed lumen; condensed chromosome; nucleoplasm; nuclear membrane; intracellular organelle lumen; membrane part; cell part; intracellular; chromosome; …		Serine-tRNA synthetase, type1, N-terminal; Tetratricopeptide, MLP1/MLP2-like;	IPR015866; IPR012929;	TPR; nucleoprotein TPR	K09291	hsa05216 Thyroid cancer - Homo sapiens (human); hsa05200 Pathways in cancer - Homo sapiens (human); hsa03013 RNA transport - Homo sapiens (human);	Cluster 10	15	ligase activity, forming aminoacyl-tRNA and related compounds; serine-tRNA ligase activity; nucleoside phosphate binding; ligase activity, forming carbon-oxygen bonds; ligase activity; protein dimerization activity; protein kinase binding; protein binding; chromatin binding; organic cyclic compound binding; heterocyclic compound binding; mRNA binding; identical protein binding; catalytic activity…	1	nucl	nomal
RAE1	P78406	RNA transport; single organism signaling; cell surface receptor signaling pathway; single-organism process; nuclear export; nuclear transport; multi-organism cellular process; cellular response to cytokine stimulus; establishment of localization; signal transduction; metabolic process; establishment of localization in cell; cell communication; nucleic acid transport; regulation of localization; n…	membrane; outer membrane; nuclear outer membrane-endoplasmic reticulum membrane network; organelle membrane; cytoplasm; macromolecular complex; intrinsic to membrane; intracellular part; cell; organelle part; nuclear outer membrane; non-membrane-bounded organelle; cytoskeleton; nuclear membrane; membrane part; intracellular; cell part; organelle outer membrane; membrane-bounded organelle; intrace…		WD40/YVTN repeat-like-containing domain; WD40-repeat-containing domain;	IPR017986; IPR015943;	RAE1; mRNA export factor	K14298	hsa03013 RNA transport - Homo sapiens (human); hsa05164 Influenza A - Homo sapiens (human);	Cluster 10	15	organic cyclic compound binding; heterocyclic compound binding; RNA binding; cytoskeletal protein binding; microtubule binding; binding; nucleic acid binding; tubulin binding; protein binding;	1	cyto_nucl	nomal
EHHADH	Q08426	lipid oxidation; cellular protein metabolic process; cellular lipid metabolic process; cellular metabolic process; organic substance metabolic process; metabolic process; lipid modification; protein acylation; monocarboxylic acid metabolic process; cellular catabolic process; macromolecule metabolic process; protein metabolic process; cellular process; lipid metabolic process; fatty acid oxidatio…	intracellular organelle; peroxisome; cytoplasm; intracellular part; cytosol; cell; mitochondrion; intracellular membrane-bounded organelle; organelle; nucleus; intracellular; cell part; microbody; membrane-bounded organelle; cytoplasmic part;		3-hydroxyacyl-CoA dehydrogenase, C-terminal; Dehydrogenase, multihelical; NAD(P)-binding domain; 6-phosphogluconate dehydrogenase, C-terminal-like; 3-hydroxyacyl-CoA dehydrogenase, NAD binding;	IPR008927; IPR013328; IPR016040; IPR006176; IPR006108;	EHHADH; enoyl-CoA hydratase / 3-hydroxyacyl-CoA dehydrogenase / 3,2-trans-enoyl-CoA isomerase [EC:4.2.1.17 1.1.1.35 5.3.3.8]	K07514	hsa00280 Valine, leucine and isoleucine degradation - Homo sapiens (human); hsa00310 Lysine degradation - Homo sapiens (human); hsa03320 PPAR signaling pathway - Homo sapiens (human); hsa00640 Propanoate metabolism - Homo sapiens (human); hsa01100 Metabolic pathways - Homo sapiens (human); hsa01212 Fatty acid metabolism - Homo sapiens (human); hsa01200 Carbon metabolism - Homo sapiens (human); hs…	Cluster 11	4.52381	nucleoside phosphate binding; lyase activity; hydro-lyase activity; nucleotide binding; dodecenoyl-CoA delta-isomerase activity; cofactor binding; carbon-oxygen lyase activity; enoyl-CoA hydratase activity; oxidoreductase activity; organic cyclic compound binding; heterocyclic compound binding; oxidoreductase activity, acting on CH-OH group of donors; oxidoreductase activity, acting on the CH-OH …	1	mito	nomal
HADH	Q16836	lipid catabolic process; fatty acid oxidation; lipid oxidation; single-organism catabolic process; oxidation-reduction process; small molecule metabolic process; monocarboxylic acid catabolic process; fatty acid beta-oxidation; cellular lipid metabolic process; small molecule catabolic process; fatty acid metabolic process; primary metabolic process; cellular metabolic process; organic substance …	mitochondrial matrix; intracellular organelle; mitochondrial part; cytoplasm; intracellular organelle part; intracellular part; cell; mitochondrion; organelle part; membrane-enclosed lumen; organelle; intracellular membrane-bounded organelle; nucleus; intracellular organelle lumen; cell part; intracellular; membrane-bounded organelle; cytoplasmic part; organelle lumen;		3-hydroxyacyl-CoA dehydrogenase, C-terminal; Dehydrogenase, multihelical; NAD(P)-binding domain; 6-phosphogluconate dehydrogenase, C-terminal-like; 3-hydroxyacyl-CoA dehydrogenase, NAD binding;	IPR008927; IPR013328; IPR016040; IPR006176; IPR006108;	HADH; 3-hydroxyacyl-CoA dehydrogenase [EC:1.1.1.35]	K00022	hsa00280 Valine, leucine and isoleucine degradation - Homo sapiens (human); hsa00310 Lysine degradation - Homo sapiens (human); hsa00071 Fatty acid degradation - Homo sapiens (human); hsa00650 Butanoate metabolism - Homo sapiens (human); hsa00380 Tryptophan metabolism - Homo sapiens (human); hsa01100 Metabolic pathways - Homo sapiens (human); hsa01212 Fatty acid metabolism - Homo sapiens (human);…	Cluster 11	4.28571	nucleoside phosphate binding; ion binding; NAD+ binding; nucleotide binding; cofactor binding; oxidoreductase activity; oxidoreductase activity, acting on CH-OH group of donors; heterocyclic compound binding; organic cyclic compound binding; oxidoreductase activity, acting on the CH-OH group of donors, NAD or NADP as acceptor; catalytic activity; NAD binding; binding; anion binding; 3-hydroxyacyl…	1	mito	nomal
ECI2	O75521	lipid catabolic process; single-organism catabolic process; small molecule metabolic process; monocarboxylic acid catabolic process; small molecule catabolic process; cellular lipid metabolic process; fatty acid metabolic process; primary metabolic process; cellular metabolic process; organic substance metabolic process; carboxylic acid catabolic process; organic substance catabolic process; meta…	intracellular organelle; peroxisomal part; peroxisome; intracellular organelle part; cytoplasm; microbody part; intracellular part; cell; organelle part; mitochondrion; membrane-enclosed lumen; intracellular membrane-bounded organelle; organelle; microbody lumen; intracellular organelle lumen; peroxisomal matrix; intracellular; cell part; microbody; membrane-bounded organelle; organelle lumen; cy…		FERM/acyl-CoA-binding protein, 3-helical bundle; Acyl-CoA-binding protein, ACBP;	IPR000582; IPR014352;	PECI; peroxisomal 3,2-trans-enoyl-CoA isomerase [EC:5.3.3.8]	K13239	hsa00071 Fatty acid degradation - Homo sapiens (human); hsa04146 Peroxisome - Homo sapiens (human);	Cluster 11	4.52381	isomerase activity; fatty-acyl-CoA binding; catalytic activity; binding; ion binding; anion binding; intramolecular oxidoreductase activity; dodecenoyl-CoA delta-isomerase activity; cofactor binding; coenzyme binding; intramolecular oxidoreductase activity, transposing C=C bonds;	1	mito	nomal
HADHA	P40939	lipid oxidation; glycerolipid metabolic process; response to oxygen-containing compound; phospholipid biosynthetic process; biosynthetic process; cellular lipid metabolic process; response to stimulus; cellular metabolic process; phosphate-containing compound metabolic process; lipid biosynthetic process; organic substance metabolic process; response to drug; metabolic process; phosphatidylglycer…	membrane; organelle membrane; fatty acid beta-oxidation multienzyme complex; cytoplasm; macromolecular complex; intracellular part; cell; organelle part; non-membrane-bounded organelle; mitochondrial envelope; membrane-enclosed lumen; intracellular organelle lumen; intracellular; cell part; organelle inner membrane; membrane-bounded organelle; mitochondrial inner membrane; organelle lumen; mitoch…		3-hydroxyacyl-CoA dehydrogenase, C-terminal; Dehydrogenase, multihelical; NAD(P)-binding domain; 6-phosphogluconate dehydrogenase, C-terminal-like; 3-hydroxyacyl-CoA dehydrogenase, NAD binding;	IPR008927; IPR013328; IPR016040; IPR006176; IPR006108;	HADHA; enoyl-CoA hydratase / long-chain 3-hydroxyacyl-CoA dehydrogenase [EC:4.2.1.17 1.1.1.211]	K07515	hsa00280 Valine, leucine and isoleucine degradation - Homo sapiens (human); hsa00310 Lysine degradation - Homo sapiens (human); hsa00640 Propanoate metabolism - Homo sapiens (human); hsa01100 Metabolic pathways - Homo sapiens (human); hsa01212 Fatty acid metabolism - Homo sapiens (human); hsa01200 Carbon metabolism - Homo sapiens (human); hsa00062 Fatty acid elongation - Homo sapiens (human); hsa…	Cluster 11	4.28571	nucleoside phosphate binding; carbon-oxygen lyase activity; organic cyclic compound binding; heterocyclic compound binding; oxidoreductase activity, acting on CH-OH group of donors; oxidoreductase activity, acting on the CH-OH group of donors, NAD or NADP as acceptor; transferase activity, transferring acyl groups; fatty-acyl-CoA binding; catalytic activity; binding; anion binding; acetyl-CoA C-a…	8	mito	nomal
ECI1	P42126	lipid catabolic process; fatty acid oxidation; lipid oxidation; single-organism catabolic process; oxidation-reduction process; small molecule metabolic process; monocarboxylic acid catabolic process; fatty acid beta-oxidation; cellular lipid metabolic process; small molecule catabolic process; fatty acid metabolic process; primary metabolic process; cellular metabolic process; organic substance …	mitochondrial matrix; membrane; intracellular organelle; mitochondrial part; organelle membrane; organelle envelope; intracellular organelle part; cytoplasm; intracellular part; cell; organelle part; mitochondrion; membrane-enclosed lumen; mitochondrial envelope; intracellular membrane-bounded organelle; organelle; intracellular organelle lumen; cell part; intracellular; envelope; organelle inner…				DCI; 3,2-trans-enoyl-CoA isomerase, mitochondrial [EC:5.3.3.8]	K13238	hsa00071 Fatty acid degradation - Homo sapiens (human);	Cluster 11	3.73333	isomerase activity; intramolecular oxidoreductase activity; dodecenoyl-CoA delta-isomerase activity; catalytic activity; intramolecular oxidoreductase activity, transposing C=C bonds;	1	mito	nomal
ACAD9	Q9H845		intracellular organelle; dendrite; cell projection; cytoplasm; intracellular part; cell; mitochondrion; intracellular membrane-bounded organelle; organelle; nucleus; cell part; intracellular; neuron projection; membrane-bounded organelle; neuron part; cytoplasmic part;		Acyl-CoA dehydrogenase/oxidase, N-terminal and middle domain; Acyl-CoA dehydrogenase/oxidase C-terminal; Acyl-CoA oxidase/dehydrogenase, central domain; Acyl-CoA dehydrogenase/oxidase, N-terminal;	IPR013786; IPR009100; IPR006091; IPR009075;		K15980		Cluster 11	4	nucleoside phosphate binding; flavin adenine dinucleotide binding; ion binding; nucleotide binding; cofactor binding; oxidoreductase activity; oxidoreductase activity, acting on the CH-CH group of donors; heterocyclic compound binding; organic cyclic compound binding; catalytic activity; binding; anion binding; acyl-CoA dehydrogenase activity; coenzyme binding; small molecule binding;	1	mito	nomal
ETFA	P13804	metabolic process; generation of precursor metabolites and energy; single-organism metabolic process; oxidation-reduction process; small molecule metabolic process; energy derivation by oxidation of organic compounds; electron transport chain; respiratory electron transport chain; cellular process; cellular respiration; cellular metabolic process;	mitochondrial matrix; intracellular organelle; mitochondrial part; cytoplasm; intracellular organelle part; intracellular part; cell; mitochondrion; organelle part; membrane-enclosed lumen; organelle; intracellular membrane-bounded organelle; intracellular organelle lumen; cell part; intracellular; membrane-bounded organelle; cytoplasmic part; organelle lumen;		Rossmann-like alpha/beta/alpha sandwich fold; Electron transfer flavoprotein, alpha subunit, C-terminal; Electron transfer flavoprotein, alpha/beta-subunit, N-terminal;	IPR014729; IPR014731; IPR014730;		K03522		Cluster 11	4	organic cyclic compound binding; heterocyclic compound binding; electron carrier activity; nucleoside phosphate binding; flavin adenine dinucleotide binding; catalytic activity; binding; ion binding; anion binding; nucleotide binding; cofactor binding; oxidoreductase activity; small molecule binding; coenzyme binding;	1	mito	nomal
MED17	Q9NVC6	single organism signaling; negative regulation of developmental process; cellular developmental process; positive regulation of biosynthetic process; single-organism process; biosynthetic process; cellular metabolic process; regulation of RNA biosynthetic process; metabolic process; signal transduction; cell communication; positive regulation of metabolic process; positive regulation of nitrogen …	intracellular organelle; intracellular organelle part; nuclear lumen; macromolecular complex; intracellular part; transcription factor complex; cell; organelle part; membrane-enclosed lumen; organelle; intracellular membrane-bounded organelle; nucleoplasm; nucleus; intracellular organelle lumen; mediator complex; cell part; intracellular; membrane-bounded organelle; protein complex; nucleoplasm p…	Mediator complex; TRAP complex; ARC complex; BRD4 complex; TFTC-type histone acetyl transferase complex; CRSP-Mediator 2 complex; ARC92-Mediator complex; CRSP complex; PC2 complex; SMCC complex; ARC-L complex; TRAP-SMCC mediator complex; DRIP complex;			MED17; mediator of RNA polymerase II transcription subunit 17	K15133	hsa04919 Thyroid hormone signaling pathway - Homo sapiens (human);	Cluster 12	5	vitamin D receptor binding; thyroid hormone receptor binding; RNA polymerase II transcription cofactor activity; RNA polymerase II transcription factor binding transcription factor activity; receptor activity; ligand-dependent nuclear receptor transcription coactivator activity; receptor binding; binding; nuclear hormone receptor binding; transcription factor binding transcription factor activity…	1	cyto	nomal
RAD21	O60216	mitosis; single-organism process; reciprocal meiotic recombination; cellular metabolic process; regulation of RNA biosynthetic process; metabolic process; metaphase/anaphase transition of mitotic cell cycle; apoptotic process; cell cycle phase transition; protein localization to organelle; macromolecule metabolic process; protein localization; macromolecule localization; DNA recombination; cell c…	macromolecular complex; intracellular part; meiotic cohesin complex; cell; organelle part; chromosomal part; non-membrane-bounded organelle; membrane-enclosed lumen; condensed chromosome; nucleoplasm; intracellular organelle lumen; nuclear chromosome part; intracellular; cell part; chromosome; nuclear meiotic cohesin complex; membrane-bounded organelle; organelle lumen; intracellular organelle; i…	Cohesin-SA1 complex; CDCA5-PDS5A-RAD21-SMC1A-PDS5B-SMC3 complex; Mitotic 14S cohesin 2 complex; SNF2h-cohesin-NuRD complex; Cohesin-SA2 complex; Sororin-cohesin complex; Mitotic 14S cohesin 1 complex;	Rad21/Rec8-like protein, C-terminal, eukaryotic; Rad21/Rec8-like protein, C-terminal; Rad21/Rec8-like protein, N-terminal;	IPR006909; IPR023093; IPR006910;	SCC1; cohesin complex subunit SCC1	K06670	hsa04110 Cell cycle - Homo sapiens (human);	Cluster 12	5		1	cyto	up
PRKDC	P78527	regulation of biological quality; regulation of cell death; leukocyte activation; reproductive process; segmentation; chordate embryonic development; posttranscriptional regulation of gene expression; brain development; positive regulation of biosynthetic process; cellular metabolic process; T cell activation; lymphoid progenitor cell differentiation; metabolic process; heart development; respons…	intracellular organelle; nonhomologous end joining complex; intracellular non-membrane-bounded organelle; intracellular organelle part; nuclear lumen; macromolecular complex; intracellular part; nucleolus; transcription factor complex; cell; organelle part; non-membrane-bounded organelle; membrane-enclosed lumen; organelle; intracellular membrane-bounded organelle; nucleus; intracellular organell…	DNA-PK-Ku complex; DHX9-ADAR-vigilin-DNA-PK-Ku antigen complex; Vigilin-DNA-PK-Ku antigen complex; Artemis-DNA-PK complex; DNA-PK-Ku-eIF2-NF90-NF45 complex; CDC5L complex; NCOA6-DNA-PK-Ku-PARP1 complex; MGC1-DNA-PKcs-Ku complex; DNA-PK-Ku antigen complex;	PIK-related kinase, FAT; Armadillo-type fold; Phosphatidylinositol 3-/4-kinase, catalytic domain; Armadillo-like helical; Protein kinase-like domain; PIK-related kinase; NUC194; PIK-related kinase, FATC;	IPR000403; IPR012582; IPR003151; IPR011989; IPR014009; IPR016024; IPR003152; IPR011009;	PRKDC; DNA-dependent protein kinase catalytic subunit [EC:2.7.11.1]	K06642	hsa03450 Non-homologous end-joining - Homo sapiens (human); hsa04110 Cell cycle - Homo sapiens (human);	Cluster 12	4.52381	DNA-dependent protein kinase activity; DNA binding; ATP binding; nucleoside phosphate binding; phosphotransferase activity, alcohol group as acceptor; nucleoside binding; ion binding; protein kinase activity; nucleotide binding; organic cyclic compound binding; heterocyclic compound binding; ribonucleoside binding; kinase activity; catalytic activity; ribonucleotide binding; binding; nucleic acid…	4	cyto	up
NME1	P15531	regulation of cell death; nucleoside metabolic process; regulation of biological quality; hippocampus development; negative regulation of myeloid leukocyte differentiation; brain development; pyrimidine nucleoside triphosphate metabolic process; glucose homeostasis; response to organophosphorus; purine ribonucleoside biosynthetic process; nucleoside biosynthetic process; response to glucose stimu…	membrane; intracellular organelle; intracellular non-membrane-bounded organelle; cytoskeletal part; cytoplasm; intracellular organelle part; intracellular part; cytosol; cell; organelle part; non-membrane-bounded organelle; intracellular membrane-bounded organelle; organelle; cytoskeleton; nucleus; microtubule organizing center; microtubule cytoskeleton; centrosome; cell part; intracellular; peri…	NDPKA-AMPKalpha1 complex; Prune/Nm23-H1 complex;			E2.7.4.6; nucleoside-diphosphate kinase [EC:2.7.4.6]	K00940	hsa00230 Purine metabolism - Homo sapiens (human); hsa00240 Pyrimidine metabolism - Homo sapiens (human); hsa01100 Metabolic pathways - Homo sapiens (human);	Cluster 12	4	nucleoside phosphate binding; nucleobase-containing compound kinase activity; single-stranded DNA binding; hydrolase activity; phosphotransferase activity, phosphate group as acceptor; regulatory region DNA binding; organic cyclic compound binding; heterocyclic compound binding; kinase activity; catalytic activity; ribonucleotide binding; binding; purine ribonucleoside binding; structure-specific…	1	cyto	nomal
MED16	Q9Y2X0	single organism signaling; positive regulation of biosynthetic process; single-organism process; biosynthetic process; cellular metabolic process; regulation of RNA biosynthetic process; metabolic process; signal transduction; cell communication; positive regulation of metabolic process; positive regulation of nitrogen compound metabolic process; intracellular receptor signaling pathway; macromol…	intracellular organelle; intracellular organelle part; nuclear lumen; macromolecular complex; intracellular part; cell; organelle part; membrane-enclosed lumen; organelle; intracellular membrane-bounded organelle; nucleoplasm; nucleus; intracellular organelle lumen; mediator complex; cell part; intracellular; membrane-bounded organelle; protein complex; nucleoplasm part; organelle lumen; nuclear …	Mediator complex; TRAP complex; TFTC-type histone acetyl transferase complex; ARC92-Mediator complex; CRSP-Mediator 2 complex; PC2 complex; SMCC complex; DRIP complex;	WD40/YVTN repeat-like-containing domain; Soluble quinoprotein glucose/sorbosone dehydrogenase; WD40-repeat-containing domain;	IPR017986; IPR011041; IPR015943;	MED16; mediator of RNA polymerase II transcription subunit 16	K15159	hsa04919 Thyroid hormone signaling pathway - Homo sapiens (human);	Cluster 12	5	receptor activator activity; thyroid hormone receptor activator activity; vitamin D receptor binding; thyroid hormone receptor binding; receptor binding; protein binding; hormone receptor binding; transcription cofactor activity; receptor activity; receptor regulator activity; ligand-dependent nuclear receptor transcription coactivator activity; binding; thyroid hormone receptor coactivator activ…	1	nucl	nomal
ZC3H13	Q5T200			CEN complex;	Zinc finger, CCCH-type;	IPR000571;				Cluster 12	4	organic cyclic compound binding; heterocyclic compound binding; transition metal ion binding; binding; ion binding; nucleic acid binding; metal ion binding; cation binding; zinc ion binding;	1	nucl	nomal
WDR82	Q6UXN9	histone methylation; cellular component organization; histone H3-K4 methylation; histone modification; single-organism cellular process; cellular protein metabolic process; single-organism process; primary metabolic process; cellular metabolic process; methylation; organic substance metabolic process; chromatin modification; metabolic process; protein alkylation; chromosome organization; protein …	intracellular organelle; intracellular non-membrane-bounded organelle; intracellular organelle part; nuclear lumen; macromolecular complex; protein serine/threonine phosphatase complex; histone methyltransferase complex; intracellular part; PTW/PP1 phosphatase complex; cell; organelle part; methyltransferase complex; chromosomal part; non-membrane-bounded organelle; intracellular membrane-bounded…	Set1B complex; Set1A complex;	WD40/YVTN repeat-like-containing domain; WD40-repeat-containing domain;	IPR017986; IPR015943;	WDR82; COMPASS component SWD2	K14962	hsa03015 mRNA surveillance pathway - Homo sapiens (human);	Cluster 12	4	chromatin binding; binding;	1	cyto	up
PDS5A	Q29RF7	regulation of cellular process; cellular component organization; regulation of DNA replication; regulation of macromolecule metabolic process; regulation of nucleobase-containing compound metabolic process; mitosis; organelle fission; single-organism process; negative regulation of biological process; negative regulation of cellular metabolic process; negative regulation of cellular process; regu…	membrane; intracellular organelle; intracellular non-membrane-bounded organelle; cell periphery; intracellular organelle part; intracellular part; cell; organelle part; plasma membrane; chromosomal part; non-membrane-bounded organelle; organelle; intracellular membrane-bounded organelle; nucleus; chromatin; intracellular; cell part; chromosome; membrane-bounded organelle;	CDCA5-PDS5A-RAD21-SMC1A-PDS5B-SMC3 complex; Sororin-cohesin complex;	Armadillo-type fold; Armadillo-like helical;	IPR011989; IPR016024;		K11267		Cluster 12	5		1	cyto	up
NME2	P22392	regulation of cell death; nucleoside metabolic process; pyrimidine nucleoside triphosphate metabolic process; purine ribonucleoside biosynthetic process; nucleoside biosynthetic process; positive regulation of epithelial cell differentiation; cellular metabolic process; biological adhesion; ribose phosphate biosynthetic process; metabolic process; carbohydrate derivative biosynthetic process; pyr…	intracellular organelle; cell leading edge; cell projection; cytoplasm; intracellular part; cytosol; cell; intracellular membrane-bounded organelle; organelle; nucleus; intracellular; cell part; lamellipodium; ruffle; membrane-bounded organelle; cytoplasmic part;				E2.7.4.6; nucleoside-diphosphate kinase [EC:2.7.4.6]	K00940	hsa00230 Purine metabolism - Homo sapiens (human); hsa00240 Pyrimidine metabolism - Homo sapiens (human); hsa01100 Metabolic pathways - Homo sapiens (human);	Cluster 12	4	nucleoside phosphate binding; phosphotransferase activity, alcohol group as acceptor; nucleobase-containing compound kinase activity; phosphotransferase activity, nitrogenous group as acceptor; protein kinase activity; phosphotransferase activity, phosphate group as acceptor; sequence-specific DNA binding transcription factor activity; organic cyclic compound binding; heterocyclic compound bindin…	1	cyto	nomal
XRCC6	P12956	regulation of biological quality; DNA ligation; positive regulation of biosynthetic process; cellular metabolic process; metabolic process; negative regulation of macromolecule biosynthetic process; macromolecule metabolic process; interspecies interaction between organisms; nervous system development; cellular response to stimulus; heterocycle biosynthetic process; regulation of primary metaboli…	membrane; nonhomologous end joining complex; chromosome, telomeric region; nuclear chromosome, telomeric region; telomere cap complex; cytoplasm; macromolecular complex; intracellular part; cell; organelle part; chromosomal part; non-membrane-bounded organelle; membrane-enclosed lumen; Ku70:Ku80 complex; intracellular organelle lumen; nuclear chromosome part; intracellular; cell part; chromosome;…	DNA-PK-Ku complex; PCNA-KU antigen complex; WRN-Ku70-Ku80-PARP1 complex; 53BP1-containing complex; Ku antigen-NARG1 complex; Ku antigen complex; Ku70/Ku86 complex; DHX9-ADAR-vigilin-DNA-PK-Ku antigen complex; Vigilin-DNA-PK-Ku antigen complex; TERF2-RAP1 complex; DNA-PK-Ku-eIF2-NF90-NF45 complex; GammaH2AFX-NDHII-Ku70-DNA complex; DNA double-strand break end-joining complex; NCOA6-DNA-PK-Ku-PARP1…	Ku70/Ku80 beta-barrel domain; SAP domain; von Willebrand factor, type A; Ku70/Ku80 C-terminal arm; Ku70, bridge and pillars domain; Ku70/Ku80, N-terminal alpha/beta; SPOC like C-terminal domain;	IPR005161; IPR003034; IPR006164; IPR016194; IPR005160; IPR027388; IPR002035;	XRCC6; ATP-dependent DNA helicase 2 subunit 1	K10884	hsa03450 Non-homologous end-joining - Homo sapiens (human);	Cluster 12	4.52381	nucleoside phosphate binding; double-stranded DNA binding; ATP-dependent helicase activity; hydrolase activity, acting on acid anhydrides; hydrolase activity; carbon-oxygen lyase activity; ATPase activity; regulatory region DNA binding; organic cyclic compound binding; heterocyclic compound binding; pyrophosphatase activity; catalytic activity; ribonucleotide binding; binding; ATP-dependent DNA h…	3	cyto	up
PPP1CA	P62136	single organism signaling; regulation of generation of precursor metabolites and energy; glycerolipid metabolic process; regulation of glycogen catabolic process; regulation of polysaccharide biosynthetic process; negative regulation of signal transduction; cell surface receptor signaling pathway; respiratory tube development; regulation of signaling; cellular response to transforming growth fact…	dendrite; cytoplasm; neuronal cell body; protein serine/threonine phosphatase complex; macromolecular complex; intracellular part; PTW/PP1 phosphatase complex; cell; protein phosphatase type 1 complex; organelle part; dendritic spine; non-membrane-bounded organelle; membrane-enclosed lumen; nucleoplasm; intracellular organelle lumen; neuron spine; glycogen granule; intracellular; cell part; neuro…	KCNQ1 macromolecular complex; CDC5L complex; PNUTS-PP1 complex;	Serine/threonine-specific protein phosphatase/bis(5-nucleosyl)-tetraphosphatase; Calcineurin-like phosphoesterase domain, apaH type;	IPR004843; IPR006186;	PPP1C; serine/threonine-protein phosphatase PP1 catalytic subunit [EC:3.1.3.16]	K06269	hsa04921 Oxytocin signaling pathway - Homo sapiens (human); hsa04728 Dopaminergic synapse - Homo sapiens (human); hsa05168 Herpes simplex infection - Homo sapiens (human); hsa05031 Amphetamine addiction - Homo sapiens (human); hsa04910 Insulin signaling pathway - Homo sapiens (human); hsa04022 cGMP-PKG signaling pathway - Homo sapiens (human); hsa04270 Vascular smooth muscle contraction - Homo sa…	Cluster 12	4	catalytic activity; phosphoric ester hydrolase activity; protein serine/threonine phosphatase activity; phosphatase activity; binding; hydrolase activity, acting on ester bonds; ion binding; cation binding; metal ion binding; hydrolase activity; phosphoprotein phosphatase activity; ribonucleoprotein complex binding;	3	cyto	down
MED9	Q9NWA0		intracellular organelle; intracellular organelle part; nuclear lumen; macromolecular complex; intracellular part; cell; organelle part; membrane-enclosed lumen; organelle; intracellular membrane-bounded organelle; nucleoplasm; nucleus; intracellular organelle lumen; mediator complex; cell part; intracellular; membrane-bounded organelle; protein complex; nucleoplasm part; organelle lumen; nuclear …	Mediator complex;				K15149		Cluster 12	5	transcription factor binding transcription factor activity; RNA polymerase II transcription cofactor activity; RNA polymerase II transcription factor binding transcription factor activity; transcription cofactor activity; protein binding transcription factor activity;	1	cyto	nomal
CHRAC1	Q9NRG0	cellular component organization; chromatin remodeling; chromosome organization; organelle organization; single-organism cellular process; single-organism process; chromatin organization; cellular process; chromatin modification; cellular component organization or biogenesis;	nuclear replisome; CHRAC; macromolecular complex; intracellular part; cell; SWI/SNF superfamily-type complex; organelle part; chromosomal part; non-membrane-bounded organelle; membrane-enclosed lumen; intracellular organelle lumen; nuclear chromosome part; cell part; intracellular; epsilon DNA polymerase complex; chromosome; replisome; membrane-bounded organelle; protein-DNA complex; organelle lu…	HuCHRAC complex;	Transcription factor CBF/NF-Y/archaeal histone; Histone-fold;	IPR003958; IPR009072;		K11656		Cluster 12	4	organic cyclic compound binding; heterocyclic compound binding; DNA binding; nucleotidyltransferase activity; catalytic activity; binding; nucleic acid binding; DNA polymerase activity; DNA-directed DNA polymerase activity; sequence-specific DNA binding; transferase activity; transferase activity, transferring phosphorus-containing groups;	1	cyto_nucl	down
RBM14	Q96PK6	single organism signaling; positive regulation of biosynthetic process; single-organism process; biosynthetic process; cellular metabolic process; intracellular estrogen receptor signaling pathway; regulation of RNA biosynthetic process; signal transduction; metabolic process; cell communication; positive regulation of metabolic process; positive regulation of nitrogen compound metabolic process;…	intracellular organelle; intracellular organelle part; nuclear lumen; macromolecular complex; intracellular part; transcription factor complex; cell; organelle part; membrane-enclosed lumen; organelle; intracellular membrane-bounded organelle; nucleoplasm; nucleus; intracellular organelle lumen; mediator complex; cell part; intracellular; ribonucleoprotein complex; membrane-bounded organelle; pro…		Nucleotide-binding, alpha-beta plait; RNA recognition motif domain;	IPR000504; IPR012677;		K13189		Cluster 12	4	RNA binding; protein binding, bridging; nucleoside phosphate binding; protein binding; nucleotide binding; transcription cofactor activity; heterocyclic compound binding; organic cyclic compound binding; RNA polymerase II transcription cofactor activity; RNA polymerase II transcription factor binding transcription factor activity; ligand-dependent nuclear receptor transcription coactivator activi…	1	nucl	down
MED6	O75586	negative regulation of developmental process; cellular developmental process; positive regulation of biosynthetic process; single-organism process; biosynthetic process; cellular metabolic process; regulation of RNA biosynthetic process; metabolic process; positive regulation of metabolic process; positive regulation of nitrogen compound metabolic process; macromolecule metabolic process; positiv…	intracellular organelle; intracellular organelle part; nuclear lumen; macromolecular complex; intracellular part; cell; organelle part; membrane-enclosed lumen; organelle; intracellular membrane-bounded organelle; nucleoplasm; nucleus; intracellular organelle lumen; mediator complex; cell part; intracellular; membrane-bounded organelle; protein complex; nucleoplasm part; organelle lumen; nuclear …	TRAP complex; Mediator complex; NAT complex; CCNC-CDK8-MED1-MED6-MED7 xcomplex; Mediator complex 2; ARC complex; CRSP-Mediator 2 complex; ARC92-Mediator complex; CRSP complex; SMCC complex; PC2 complex; Mediator complex 1; CDK8-MED6-PARP1 complex; ARC-L complex; DRIP complex;				K15128		Cluster 12	5	organic cyclic compound binding; heterocyclic compound binding; DNA binding; RNA polymerase II transcription cofactor activity; RNA polymerase II transcription factor binding transcription factor activity; binding; nucleic acid binding; transcription factor binding transcription factor activity; transcription coactivator activity; transcription cofactor activity; protein binding transcription fac…	1	cyto	nomal
THRAP3	Q9Y2W1	single organism signaling; regulation of biological quality; regulation of alternative mRNA splicing, via spliceosome; posttranscriptional regulation of gene expression; RNA stabilization; positive regulation of biosynthetic process; single-organism process; biosynthetic process; cellular metabolic process; regulation of RNA biosynthetic process; metabolic process; signal transduction; cell commu…	intracellular organelle; intracellular organelle part; nuclear lumen; macromolecular complex; intracellular part; cell; organelle part; membrane-enclosed lumen; organelle; intracellular membrane-bounded organelle; nucleoplasm; nucleus; intracellular organelle lumen; mediator complex; cell part; intracellular; membrane-bounded organelle; protein complex; nucleoplasm part; organelle lumen; nuclear …	SMCC complex; PC2 complex; TRAP complex;				K13112		Cluster 12	4	thyroid hormone receptor binding; nucleoside phosphate binding; receptor binding; protein binding; hormone receptor binding; organic cyclic compound binding; heterocyclic compound binding; ligand-dependent nuclear receptor transcription coactivator activity; ribonucleotide binding; binding; purine ribonucleoside binding; transcription factor binding transcription factor activity; anion binding; a…	3	nucl	nomal
ATRX	P46100	regulation of cellular process; single-multicellular organism process; cellular response to stress; DNA alkylation; cellular aromatic compound metabolic process; brain development; DNA metabolic process; regulation of macromolecule metabolic process; regulation of nucleobase-containing compound metabolic process; single-organism process; response to stimulus; cellular metabolic process; methylati…	intracellular organelle; intracellular non-membrane-bounded organelle; intracellular organelle part; nuclear lumen; intracellular part; cell; heterochromatin; organelle part; chromosomal part; nuclear heterochromatin; non-membrane-bounded organelle; membrane-enclosed lumen; intracellular membrane-bounded organelle; organelle; nucleus; intracellular organelle lumen; chromatin; nuclear chromosome p…	ATRX-DAXX complex;	Helicase, C-terminal; Helicase, superfamily 1/2, ATP-binding domain; ADD domain; Zinc finger, FYVE/PHD-type; Zinc finger, RING-type; SNF2-related; Zinc finger, RING/FYVE/PHD-type; P-loop containing nucleoside triphosphate hydrolase;	IPR001841; IPR027417; IPR000330; IPR013083; IPR025766; IPR014001; IPR011011; IPR001650;		K10779		Cluster 12	4	nucleoside phosphate binding; hydrolase activity, acting on acid anhydrides; hydrolase activity; chromatin binding; organic cyclic compound binding; heterocyclic compound binding; pyrophosphatase activity; catalytic activity; ribonucleotide binding; binding; purine ribonucleoside binding; cation binding; anion binding; adenyl ribonucleotide binding; adenyl nucleotide binding; hydrolase activity, …	1	nucl	nomal
SMARCA5	O60264	cellular component biogenesis; single-organism process; biosynthetic process; negative regulation of RNA metabolic process; cellular metabolic process; regulation of RNA biosynthetic process; metabolic process; DNA replication-independent nucleosome organization; nucleosome assembly; cellular component assembly; macromolecular complex assembly; negative regulation of macromolecule biosynthetic pr…	intracellular organelle; intracellular non-membrane-bounded organelle; intracellular organelle part; nuclear lumen; macromolecular complex; intracellular part; nucleolus; SWI/SNF superfamily-type complex; cell; organelle part; chromatin silencing complex; RSF complex; ISWI-type complex; non-membrane-bounded organelle; membrane-enclosed lumen; intracellular membrane-bounded organelle; organelle; c…	ALL-1 supercomplex; SNF2h-cohesin-NuRD complex; SNF2h-HDAC12 complex; WCRF complex; ATP-utilizing chromatin assembly and remodeling factorcomplex; Nucleolar remodeling complex; CEN complex; DNMT3B complex; Remodeling and spacing factorcomplex; HuCHRAC complex; WICH complex; Polycomb repressive complex 1;	ISWI HAND domain; SNF2-related; SLIDE domain; Helicase, C-terminal; Helicase, superfamily 1/2, ATP-binding domain; Homeodomain-like; SANT domain; P-loop containing nucleoside triphosphate hydrolase; DBINO domain; SANT/Myb domain;	IPR015194; IPR020838; IPR027417; IPR017884; IPR000330; IPR001005; IPR009057; IPR015195; IPR014001; IPR001650;		K11654		Cluster 12	4	nucleoside phosphate binding; hydrolase activity, acting on acid anhydrides; hydrolase activity; chromatin binding; ATPase activity; organic cyclic compound binding; heterocyclic compound binding; pyrophosphatase activity; catalytic activity; ribonucleotide binding; binding; purine ribonucleoside binding; anion binding; adenyl ribonucleotide binding; adenyl nucleotide binding; hydrolase activity,…	2	cyto_nucl	down
PPP1CB	P62140	single organism signaling; regulation of generation of precursor metabolites and energy; glycerolipid metabolic process; regulation of glycogen catabolic process; regulation of polysaccharide biosynthetic process; negative regulation of signal transduction; cell surface receptor signaling pathway; regulation of signaling; cellular response to transforming growth factor beta stimulus; single-organ…	cytoplasm; protein serine/threonine phosphatase complex; macromolecular complex; intracellular part; PTW/PP1 phosphatase complex; cell; protein phosphatase type 1 complex; organelle part; non-membrane-bounded organelle; membrane-enclosed lumen; nucleoplasm; intracellular organelle lumen; glycogen granule; intracellular; cell part; membrane-bounded organelle; nucleoplasm part; organelle lumen; int…	KCNQ1 macromolecular complex;	Serine/threonine-specific protein phosphatase/bis(5-nucleosyl)-tetraphosphatase; Calcineurin-like phosphoesterase domain, apaH type;	IPR004843; IPR006186;	PPP1C; serine/threonine-protein phosphatase PP1 catalytic subunit [EC:3.1.3.16]	K06269	hsa04921 Oxytocin signaling pathway - Homo sapiens (human); hsa04728 Dopaminergic synapse - Homo sapiens (human); hsa05168 Herpes simplex infection - Homo sapiens (human); hsa05031 Amphetamine addiction - Homo sapiens (human); hsa04910 Insulin signaling pathway - Homo sapiens (human); hsa04022 cGMP-PKG signaling pathway - Homo sapiens (human); hsa04270 Vascular smooth muscle contraction - Homo sa…	Cluster 12	4	catalytic activity; phosphoric ester hydrolase activity; phosphatase activity; protein serine/threonine phosphatase activity; binding; hydrolase activity, acting on ester bonds; ion binding; myosin phosphatase activity; cation binding; metal ion binding; hydrolase activity; phosphoprotein phosphatase activity; myosin-light-chain-phosphatase activity;	1	cyto	nomal
XRCC5	P13010	regulation of biological quality; regulation of cell death; cellular developmental process; neurogenesis; single-organism process; biosynthetic process; multi-organism cellular process; negative regulation of RNA metabolic process; cellular metabolic process; regulation of RNA biosynthetic process; metabolic process; negative regulation of macromolecule biosynthetic process; macromolecule metabol…	nonhomologous end joining complex; chromosome, telomeric region; nuclear chromosome, telomeric region; telomere cap complex; cytoplasm; macromolecular complex; intracellular part; cell; organelle part; chromosomal part; non-membrane-bounded organelle; membrane-enclosed lumen; Ku70:Ku80 complex; nucleoplasm; intracellular organelle lumen; nuclear chromosome part; intracellular; cell part; chromoso…	DNA-PK-Ku complex; PCNA-KU antigen complex; WRN-Ku70-Ku80-PARP1 complex; 53BP1-containing complex; Ku antigen-NARG1 complex; Ku antigen complex; Ku70/Ku86 complex; DHX9-ADAR-vigilin-DNA-PK-Ku antigen complex; Vigilin-DNA-PK-Ku antigen complex; TERF2-RAP1 complex; DNA-PK-Ku-eIF2-NF90-NF45 complex; DNA double-strand break end-joining complex; NCOA6-DNA-PK-Ku-PARP1 complex; Ku antigen-YY1-alphaMyHC …	Ku70/Ku80 beta-barrel domain; von Willebrand factor, type A; Ku70/Ku80 C-terminal arm; Ku, C-terminal; Ku70/Ku80, N-terminal alpha/beta; SPOC like C-terminal domain;	IPR005161; IPR006164; IPR016194; IPR005160; IPR014893; IPR002035;	XRCC5; ATP-dependent DNA helicase 2 subunit 2	K10885	hsa03450 Non-homologous end-joining - Homo sapiens (human);	Cluster 12	4.52381	nucleoside phosphate binding; double-stranded DNA binding; ATP-dependent helicase activity; telomeric DNA binding; hydrolase activity, acting on acid anhydrides; hydrolase activity; ATPase activity; regulatory region DNA binding; organic cyclic compound binding; heterocyclic compound binding; pyrophosphatase activity; catalytic activity; ribonucleotide binding; binding; ATP-dependent DNA helicase…	4	cyto	up
PNPT1	Q8TCS8	RNA transport; cellular component biogenesis; rRNA transport; regulation of cell aging; cellular component morphogenesis; mitochondrial RNA localization; cellular metabolic process; cellular response to cytokine stimulus; regulation of mitochondrial RNA catabolic process; metabolic process; nucleobase-containing compound transport; macromolecular complex assembly; macromolecule metabolic process;…	membrane; intracellular organelle; mitochondrial part; cell periphery; organelle envelope; cytoplasm; intracellular organelle part; macromolecular complex; intracellular part; cytoplasmic exosome (RNase complex); cell; organelle part; mitochondrion; plasma membrane; membrane-enclosed lumen; mitochondrial envelope; intracellular membrane-bounded organelle; mitochondrial degradosome; organelle; org…		Ribosomal protein S1, RNA-binding domain; K Homology domain; Nucleic acid-binding, OB-fold; K Homology domain, type 1; Exoribonuclease, phosphorolytic domain 2; Exoribonuclease, phosphorolytic domain 1; Polyribonucleotide nucleotidyltransferase, RNA-binding domain; PNPase/RNase PH domain; Ribosomal protein S5 domain 2-type fold; RNA-binding domain, S1;	IPR015847; IPR012340; IPR003029; IPR015848; IPR027408; IPR004087; IPR004088; IPR022967; IPR001247; IPR020568;	pnp; polyribonucleotide nucleotidyltransferase [EC:2.7.7.8]	K00962	hsa03018 RNA degradation - Homo sapiens (human); hsa00230 Purine metabolism - Homo sapiens (human); hsa00240 Pyrimidine metabolism - Homo sapiens (human);	Cluster 12	4	RNA binding; 3'-5'-exoribonuclease activity; exoribonuclease activity, producing 5'-phosphomonoesters; 3'-5' exonuclease activity; hydrolase activity; poly-purine tract binding; single-stranded RNA binding; exonuclease activity, active with either ribo- or deoxyribonucleic acids and producing 5'-phosphomonoesters; heterocyclic compound binding; organic cyclic compound binding; poly-pyrimidine tra…	2	mito	nomal
RCC2	Q9P258	cell cycle phase; mitotic prometaphase; single-organism cellular process; single-organism process; cell division; cell cycle process; cellular process; cell cycle;	intracellular organelle; microtubule; intracellular non-membrane-bounded organelle; cytoskeletal part; cytoplasm; intracellular organelle part; nuclear lumen; macromolecular complex; intracellular part; nucleolus; cytosol; cell; spindle; organelle part; chromosomal part; non-membrane-bounded organelle; membrane-enclosed lumen; intracellular membrane-bounded organelle; cytoskeleton; organelle; nuc…		Regulator of chromosome condensation 1/beta-lactamase-inhibitor protein II;	IPR009091;				Cluster 12	5		1	nucl	nomal
FIP1L1	Q6UN15	RNA processing; cellular aromatic compound metabolic process; organic cyclic compound metabolic process; nitrogen compound metabolic process; primary metabolic process; cellular metabolic process; organic substance metabolic process; mRNA processing; RNA metabolic process; metabolic process; nucleic acid metabolic process; heterocycle metabolic process; nucleobase-containing compound metabolic pr…	intracellular organelle; mRNA cleavage and polyadenylation specificity factor complex; intracellular organelle part; nuclear lumen; macromolecular complex; intracellular part; cell; organelle part; mRNA cleavage factor complex; membrane-enclosed lumen; intracellular membrane-bounded organelle; organelle; nucleoplasm; nucleus; intracellular organelle lumen; intracellular; cell part; membrane-bound…	Cleavage and polyadenylation factor;	Pre-mRNA polyadenylation factor Fip1;	IPR007854;	FIP1L1; pre-mRNA 3'-end-processing factor FIP1	K14405	hsa03015 mRNA surveillance pathway - Homo sapiens (human);	Cluster 12	4	organic cyclic compound binding; heterocyclic compound binding; RNA binding; binding; nucleic acid binding;	1	nucl	nomal
WDR33	Q9C0J8	reproduction; cellular response to stress; cellular aromatic compound metabolic process; reproductive process; DNA metabolic process; single-organism process; response to stimulus; cellular metabolic process; postreplication repair; organic substance metabolic process; metabolic process; heterocycle metabolic process; nucleobase-containing compound metabolic process; single organism reproductive …	intracellular organelle; extracellular region part; intracellular part; cell; extracellular region; extracellular matrix part; collagen; extracellular matrix; intracellular membrane-bounded organelle; organelle; nucleus; intracellular; cell part; proteinaceous extracellular matrix; membrane-bounded organelle;		WD40/YVTN repeat-like-containing domain; WD40-repeat-containing domain;	IPR017986; IPR015943;	PFS2; polyadenylation factor subunit 2	K15542	hsa03015 mRNA surveillance pathway - Homo sapiens (human);	Cluster 12	4		1	nucl	down
CCT3	P49368	protein folding; metabolic process; 'de novo' protein folding; 'de novo' posttranslational protein folding; cellular macromolecule metabolic process; cellular protein metabolic process; macromolecule metabolic process; protein metabolic process; primary metabolic process; cellular metabolic process; cellular process; organic substance metabolic process;	membrane; intracellular organelle; microtubule; intracellular non-membrane-bounded organelle; cell periphery; cytoskeletal part; intracellular organelle part; cytoplasm; chaperonin-containing T-complex; macromolecular complex; intracellular part; cell; cytosol; organelle part; plasma membrane; non-membrane-bounded organelle; cytoskeleton; organelle; microtubule cytoskeleton; intracellular; cell p…	CCT micro-complex;	GroEL-like apical domain; TCP-1-like chaperonin intermediate domain; GroEL-like equatorial domain;	IPR027410; IPR027409; IPR027413;		K09495		Cluster 13	6.87179	ATP binding; nucleoside phosphate binding; nucleoside binding; ion binding; protein binding; nucleotide binding; organic cyclic compound binding; heterocyclic compound binding; ribonucleoside binding; ribonucleotide binding; binding; purine ribonucleoside binding; anion binding; purine ribonucleotide binding; unfolded protein binding; adenyl ribonucleotide binding; purine nucleoside binding; aden…	1	mito	nomal
HSPA9	P38646	regulation of cellular process; cellular component organization; intracellular transport; regulation of cell death; establishment of protein localization to organelle; negative regulation of programmed cell death; mitochondrial transport; regulation of programmed cell death; cellular protein metabolic process; single-organism process; nuclear export; nuclear transport; negative regulation of biol…	intracellular organelle; mitochondrial matrix; mitochondrial nucleoid; mitochondrial part; intracellular non-membrane-bounded organelle; cytoplasm; intracellular organelle part; nuclear lumen; intracellular part; nucleolus; cell; organelle part; mitochondrion; non-membrane-bounded organelle; organelle; intracellular membrane-bounded organelle; membrane-enclosed lumen; nucleus; intracellular organ…	Frataxin complex;			dnaK; molecular chaperone DnaK	K04043	hsa03018 RNA degradation - Homo sapiens (human); hsa05152 Tuberculosis - Homo sapiens (human);	Cluster 13	8	ATP binding; nucleoside phosphate binding; nucleoside binding; ion binding; protein binding; nucleotide binding; organic cyclic compound binding; heterocyclic compound binding; ribonucleoside binding; ribonucleotide binding; binding; purine ribonucleoside binding; anion binding; purine ribonucleotide binding; unfolded protein binding; adenyl ribonucleotide binding; purine nucleoside binding; aden…	3	mito	nomal
CCT2	P78371	cellular component biogenesis; cellular component organization; cellular macromolecular complex assembly; protein complex subunit organization; 'de novo' posttranslational protein folding; cellular protein metabolic process; primary metabolic process; cellular metabolic process; macromolecular complex subunit organization; organic substance metabolic process; protein folding; 'de novo' protein fo…	intracellular organelle; microtubule; intracellular non-membrane-bounded organelle; cytoskeletal part; intracellular organelle part; cytoplasm; chaperonin-containing T-complex; macromolecular complex; intracellular part; cell; cytosol; organelle part; non-membrane-bounded organelle; intracellular membrane-bounded organelle; cytoskeleton; organelle; nucleus; microtubule cytoskeleton; intracellular…	CCT micro-complex;	GroEL-like apical domain; TCP-1-like chaperonin intermediate domain; GroEL-like equatorial domain;	IPR027410; IPR027409; IPR027413;		K09494		Cluster 13	6.87179	ATP binding; nucleoside phosphate binding; nucleoside binding; ion binding; protein binding; nucleotide binding; organic cyclic compound binding; heterocyclic compound binding; ribonucleoside binding; ribonucleotide binding; binding; purine ribonucleoside binding; anion binding; purine ribonucleotide binding; unfolded protein binding; adenyl ribonucleotide binding; purine nucleoside binding; aden…	2	cyto	nomal
HSPD1	P10809	single organism signaling; cellular component biogenesis; regulation of leukocyte activation; positive regulation of type I interferon production; regulation of biological quality; immunoglobulin mediated immune response; regulation of cell death; leukocyte activation; posttranscriptional regulation of gene expression; positive regulation of adaptive immune response based on somatic recombination…	membrane; extracellular space; extracellular region part; organelle membrane; cytoplasmic vesicle; cell periphery; membrane-bounded vesicle; cytoplasmic membrane-bounded vesicle; lipopolysaccharide receptor complex; vesicle; cytoplasm; intrinsic to membrane; macromolecular complex; intracellular part; cell; organelle part; early endosome; membrane-enclosed lumen; mitochondrial envelope; intracell…	Frataxin complex; 17S U2 snRNP;	GroEL-like apical domain; GroEL-like equatorial domain;	IPR027409; IPR027413;	groEL; chaperonin GroEL	K04077	hsa03018 RNA degradation - Homo sapiens (human); hsa05134 Legionellosis - Homo sapiens (human); hsa05152 Tuberculosis - Homo sapiens (human); hsa04940 Type I diabetes mellitus - Homo sapiens (human);	Cluster 13	6.90909	nucleoside phosphate binding; single-stranded DNA binding; hydrolase activity, acting on acid anhydrides; protein binding; hydrolase activity; ATPase activity; organic cyclic compound binding; heterocyclic compound binding; pyrophosphatase activity; catalytic activity; ribonucleotide binding; binding; purine ribonucleoside binding; lipid binding; structure-specific DNA binding; anion binding; ade…	4	mito	nomal
TCP1	P17987	cellular component biogenesis; cellular component organization; cellular macromolecular complex assembly; protein complex subunit organization; 'de novo' posttranslational protein folding; tubulin complex assembly; cellular protein metabolic process; primary metabolic process; cellular metabolic process; tubulin complex biogenesis; macromolecular complex subunit organization; organic substance me…	membrane; microtubule organizing center part; microtubule; cell periphery; cell junction; cytoplasm; macromolecular complex; intracellular part; pericentriolar material; cell; heterochromatin; organelle part; chromosomal part; non-membrane-bounded organelle; membrane-enclosed lumen; cytoskeleton; microtubule organizing center; intracellular organelle lumen; microtubule cytoskeleton; nuclear chrom…	CCT micro-complex;	GroEL-like apical domain; TCP-1-like chaperonin intermediate domain; GroEL-like equatorial domain;	IPR027410; IPR027409; IPR027413;		K09493		Cluster 13	7.71429	ATP binding; nucleoside phosphate binding; nucleoside binding; ion binding; protein binding; nucleotide binding; organic cyclic compound binding; heterocyclic compound binding; ribonucleoside binding; ribonucleotide binding; binding; purine ribonucleoside binding; anion binding; purine ribonucleotide binding; unfolded protein binding; adenyl ribonucleotide binding; purine nucleoside binding; aden…	1	cyto	nomal
PFDN5	Q99471	negative regulation of signal transduction; regulation of signaling; negative regulation of canonical Wnt receptor signaling pathway; single-organism process; negative regulation of RNA metabolic process; cellular metabolic process; protein folding; regulation of RNA biosynthetic process; 'de novo' protein folding; metabolic process; regulation of cell communication; negative regulation of macrom…	intracellular organelle; cytoplasm; macromolecular complex; prefoldin complex; intracellular part; cytosol; cell; intracellular membrane-bounded organelle; organelle; nucleus; intracellular; cell part; cytosolic part; membrane-bounded organelle; protein complex; cytoplasmic part;	CCT:PFD complex, testis specific; Prefoldin; Prefoldin complex; CCT:PFD complex;	Prefoldin; Prefoldin alpha-like;	IPR004127; IPR009053;		K04797		Cluster 14	6	transcription factor binding transcription factor activity; transcription corepressor activity; transcription cofactor activity; protein binding transcription factor activity;	1	cyto	nomal
CCT8	P50990	protein folding; metabolic process; 'de novo' protein folding; 'de novo' posttranslational protein folding; cellular macromolecule metabolic process; cellular protein metabolic process; macromolecule metabolic process; protein metabolic process; primary metabolic process; cellular metabolic process; cellular process; organic substance metabolic process;	intracellular organelle; microtubule; intracellular non-membrane-bounded organelle; cytoskeletal part; cytoplasm; intracellular organelle part; inclusion body; macromolecular complex; intracellular part; cytosol; cell; organelle part; non-membrane-bounded organelle; organelle; cytoskeleton; microtubule organizing center; intermediate filament cytoskeleton; aggresome; microtubule cytoskeleton; cen…	CCT micro-complex;	GroEL-like apical domain; TCP-1-like chaperonin intermediate domain; GroEL-like equatorial domain;	IPR027410; IPR027409; IPR027413;		K09500		Cluster 14	6	ATP binding; nucleoside phosphate binding; nucleoside binding; ion binding; hydrolase activity, acting on acid anhydrides; hydrolase activity; nucleotide binding; nucleoside-triphosphatase activity; ATPase activity; organic cyclic compound binding; heterocyclic compound binding; ribonucleoside binding; pyrophosphatase activity; catalytic activity; ribonucleotide binding; binding; ATPase activity,…	1	cyto	nomal
TUBB4B	P68371	cellular component biogenesis; cellular component organization; immune effector process; cellular protein metabolic process; single-organism process; response to stimulus; cellular metabolic process; innate immune response; organic substance metabolic process; protein folding; natural killer cell mediated cytotoxicity; 'de novo' protein folding; metabolic process; cellular component assembly; mac…	membrane; intracellular organelle; microtubule; intracellular non-membrane-bounded organelle; cell periphery; cytoskeletal part; intracellular organelle part; cytoplasm; macromolecular complex; intracellular part; cytosol; cell; organelle part; plasma membrane; non-membrane-bounded organelle; cytoskeleton; organelle; microtubule cytoskeleton; intracellular; cell part; protein complex; cytoplasmic…		Tubulin/FtsZ, 2-layer sandwich domain; Tubulin/FtsZ, GTPase domain; Tubulin/FtsZ, C-terminal; Tubulin, C-terminal;	IPR003008; IPR023123; IPR008280; IPR018316;	TUBB; tubulin beta	K07375	hsa04540 Gap junction - Homo sapiens (human); hsa05130 Pathogenic Escherichia coli infection - Homo sapiens (human); hsa04145 Phagosome - Homo sapiens (human);	Cluster 14	6	nucleoside phosphate binding; receptor binding; hydrolase activity, acting on acid anhydrides; protein binding; hydrolase activity; MHC class I protein binding; organic cyclic compound binding; heterocyclic compound binding; pyrophosphatase activity; catalytic activity; ribonucleotide binding; binding; GTPase activity; purine ribonucleoside binding; MHC protein binding; anion binding; hydrolase a…	1	cyto_nucl	up
CCT6A	P40227	protein folding; metabolic process; 'de novo' protein folding; 'de novo' posttranslational protein folding; cellular macromolecule metabolic process; cellular protein metabolic process; macromolecule metabolic process; protein metabolic process; primary metabolic process; cellular metabolic process; cellular process; organic substance metabolic process;	intracellular organelle; microtubule; intracellular non-membrane-bounded organelle; cytoskeletal part; intracellular organelle part; cytoplasm; chaperonin-containing T-complex; macromolecular complex; intracellular part; cell; cytosol; organelle part; non-membrane-bounded organelle; cytoskeleton; organelle; microtubule cytoskeleton; intracellular; cell part; cytosolic part; protein complex; cytop…	CCT micro-complex;	GroEL-like apical domain; TCP-1-like chaperonin intermediate domain; GroEL-like equatorial domain;	IPR027410; IPR027409; IPR027413;		K09498		Cluster 14	6	ATP binding; nucleoside phosphate binding; nucleoside binding; ion binding; protein binding; nucleotide binding; organic cyclic compound binding; heterocyclic compound binding; ribonucleoside binding; ribonucleotide binding; binding; purine ribonucleoside binding; anion binding; purine ribonucleotide binding; unfolded protein binding; adenyl ribonucleotide binding; purine nucleoside binding; aden…	2	cyto	nomal
CTNNA1	P35221	cellular component biogenesis; regulation of cell death; reproductive process; male gonad development; negative regulation of cell proliferation; biological adhesion; macromolecular complex assembly; single organism reproductive process; response to steroid hormone stimulus; response to endogenous stimulus; cellular response to indole-3-methanol; cell adhesion; adherens junction organization; reg…	membrane; extrinsic to membrane; cytoplasmic vesicle; cell-cell contact zone; cell junction; cell periphery; membrane-bounded vesicle; cytoplasmic membrane-bounded vesicle; vesicle; cytoplasm; macromolecular complex; intracellular part; cell-cell adherens junction; cell-cell junction; cell; intercalated disc; non-membrane-bounded organelle; cytoskeleton; membrane part; cell part; intracellular; a…	Cell-cell junction complex; Catenin- catenincomplex;			CTNNA; catenin alpha	K05691	hsa04390 Hippo signaling pathway - Homo sapiens (human); hsa05100 Bacterial invasion of epithelial cells - Homo sapiens (human); hsa04670 Leukocyte transendothelial migration - Homo sapiens (human); hsa05200 Pathways in cancer - Homo sapiens (human); hsa04520 Adherens junction - Homo sapiens (human); hsa04530 Tight junction - Homo sapiens (human); hsa05213 Endometrial cancer - Homo sapiens (human…	Cluster 15	1.71429	structural molecule activity;	1	nucl	up
EXOC4	Q96A65	vesicle docking involved in exocytosis; vesicle-mediated transport; single-organism cellular process; single-organism process; organic substance transport; vesicle docking; membrane docking; protein transport; cellular localization; establishment of localization; transport; establishment of protein localization; establishment of localization in cell; secretion by cell; protein localization; macro…	membrane; cell projection; cell cortex; cell periphery; cytoplasm; macromolecular complex; myelin sheath abaxonal region; growth cone; intracellular part; exocyst; cell projection part; site of polarized growth; cell; plasma membrane; plasma membrane part; myelin sheath; membrane part; intracellular; cell part; cell cortex part; neuron projection; growth cone membrane; protein complex; neuron par…	Sec6/8 exocyst complex;	Sec8 exocyst complex component specific domain;	IPR007191;	EXOC4; exocyst complex component 4	K06111	hsa04530 Tight junction - Homo sapiens (human);	Cluster 15	2		1	nucl	up
ACTN4	O43707	regulation of vesicle-mediated transport; cellular component biogenesis; regulation of cell death; blood coagulation; regulation of biological quality; single-organism process; protein transport; positive regulation of pinocytosis; establishment of localization; positive regulation of cellular component organization; response to wounding; actin cytoskeleton organization; establishment of localiza…	secretory granule lumen; extracellular region part; cell cortex; cytoplasmic vesicle; membrane-bounded vesicle; cell periphery; myofibril; cytoplasmic membrane-bounded vesicle; vesicle; cytoplasm; cytoplasmic vesicle part; cortical cytoskeleton; macromolecular complex; intracellular part; Z disc; cell; I band; pseudopodium; organelle part; non-membrane-bounded organelle; membrane-enclosed lumen; …	Ternary complex; P2X7 receptor signalling complex;	EF-hand domain; EF-hand, Ca insensitive; EF-hand domain pair; Calponin homology domain;	IPR014837; IPR011992; IPR001715; IPR002048;	ACTN; actinin alpha	K05699	hsa05322 Systemic lupus erythematosus - Homo sapiens (human); hsa04530 Tight junction - Homo sapiens (human); hsa05146 Amoebiasis - Homo sapiens (human); hsa04810 Regulation of actin cytoskeleton - Homo sapiens (human); hsa05203 Viral carcinogenesis - Homo sapiens (human); hsa04670 Leukocyte transendothelial migration - Homo sapiens (human); hsa04510 Focal adhesion - Homo sapiens (human); hsa0452…	Cluster 15	2.14286	actin filament binding; receptor binding; protein dimerization activity; nucleoside binding; ion binding; integrin binding; protein binding; heterocyclic compound binding; organic cyclic compound binding; identical protein binding; cytoskeletal protein binding; protein homodimerization activity; binding; actin binding; cation binding; metal ion binding; calcium ion binding; protein complex bindin…	3	cyto	up
IQGAP1	P46940	single organism signaling; positive regulation of cellular protein metabolic process; regulation of insulin secretion; cellular metabolic process; metabolic process; generation of precursor metabolites and energy; regulation of localization; positive regulation of molecular function; positive regulation of phosphorylation; positive regulation of phosphorus metabolic process; positive regulation o…	membrane; microtubule; cell junction; cell periphery; slit diaphragm; cytoplasm; macromolecular complex; intracellular part; cell-cell junction; cell; organelle part; non-membrane-bounded organelle; cytoskeleton; microtubule cytoskeleton; membrane part; cell part; intracellular; neuron projection; actin filament; membrane-bounded organelle; neuron part; intracellular organelle; cell leading edge;…	APC-IQGAP1-Rac1 complex; 60S APC containing complex; APC-IQGAP1-CLIP-170 complex; APC-IQGAP1 complex; Emerin complex 52; APC-IQGAP1-Cdc42 complex;	Myosin-like IQ motif-containing domain; WW domain; Rho GTPase activation protein; Ras GTPase-activating protein; RasGAP protein, C-terminal; Calponin homology domain; P-loop containing nucleoside triphosphate hydrolase;	IPR001936; IPR001202; IPR001715; IPR027417; IPR027401; IPR000593; IPR008936;	IQGAP1; Ras GTPase-activating-like protein IQGAP1	K16848	hsa05205 Proteoglycans in cancer - Homo sapiens (human); hsa04520 Adherens junction - Homo sapiens (human); hsa04810 Regulation of actin cytoskeleton - Homo sapiens (human);	Cluster 15	2.14286	Ras GTPase activator activity; nucleoside-triphosphatase regulator activity; GTPase regulator activity; ion binding; protein binding; GTPase inhibitor activity; enzyme inhibitor activity; calmodulin binding; enzyme regulator activity; binding; cation binding; metal ion binding; small GTPase regulator activity; calcium ion binding; enzyme activator activity; GTPase activator activity;	1	cyto	up
SPTBN1	Q01082	cellular component biogenesis; single organism signaling; regulation of biological quality; cell surface receptor signaling pathway; establishment of protein localization to plasma membrane; cellular component morphogenesis; nuclear transport; regulation of actin filament length; cellular metabolic process; protein transport; response to external stimulus; metabolic process; common-partner SMAD p…	membrane; cell cortex; cell periphery; myofibril; cytoplasm; cortical cytoskeleton; intracellular part; cortical actin cytoskeleton; cell; organelle part; neuron projection membrane; non-membrane-bounded organelle; membrane-enclosed lumen; cytoskeleton; intracellular organelle lumen; leading edge membrane; intracellular; main axon; membrane part; cell part; axolemma; contractile fiber; neuron pro…		Pleckstrin homology domain, spectrin-type; Pleckstrin homology-like domain; Pleckstrin homology domain; Calponin homology domain;	IPR001605; IPR011993; IPR001715; IPR001849;		K06115		Cluster 15	2	cytoskeletal protein binding; structural constituent of cytoskeleton; binding; phospholipid binding; ion binding; actin binding; lipid binding; protein binding; anion binding; structural molecule activity; ankyrin binding;	4	cyto	up
H1FX	Q92522	cellular component biogenesis; cellular component organization; nucleosome organization; cellular aromatic compound metabolic process; DNA metabolic process; single-organism process; cellular metabolic process; organic substance metabolic process; metabolic process; DNA packaging; heterocycle metabolic process; nucleosome assembly; nucleobase-containing compound metabolic process; cellular compon…	intracellular organelle; intracellular non-membrane-bounded organelle; intracellular organelle part; macromolecular complex; intracellular part; cell; organelle part; DNA bending complex; chromosomal part; nucleosome; non-membrane-bounded organelle; intracellular membrane-bounded organelle; organelle; nucleus; chromatin; cell part; intracellular; chromosome; membrane-bounded organelle; protein co…	Nop56p-associated pre-rRNA complex;	Linker histone H1/H5, domain H15; Winged helix-turn-helix DNA-binding domain;	IPR011991; IPR005818;		K11275		Cluster 16	3	organic cyclic compound binding; heterocyclic compound binding; DNA binding; binding; nucleic acid binding;	1	nucl	up
HMGB2	P26583	single organism signaling; cellular component biogenesis; DNA ligation; reproductive process; male gonad development; positive regulation of biosynthetic process; cellular metabolic process; response to biotic stimulus; response to external stimulus; metabolic process; nucleosome assembly; spermatid development; regulation of epithelial cell proliferation; macromolecular complex assembly; single …	intracellular organelle; extracellular space; extracellular region part; intracellular non-membrane-bounded organelle; cytoplasm; intracellular organelle part; macromolecular complex; nuclear lumen; intracellular part; cell; extracellular region; organelle part; non-membrane-bounded organelle; membrane-enclosed lumen; organelle; condensed chromosome; intracellular membrane-bounded organelle; nucl…	HMGB1-HMGB2-HSC70-ERP60-GAPDH complex;	High mobility group box domain;	IPR009071;		K11295		Cluster 16	3	DNA binding; receptor binding; double-stranded DNA binding; single-stranded DNA binding; protein binding; sequence-specific DNA binding transcription factor activity; chemoattractant activity; regulatory region DNA binding; heterocyclic compound binding; organic cyclic compound binding; regulatory region nucleic acid binding; RAGE receptor binding; transcription regulatory region DNA binding; bin…	1	nucl	up
SMARCA4	P51532	regulation of biological quality; negative regulation of signal transduction; positive regulation by host of viral transcription; regulation of signaling; positive regulation of biosynthetic process; modulation of transcription in other organism involved in symbiotic interaction; neural retina development; single-organism process; negative regulation of androgen receptor signaling pathway; modifi…	macromolecular complex; WINAC complex; intracellular part; cell; SWI/SNF superfamily-type complex; organelle part; nBAF complex; chromosomal part; non-membrane-bounded organelle; membrane-enclosed lumen; intracellular organelle lumen; nuclear chromosome part; cell part; intracellular; chromosome; nuclear chromatin; npBAF complex; membrane-bounded organelle; neuron part; organelle lumen; intracell…	SIN3-ING1b complex II; ETS2-SMARCA4-INI1 complex; RNA polymerase II complex, chromatin structure modifying; RB1-HDAC1-BRG1 complex; BRG1-SIN3A-HDAC containing SWI/SNF remodeling complex I; EBAFa complex; NCOR1 complex; EBAFb complex; PBAF complex; LARC complex; SWI-SNF chromatin remodeling-related-BRCA1 complex; BRG1-SIN3A complex; BRG1-associated complex; WINAC complex; NUMAC complex; p300-CBP-p…	BRK domain; Helicase/SANT-associated, DNA binding; SNF2-related; HAS subgroup; Helicase, C-terminal; Bromodomain; Helicase, superfamily 1/2, ATP-binding domain; Glutamine-Leucine-Glutamine, QLQ; P-loop containing nucleoside triphosphate hydrolase;	IPR006576; IPR027417; IPR013999; IPR001487; IPR014012; IPR000330; IPR014978; IPR014001; IPR001650;		K11647		Cluster 16	3.18182	nucleoside phosphate binding; hydrolase activity, acting on acid anhydrides; protein binding; hydrolase activity; ATPase activity; organic cyclic compound binding; heterocyclic compound binding; RNA polymerase II transcription coactivator activity; pyrophosphatase activity; catalytic activity; ribonucleotide binding; histone acetyl-lysine binding; binding; purine ribonucleoside binding; transcrip…	1	nucl	nomal
BANF1	O75531	regulation of biological quality; cellular aromatic compound metabolic process; DNA metabolic process; multi-organism cellular process; modification of morphology or physiology of other organism; response to stimulus; response to other organism; cellular metabolic process; modification of morphology or physiology of other organism involved in symbiotic interaction; response to biotic stimulus; or…	intracellular organelle; intracellular non-membrane-bounded organelle; intracellular organelle part; cytoplasm; nuclear lumen; intracellular part; cytosol; cell; organelle part; non-membrane-bounded organelle; membrane-enclosed lumen; organelle; intracellular membrane-bounded organelle; nucleus; nucleoplasm; intracellular organelle lumen; intracellular; cell part; chromosome; membrane-bounded org…	BANF1 homodimer protein; Emerin regulatory complex; Emerin complex 25;						Cluster 16	3	organic cyclic compound binding; heterocyclic compound binding; DNA binding; binding; nucleic acid binding;	1	extr	nomal
LMNA	P02545	single organism signaling; regulation of cell death; positive regulation of cellular protein metabolic process; regulation of cell aging; positive regulation of biosynthetic process; nuclear transport; protein transport; heart development; response to topologically incorrect protein; regulation of localization; positive regulation of molecular function; positive regulation of phosphorus metabolic…	cytoplasm; macromolecular complex; intracellular part; cell; organelle part; non-membrane-bounded organelle; nuclear lamina; membrane-enclosed lumen; cytoskeleton; nucleoplasm; intracellular organelle lumen; intracellular; cell part; perinuclear region of cytoplasm; membrane-bounded organelle; organelle lumen; intracellular organelle; intracellular non-membrane-bounded organelle; nuclear envelope…	CTCF-nucleophosmin-PARP-HIS-KPNA-LMNA-TOP complex; Emerin architectural complex; Emerin complex 24;	Lamin Tail Domain;	IPR001322;	LMNA; lamin A/C	K12641	hsa05414 Dilated cardiomyopathy - Homo sapiens (human); hsa05412 Arrhythmogenic right ventricular cardiomyopathy (ARVC) - Homo sapiens (human); hsa05410 Hypertrophic cardiomyopathy (HCM) - Homo sapiens (human);	Cluster 16	3	structural molecule activity;	5	nucl	nomal
TMPO	P42167		intracellular organelle; membrane; organelle membrane; nuclear envelope; organelle envelope; intracellular organelle part; endomembrane system; intrinsic to membrane; intracellular part; cell; integral to membrane; organelle part; intracellular membrane-bounded organelle; organelle; nuclear membrane; nucleus; membrane part; intracellular; cell part; envelope; organelle inner membrane; membrane-bo…		LEM/LEM-like domain; LEM-like domain; LEM domain;	IPR013146; IPR011015; IPR003887;				Cluster 16	3	organic cyclic compound binding; heterocyclic compound binding; DNA binding; lamin binding; binding; nucleic acid binding; protein binding;	2	cyto	nomal
SMARCD1	Q96GM5	regulation of cellular process; nucleosome organization; single-multicellular organism process; cellular component organization; chromatin remodeling; regulation of macromolecule metabolic process; regulation of nucleobase-containing compound metabolic process; positive regulation of biosynthetic process; single-organism process; protein complex disassembly; regulation of RNA biosynthetic process…	intracellular organelle; intracellular organelle part; macromolecular complex; intracellular part; cell; SWI/SNF superfamily-type complex; organelle part; nBAF complex; intracellular membrane-bounded organelle; organelle; nucleus; cell part; intracellular; npBAF complex; protein complex; membrane-bounded organelle; BAF-type complex; neuron part; SWI/SNF complex; nuclear part;	SIN3-ING1b complex II; BRG1-SIN3A complex; WINAC complex; BRG1-associated complex; Brm-associated complex; BRM-associated complex; RNA polymerase II complex, chromatin structure modifying; NUMAC complex; BRM-SIN3A complex; BRG1-SIN3A-HDAC containing SWI/SNF remodeling complex I; EBAFa complex; BRM-SIN3A-HDAC complex; BAF complex; EBAFb complex; Brg1-associated complex I; PBAF complex;	SWIB domain; SWIB/MDM2 domain;	IPR003121; IPR019835;		K11650		Cluster 16	3	protein complex scaffold; binding; transcription factor binding transcription factor activity; protein binding; transcription coactivator activity; transcription cofactor activity; structural molecule activity; protein binding transcription factor activity;	1	cyto	nomal
HMGB1	P09429	regulation of transcription initiation from RNA polymerase II promoter; regulation of vesicle-mediated transport; regulation of cell death; regulation of glycogen catabolic process; leukocyte activation; DNA ligation; negative regulation of apoptotic cell clearance; respiratory tube development; positive regulation of biosynthetic process; cellular metabolic process; regulation of RNA polymerase …	intracellular organelle; cell projection; extracellular space; extracellular region part; intracellular non-membrane-bounded organelle; intracellular organelle part; cytoplasm; nuclear lumen; intracellular part; cell; extracellular region; organelle part; non-membrane-bounded organelle; membrane-enclosed lumen; intracellular membrane-bounded organelle; organelle; condensed chromosome; nucleus; nu…	HMGB1-HMGB2-HSC70-ERP60-GAPDH complex; Casein kinase II-HMG1 complex;	High mobility group box domain;	IPR009071;	HMGB1; high mobility group protein B1	K10802	hsa03410 Base excision repair - Homo sapiens (human);	Cluster 16	3.42857	DNA binding; protein kinase activator activity; receptor binding; double-stranded DNA binding; single-stranded DNA binding; protein binding; protein kinase regulator activity; kinase regulator activity; sequence-specific DNA binding transcription factor activity; calcium-dependent protein kinase regulator activity; chemoattractant activity; heterocyclic compound binding; organic cyclic compound b…	3	nucl	up
H1F0	P07305	cellular component biogenesis; nucleosome organization; cellular component organization; DNA catabolic process; cellular aromatic compound metabolic process; death; DNA metabolic process; single-organism process; cellular metabolic process; apoptotic DNA fragmentation; organic substance metabolic process; cellular nitrogen compound catabolic process; DNA packaging; metabolic process; nucleosome a…	cytoplasm; macromolecular complex; intracellular part; cell; organelle part; chromosomal part; non-membrane-bounded organelle; membrane-enclosed lumen; nucleoplasm; intracellular organelle lumen; nuclear chromosome part; intracellular; cell part; chromosome; nuclear chromatin; membrane-bounded organelle; protein-DNA complex; organelle lumen; intracellular organelle; intracellular non-membrane-bou…		Linker histone H1/H5, domain H15; Winged helix-turn-helix DNA-binding domain;	IPR011991; IPR005818;		K11275		Cluster 16	3	organic cyclic compound binding; heterocyclic compound binding; DNA binding; binding; nucleic acid binding;	1	nucl	up
XPO1	O14980	single organism signaling; RNA transport; regulation of biological quality; cell surface receptor signaling pathway; nuclear transport; regulation of cell cycle process; cellular metabolic process; protein transport; metabolic process; transmembrane receptor protein serine/threonine kinase signaling pathway; regulation of localization; regulation of centrosome duplication; nucleobase-containing c…	membrane; nuclear outer membrane-endoplasmic reticulum membrane network; cytoplasm; intrinsic to membrane; macromolecular complex; intracellular part; nuclear body; cell; organelle part; Cajal body; non-membrane-bounded organelle; chromosomal part; membrane-enclosed lumen; nucleoplasm; intracellular organelle lumen; annulate lamellae; intracellular; cell part; membrane part; chromosome; membrane-…	Snurportin-CRM1-RanGTP complex; CRM1-RAN-PHAX-CBC complex; CRM1-Survivin mitotic complex; CRM1-Survivin-AuroraB mitotic complex;	Importin-beta, N-terminal domain; Armadillo-type fold; Exportin-1/Importin-beta-like; Armadillo-like helical; CRM1 C-terminal domain;	IPR001494; IPR014877; IPR013598; IPR011989; IPR016024;	XPO1; exportin-1	K14290	hsa05166 HTLV-I infection - Homo sapiens (human); hsa03008 Ribosome biogenesis in eukaryotes - Homo sapiens (human); hsa05169 Epstein-Barr virus infection - Homo sapiens (human); hsa03013 RNA transport - Homo sapiens (human); hsa05164 Influenza A - Homo sapiens (human);	Cluster 17	2.58333	organic cyclic compound binding; heterocyclic compound binding; RNA binding; protein transporter activity; binding; nucleic acid binding; substrate-specific transporter activity; transporter activity;	1	cyto	nomal
ITGB1	P05556	single organism signaling; cellular component biogenesis; regulation of cell death; tissue migration; reproductive process; chordate embryonic development; angiogenesis; multi-multicellular organism process; metal ion homeostasis; cell-matrix adhesion; cell cycle phase transition; embryo development; cell cycle phase; regulation of phosphorylation; mitotic cell cycle; cellular response to stimulu…	membrane; extracellular region part; external side of plasma membrane; membrane-bounded vesicle; cytoplasm; macromolecular complex; integral to plasma membrane; cell; intercalated disc; cell division site part; basement membrane; focal adhesion; myelin sheath; intracellular; filopodium; cell-substrate junction; membrane-bounded organelle; cell-substrate adherens junction; alpha3-beta1 integrin co…	ITGA8-ITGB1 complex; ITGA5-ITGB1-ADAM15 complex; CD98-LAT2-ITGB1 complex; ITGA2-ITGB1-CD47 complex; ITGA10-ITGB1 complex; ITGB1-NRP1 complex; ITGAV-ITGB1 complex; ITGA9-ITGB1-SPP1 complex; ITGA4-ITGB1-CD63 complex; ITGA2-ITGB1-CHAD complex; ITGA9-ITGB1-VEGFC complex; ITGA1-ITGB1-PTPN2 complex; ITGA3-ITGB1-THBS1 complex; ITGA6-ITGB1 complex; ITGA5-ITGB1-CAL4A3 complex; ITGA4-ITGB1-VCAM1 complex; I…	EGF-like domain, extracellular; von Willebrand factor, type A; Integrin beta subunit, N-terminal; Integrin beta subunit, cytoplasmic domain; Integrin beta subunit, tail;	IPR013111; IPR002369; IPR012896; IPR002035; IPR014836;	ITGB1; integrin beta 1	K05719	hsa05100 Bacterial invasion of epithelial cells - Homo sapiens (human); hsa04015 Rap1 signaling pathway - Homo sapiens (human); hsa05130 Pathogenic Escherichia coli infection - Homo sapiens (human); hsa05140 Leishmaniasis - Homo sapiens (human); hsa05222 Small cell lung cancer - Homo sapiens (human); hsa04670 Leukocyte transendothelial migration - Homo sapiens (human); hsa05205 Proteoglycans in c…	Cluster 17	2.4	receptor activity; cytoskeletal protein binding; protein heterodimerization activity; peptide binding; binding; protein dimerization activity; ion binding; actin binding; cation binding; metal ion binding; protein binding; amide binding;	1	extr	nomal
TOP2A	P11388	single organism signaling; regulation of cell death; DNA ligation; positive regulation of biosynthetic process; regulation of cell cycle process; cellular metabolic process; metabolic process; regulation of mitotic cell cycle phase transition; macromolecule metabolic process; embryo development; cellular response to stimulus; chromosome segregation; regulation of primary metabolic process; positi…	intracellular organelle; intracellular non-membrane-bounded organelle; intracellular organelle part; cytoplasm; nuclear lumen; macromolecular complex; intracellular part; nucleolus; cell; organelle part; chromosomal part; non-membrane-bounded organelle; condensed chromosome; membrane-enclosed lumen; intracellular membrane-bounded organelle; organelle; nucleoplasm; nucleus; intracellular organelle…	CTCF-nucleophosmin-PARP-HIS-KPNA-LMNA-TOP complex; DNA synthesome complex; CDC5L complex; Toposome;	Toprim domain; DNA topoisomerase, type IIA, central domain; DNA topoisomerase, type IIA, subunit A/C-terminal; DNA topoisomerase, type IIA, subunit A/ C-terminal, alpha-beta; Ribosomal protein S5 domain 2-type fold, subgroup; DNA topoisomerase, type IIA, subunit B, domain 2; Type IIA DNA topoisomerase subunit A, alpha-helical domain; Ribosomal protein S5 domain 2-type fold; Histidine kinase-like …	IPR002205; IPR013758; IPR012542; IPR003594; IPR013506; IPR013757; IPR013759; IPR006171; IPR020568; IPR014721; IPR024946; IPR013760;		K03164		Cluster 17	2.66667	nucleoside phosphate binding; hydrolase activity, acting on acid anhydrides; protein binding; hydrolase activity; chromatin binding; small conjugating protein binding; ATPase activity; organic cyclic compound binding; heterocyclic compound binding; pyrophosphatase activity; DNA topoisomerase II activity; DNA topoisomerase type II (ATP-hydrolyzing) activity; catalytic activity; ribonucleotide bind…	1	nucl	down
YWHAE	P62258	single organism signaling; regulation of biological quality; neurotrophin TRK receptor signaling pathway; hippocampus development; localization of cell; cell surface receptor signaling pathway; brain development; cellular developmental process; neurogenesis; single-organism process; cerebral cortex development; multi-organism cellular process; cellular response to growth factor stimulus; modifica…	cytoplasmic vesicle; membrane-bounded vesicle; cytoplasmic membrane-bounded vesicle; vesicle; cytoplasm; macromolecular complex; intracellular part; cell; organelle part; pigment granule; non-membrane-bounded organelle; cytoskeleton; microtubule cytoskeleton; cell part; intracellular; neuron projection; membrane-bounded organelle; neuron part; intracellular organelle; cell projection; intracellul…	BRAF-MAP2K1-MAP2K2-YWHAE complex; HSF1-YWHAE complex; Kinase maturation complex 1; Emerin complex 52; Emerin complex 25; MAP2K1-BRAF-RAF1-YWHAE-KSR1 complex; RAF1-MAP2K1-YWHAE complex; BRAF-RAF1-14-3-3 complex;	14-3-3 domain;	IPR023410;	YWHAE; 14-3-3 protein epsilon	K06630	hsa04390 Hippo signaling pathway - Homo sapiens (human); hsa04151 PI3K-Akt signaling pathway - Homo sapiens (human); hsa04110 Cell cycle - Homo sapiens (human); hsa04722 Neurotrophin signaling pathway - Homo sapiens (human); hsa05169 Epstein-Barr virus infection - Homo sapiens (human); hsa04114 Oocyte meiosis - Homo sapiens (human); hsa05203 Viral carcinogenesis - Homo sapiens (human);	Cluster 17	2.85714		2	cyto	nomal
ACTR3	P61158	regulation of actin filament polymerization; positive regulation of neuron differentiation; regulation of biological quality; positive regulation of protein polymerization; regulation of cell projection assembly; cellular developmental process; neurogenesis; cilium morphogenesis; cellular component morphogenesis; single-organism process; regulation of actin filament length; positive regulation of…	membrane; excitatory synapse; organelle membrane; cell junction; cytoplasm; macromolecular complex; intracellular part; cell; organelle part; non-membrane-bounded organelle; cytoskeleton; Arp2/3 protein complex; cell part; intracellular; lamellipodium; Golgi apparatus part; cell-substrate junction; hemidesmosome; membrane-bounded organelle; cell leading edge; intracellular organelle; cell project…	Arp2/3 protein complex;						Cluster 17	3	ATP binding; nucleoside phosphate binding; nucleoside binding; ion binding; nucleotide binding; organic cyclic compound binding; heterocyclic compound binding; ribonucleoside binding; ribonucleotide binding; binding; purine ribonucleoside binding; anion binding; purine ribonucleotide binding; adenyl ribonucleotide binding; purine nucleoside binding; adenyl nucleotide binding; purine nucleotide bi…	1	cyto	nomal
ACTR6	Q9GZN1		cytoskeleton; organelle; intracellular organelle; intracellular non-membrane-bounded organelle; cell part; intracellular; cytoplasm; intracellular part; cell; non-membrane-bounded organelle;	SRCAP-associated chromatin remodeling complex;				K11662		Cluster 17	3		1	cyto	down
ACTA1	P68133	cellular component biogenesis; actin filament-based movement; actin-mediated cell contraction; muscle system process; muscle fiber development; cellular developmental process; cellular component morphogenesis; single-organism process; response to external stimulus; actin cytoskeleton organization; muscle adaptation; cellular component assembly; response to steroid hormone stimulus; response to en…	extracellular region part; membrane-bounded vesicle; myofibril; vesicle; cytoplasm; macromolecular complex; intracellular part; cell; actin filament bundle; organelle part; non-membrane-bounded organelle; extracellular vesicular exosome; cytoskeleton; cell part; intracellular; contractile fiber; striated muscle thin filament; actin filament; stress fiber; extracellular membrane-bounded organelle;…					K10354		Cluster 17	2.66667	ATP binding; nucleoside phosphate binding; nucleoside binding; ion binding; protein binding; nucleotide binding; organic cyclic compound binding; heterocyclic compound binding; ribonucleoside binding; cytoskeletal protein binding; structural constituent of cytoskeleton; ribonucleotide binding; binding; purine ribonucleoside binding; ADP binding; anion binding; purine ribonucleotide binding; adeny…	2	cysk	nomal
CFL1	P23528	single organism signaling; blood coagulation; regulation of biological quality; regulation of cell death; positive regulation of protein complex disassembly; tube formation; chordate embryonic development; neural fold formation; cellular component morphogenesis; regulation of actin filament length; cellular metabolic process; response to biotic stimulus; response to external stimulus; metabolic p…	membrane; cell cortex; cell periphery; ruffle membrane; cytoplasm; cortical cytoskeleton; intracellular part; cortical actin cytoskeleton; cell; organelle part; non-membrane-bounded organelle; membrane-enclosed lumen; cytoskeleton; intracellular organelle lumen; leading edge membrane; membrane part; intracellular; cell part; lamellipodium; membrane-bounded organelle; organelle lumen; intracellula…	Cofilin-actin-CAP1 complex;	Actin-depolymerising factor homology domain;	IPR002108;	CFL; cofilin	K05765	hsa05133 Pertussis - Homo sapiens (human); hsa04666 Fc gamma R-mediated phagocytosis - Homo sapiens (human); hsa04360 Axon guidance - Homo sapiens (human); hsa04810 Regulation of actin cytoskeleton - Homo sapiens (human);	Cluster 17	2.7		3	mito	nomal
CAST	P20810							K04281		Cluster 17	3	enzyme regulator activity; peptidase inhibitor activity; peptidase regulator activity; endopeptidase regulator activity; enzyme inhibitor activity; endopeptidase inhibitor activity; cysteine-type endopeptidase inhibitor activity;	1	nucl	up
SMC5	Q8IY18	positive regulation of mitotic metaphase/anaphase transition; regulation of biological quality; mitosis; positive regulation of nuclear division; single-organism process; positive regulation of maintenance of sister chromatid cohesion; regulation of mitotic metaphase/anaphase transition; regulation of cell cycle process; cellular metabolic process; positive regulation of cellular component organi…	Smc5-Smc6 complex; intracellular organelle; chromosome, telomeric region; intracellular non-membrane-bounded organelle; intracellular organelle part; macromolecular complex; nuclear lumen; intracellular part; nuclear body; cell; organelle part; chromosomal part; non-membrane-bounded organelle; condensed chromosome; intracellular membrane-bounded organelle; membrane-enclosed lumen; organelle; nucl…		RecF/RecN/SMC, N-terminal; P-loop containing nucleoside triphosphate hydrolase;	IPR027417; IPR003395;				Cluster 17	3	ATP binding; nucleoside phosphate binding; nucleoside binding; ion binding; nucleotide binding; organic cyclic compound binding; heterocyclic compound binding; ribonucleoside binding; ribonucleotide binding; binding; purine ribonucleoside binding; anion binding; purine ribonucleotide binding; adenyl ribonucleotide binding; purine nucleoside binding; adenyl nucleotide binding; purine nucleotide bi…	1	nucl	nomal
NSMCE2	Q96MF7	positive regulation of mitotic metaphase/anaphase transition; regulation of biological quality; mitosis; positive regulation of nuclear division; single-organism process; positive regulation of maintenance of sister chromatid cohesion; regulation of mitotic metaphase/anaphase transition; regulation of cell cycle process; cellular metabolic process; positive regulation of cellular component organi…	Smc5-Smc6 complex; intracellular organelle; chromosome, telomeric region; intracellular non-membrane-bounded organelle; intracellular organelle part; macromolecular complex; nuclear lumen; intracellular part; nuclear body; cell; organelle part; chromosomal part; non-membrane-bounded organelle; condensed chromosome; intracellular membrane-bounded organelle; membrane-enclosed lumen; organelle; nucl…		Zinc finger, MIZ-type; Zinc finger, RING/FYVE/PHD-type; RING-type zinc-finger, LisH dimerisation motif;	IPR004181; IPR027370; IPR013083;				Cluster 17	2.7	ligase activity, forming carbon-nitrogen bonds; transition metal ion binding; small conjugating protein ligase activity; catalytic activity; binding; ion binding; ligase activity; metal ion binding; cation binding; zinc ion binding; acid-amino acid ligase activity; SUMO ligase activity;	1	nucl	nomal
YWHAG	P61981	regulation of cellular process; single-multicellular organism process; intracellular transport; regulation of biological quality; regulation of signaling; cellular developmental process; neurogenesis; single-organism process; regulation of multicellular organismal process; protein transport; establishment of localization; protein targeting; cell differentiation; regulation of cell communication; …	cell part; intracellular; cytoplasm; intracellular part; cytosol; cell; cytoplasmic part;	Kinase maturation complex 1; BRAF-RAF1-14-3-3 complex;	14-3-3 domain;	IPR023410;	YWHAG_H; 14-3-3 protein gamma/eta	K16198	hsa04390 Hippo signaling pathway - Homo sapiens (human); hsa04151 PI3K-Akt signaling pathway - Homo sapiens (human); hsa04110 Cell cycle - Homo sapiens (human); hsa05169 Epstein-Barr virus infection - Homo sapiens (human); hsa04114 Oocyte meiosis - Homo sapiens (human); hsa05203 Viral carcinogenesis - Homo sapiens (human);	Cluster 17	2.85714	protein serine/threonine kinase inhibitor activity; enzyme regulator activity; kinase inhibitor activity; protein kinase C inhibitor activity; protein kinase inhibitor activity; kinase regulator activity; protein kinase regulator activity; enzyme inhibitor activity;	1	cyto	nomal
ARPC2	O15144	regulation of actin filament polymerization; regulation of cellular process; cellular component organization; regulation of biological quality; positive regulation of protein polymerization; regulation of actin cytoskeleton organization; positive regulation of cell morphogenesis involved in differentiation; single-organism process; regulation of cellular component biogenesis; regulation of actin …	membrane; cell periphery; cell junction; cytoplasm; macromolecular complex; intracellular part; cell; organelle part; non-membrane-bounded organelle; cytoskeleton; Arp2/3 protein complex; focal adhesion; cell part; intracellular; adherens junction; endosome; cell-substrate junction; membrane-bounded organelle; cell-substrate adherens junction; intracellular organelle; cell leading edge; cell proj…	Arp2/3 protein complex;			ARPC2; actin related protein 2/3 complex, subunit 2	K05758	hsa05100 Bacterial invasion of epithelial cells - Homo sapiens (human); hsa05132 Salmonella infection - Homo sapiens (human); hsa04666 Fc gamma R-mediated phagocytosis - Homo sapiens (human); hsa05130 Pathogenic Escherichia coli infection - Homo sapiens (human); hsa05131 Shigellosis - Homo sapiens (human); hsa04810 Regulation of actin cytoskeleton - Homo sapiens (human);	Cluster 17	3	structural constituent of cytoskeleton; structural molecule activity;	1	cyto	nomal
CAPNS1	P04632	regulation of cellular process; regulation of biological process; regulation of cell proliferation; positive regulation of cellular process; positive regulation of biological process; biological regulation; positive regulation of cell proliferation;	membrane; cell periphery; cell part; intracellular; cytoplasm; intracellular part; cell; plasma membrane;		EF-hand domain; EF-hand domain pair;	IPR011992; IPR002048;		K08583		Cluster 17	2.7	endopeptidase activity; calcium-dependent cysteine-type endopeptidase activity; peptidase activity; catalytic activity; binding; ion binding; peptidase activity, acting on L-amino acid peptides; metal ion binding; cation binding; cysteine-type peptidase activity; hydrolase activity; cysteine-type endopeptidase activity; calcium ion binding;	1	cyto	nomal
ENSG00000250151	P59998	regulation of actin filament polymerization; regulation of cellular process; cellular component biogenesis; cellular component organization; regulation of biological quality; positive regulation of protein polymerization; regulation of actin cytoskeleton organization; single-organism process; actin filament organization; regulation of cellular component biogenesis; regulation of actin filament le…	intracellular organelle; cell projection; intracellular non-membrane-bounded organelle; cytoskeletal part; cytoplasm; intracellular organelle part; macromolecular complex; intracellular part; cell; actin cytoskeleton; organelle part; non-membrane-bounded organelle; organelle; cytoskeleton; Arp2/3 protein complex; cell part; intracellular; protein complex;	Arp2/3 protein complex;						Cluster 17	3		1	mito	up
ITGB4	P16144	regulation of cellular process; single organism signaling; cellular component biogenesis; single-multicellular organism process; cell junction assembly; cellular component organization; filopodium assembly; localization of cell; cell surface receptor signaling pathway; single-organism process; response to stimulus; response to wounding; biological adhesion; signal transduction; cell communication…	cell leading edge; membrane; basolateral plasma membrane; intrinsic to plasma membrane; extracellular region part; cell junction; cell periphery; receptor complex; macromolecular complex; integrin complex; intrinsic to membrane; integral to plasma membrane; cell; integral to membrane; extracellular matrix part; extracellular region; plasma membrane; basement membrane; extracellular matrix; plasma…	ITGA6-ITGB4 complex; ITGA6-ITGB4-Laminin10/12 complex; ITGA6-ITGB4-CD9 complex; ITGA6-ITGB4-LAMA5 complex; ITGA6-ITGB4-FYN complex; ITGA6-ITGB4-SHC1-GRB2 complex; ITGA6-ITGB4-CD151 complex;	EGF-like domain, extracellular; von Willebrand factor, type A; Immunoglobulin-like fold; Na-Ca exchanger/integrin-beta4; Integrin beta subunit, N-terminal; Integrin beta subunit, tail; Fibronectin, type III;	IPR013111; IPR013783; IPR003644; IPR002369; IPR012896; IPR003961; IPR002035;	ITGB4; integrin beta 4	K06525	hsa04151 PI3K-Akt signaling pathway - Homo sapiens (human); hsa04510 Focal adhesion - Homo sapiens (human); hsa05414 Dilated cardiomyopathy - Homo sapiens (human); hsa04512 ECM-receptor interaction - Homo sapiens (human); hsa05412 Arrhythmogenic right ventricular cardiomyopathy (ARVC) - Homo sapiens (human); hsa04810 Regulation of actin cytoskeleton - Homo sapiens (human); hsa05410 Hypertrophic c…	Cluster 17	3	receptor activity;	1	extr_plas	nomal
RAN	P62826	RNA transport; single organism signaling; regulation of biological quality; positive regulation of protein binding; mitosis; positive regulation of biosynthetic process; single-organism process; nuclear export; nuclear transport; multi-organism cellular process; modification of morphology or physiology of other organism; cellular metabolic process; protein transport; establishment of localization…	membrane; cytoplasmic vesicle; membrane-bounded vesicle; cytoplasmic membrane-bounded vesicle; vesicle; cytoplasm; macromolecular complex; intrinsic to membrane; intracellular part; cell; organelle part; pigment granule; membrane-enclosed lumen; nucleoplasm; intracellular organelle lumen; membrane part; intracellular; cell part; membrane-bounded organelle; organelle lumen; intracellular organelle…	IPO13-RAN-EIF1AX complex; ALL-1 supercomplex; TNPO2-RAN-NXF1 complex; Snurportin-CRM1-RanGTP complex; CRM1-RAN-PHAX-CBC complex; RANBP1-RAN-KPNB1 complex;	Small GTP-binding protein domain; P-loop containing nucleoside triphosphate hydrolase;	IPR005225; IPR027417;	RAN; GTP-binding nuclear protein Ran	K07936	hsa05166 HTLV-I infection - Homo sapiens (human); hsa03008 Ribosome biogenesis in eukaryotes - Homo sapiens (human); hsa05169 Epstein-Barr virus infection - Homo sapiens (human); hsa03013 RNA transport - Homo sapiens (human);	Cluster 18	7	nucleoside phosphate binding; receptor binding; hydrolase activity, acting on acid anhydrides; hydrolase activity; androgen receptor binding; protein binding; hormone receptor binding; chromatin binding; organic cyclic compound binding; heterocyclic compound binding; pyrophosphatase activity; catalytic activity; ribonucleotide binding; binding; GTPase activity; purine ribonucleoside binding; tran…	3	cyto	nomal
NPM1	P06748	single organism signaling; cellular component biogenesis; regulation of biological quality; ribonucleoprotein complex biogenesis; regulation of cell death; ribonucleoprotein complex assembly; nuclear transport; regulation of cell cycle process; cellular metabolic process; protein transport; negative regulation of cell proliferation; metabolic process; nucleosome assembly; DNA replication-independ…	cytoplasm; macromolecular complex; intracellular part; cell; organelle part; non-membrane-bounded organelle; cytoskeleton; membrane-enclosed lumen; microtubule organizing center; nucleoplasm; intracellular organelle lumen; microtubule cytoskeleton; intracellular; cell part; membrane-bounded organelle; spindle pole centrosome; organelle lumen; intracellular organelle; spindle pole; intracellular n…	H2AX complex, isolated from cells without IR exposure; CTCF-nucleophosmin-PARP-HIS-KPNA-LMNA-TOP complex; ARF-Mule complex; CTCF-nucleophosmin complex; Nop56p-associated pre-rRNA complex; TLE1 corepressor complex; H2AX complex I; H2AX complex II;	Nucleoplasmin core domain;	IPR024057;		K11276		Cluster 18	7	histone binding; RNA binding; protein heterodimerization activity; protein dimerization activity; protein binding; transcription cofactor activity; ribosomal large subunit binding; heterocyclic compound binding; organic cyclic compound binding; identical protein binding; ribosomal small subunit binding; binding; protein homodimerization activity; nucleic acid binding; transcription factor binding…	3	nucl	nomal
KPNB1	Q14974	single organism signaling; regulation of biological quality; NLS-bearing substrate import into nucleus; establishment of protein localization to organelle; DNA catabolic process; cell surface receptor signaling pathway; protein import; single-organism process; nuclear transport; multi-organism cellular process; modification of morphology or physiology of other organism; cellular response to cytok…	membrane; organelle membrane; cytoplasm; macromolecular complex; intrinsic to membrane; intracellular part; cell; organelle part; membrane-enclosed lumen; nucleoplasm; nuclear membrane; intracellular organelle lumen; membrane part; intracellular; cell part; membrane-bounded organelle; organelle lumen; intracellular organelle; nuclear pore; nuclear envelope; pore complex; organelle envelope; intra…	RANBP1-RAN-KPNB1 complex;	Importin-beta, N-terminal domain; Armadillo-type fold; Armadillo-like helical;	IPR001494; IPR011989; IPR016024;	KPNB1; importin subunit beta-1	K14293	hsa03013 RNA transport - Homo sapiens (human);	Cluster 18	7	signal sequence binding; protein transporter activity; transition metal ion binding; peptide binding; binding; ion binding; nuclear localization sequence binding; cation binding; metal ion binding; substrate-specific transporter activity; amide binding; zinc ion binding; transporter activity;	2	cyto	down
HSP90B1	P14625	single organism signaling; cellular component biogenesis; regulation of biological quality; regulation of cell death; positive regulation of cellular protein metabolic process; response to organophosphorus; cellular metabolic process; protein transport; metabolic process; actin cytoskeleton organization; response to topologically incorrect protein; positive regulation of molecular function; metal…	membrane; nuclear outer membrane-endoplasmic reticulum membrane network; endoplasmic reticulum; cytoplasmic vesicle; organelle membrane; cell periphery; membrane-bounded vesicle; cytoplasmic membrane-bounded vesicle; vesicle; cytoplasm; intracellular part; cell; organelle part; pigment granule; membrane-enclosed lumen; intracellular organelle lumen; membrane part; intracellular; cell part; perinu…		Heat shock protein Hsp90, N-terminal; Ribosomal protein S5 domain 2-type fold; Histidine kinase-like ATPase, ATP-binding domain;	IPR020575; IPR020568; IPR003594;	HSP90B; heat shock protein 90kDa beta	K09487	hsa04151 PI3K-Akt signaling pathway - Homo sapiens (human); hsa05200 Pathways in cancer - Homo sapiens (human); hsa04918 Thyroid hormone synthesis - Homo sapiens (human); hsa05215 Prostate cancer - Homo sapiens (human); hsa04141 Protein processing in endoplasmic reticulum - Homo sapiens (human); hsa04915 Estrogen signaling pathway - Homo sapiens (human); hsa04621 NOD-like receptor signaling pathw…	Cluster 19	4.2	nucleoside phosphate binding; protein phosphatase binding; receptor binding; protein binding; organic cyclic compound binding; heterocyclic compound binding; ribonucleotide binding; binding; purine ribonucleoside binding; cation binding; anion binding; phosphatase binding; adenyl ribonucleotide binding; adenyl nucleotide binding; low-density lipoprotein particle receptor binding; purine nucleotid…	8	E.R.	nomal
DNAJB11	Q9UBS4	single organism signaling; positive regulation of cellular protein metabolic process; single-organism process; RNA modification; cellular metabolic process; endoplasmic reticulum unfolded protein response; protein folding; metabolic process; signal transduction; response to topologically incorrect protein; cell communication; positive regulation of metabolic process; positive regulation of molecu…	endoplasmic reticulum lumen; intracellular organelle; endoplasmic reticulum; cytoplasm; intracellular organelle part; intracellular part; cell; organelle part; organelle; intracellular membrane-bounded organelle; membrane-enclosed lumen; nucleus; intracellular organelle lumen; endoplasmic reticulum part; cell part; intracellular; membrane-bounded organelle; cytoplasmic part; organelle lumen;		Chaperone DnaJ, C-terminal; HSP40/DnaJ peptide-binding; DnaJ domain;	IPR008971; IPR002939; IPR001623;	DNAJB11; DnaJ homolog subfamily B member 11	K09517	hsa04141 Protein processing in endoplasmic reticulum - Homo sapiens (human);	Cluster 19	4.36364		1	extr	nomal
PDIA6	Q15084	single organism signaling; regulation of biological quality; positive regulation of cellular protein metabolic process; single-organism process; endoplasmic reticulum unfolded protein response; metabolic process; signal transduction; response to topologically incorrect protein; cell communication; positive regulation of metabolic process; positive regulation of molecular function; positive regula…	membrane; nuclear outer membrane-endoplasmic reticulum membrane network; endoplasmic reticulum; cytoplasmic vesicle; organelle membrane; cell periphery; membrane-bounded vesicle; cytoplasmic membrane-bounded vesicle; vesicle; cytoplasm; intracellular part; cell; organelle part; pigment granule; membrane-enclosed lumen; intracellular organelle lumen; membrane part; cell part; intracellular; membra…		Thioredoxin domain; Disulphide isomerase; Thioredoxin-like fold;	IPR005788; IPR013766; IPR012336;	PDIA6; protein disulfide-isomerase A6 [EC:5.3.4.1]	K09584	hsa04141 Protein processing in endoplasmic reticulum - Homo sapiens (human);	Cluster 19	4.28571	protein disulfide oxidoreductase activity; disulfide oxidoreductase activity; electron carrier activity; intramolecular oxidoreductase activity, transposing S-S bonds; isomerase activity; catalytic activity; oxidoreductase activity, acting on a sulfur group of donors; intramolecular oxidoreductase activity; intramolecular oxidoreductase activity, interconverting keto- and enol-groups; protein dis…	1	extr	nomal
[truncated: 323 more rows]

## Sheet: network information
node1	node2	node1_string_id	node2_string_id	node1_external_id	node2_external_id	neighborhood	fusion	cooccurence	homology	coexpression	experimental	knowledge	textmining	combined_score
YBX1	PTBP1	1855704	1853438	ENSP00000361626	ENSP00000349428	0	0	0	0	0	0.389	0.9	0.504	0.967
[truncated: 4,958 more rows]
