# Supplementary material for: Crosstalk among the proteome, lysine phosphorylation, and acetylation in romidepsin-treated colon cancer cells
Source: Oncotarget. 2016 Jul 26;7(33):53471–501. doi: 10.18632/oncotarget.10840 (PMC5288200; doi:10.18632/oncotarget.10840)
Supplement: Supplementary file 7 [file oncotarget-07-53471-s007.xlsx]

## Sheet: Network node information
Node	Protein accession	Acetyl quantitation	Phospho quantitation	No. of acetyl	No. of phospho	No. of all	MCODE Cluster	Subcellular localization	Biological process	Cellular component	Molecular function	KO No.	KEGG gene	KEGG pathway	IPR	Protein domain	CORUM complex
HNRNPA1	P09651	350|0.46 ;		1	1	2	cluster1	nucl	RNA transport; intracellular transport; regulation of biological quality; cellular aromatic compound metabolic process; mRNA transport; single-organism process; nuclear export; nuclear transport; multi-organism cellular process; modification of morphology or physiology of other organism; cellular metabolic process; establishment of RNA localization; modification of morphology or physiology of oth…	intracellular organelle; intracellular non-membrane-bounded organelle; cytoplasm; intracellular organelle part; nuclear lumen; macromolecular complex; intracellular part; nucleolus; spliceosomal complex; cell; organelle part; non-membrane-bounded organelle; membrane-enclosed lumen; cytoskeleton; organelle; intracellular membrane-bounded organelle; nucleoplasm; nucleus; intracellular organelle lum…	organic cyclic compound binding; heterocyclic compound binding; RNA binding; DNA binding; nucleoside phosphate binding; binding; nucleic acid binding; structure-specific DNA binding; single-stranded DNA binding; nucleotide binding; single-stranded RNA binding; small molecule binding;	K12741	HNRNPA1_3; heterogeneous nuclear ribonucleoprotein A1/A3	hsa03040 Spliceosome - Homo sapiens (human);	IPR000504; IPR012677;	Nucleotide-binding, alpha-beta plait; RNA recognition motif domain;	Nop56p-associated pre-rRNA complex; C complex spliceosome;
SRSF2	Q01130			0	3	3	cluster1	nucl	RNA transport; single-organism process; biosynthetic process; nuclear export; nuclear transport; cellular metabolic process; establishment of localization; DNA-dependent transcription, termination; metabolic process; establishment of localization in cell; nucleic acid transport; nucleobase-containing compound transport; macromolecule metabolic process; macromolecule localization; RNA processing; …	intracellular organelle; intracellular organelle part; macromolecular complex; nuclear lumen; intracellular part; spliceosomal complex; cell; nuclear body; organelle part; membrane-enclosed lumen; organelle; intracellular membrane-bounded organelle; nucleus; nucleoplasm; intracellular organelle lumen; intracellular; nuclear speck; cell part; ribonucleoprotein complex; membrane-bounded organelle; …	organic cyclic compound binding; heterocyclic compound binding; RNA binding; transcription corepressor activity; nucleoside phosphate binding; binding; nucleic acid binding; transcription factor binding transcription factor activity; nucleotide binding; transcription cofactor activity; protein binding transcription factor activity; small molecule binding;	K12891	SFRS2; splicing factor, arginine/serine-rich 2	hsa03040 Spliceosome - Homo sapiens (human); hsa05168 Herpes simplex infection - Homo sapiens (human);	IPR000504; IPR012677;	Nucleotide-binding, alpha-beta plait; RNA recognition motif domain;	CDC5L complex; Spliceosome;
HNRNPA2B1	P22626			0	1	1	cluster1	nucl	RNA transport; regulation of cellular process; cellular aromatic compound metabolic process; regulation of macromolecule metabolic process; regulation of nucleobase-containing compound metabolic process; negative regulation of mRNA processing; negative regulation of biological process; negative regulation of cellular metabolic process; negative regulation of cellular process; negative regulation …	intracellular organelle; intracellular non-membrane-bounded organelle; cytoplasm; intracellular organelle part; nuclear lumen; macromolecular complex; intracellular part; nucleolus; spliceosomal complex; cell; organelle part; non-membrane-bounded organelle; membrane-enclosed lumen; organelle; intracellular membrane-bounded organelle; nucleoplasm; nucleus; intracellular organelle lumen; cell part;…	DNA binding; RNA binding; nucleoside phosphate binding; pre-mRNA intronic binding; single-stranded DNA binding; telomeric DNA binding; nucleotide binding; single-stranded telomeric DNA binding; sequence-specific DNA binding; heterocyclic compound binding; organic cyclic compound binding; binding; nucleic acid binding; pre-mRNA binding; structure-specific DNA binding; small molecule binding;	K13158			IPR000504; IPR012677;	Nucleotide-binding, alpha-beta plait; RNA recognition motif domain;	p23 protein complex; C complex spliceosome;
HNRNPUL1	Q9BUJ2			0	1	1	cluster1	nucl	regulation of cellular process; cellular aromatic compound metabolic process; regulation of macromolecule metabolic process; regulation of nucleobase-containing compound metabolic process; biosynthetic process; response to stimulus; response to other organism; cellular metabolic process; response to biotic stimulus; organic substance metabolic process; regulation of RNA biosynthetic process; mRNA…	intracellular organelle; intracellular organelle part; macromolecular complex; nuclear lumen; intracellular part; cell; organelle part; organelle; intracellular membrane-bounded organelle; membrane-enclosed lumen; nucleoplasm; nucleus; intracellular organelle lumen; cell part; intracellular; ribonucleoprotein complex; membrane-bounded organelle; organelle lumen; nuclear part;	organic cyclic compound binding; heterocyclic compound binding; RNA binding; binding; nucleic acid binding;	K15047	HNRNPUL1; heterogeneous nuclear ribonucleoprotein U-like protein 1	hsa05164 Influenza A - Homo sapiens (human);	IPR003034; IPR018355; IPR001870; IPR027417; IPR008985; IPR003877;	SAP domain; B30.2/SPRY domain; Concanavalin A-like lectin/glucanases superfamily; SPla/RYanodine receptor subgroup; SPla/RYanodine receptor SPRY; P-loop containing nucleoside triphosphate hydrolase;	Large Drosha complex;
SRSF3	P84103			0	1	1	cluster1	nucl	RNA transport; single-organism process; biosynthetic process; nuclear export; nuclear transport; cellular metabolic process; establishment of localization; DNA-dependent transcription, termination; metabolic process; establishment of localization in cell; nucleic acid transport; nucleobase-containing compound transport; macromolecule metabolic process; macromolecule localization; RNA processing; …	intracellular organelle; intracellular organelle part; nuclear lumen; intracellular part; cell; nuclear body; organelle part; membrane-enclosed lumen; organelle; intracellular membrane-bounded organelle; nucleus; nucleoplasm; intracellular organelle lumen; intracellular; nuclear speck; cell part; membrane-bounded organelle; nucleoplasm part; organelle lumen; nuclear part;	organic cyclic compound binding; heterocyclic compound binding; RNA binding; nucleoside phosphate binding; binding; nucleic acid binding; nucleotide binding; small molecule binding;	K12892	SFRS3; splicing factor, arginine/serine-rich 3	hsa03040 Spliceosome - Homo sapiens (human); hsa05168 Herpes simplex infection - Homo sapiens (human);	IPR000504; IPR012677;	Nucleotide-binding, alpha-beta plait; RNA recognition motif domain;	Spliceosome;
HNRNPA3	P51991			0	1	1	cluster1	nucl	RNA processing; cellular aromatic compound metabolic process; organic cyclic compound metabolic process; nitrogen compound metabolic process; primary metabolic process; cellular metabolic process; organic substance metabolic process; mRNA processing; RNA metabolic process; mRNA splicing, via spliceosome; metabolic process; RNA splicing, via transesterification reactions with bulged adenosine as n…	intracellular organelle; intracellular non-membrane-bounded organelle; intracellular organelle part; nuclear lumen; macromolecular complex; intracellular part; nucleolus; spliceosomal complex; cell; organelle part; non-membrane-bounded organelle; membrane-enclosed lumen; organelle; intracellular membrane-bounded organelle; nucleoplasm; nucleus; intracellular organelle lumen; cell part; intracellu…	organic cyclic compound binding; heterocyclic compound binding; RNA binding; nucleoside phosphate binding; binding; nucleic acid binding; nucleotide binding; small molecule binding;	K12741	HNRNPA1_3; heterogeneous nuclear ribonucleoprotein A1/A3	hsa03040 Spliceosome - Homo sapiens (human);	IPR000504; IPR012677;	Nucleotide-binding, alpha-beta plait; RNA recognition motif domain;	C complex spliceosome;
SRRM1	Q8IYB3			0	24	24	cluster1	nucl	RNA transport; single-organism process; biosynthetic process; nuclear export; nuclear transport; cellular metabolic process; establishment of localization; DNA-dependent transcription, termination; metabolic process; establishment of localization in cell; nucleic acid transport; nucleobase-containing compound transport; macromolecule metabolic process; macromolecule localization; RNA processing; …	intracellular organelle; cytoplasm; intracellular organelle part; nuclear lumen; macromolecular complex; intracellular part; spliceosomal complex; nuclear body; cytosol; cell; organelle part; membrane-enclosed lumen; organelle; intracellular membrane-bounded organelle; nucleoplasm; nucleus; intracellular organelle lumen; nuclear speck; cell part; intracellular; nuclear matrix; catalytic step 2 sp…	organic cyclic compound binding; heterocyclic compound binding; RNA binding; DNA binding; binding; nucleic acid binding;	K13171	SRRM1; serine/arginine repetitive matrix protein 1	hsa03015 mRNA surveillance pathway - Homo sapiens (human); hsa03013 RNA transport - Homo sapiens (human);	IPR002483;	PWI domain;	Exon junction complex; Splicing-associated factors complex; SRm160/300 complex; CDC5L complex; SRm160-SRm300 complex; Spliceosome; C complex spliceosome;
SF3B2	Q13435			0	1	1	cluster1	nucl	regulation of biological quality; cellular aromatic compound metabolic process; multi-organism cellular process; modification of morphology or physiology of other organism; cellular metabolic process; modification of morphology or physiology of other organism involved in symbiotic interaction; organic substance metabolic process; mRNA splicing, via spliceosome; metabolic process; RNA splicing, vi…	intracellular organelle; intracellular organelle part; nuclear lumen; macromolecular complex; intracellular part; spliceosomal complex; cell; organelle part; membrane-enclosed lumen; organelle; intracellular membrane-bounded organelle; nucleoplasm; nucleus; intracellular organelle lumen; cell part; intracellular; catalytic step 2 spliceosome; ribonucleoprotein complex; membrane-bounded organelle;…	organic cyclic compound binding; heterocyclic compound binding; binding; nucleic acid binding;	K12829	SF3B2; splicing factor 3B subunit 2	hsa03040 Spliceosome - Homo sapiens (human);	IPR006568; IPR003034; IPR007180;	SAP domain; Domain of unknown function DUF382; PSP, proline-rich;	18S U11/U12 snRNP; 17S U2 snRNP; SF3b complex; CDC5L complex; Spliceosome; C complex spliceosome;
HNRNPD	Q14103			0	1	1	cluster1	nucl	regulation of biological quality; posttranscriptional regulation of gene expression; positive regulation of biosynthetic process; biosynthetic process; cellular metabolic process; regulation of RNA biosynthetic process; metabolic process; positive regulation of metabolic process; positive regulation of nitrogen compound metabolic process; organic cyclic compound catabolic process; macromolecule m…	intracellular organelle; intracellular organelle part; cytoplasm; macromolecular complex; nuclear lumen; intracellular part; cytosol; cell; organelle part; organelle; intracellular membrane-bounded organelle; membrane-enclosed lumen; nucleoplasm; nucleus; intracellular organelle lumen; intracellular; cell part; ribonucleoprotein complex; membrane-bounded organelle; organelle lumen; cytoplasmic pa…	organic cyclic compound binding; heterocyclic compound binding; DNA binding; RNA binding; nucleoside phosphate binding; binding; nucleic acid binding; telomeric DNA binding; nucleotide binding; sequence-specific DNA binding; small molecule binding;	K13044			IPR000504; IPR012677; IPR012956;	Nucleotide-binding, alpha-beta plait; CARG-binding factor, N-terminal; RNA recognition motif domain;	PIN1-AUF1 complex; Multiprotein complex; PABPC1-HSPA8-HNRPD-EIF4G1 complex;
SNRNP70	P08621			0	1	1	cluster1	nucl	regulation of cellular process; cellular aromatic compound metabolic process; regulation of macromolecule metabolic process; regulation of nucleobase-containing compound metabolic process; cellular metabolic process; organic substance metabolic process; mRNA splicing, via spliceosome; metabolic process; RNA splicing, via transesterification reactions with bulged adenosine as nucleophile; heterocy…	intracellular organelle; intracellular organelle part; macromolecular complex; nuclear lumen; intracellular part; spliceosomal complex; cell; nuclear body; organelle part; membrane-enclosed lumen; organelle; intracellular membrane-bounded organelle; nucleus; nucleoplasm; intracellular organelle lumen; intracellular; nuclear speck; cell part; ribonucleoprotein complex; membrane-bounded organelle; …	organic cyclic compound binding; heterocyclic compound binding; RNA binding; nucleoside phosphate binding; binding; nucleic acid binding; nucleotide binding; small molecule binding;	K11093	SNRP70; U1 small nuclear ribonucleoprotein 70kDa	hsa03040 Spliceosome - Homo sapiens (human);	IPR022023; IPR000504; IPR012677;	Nucleotide-binding, alpha-beta plait; RNA recognition motif domain; U1 small nuclear ribonucleoprotein of 70kDa N-terminal;	SRm160/300 complex; Spliceosome;
HNRNPK	P61978			0	2	2	cluster1	nucl	single organism signaling; regulation of lipid transport by positive regulation of transcription from RNA polymerase II promoter; regulation of vesicle-mediated transport; regulation of biological quality; positive regulation of biosynthetic process; single-organism process; multi-organism cellular process; positive regulation of low-density lipoprotein particle receptor biosynthetic process; mod…	intracellular organelle; intracellular non-membrane-bounded organelle; cytoplasm; intracellular organelle part; nuclear lumen; macromolecular complex; intracellular part; spliceosomal complex; cell; organelle part; chromosomal part; non-membrane-bounded organelle; membrane-enclosed lumen; organelle; intracellular membrane-bounded organelle; nucleoplasm; nucleus; intracellular organelle lumen; chr…	sequence-specific DNA binding RNA polymerase II transcription factor activity; RNA polymerase II transcription regulatory region sequence-specific DNA binding transcription factor activity involved in positive regulation of transcription; DNA binding; RNA binding; RNA polymerase II core promoter proximal region sequence-specific DNA binding transcription factor activity involved in positive regul…	K12886	HNRNPK; heterogeneous nuclear ribonucleoprotein K	hsa03040 Spliceosome - Homo sapiens (human); hsa05206 MicroRNAs in cancer - Homo sapiens (human); hsa05168 Herpes simplex infection - Homo sapiens (human); hsa05203 Viral carcinogenesis - Homo sapiens (human);	IPR004087; IPR004088; IPR012987;	ROK, N-terminal; K Homology domain; K Homology domain, type 1;	Emerin complex 52; Emerin complex 25; C complex spliceosome;
HNRNPC	P07910	170|15.12 ;176|15.12 ;		2	0	2	cluster1	nucl	RNA processing; cellular aromatic compound metabolic process; organic cyclic compound metabolic process; nitrogen compound metabolic process; primary metabolic process; cellular metabolic process; organic substance metabolic process; mRNA processing; RNA metabolic process; mRNA splicing, via spliceosome; metabolic process; RNA splicing, via transesterification reactions with bulged adenosine as n…	intracellular organelle; intracellular organelle part; nuclear lumen; macromolecular complex; intracellular part; spliceosomal complex; cell; organelle part; membrane-enclosed lumen; organelle; intracellular membrane-bounded organelle; nucleoplasm; nucleus; intracellular organelle lumen; cell part; intracellular; catalytic step 2 spliceosome; ribonucleoprotein complex; membrane-bounded organelle;…	organic cyclic compound binding; heterocyclic compound binding; RNA binding; nucleoside phosphate binding; binding; nucleic acid binding; nucleotide binding; small molecule binding;	K12884	HNRNPC; heterogeneous nuclear ribonucleoprotein C1/C2	hsa03040 Spliceosome - Homo sapiens (human);	IPR000504; IPR012677;	Nucleotide-binding, alpha-beta plait; RNA recognition motif domain;	LARC complex; Toposome; C complex spliceosome;
CD2BP2	O95400			0	1	1	cluster1	nucl	regulation of cellular process; cellular component biogenesis; cellular component organization; ribonucleoprotein complex biogenesis; ribonucleoprotein complex assembly; cellular aromatic compound metabolic process; negative regulation of phosphatase activity; cellular metabolic process; negative regulation of hydrolase activity; organic substance metabolic process; mRNA splicing, via spliceosome…	intracellular organelle; intracellular organelle part; cytoplasm; macromolecular complex; nuclear lumen; intracellular part; cell; organelle part; organelle; intracellular membrane-bounded organelle; membrane-enclosed lumen; nucleoplasm; nucleus; intracellular organelle lumen; intracellular; cell part; ribonucleoprotein complex; small nuclear ribonucleoprotein complex; membrane-bounded organelle;…	ribonucleoprotein complex binding; binding;	K13099			IPR003169;	GYF;	Spliceosome;
CSTF3	Q12996			0	1	1	cluster1	cyto	RNA 3'-end processing; cellular aromatic compound metabolic process; mRNA 3'-end processing; mRNA polyadenylation; biosynthetic process; cellular metabolic process; organic substance metabolic process; DNA-dependent transcription, termination; mRNA splicing, via spliceosome; metabolic process; RNA splicing, via transesterification reactions with bulged adenosine as nucleophile; heterocycle metabo…	intracellular organelle; intracellular organelle part; nuclear lumen; intracellular part; cell; organelle part; organelle; intracellular membrane-bounded organelle; membrane-enclosed lumen; nucleoplasm; nucleus; intracellular organelle lumen; cell part; intracellular; membrane-bounded organelle; organelle lumen; nuclear part;	organic cyclic compound binding; heterocyclic compound binding; RNA binding; binding; nucleic acid binding;	K14408	CSTF3; cleavage stimulation factor subunit 3	hsa03015 mRNA surveillance pathway - Homo sapiens (human);	IPR008847;	Suppressor of forked;	Polyadenylation complex; Cleavage stimulation factor; BARD1-BRCA1-CSTF complex;
POLR2A	P24928			0	2	2	cluster1	nucl	nucleotide-excision repair; positive regulation of biosynthetic process; single-organism process; biosynthetic process; multi-organism cellular process; DNA-dependent transcription, elongation; cellular metabolic process; phosphate-containing compound metabolic process; regulation of RNA biosynthetic process; metabolic process; positive regulation of metabolic process; positive regulation of nitr…	DNA-directed RNA polymerase II, core complex; intracellular organelle; DNA-directed RNA polymerase complex; nuclear DNA-directed RNA polymerase complex; intracellular organelle part; RNA polymerase complex; macromolecular complex; nuclear lumen; intracellular part; cell; organelle part; DNA-directed RNA polymerase II, holoenzyme; membrane-enclosed lumen; organelle; intracellular membrane-bounded …	DNA binding; RNA polymerase activity; RNA-directed RNA polymerase activity; ion binding; heterocyclic compound binding; organic cyclic compound binding; nucleotidyltransferase activity; catalytic activity; binding; nucleic acid binding; DNA-directed RNA polymerase activity; cation binding; metal ion binding; transferase activity; transferase activity, transferring phosphorus-containing groups;	K03006	RPB1; DNA-directed RNA polymerase II subunit RPB1 [EC:2.7.7.6]	hsa00230 Purine metabolism - Homo sapiens (human); hsa03020 RNA polymerase - Homo sapiens (human); hsa05016 Huntington's disease - Homo sapiens (human); hsa00240 Pyrimidine metabolism - Homo sapiens (human); hsa05168 Herpes simplex infection - Homo sapiens (human); hsa05169 Epstein-Barr virus infection - Homo sapiens (human); hsa01100 Metabolic pathways - Homo sapiens (human);	IPR006592; IPR000722; IPR007073; IPR007080; IPR007081; IPR007066; IPR007083; IPR007075;	RNA polymerase Rpb1, domain 4; RNA polymerase Rpb1, domain 1; RNA polymerase, N-terminal; RNA polymerase, alpha subunit; RNA polymerase Rpb1, domain 7; RNA polymerase Rpb1, domain 6; RNA polymerase Rpb1, domain 3; RNA polymerase Rpb1, domain 5;	RNA polymerase II core complex; MASH1 promoter-coactivator complex; CPSF6-EWSR1-ITCH-NUDT21-POLR2A-UBAP2L complex; Integrator-RNAPII complex; HES1 promoter-Notch enhancer complex; RNA polymerase II complex, chromatin structure modifying; HES1 promoter corepressor complex; Actin-ribonucleoprotein complex; BRCA1-core RNA polymerase II complex; RNA polymerase II; CPSF6-ITCH-NUDT21-POLR2A-UBAP2L comp…
HNRNPU	Q00839	186|0.40 ;814|0.20 ;		2	1	3	cluster1	nucl	regulation of biological quality; cellular aromatic compound metabolic process; regulation of macromolecule metabolic process; posttranscriptional regulation of gene expression; RNA stabilization; cellular metabolic process; organic substance metabolic process; regulation of RNA stability; metabolic process; mRNA splicing, via spliceosome; RNA splicing, via transesterification reactions with bulg…	intracellular organelle; CRD-mediated mRNA stability complex; cytoplasm; intracellular organelle part; nuclear lumen; macromolecular complex; intracellular part; spliceosomal complex; cell; organelle part; membrane-enclosed lumen; organelle; intracellular membrane-bounded organelle; nucleoplasm; nucleus; intracellular organelle lumen; cell part; intracellular; catalytic step 2 spliceosome; cell s…	RNA binding; DNA binding; ATP binding; nucleoside phosphate binding; nucleoside binding; ion binding; nucleotide binding; organic cyclic compound binding; heterocyclic compound binding; ribonucleoside binding; ribonucleotide binding; binding; nucleic acid binding; purine ribonucleoside binding; anion binding; purine ribonucleotide binding; adenyl ribonucleotide binding; purine nucleoside binding;…	K12888	HNRNPU; heterogeneous nuclear ribonucleoprotein U	hsa03040 Spliceosome - Homo sapiens (human);	IPR003034; IPR018355; IPR001870; IPR027417; IPR008985; IPR003877;	SAP domain; B30.2/SPRY domain; Concanavalin A-like lectin/glucanases superfamily; SPla/RYanodine receptor subgroup; SPla/RYanodine receptor SPRY; P-loop containing nucleoside triphosphate hydrolase;	GR-hnRNP U complex; Large Drosha complex; Nop56p-associated pre-rRNA complex; Emerin complex 52; Emerin complex 24; SNW1 complex; C complex spliceosome; Actin-ribonucleoprotein complex; DGCR8 multiprotein complex;
DHX9	Q08211			0	1	1	cluster1	nucl	cellular response to stress; regulation of biological quality; cellular aromatic compound metabolic process; regulation of macromolecule metabolic process; posttranscriptional regulation of gene expression; RNA stabilization; response to abiotic stimulus; single-organism process; response to stimulus; cellular metabolic process; organic substance metabolic process; regulation of RNA stability; me…	cytoplasm; macromolecular complex; intracellular part; cell; organelle part; non-membrane-bounded organelle; membrane-enclosed lumen; cytoskeleton; nucleoplasm; microtubule organizing center; intracellular organelle lumen; microtubule cytoskeleton; cell part; intracellular; membrane-bounded organelle; organelle lumen; intracellular organelle; CRD-mediated mRNA stability complex; intracellular non…	nucleoside phosphate binding; ATP-dependent helicase activity; hydrolase activity, acting on acid anhydrides; hydrolase activity; ATPase activity; organic cyclic compound binding; heterocyclic compound binding; pyrophosphatase activity; catalytic activity; ribonucleotide binding; binding; ATP-dependent DNA helicase activity; purine ribonucleoside binding; ATP-dependent RNA helicase activity; anio…	K13184			IPR007502; IPR011545; IPR011709; IPR014720; IPR014001; IPR027417; IPR001650;	Helicase, C-terminal; Helicase, superfamily 1/2, ATP-binding domain; Double-stranded RNA-binding domain; Domain of unknown function DUF1605; Helicase-associated domain; DNA/RNA helicase, DEAD/DEAH box type, N-terminal; P-loop containing nucleoside triphosphate hydrolase;	Nop56p-associated pre-rRNA complex; STAT6-p100-RHA complex; Spliceosome; SMN-PolII-RHA complex; DHX9-ADAR-vigilin-DNA-PK-Ku antigen complex; GammaH2AFX-NDHII-Ku70-DNA complex; Toposome; DGCR8 multiprotein complex;
HIST1H3B	P68431	19|5.19 ;24|3.62 ;		2	0	2	cluster2	nucl	regulation of cellular process; cellular component biogenesis; cellular component organization; nucleosome organization; single-multicellular organism process; blood coagulation; regulation of biological quality; S phase; cellular aromatic compound metabolic process; DNA metabolic process; single-organism process; response to stimulus; cellular metabolic process; hemostasis; organic substance met…	intracellular organelle; intracellular non-membrane-bounded organelle; intracellular organelle part; macromolecular complex; nuclear lumen; intracellular part; cell; extracellular region; organelle part; DNA bending complex; chromosomal part; nucleosome; non-membrane-bounded organelle; organelle; intracellular membrane-bounded organelle; membrane-enclosed lumen; nucleoplasm; nucleus; intracellula…	organic cyclic compound binding; heterocyclic compound binding; DNA binding; binding; nucleic acid binding;	K11253	H3; histone H3	hsa05322 Systemic lupus erythematosus - Homo sapiens (human); hsa05034 Alcoholism - Homo sapiens (human); hsa05202 Transcriptional misregulation in cancer - Homo sapiens (human);	IPR009072; IPR007125;	Histone core; Histone-fold;	Histone H3.1 complex; MASH1 promoter-coactivator complex; Emerin complex 32; ASF1-histone containing complex; Emerin complex 24; ASF1-interacting protein complex; Emerin regulatory complex; TLE-Histone H3 complex;
CENPC1	Q03188			0	1	1	cluster2	nucl	cell cycle phase; cellular component biogenesis; cellular component organization; cellular macromolecular complex assembly; chromosome segregation; protein complex subunit organization; centromere complex assembly; single-organism cellular process; single-organism process; kinetochore assembly; macromolecular complex subunit organization; protein-DNA complex assembly; chromosome organization; org…	cytoplasm; macromolecular complex; intracellular part; cell; condensed chromosome kinetochore; organelle part; heterochromatin; non-membrane-bounded organelle; chromosomal part; membrane-enclosed lumen; condensed chromosome; intracellular organelle lumen; nuclear chromosome part; cell part; intracellular; chromosome; membrane-bounded organelle; centromeric heterochromatin; kinetochore; organelle …	organic cyclic compound binding; heterocyclic compound binding; DNA binding; binding; nucleic acid binding;	K11497			IPR025974; IPR011051; IPR014710;	RmlC-like jelly roll fold; RmlC-like cupin domain; Mif2/CENP-C cupin domain;	CEN complex; CENP-A NAC-CAD complex; CENP-A nucleosome associated complex;
NCOR1	O75376			0	1	1	cluster2	nucl	cellular component biogenesis; single organism signaling; regulation of stress-activated MAPK cascade; regulation of biological quality; positive regulation of cellular protein metabolic process; leukocyte activation; cell surface receptor signaling pathway; brain development; myeloid cell homeostasis; cellular lipid metabolic process; cellular metabolic process; T cell activation; metabolic proc…	microtubule; cytoplasm; macromolecular complex; transcriptional repressor complex; intracellular part; cell; organelle part; chromosomal part; non-membrane-bounded organelle; cytoskeleton; membrane-enclosed lumen; nucleoplasm; intracellular organelle lumen; microtubule cytoskeleton; nuclear chromosome part; intracellular; cell part; chromosome; nuclear chromatin; membrane-bounded organelle; nucle…	DNA binding; transcription corepressor activity; chromatin binding; transcription cofactor activity; sequence-specific DNA binding; sequence-specific DNA binding transcription factor activity; heterocyclic compound binding; organic cyclic compound binding; regulatory region DNA binding; regulatory region nucleic acid binding; enzyme regulator activity; transcription regulatory region DNA binding;…	K04650	NCOR1; nuclear receptor co-repressor 1	hsa04919 Thyroid hormone signaling pathway - Homo sapiens (human); hsa05202 Transcriptional misregulation in cancer - Homo sapiens (human);	IPR001005; IPR009057; IPR017884;	Homeodomain-like; SANT/Myb domain; SANT domain;	SMAD2-SKI-NCOR complex; NCOR-HDAC3 complex; SMAD3-SKI-NCOR complex; NCOR2 complex; Kaiso-NCOR complex; NCOR complex; SKI-NCOR1-SIN3A-HDAC1 complex; SMAD4-SKI-NCOR complex; NCOR1 complex;
CENPQ	Q7L2Z9			0	1	1	cluster2	nucl	cellular component biogenesis; cellular component organization; nucleosome organization; chromatin remodeling; cellular aromatic compound metabolic process; histone exchange; DNA metabolic process; single-organism process; cellular metabolic process; organic substance metabolic process; metabolic process; DNA packaging; DNA replication-independent nucleosome organization; heterocycle metabolic pr…	intracellular organelle; intracellular non-membrane-bounded organelle; cytoplasm; intracellular organelle part; nuclear lumen; intracellular part; cytosol; cell; organelle part; chromosomal part; non-membrane-bounded organelle; membrane-enclosed lumen; intracellular membrane-bounded organelle; organelle; nucleus; nucleoplasm; intracellular organelle lumen; intracellular; cell part; chromosome; ch…		K11509					CENP-A NAC-CAD complex;
PDS5B	Q9NTI5			0	1	1	cluster2	nucl	regulation of cellular process; cellular component organization; mitotic cell cycle; chromosome segregation; regulation of cell proliferation; organelle fission; mitosis; single-organism cellular process; mitotic sister chromatid segregation; single-organism process; cell proliferation; negative regulation of cellular process; negative regulation of biological process; mitotic sister chromatid co…	intracellular organelle; intracellular non-membrane-bounded organelle; intracellular organelle part; intracellular part; cell; organelle part; chromosomal part; non-membrane-bounded organelle; organelle; intracellular membrane-bounded organelle; nucleus; chromatin; intracellular; cell part; chromosome; membrane-bounded organelle;	DNA binding; ATP binding; nucleoside phosphate binding; nucleoside binding; ion binding; nucleotide binding; organic cyclic compound binding; heterocyclic compound binding; ribonucleoside binding; ribonucleotide binding; binding; nucleic acid binding; purine ribonucleoside binding; anion binding; purine ribonucleotide binding; adenyl ribonucleotide binding; purine nucleoside binding; adenyl nucle…	K11267			IPR011989; IPR016024;	Armadillo-type fold; Armadillo-like helical;	CDCA5-PDS5A-RAD21-SMC1A-PDS5B-SMC3 complex; Sororin-cohesin complex;
SKI	P12755			0	1	1	cluster2	nucl	cellular component biogenesis; single organism signaling; regulation of cell death; regulation of gliogenesis; ensheathment of neurons; tube formation; chordate embryonic development; positive regulation of biosynthetic process; cellular metabolic process; Schwann cell development; regulation of fibroblast proliferation; metabolic process; BMP signaling pathway; macromolecular complex assembly; p…	intracellular organelle; intracellular organelle part; cytoplasm; macromolecular complex; nuclear lumen; transcriptional repressor complex; intracellular part; transcription factor complex; nuclear body; cell; organelle part; membrane-enclosed lumen; organelle; intracellular membrane-bounded organelle; nucleus; nucleoplasm; PML body; intracellular organelle lumen; intracellular; cell part; protei…	transcription corepressor activity; nucleoside phosphate binding; ion binding; histone deacetylase inhibitor activity; nucleotide binding; chromatin binding; zinc ion binding; transcription cofactor activity; enzyme inhibitor activity; heterocyclic compound binding; organic cyclic compound binding; transition metal ion binding; enzyme regulator activity; binding; transcription factor binding tran…				IPR009061; IPR003380; IPR010919; IPR014890;	DNA binding domain, putative; c-SKI SMAD4-binding domain; Transforming protein Ski; SAND domain-like;	SMAD3-SMAD4-cSKI, TGF-dependent; SKI-SMAD3-SMAD4 pentameric complex; SKI-SMAD2 hexameric complex; SMAD4-SKI complex; SKI-SMAD3 hexameric complex; SMAD2-SKI-NCOR complex; SMAD2-SKI complex; SMAD3-SKI-NCOR complex; SMAD4-SNO-SKI complex; SKI-NCOR1-SIN3A-HDAC1 complex; SMAD3-SKI complex; SMAD3-cSKI-SIN3A-HDAC1 complex; SMAD4-SKI-NCOR complex; SKI-SMAD2-SMAD4 pentameric complex;
INCENP	Q9NQS7			0	1	1	cluster2	nucl	cell cycle phase; chromosome segregation; cytokinesis; mitotic prometaphase; single-organism cellular process; single-organism process; cell cycle process; cell division; cellular process; cell cycle;	microtubule; cytoplasm; macromolecular complex; intracellular part; cell; condensed chromosome kinetochore; heterochromatin; organelle part; non-membrane-bounded organelle; chromosomal part; cytoskeleton; condensed chromosome; membrane-enclosed lumen; intracellular organelle lumen; microtubule cytoskeleton; intracellular; nuclear chromosome part; cell part; chromosome; central element; centromeri…		K11515			IPR022006; IPR005635;	Inner centromere protein, ARK-binding domain; Chromosome passenger complex (CPC) protein INCENP N-terminal;	BIRC5-AURKB-INCENP-EVI5 complex; Chromosomal passenger complex CPC;
NSL1	Q96IY1			0	1	1	cluster2	cyto	cell cycle phase; chromosome segregation; mitotic prometaphase; single-organism cellular process; single-organism process; cell cycle process; cell division; cellular process; cell cycle;	membrane; intracellular organelle; intracellular non-membrane-bounded organelle; cell periphery; condensed chromosome, centromeric region; intracellular organelle part; cytoplasm; macromolecular complex; intracellular part; cell; cytosol; organelle part; condensed chromosome kinetochore; plasma membrane; chromosomal part; non-membrane-bounded organelle; intracellular membrane-bounded organelle; o…		K11545					Mis12 centromere complex;
SAP30	O75446			0	2	2	cluster2	extr	regulation of cellular process; cellular aromatic compound metabolic process; regulation of macromolecule metabolic process; regulation of nucleobase-containing compound metabolic process; biosynthetic process; negative regulation of cellular process; negative regulation of cellular metabolic process; negative regulation of biological process; cellular metabolic process; negative regulation of RN…	intracellular organelle; intracellular organelle part; nuclear lumen; macromolecular complex; intracellular part; cell; histone deacetylase complex; organelle part; membrane-enclosed lumen; organelle; intracellular membrane-bounded organelle; nucleoplasm; nucleus; intracellular organelle lumen; cell part; intracellular; membrane-bounded organelle; protein complex; nucleoplasm part; organelle lume…	organic cyclic compound binding; heterocyclic compound binding; DNA binding; transcription corepressor activity; binding; ion binding; nucleic acid binding; transcription factor binding transcription factor activity; cation binding; metal ion binding; transcription cofactor activity; protein binding transcription factor activity;				IPR025717; IPR025718;	Histone deacetylase complex subunit SAP30 zinc-finger; Histone deacetylase complex subunit SAP30, Sin3 binding domain;	SIN3-ING1b complex II; ALL-1 supercomplex; ING2 complex; SIN3-HDAC-SAP30-ARID4 complex; SIN3 complex; NCOR2 complex; SIN3-ING1b complex I; SIN3-SAP25 complex; SAP complex; Sin3 complex; BRMS1-SIN3-HDAC complex; HCF-1 complex;
SMAD3	P84022			0	1	1	cluster2	cyto_nucl	cellular component biogenesis; single organism signaling; embryonic foregut morphogenesis; regulation of cell death; gland development; segmentation; posttranscriptional regulation of gene expression; chordate embryonic development; thyroid gland development; positive regulation of biosynthetic process; positive regulation of biomineral tissue development; regulation of defense response; cellular…	membrane; organelle membrane; cell periphery; cytoplasm; macromolecular complex; intracellular part; cell; organelle part; SMAD protein complex; nuclear membrane; intracellular; cell part; organelle inner membrane; membrane-bounded organelle; nuclear inner membrane; intracellular organelle; nuclear envelope; intracellular organelle part; organelle envelope; receptor complex; endomembrane system; …	DNA binding; chromatin DNA binding; transcription regulatory region sequence-specific DNA binding; double-stranded DNA binding; ion binding; protein binding; transforming growth factor beta receptor, pathway-specific cytoplasmic mediator activity; chromatin binding; zinc ion binding; sequence-specific DNA binding; signal transducer activity; core promoter proximal region sequence-specific DNA bin…				IPR017855; IPR013019; IPR008984; IPR003619; IPR001132;	SMAD domain-like; MAD homology 1, Dwarfin-type; SMAD domain, Dwarfin-type; MAD homology, MH1; SMAD/FHA domain;	SMAD3-SMAD4-cJun-cFos complex; SKI-SMAD3-SMAD4 pentameric complex; PIAS3-SMAD3-P300 complex; Ubiquitin E3 ligase; SMAD3-SMAD4-FOXO4 complex; SMURF2-SMAD3-SnoN complex, TGF-dependent; Axin-SMAD3 complex; PML-SMAD2/3-SARA complex; SMAD4-SMAD2-SMAD3 complex; SMAD3-SMAD4-FOXO1 complex; BRCA1-SMAD3 complex; SMAD3-SKI-NCOR complex; RSmad complex; SMAD3-cSKI-SIN3A-HDAC1 complex; SMAD3/4-E2F4/5-p107-DP1 …
AHCTF1	Q8WYP5			0	6	6	cluster2	cyto	cellular component biogenesis; RNA transport; cellular component organization; nucleus organization; mRNA transport; single-organism process; protein transport; establishment of RNA localization; nuclear pore complex assembly; establishment of localization; pore complex assembly; cytokinesis; cellular component assembly; nucleic acid transport; macromolecular complex assembly; mitotic prometaphas…	membrane; organelle membrane; cytoplasm; intrinsic to membrane; macromolecular complex; intracellular part; cell; organelle part; condensed chromosome kinetochore; non-membrane-bounded organelle; chromosomal part; membrane-enclosed lumen; condensed chromosome; nucleoplasm; nuclear membrane; intracellular organelle lumen; membrane part; cell part; intracellular; chromosome; membrane-bounded organe…	organic cyclic compound binding; heterocyclic compound binding; DNA binding; binding; nucleic acid binding transcription factor activity; nucleic acid binding; sequence-specific DNA binding transcription factor activity;				IPR011047; IPR025151;	Quinonprotein alcohol dehydrogenase-like superfamily; ELYS-like domain;
SIN3B	O75182			0	2	2	cluster2	nucl	single-organism process; biosynthetic process; cellular lipid metabolic process; negative regulation of RNA metabolic process; cellular metabolic process; regulation of RNA biosynthetic process; metabolic process; heart development; macromolecule metabolic process; negative regulation of macromolecule biosynthetic process; skeletal muscle tissue development; lipid metabolic process; developmental…	autosome; intracellular organelle; X chromosome; intracellular non-membrane-bounded organelle; XY body; intracellular organelle part; cytoplasm; sex chromosome; nuclear lumen; intracellular part; cell; organelle part; non-membrane-bounded organelle; membrane-enclosed lumen; organelle; intracellular membrane-bounded organelle; nucleus; nucleoplasm; intracellular organelle lumen; intracellular; cel…	transcription factor binding transcription factor activity; transcription corepressor activity; chromatin binding; transcription cofactor activity; protein binding transcription factor activity; binding;				IPR013194;	Histone deacetylase interacting;	MTA2 complex; NCOR-SIN3-RPD3 complex; BRMS1-SIN3-HDAC complex; NCOR-SIN3-HDAC-HESX1 complex; HCF-1 complex; Anti-HDAC2 complex;
SIN3A	Q96ST3			0	2	2	cluster2	nucl	regulation of cell death; blood coagulation; regulation of biological quality; chordate embryonic development; glucose homeostasis; positive regulation of biosynthetic process; cellular lipid metabolic process; response to glucose stimulus; regulation of defense response; negative regulation of histone H3-K27 acetylation; cellular metabolic process; metabolic process; regulation of localization; …	macromolecular complex; transcriptional repressor complex; intracellular part; cell; histone deacetylase complex; organelle part; chromosomal part; non-membrane-bounded organelle; membrane-enclosed lumen; nucleoplasm; intracellular organelle lumen; Sin3 complex; nuclear chromosome part; cell part; intracellular; chromosome; nuclear chromatin; membrane-bounded organelle; nucleoplasm part; kinetoch…	DNA binding; transcription corepressor activity; hydrolase activity; chromatin binding; transcription cofactor activity; sequence-specific DNA binding transcription factor activity; heterocyclic compound binding; organic cyclic compound binding; RNA polymerase II transcription cofactor activity; RNA polymerase II transcription factor binding transcription factor activity; protein deacetylase acti…	K11644	SIN3A; paired amphipathic helix protein Sin3a	hsa04919 Thyroid hormone signaling pathway - Homo sapiens (human); hsa05016 Huntington's disease - Homo sapiens (human); hsa05202 Transcriptional misregulation in cancer - Homo sapiens (human);	IPR013194;	Histone deacetylase interacting;	SIN3 complex; mSin3A-HDAC1-HDAC2 complex; NCOR2 complex; Anti-HDAC2 complex; BRM-SIN3A complex; SIN3-SAP25 complex; BRG1-SIN3A-HDAC containing SWI/SNF remodeling complex I; BRMS1-SIN3-HDAC complex; PU.1-SIN3A-HDAC complex; BRG1-SIN3A complex; NCOR-SIN3-RPD3 complex; MTA2 complex; HERP1/HEY2-NCOR-SIN3A complex; SKI-NCOR1-SIN3A-HDAC1 complex; BRM-SIN3A-HDAC complex; DNMT3B complex; SMAD3-cSKI-SIN3A…
WAPAL	Q7Z5K2			0	1	1	cluster2	nucl	regulation of biological quality; negative regulation of sister chromatid cohesion; negative regulation of cellular component organization; mitosis; single-organism process; multi-organism cellular process; modification of morphology or physiology of other organism; regulation of cell cycle process; regulation of localization; modification by symbiont of host morphology or physiology; protein loc…	intracellular organelle; intracellular non-membrane-bounded organelle; cytoplasm; intracellular organelle part; nuclear lumen; macromolecular complex; intracellular part; cell; organelle part; cohesin complex; chromosomal part; non-membrane-bounded organelle; membrane-enclosed lumen; intracellular membrane-bounded organelle; cytoskeleton; condensed chromosome; organelle; nucleus; intracellular or…					IPR016024;	Armadillo-type fold;
NCOR2	Q9Y618			0	2	2	cluster2	nucl	single organism signaling; cell surface receptor signaling pathway; cellular response to transforming growth factor beta stimulus; single-organism process; biosynthetic process; cellular lipid metabolic process; cellular response to growth factor stimulus; negative regulation of RNA metabolic process; cellular metabolic process; regulation of RNA biosynthetic process; signal transduction; metabol…	intracellular organelle; intracellular organelle part; macromolecular complex; nuclear lumen; transcriptional repressor complex; intracellular part; nuclear body; cell; organelle part; membrane-enclosed lumen; organelle; intracellular membrane-bounded organelle; nucleus; nucleoplasm; intracellular organelle lumen; cell part; intracellular; protein complex; membrane-bounded organelle; nucleoplasm …	organic cyclic compound binding; heterocyclic compound binding; DNA binding; transcription corepressor activity; binding; nucleic acid binding; transcription factor binding transcription factor activity; chromatin binding; transcription cofactor activity; protein binding transcription factor activity;	K06065	NCOR2; nuclear receptor co-repressor 2	hsa04330 Notch signaling pathway - Homo sapiens (human); hsa05169 Epstein-Barr virus infection - Homo sapiens (human);	IPR001005; IPR009057; IPR017884;	Homeodomain-like; SANT/Myb domain; SANT domain;	NCOR-SIN3-HDAC1 complex; SMRT core complex; CBF1-HDAC1-SMRT complex; NCOR-SIN3-RPD3 complex; SMRT complex; NCOR2 complex; HERP1/HEY2-NCOR-SIN3A complex; SMRT-SKIP-CBF1 complex; NCOR-SIN3-HDAC-HESX1 complex;
CDCA5	Q96FF9			0	1	1	cluster2	nucl	mitosis; single-organism process; regulation of cell cycle process; cellular metabolic process; establishment of localization; chromosome localization; sister chromatid segregation; metabolic process; establishment of localization in cell; regulation of localization; cell cycle phase transition; macromolecule metabolic process; regulation of cell cycle; DNA conformation change; cell cycle phase; …	membrane; intracellular organelle; intracellular non-membrane-bounded organelle; cell periphery; cytoplasm; intracellular organelle part; nuclear lumen; macromolecular complex; intracellular part; cell; organelle part; plasma membrane; chromosomal part; non-membrane-bounded organelle; cohesin complex; intracellular membrane-bounded organelle; membrane-enclosed lumen; organelle; condensed chromoso…	chromatin binding; binding;	K17390	CDCA5; sororin	hsa05206 MicroRNAs in cancer - Homo sapiens (human);			CDCA5-PDS5A-RAD21-SMC1A-PDS5B-SMC3 complex; Sororin-cohesin complex;
CENPA	P49450			0	1	1	cluster2	nucl	establishment of mitotic spindle orientation; cellular component biogenesis; regulation of biological quality; single-organism process; multi-organism cellular process; modification of morphology or physiology of other organism; cellular metabolic process; establishment of localization; metabolic process; establishment of localization in cell; DNA replication-independent nucleosome organization; …	cytoplasm; macromolecular complex; intracellular part; condensed chromosome inner kinetochore; cell; organelle part; condensed chromosome kinetochore; chromosomal part; non-membrane-bounded organelle; membrane-enclosed lumen; condensed chromosome; nucleoplasm; intracellular organelle lumen; nuclear chromosome part; intracellular; cell part; chromosome; membrane-bounded organelle; protein-DNA comp…	organic cyclic compound binding; heterocyclic compound binding; DNA binding; chromatin binding; binding; nucleic acid binding;	K11495			IPR009072; IPR007125;	Histone core; Histone-fold;	CEN complex;
RANBP2	P49792			0	4	4	cluster2	nucl	RNA transport; single organism signaling; establishment of protein localization to organelle; cell surface receptor signaling pathway; protein import; single-organism process; nuclear transport; multi-organism cellular process; cellular metabolic process; cellular response to cytokine stimulus; protein transport; establishment of localization; protein targeting; protein folding; signal transducti…	membrane; organelle membrane; cytoplasm; macromolecular complex; intrinsic to membrane; intracellular part; cell; organelle part; nuclear membrane; membrane part; intracellular; cell part; membrane-bounded organelle; intracellular organelle; nuclear pore; nuclear envelope; pore complex; intracellular organelle part; inclusion body; nuclear inclusion body; organelle envelope; endomembrane system; …	small GTPase binding; peptidyl-prolyl cis-trans isomerase activity; ion binding; ligase activity; protein binding; zinc ion binding; isomerase activity; transition metal ion binding; catalytic activity; Ras GTPase binding; binding; metal ion binding; cation binding; Ran GTPase binding; GTPase binding; cis-trans isomerase activity; enzyme binding;	K12172	RANBP2; E3 SUMO-protein ligase RanBP2	hsa03013 RNA transport - Homo sapiens (human);	IPR000156; IPR002130; IPR011990; IPR011993; IPR022011; IPR013026; IPR001876;	Pleckstrin homology-like domain; Ran binding domain; Tetratricopeptide-like helical; Nup358/RanBP2 E3 ligase domain; Tetratricopeptide repeat-containing domain; Zinc finger, RanBP2-type; Cyclophilin-type peptidyl-prolyl cis-trans isomerase domain;
NUP160	Q12769			0	1	1	cluster2	cyto_nucl	RNA transport; single organism signaling; cell surface receptor signaling pathway; single-organism process; nuclear export; nuclear transport; multi-organism cellular process; cellular response to cytokine stimulus; protein transport; establishment of localization; signal transduction; metabolic process; establishment of localization in cell; cell communication; nucleic acid transport; regulation…	membrane; intracellular organelle; nuclear pore; nuclear envelope; pore complex; intracellular organelle part; organelle envelope; cytoplasm; macromolecular complex; intrinsic to membrane; endomembrane system; intracellular part; cytosol; cell; integral to membrane; organelle part; organelle; intracellular membrane-bounded organelle; nucleus; membrane part; intracellular; cell part; envelope; mem…	nucleocytoplasmic transporter activity; transporter activity;	K14303	NUP160; nuclear pore complex protein Nup160	hsa03013 RNA transport - Homo sapiens (human);			NPC subcomplex; Nup 107-160 subcomplex;
SKIL	P12757	432|2.02 ;		1	0	1	cluster2	nucl	single organism signaling; cellular component biogenesis; regulation of cell death; regulation of biological quality; cell surface receptor signaling pathway; chordate embryonic development; cellular metabolic process; lens development in camera-type eye; metabolic process; transmembrane receptor protein serine/threonine kinase signaling pathway; macromolecular complex assembly; response to endog…	intracellular organelle; intracellular organelle part; cytoplasm; nuclear lumen; intracellular part; nuclear body; cell; organelle part; organelle; intracellular membrane-bounded organelle; membrane-enclosed lumen; PML body; nucleoplasm; nucleus; intracellular organelle lumen; intracellular; cell part; membrane-bounded organelle; nucleoplasm part; organelle lumen; nuclear part;	organic cyclic compound binding; heterocyclic compound binding; transcription corepressor activity; nucleoside phosphate binding; binding; transcription factor binding transcription factor activity; protein binding; chromatin binding; nucleotide binding; transcription cofactor activity; protein binding transcription factor activity; small molecule binding; protein complex binding;				IPR009061; IPR003380; IPR010919; IPR014890;	DNA binding domain, putative; c-SKI SMAD4-binding domain; Transforming protein Ski; SAND domain-like;	SMURF2-SMAD3-SnoN complex, TGF-dependent; SMAD4-SNO-SKI complex;
HDAC4	P56524			0	2	2	cluster2	nucl	single organism signaling; osteoblast differentiation; positive regulation of cellular protein metabolic process; leukocyte activation; positive regulation of protein sumoylation; negative regulation of skeletal muscle cell differentiation; positive regulation of biosynthetic process; response to interleukin-1; negative regulation of striated muscle cell differentiation; cellular metabolic proces…	myofibril; cytoplasm; macromolecular complex; transcriptional repressor complex; intracellular part; Z disc; cell; I band; histone deacetylase complex; organelle part; non-membrane-bounded organelle; membrane-enclosed lumen; cytoskeleton; nucleoplasm; intracellular organelle lumen; cell part; intracellular; contractile fiber; membrane-bounded organelle; actomyosin; nucleoplasm part; organelle lum…	NAD-dependent histone deacetylase activity (H3-K14 specific); potassium ion binding; hydrolase activity; NAD-dependent histone deacetylase activity (H3-K9 specific); heterocyclic compound binding; organic cyclic compound binding; histone deacetylase activity (H4-K16 specific); NAD-dependent histone deacetylase activity (H3-K18 specific); catalytic activity; binding; NAD-dependent histone deacetyl…	K11406	HDAC4_5; histone deacetylase 4/5 [EC:3.5.1.98]	hsa05206 MicroRNAs in cancer - Homo sapiens (human); hsa05034 Alcoholism - Homo sapiens (human); hsa05169 Epstein-Barr virus infection - Homo sapiens (human); hsa05203 Viral carcinogenesis - Homo sapiens (human);	IPR019154; IPR023801; IPR024643;	Histone deacetylase, glutamine rich N-terminal domain; Histone deacetylase domain; Arb2 domain;	HDAC4-ERK2 complex; BCL6-HDAC4 complex; G protein complex; HDAC4-ERK1 complex;
PPP1CC	P36873			0	1	1	cluster2	cyto	single organism signaling; glycerolipid metabolic process; negative regulation of signal transduction; cell surface receptor signaling pathway; regulation of signaling; cellular response to transforming growth factor beta stimulus; single-organism process; cellular lipid metabolic process; cellular response to growth factor stimulus; cellular metabolic process; phosphate-containing compound metab…	membrane; outer membrane; organelle membrane; cytoplasm; protein serine/threonine phosphatase complex; macromolecular complex; intracellular part; PTW/PP1 phosphatase complex; nuclear body; cell; condensed chromosome kinetochore; organelle part; cell division site part; non-membrane-bounded organelle; chromosomal part; membrane-enclosed lumen; mitochondrial envelope; condensed chromosome; nucleop…	catalytic activity; phosphoric ester hydrolase activity; protein serine/threonine phosphatase activity; phosphatase activity; binding; hydrolase activity, acting on ester bonds; ion binding; cation binding; metal ion binding; hydrolase activity; phosphoprotein phosphatase activity;	K06269	PPP1C; serine/threonine-protein phosphatase PP1 catalytic subunit [EC:3.1.3.16]	hsa04921 Oxytocin signaling pathway - Homo sapiens (human); hsa04728 Dopaminergic synapse - Homo sapiens (human); hsa05168 Herpes simplex infection - Homo sapiens (human); hsa05031 Amphetamine addiction - Homo sapiens (human); hsa04910 Insulin signaling pathway - Homo sapiens (human); hsa04022 cGMP-PKG signaling pathway - Homo sapiens (human); hsa04270 Vascular smooth muscle contraction - Homo sa…	IPR004843; IPR006186;	Serine/threonine-specific protein phosphatase/bis(5-nucleosyl)-tetraphosphatase; Calcineurin-like phosphoesterase domain, apaH type;	KCNQ1 macromolecular complex;
SMAD2	Q15796			0	1	1	cluster2	mito	cellular component biogenesis; single organism signaling; embryonic foregut morphogenesis; posttranscriptional regulation of gene expression; respiratory tube development; chordate embryonic development; positive regulation of biosynthetic process; cellular metabolic process; endoderm development; dorsal/ventral pattern formation; metabolic process; common-partner SMAD protein phosphorylation; ma…	intracellular organelle; activin responsive factor complex; cytoplasm; intracellular organelle part; macromolecular complex; intracellular part; cytosol; transcription factor complex; nuclear transcription factor complex; cell; organelle part; SMAD protein complex; intracellular membrane-bounded organelle; organelle; nucleus; cell part; intracellular; membrane-bounded organelle; protein complex; …	DNA binding; double-stranded DNA binding; ion binding; transforming growth factor beta receptor, pathway-specific cytoplasmic mediator activity; chromatin binding; signal transducer activity; sequence-specific DNA binding transcription factor activity; heterocyclic compound binding; organic cyclic compound binding; receptor signaling protein activity; molecular transducer activity; binding; nucle…	K04500	SMAD2_3; mothers against decapentaplegic homolog 2/3	hsa05142 Chagas disease (American trypanosomiasis) - Homo sapiens (human); hsa05200 Pathways in cancer - Homo sapiens (human); hsa05220 Chronic myeloid leukemia - Homo sapiens (human); hsa05321 Inflammatory bowel disease (IBD) - Homo sapiens (human); hsa04350 TGF-beta signaling pathway - Homo sapiens (human); hsa04390 Hippo signaling pathway - Homo sapiens (human); hsa04068 FoxO signaling pathway…	IPR017855; IPR013019; IPR008984; IPR003619; IPR001132;	SMAD domain-like; MAD homology 1, Dwarfin-type; SMAD domain, Dwarfin-type; MAD homology, MH1; SMAD/FHA domain;	SMAD4-SMAD2-SMAD3 complex; SKI-SMAD2 hexameric complex; SMAD2-SMAD4-FAST1-TGIF-HDAC1 complex, TGFinduced; SMAD2-SKI-NCOR complex; SMAD2-SKI complex; TIF1gamma-SMAD2-SMAD3 complex; SMAD2-SMAD4-FAST1 complex; RSmad complex; SMAD2-SMAD4-FAST1-TGIF complex, TGFinduced; CREBBP-SMAD2-SMAD4 pentameric complex; CREBBP-SMAD2 hexameric complex; PML-SMAD2/3-SARA complex; SMAD2-FAST1 complex; SKI-SMAD2-SMAD4…
AZI1	Q9UPN4			0	1	1	cluster3	cyto_nucl	reproduction; developmental process; single-multicellular organism process; mitotic cell cycle; male gamete generation; reproductive process; spermatogenesis; cellular developmental process; sexual reproduction; single-organism cellular process; single-organism process; multicellular organismal process; gamete generation; multicellular organism reproduction; cell differentiation; single organism …	intracellular organelle; intracellular non-membrane-bounded organelle; cytoskeletal part; cytoplasm; intracellular organelle part; intracellular part; cytosol; cell; organelle part; non-membrane-bounded organelle; intracellular membrane-bounded organelle; organelle; cytoskeleton; microtubule organizing center; microtubule cytoskeleton; centrosome; cell part; intracellular; membrane-bounded organe…		K16540
CDK1	P06493			0	1	1	cluster3	cyto	cellular component biogenesis; single organism signaling; regulation of cell death; regulation of gliogenesis; reproductive process; positive regulation of ubiquitin-protein ligase activity; positive regulation of biosynthetic process; regulation of defense response; regulation of cell cycle process; cellular metabolic process; regulation of protein serine/threonine kinase activity; metabolic pro…	microtubule; cytoplasm; macromolecular complex; intracellular part; cell; organelle part; non-membrane-bounded organelle; membrane-enclosed lumen; cytoskeleton; nucleoplasm; microtubule organizing center; intracellular organelle lumen; microtubule cytoskeleton; intracellular; cell part; membrane-bounded organelle; organelle lumen; intracellular organelle; intracellular non-membrane-bounded organe…	ATP binding; nucleoside phosphate binding; phosphotransferase activity, alcohol group as acceptor; nucleoside binding; ion binding; RNA polymerase II carboxy-terminal domain kinase activity; histone kinase activity; cyclin-dependent protein serine/threonine kinase activity; protein kinase activity; nucleotide binding; cyclin-dependent protein kinase activity; organic cyclic compound binding; hete…				IPR000719; IPR002290; IPR011009;	Protein kinase domain; Protein kinase-like domain; Serine/threonine- /dual specificity protein kinase, catalytic domain;	CDC2-CCNA2 complex; CCNB1-CDC2 complex; ESPL1-CDC2 complex; CDC2-CCNB1-PTCH1 complex; CDC2-CCNB1-CCNF complex; CDC2-CCNA2-CDK2 complex; CDC2-PCNA-CCNB1-GADD45B complex; CDC2-PCNA-CCNB1-GADD45A complex; CDC2-PCNA-CCNB1-GADD45G complex; Cell cycle kinase complex CDC2; CCNB2-CDC2 complex; RalBP1-CDC2-CCNB1 complex; RC complex during G2/M-phase of cell cycle;
CDK5RAP2	Q96SN8			0	1	1	cluster3	nucl	establishment of mitotic spindle orientation; negative regulation of developmental process; brain development; cellular developmental process; negative regulation of cellular component organization; positive regulation of biosynthetic process; neurogenesis; single-organism process; regulation of cell cycle process; regulation of centriole replication; establishment of localization; regulation of …	intracellular organelle; spindle pole; microtubule organizing center part; microtubule; intracellular non-membrane-bounded organelle; cytoskeletal part; cell junction; intracellular organelle part; cytoplasm; macromolecular complex; intracellular part; pericentriolar material; cytosol; cell; spindle; organelle part; non-membrane-bounded organelle; cytoskeleton; intracellular membrane-bounded orga…	organic cyclic compound binding; regulatory region DNA binding; heterocyclic compound binding; DNA binding; regulatory region nucleic acid binding; cytoskeletal protein binding; transcription regulatory region DNA binding; microtubule binding; binding; nucleic acid binding; tubulin binding; protein binding;	K16542			IPR012943;	Spindle associated;
RPL3	P39023			0	1	1	cluster3	cyto	establishment of protein localization to organelle; single-organism process; biosynthetic process; multi-organism cellular process; cellular metabolic process; protein transport; protein complex disassembly; establishment of localization; protein targeting; protein targeting to membrane; metabolic process; establishment of localization in cell; nuclear-transcribed mRNA catabolic process, nonsense…	intracellular organelle; ribosome; intracellular non-membrane-bounded organelle; cytosolic large ribosomal subunit; cytoplasm; intracellular organelle part; nuclear lumen; macromolecular complex; intracellular part; nucleolus; cell; cytosol; organelle part; non-membrane-bounded organelle; membrane-enclosed lumen; intracellular membrane-bounded organelle; organelle; nucleus; intracellular organell…	organic cyclic compound binding; heterocyclic compound binding; RNA binding; binding; nucleic acid binding; structural molecule activity; structural constituent of ribosome;	K02925	RP-L3e; large subunit ribosomal protein L3e	hsa03010 Ribosome - Homo sapiens (human);	IPR009000;	Translation protein, beta-barrel domain;	Ribosome, cytoplasmic; Nop56p-associated pre-rRNA complex; 60S ribosomal subunit, cytoplasmic;
PRKAR2B	P31323			0	1	1	cluster3	cyto	single organism signaling; blood coagulation; regulation of biological quality; positive regulation of cellular protein metabolic process; cell surface receptor signaling pathway; response to antipsychotic drug; regulation of insulin secretion; cellular lipid metabolic process; cellular metabolic process; neurological system process; fluid transport; behavior; metabolic process; generation of pre…	membrane; organelle membrane; cell periphery; cytoplasm; macromolecular complex; intracellular part; cell; organelle part; non-membrane-bounded organelle; mitochondrial envelope; cytoskeleton; microtubule organizing center; microtubule cytoskeleton; membrane part; intracellular; cell part; organelle inner membrane; perinuclear region of cytoplasm; membrane raft; membrane-bounded organelle; mitoch…	cAMP binding; cyclic nucleotide binding; nucleoside phosphate binding; ubiquitin protein ligase binding; ion binding; protein binding; kinase regulator activity; protein kinase regulator activity; nucleotide binding; organic cyclic compound binding; heterocyclic compound binding; enzyme regulator activity; ribonucleotide binding; binding; purine ribonucleotide binding; anion binding; cAMP-depende…	K04739	PRKAR; cAMP-dependent protein kinase regulator	hsa04210 Apoptosis - Homo sapiens (human); hsa04910 Insulin signaling pathway - Homo sapiens (human);	IPR000595; IPR003117; IPR018490; IPR014710;	RmlC-like jelly roll fold; Cyclic nucleotide-binding-like; Dimerization-anchoring domain of cAMP-dependent protein kinase, regulatory subunit; Cyclic nucleotide-binding domain;	KCNQ1 macromolecular complex; AMY-1-S-AKAP84-RII-beta complex;
NEDD1	Q8NHV4			0	1	1	cluster3	nucl	cellular component organization; mitotic cell cycle; mitosis; organelle fission; single-organism cellular process; single-organism process; organelle organization; nuclear division; cell cycle phase transition; cell cycle process; cell division; cellular process; G2/M transition of mitotic cell cycle; cell cycle; cellular component organization or biogenesis; mitotic cell cycle phase transition;	intracellular organelle; intracellular non-membrane-bounded organelle; cytoskeletal part; cytoplasm; intracellular organelle part; intracellular part; cytosol; cell; organelle part; non-membrane-bounded organelle; organelle; cytoskeleton; microtubule organizing center; microtubule cytoskeleton; centrosome; cell part; intracellular; cytoplasmic part;		K16547			IPR017986; IPR015943;	WD40/YVTN repeat-like-containing domain; WD40-repeat-containing domain;
RPL4	P36578	364|2.08 ;		1	0	1	cluster3	cyto	establishment of protein localization to organelle; single-organism process; biosynthetic process; multi-organism cellular process; cellular metabolic process; protein transport; protein complex disassembly; establishment of localization; protein targeting; protein targeting to membrane; metabolic process; establishment of localization in cell; nuclear-transcribed mRNA catabolic process, nonsense…	intracellular organelle; ribosome; intracellular non-membrane-bounded organelle; cytosolic large ribosomal subunit; cytoplasm; intracellular organelle part; nuclear lumen; macromolecular complex; intracellular part; nucleolus; cell; cytosol; organelle part; non-membrane-bounded organelle; membrane-enclosed lumen; intracellular membrane-bounded organelle; organelle; nucleus; intracellular organell…	organic cyclic compound binding; heterocyclic compound binding; RNA binding; binding; nucleic acid binding; structural molecule activity; structural constituent of ribosome;	K02930	RP-L4e; large subunit ribosomal protein L4e	hsa03010 Ribosome - Homo sapiens (human);	IPR023574; IPR025755;	60S ribosomal protein L4, C-terminal domain; Ribosomal protein L4 domain;	TNF-alpha/NF-kappa B signaling complex 6; Ribosome, cytoplasmic; Nop56p-associated pre-rRNA complex; 60S ribosomal subunit, cytoplasmic;
EIF4B	P23588			0	1	1	cluster3	nucl	single organism signaling; insulin receptor signaling pathway; cell surface receptor signaling pathway; posttranscriptional regulation of gene expression; single-organism process; cellular metabolic process; metabolic process; signal transduction; cellular response to peptide; cell communication; organic cyclic compound catabolic process; response to endogenous stimulus; macromolecule metabolic p…	cell part; intracellular; cytoplasm; macromolecular complex; intracellular part; protein complex; cytosol; cell; cytoplasmic part; eukaryotic translation initiation factor 4F complex;	organic cyclic compound binding; heterocyclic compound binding; RNA binding; translation factor activity, nucleic acid binding; nucleoside phosphate binding; binding; nucleic acid binding; translation initiation factor activity; nucleotide binding; small molecule binding;	K03258	EIF4B; translation initiation factor 4B	hsa04151 PI3K-Akt signaling pathway - Homo sapiens (human); hsa05205 Proteoglycans in cancer - Homo sapiens (human); hsa03013 RNA transport - Homo sapiens (human); hsa04150 mTOR signaling pathway - Homo sapiens (human);	IPR000504; IPR012677;	Nucleotide-binding, alpha-beta plait; RNA recognition motif domain;
CEP164	Q9UPV0			0	1	1	cluster3	nucl	cellular component biogenesis; cellular response to stress; cellular component organization; cellular aromatic compound metabolic process; DNA metabolic process; mitosis; organelle fission; cellular developmental process; cellular component morphogenesis; cilium morphogenesis; single-organism process; response to stimulus; cellular metabolic process; cilium organization; organic substance metabol…	intracellular organelle; microtubule organizing center part; intracellular non-membrane-bounded organelle; cytoskeletal part; intracellular organelle part; cytoplasm; intracellular part; cytosol; cell; organelle part; non-membrane-bounded organelle; intracellular membrane-bounded organelle; organelle; cytoskeleton; nucleus; microtubule organizing center; microtubule cytoskeleton; intracellular; c…		K16462			IPR001202;	WW domain;
RPS10	P46783			0	1	1	cluster3	nucl	establishment of protein localization to organelle; single-organism process; biosynthetic process; multi-organism cellular process; cellular metabolic process; protein transport; protein complex disassembly; establishment of localization; protein targeting; protein targeting to membrane; metabolic process; establishment of localization in cell; nuclear-transcribed mRNA catabolic process, nonsense…	intracellular organelle; ribosome; intracellular non-membrane-bounded organelle; small ribosomal subunit; cytoplasm; intracellular organelle part; nuclear lumen; macromolecular complex; intracellular part; nucleolus; cell; cytosol; organelle part; non-membrane-bounded organelle; membrane-enclosed lumen; intracellular membrane-bounded organelle; organelle; nucleus; intracellular organelle lumen; i…		K02947	RP-S10e; small subunit ribosomal protein S10e	hsa03010 Ribosome - Homo sapiens (human);	IPR005326;	Plectin/S10, N-terminal;	Ribosome, cytoplasmic; 40S ribosomal subunit, cytoplasmic;
RPL9	P32969	121|0.39 ;		1	0	1	cluster3	cyto	establishment of protein localization to organelle; single-organism process; biosynthetic process; multi-organism cellular process; cellular metabolic process; protein transport; protein complex disassembly; establishment of localization; protein targeting; protein targeting to membrane; metabolic process; establishment of localization in cell; nuclear-transcribed mRNA catabolic process, nonsense…	intracellular organelle; ribosome; intracellular non-membrane-bounded organelle; cytosolic large ribosomal subunit; cytoplasm; intracellular organelle part; nuclear lumen; macromolecular complex; intracellular part; nucleolus; cell; cytosol; organelle part; non-membrane-bounded organelle; membrane-enclosed lumen; intracellular membrane-bounded organelle; organelle; nucleus; intracellular organell…	organic cyclic compound binding; heterocyclic compound binding; RNA binding; binding; nucleic acid binding; structural molecule activity; structural constituent of ribosome; rRNA binding;	K02940	RP-L9e; large subunit ribosomal protein L9e	hsa03010 Ribosome - Homo sapiens (human);	IPR020040;	Ribosomal protein L6, alpha-beta domain;	Ribosome, cytoplasmic; Nop56p-associated pre-rRNA complex; 60S ribosomal subunit, cytoplasmic;
OPTN	Q96CV9			0	1	1	cluster3	cyto	regulation of cellular process; single organism signaling; intracellular transport; cellular component organization; establishment of protein localization to organelle; death; Golgi vesicle transport; establishment of protein localization to plasma membrane; single-organism process; response to stimulus; protein transport; Golgi ribbon formation; establishment of localization; protein targeting; …	organelle; intracellular membrane-bounded organelle; intracellular organelle; cell part; intracellular; trans-Golgi network; cytoplasm; perinuclear region of cytoplasm; intracellular part; cell; Golgi apparatus; membrane-bounded organelle; cytoplasmic part;					IPR021063;	NF-kappa-B essential modulator NEMO, N-terminal;	HD-RAB8A-OPTN complex;
RPS6	P62753			0	2	2	cluster3	cyto	cellular component biogenesis; single organism signaling; ribonucleoprotein complex biogenesis; regulation of cell death; regulation of biological quality; ribonucleoprotein complex assembly; cell surface receptor signaling pathway; glucose homeostasis; cellular metabolic process; protein transport; TOR signaling cascade; metabolic process; protein localization to endoplasmic reticulum; rRNA proc…	intracellular organelle; ribosome; intracellular non-membrane-bounded organelle; small ribosomal subunit; cytoplasm; intracellular organelle part; nuclear lumen; macromolecular complex; intracellular part; nucleolus; cell; cytosol; organelle part; non-membrane-bounded organelle; membrane-enclosed lumen; intracellular membrane-bounded organelle; organelle; nucleus; intracellular organelle lumen; i…	structural constituent of ribosome; structural molecule activity;	K02991	RP-S6e; small subunit ribosomal protein S6e	hsa04151 PI3K-Akt signaling pathway - Homo sapiens (human); hsa05205 Proteoglycans in cancer - Homo sapiens (human); hsa04066 HIF-1 signaling pathway - Homo sapiens (human); hsa03010 Ribosome - Homo sapiens (human); hsa04910 Insulin signaling pathway - Homo sapiens (human); hsa04150 mTOR signaling pathway - Homo sapiens (human);			Ribosome, cytoplasmic; Nop56p-associated pre-rRNA complex; 40S ribosomal subunit, cytoplasmic;
EIF3G	O75821			0	2	2	cluster3	nucl	cellular protein metabolic process; biosynthetic process; primary metabolic process; organic substance biosynthetic process; cellular metabolic process; cellular biosynthetic process; organic substance metabolic process; metabolic process; cellular macromolecule biosynthetic process; translational initiation; cellular macromolecule metabolic process; gene expression; macromolecule metabolic proce…	intracellular organelle; cytoplasm; macromolecular complex; intracellular part; cytosol; cell; intracellular membrane-bounded organelle; organelle; nucleus; intracellular; cell part; perinuclear region of cytoplasm; protein complex; membrane-bounded organelle; cytoplasmic part; eukaryotic translation initiation factor 3 complex;	organic cyclic compound binding; heterocyclic compound binding; RNA binding; translation factor activity, nucleic acid binding; nucleoside phosphate binding; binding; nucleic acid binding; translation initiation factor activity; nucleotide binding; small molecule binding;	K03248	EIF3G; translation initiation factor 3 subunit G	hsa03013 RNA transport - Homo sapiens (human);	IPR000504; IPR024675; IPR012677;	Eukaryotic translation initiation factor 3 subunit G, N-terminal; Nucleotide-binding, alpha-beta plait; RNA recognition motif domain;	EIF3 core complex; eIF3 complex; EIF3 complex;
PCM1	Q15154			0	2	2	cluster3	nucl	cellular component biogenesis; negative regulation of developmental process; regulation of biological quality; microtubule anchoring; brain development; cellular developmental process; nucleus localization; neurogenesis; cellular component morphogenesis; cilium morphogenesis; single-organism process; cilium organization; neural precursor cell proliferation; cellular component assembly; cell part …	membrane; intracellular organelle; microtubule organizing center part; organelle membrane; nuclear envelope; intracellular non-membrane-bounded organelle; cytoskeletal part; organelle envelope; centriolar satellite; intracellular organelle part; cytoplasm; endomembrane system; intracellular part; pericentriolar material; cytosol; cell; organelle part; non-membrane-bounded organelle; intracellular…	protein binding; identical protein binding; binding;	K16537
RPL15	P61313			0	1	1	cluster3	nucl	establishment of protein localization to organelle; single-organism process; biosynthetic process; multi-organism cellular process; cellular metabolic process; protein transport; protein complex disassembly; establishment of localization; protein targeting; protein targeting to membrane; metabolic process; establishment of localization in cell; nuclear-transcribed mRNA catabolic process, nonsense…	intracellular organelle; ribosome; intracellular non-membrane-bounded organelle; cytosolic large ribosomal subunit; cytoplasm; intracellular organelle part; macromolecular complex; intracellular part; cell; cytosol; organelle part; non-membrane-bounded organelle; organelle; large ribosomal subunit; intracellular; cell part; ribosomal subunit; cytosolic part; ribonucleoprotein complex; cytoplasmic…	organic cyclic compound binding; heterocyclic compound binding; RNA binding; binding; nucleic acid binding; structural molecule activity; structural constituent of ribosome;	K02877	RP-L15e; large subunit ribosomal protein L15e	hsa03010 Ribosome - Homo sapiens (human);	IPR012678; IPR024794;	Ribosomal protein L23/L15e core domain; Ribosomal protein L15e core domain;	TRBP containing complex; Ribosome, cytoplasmic; Nop56p-associated pre-rRNA complex; 60S ribosomal subunit, cytoplasmic;
RPL26	P61254	134|0.04 ;		1	0	1	cluster3	nucl	cellular component biogenesis; ribonucleoprotein complex biogenesis; establishment of protein localization to organelle; single-organism process; biosynthetic process; multi-organism cellular process; cellular metabolic process; protein transport; ribosomal large subunit biogenesis; protein complex disassembly; establishment of localization; protein targeting; protein targeting to membrane; metab…	intracellular organelle; ribosome; intracellular non-membrane-bounded organelle; cytosolic large ribosomal subunit; cytoplasm; intracellular organelle part; macromolecular complex; intracellular part; cell; cytosol; organelle part; non-membrane-bounded organelle; organelle; large ribosomal subunit; intracellular; cell part; ribosomal subunit; cytosolic part; ribonucleoprotein complex; cytoplasmic…	organic cyclic compound binding; heterocyclic compound binding; RNA binding; binding; nucleic acid binding; structural molecule activity; structural constituent of ribosome;	K02898	RP-L26e; large subunit ribosomal protein L26e	hsa03010 Ribosome - Homo sapiens (human);	IPR008991; IPR014722; IPR005824;	KOW; Ribosomal protein L2 domain 2; Translation protein SH3-like domain;	Ribosome, cytoplasmic; Nop56p-associated pre-rRNA complex; 60S ribosomal subunit, cytoplasmic;
EIF4A3	P38919			0	1	1	cluster3	nucl	cellular component biogenesis; RNA transport; single organism signaling; ribonucleoprotein complex biogenesis; positive regulation of cellular protein metabolic process; cell surface receptor signaling pathway; posttranscriptional regulation of gene expression; positive regulation of biosynthetic process; cellular metabolic process; cellular response to cytokine stimulus; metabolic process; rRNA …	intracellular organelle; cytoplasm; intracellular organelle part; nuclear lumen; macromolecular complex; intracellular part; spliceosomal complex; nuclear body; cytosol; cell; organelle part; membrane-enclosed lumen; organelle; intracellular membrane-bounded organelle; nucleoplasm; nucleus; intracellular organelle lumen; nuclear speck; cell part; intracellular; catalytic step 2 spliceosome; prote…	nucleoside phosphate binding; ATP-dependent helicase activity; hydrolase activity, acting on acid anhydrides; hydrolase activity; ATPase activity; organic cyclic compound binding; heterocyclic compound binding; mRNA binding; pyrophosphatase activity; catalytic activity; ribonucleotide binding; binding; purine ribonucleoside binding; ATP-dependent RNA helicase activity; anion binding; adenyl ribon…	K13025	EIF4A3; ATP-dependent RNA helicase [EC:3.6.4.13]	hsa03040 Spliceosome - Homo sapiens (human); hsa03015 mRNA surveillance pathway - Homo sapiens (human); hsa03013 RNA transport - Homo sapiens (human);	IPR014014; IPR011545; IPR014001; IPR027417; IPR001650;	Helicase, C-terminal; Helicase, superfamily 1/2, ATP-binding domain; RNA helicase, DEAD-box type, Q motif; DNA/RNA helicase, DEAD/DEAH box type, N-terminal; P-loop containing nucleoside triphosphate hydrolase;	eIF4AIII-Btz complex; Exon junction complex; Exon junction complex, RNA-protein complex; Exon junction complex, EIF4A3-MLN51-MAGOH-Y14; Spliceosome; C complex spliceosome;
FGFR1OP	O95684			0	1	1	cluster3	cyto	regulation of cellular process; cellular component organization; positive regulation of cell migration; regulation of biological quality; regulation of growth; regulation of cell proliferation; microtubule anchoring; positive regulation of locomotion; single-organism process; positive regulation of cell motility; positive regulation of growth; regulation of cell growth; regulation of cell motilit…	intracellular organelle; intracellular non-membrane-bounded organelle; cytoskeletal part; cytoplasm; intracellular organelle part; intracellular part; cytosol; cell; organelle part; non-membrane-bounded organelle; intracellular membrane-bounded organelle; organelle; cytoskeleton; nucleus; microtubule organizing center; microtubule cytoskeleton; centrosome; cell part; intracellular; perinuclear re…	protein tyrosine kinase inhibitor activity; phosphotransferase activity, alcohol group as acceptor; protein dimerization activity; protein tyrosine kinase activity; protein kinase inhibitor activity; protein binding; protein kinase regulator activity; kinase regulator activity; protein kinase activity; enzyme inhibitor activity; identical protein binding; kinase activity; enzyme regulator activit…	K16546			IPR018993; IPR006594;	FGFR1 oncogene partner (FOP), N-terminal dimerisation domain; LisH dimerisation motif;
HSP90AA1	P07900	283|3.29 ;		1	0	1	cluster3	cyto	single organism signaling; cellular component biogenesis; regulation of nitric oxide biosynthetic process; positive regulation of biosynthetic process; cellular component morphogenesis; cellular metabolic process; protein transport; response to external stimulus; metabolic process; response to topologically incorrect protein; macromolecular complex assembly; cell cycle phase transition; protein m…	membrane; intracellular organelle; cytoplasmic vesicle; cell periphery; membrane-bounded vesicle; melanosome; cytoplasmic membrane-bounded vesicle; vesicle; cytoplasm; intracellular part; cytosol; cell; plasma membrane; pigment granule; organelle; intracellular membrane-bounded organelle; intracellular; cell part; membrane-bounded organelle; cytoplasmic part;	nitric-oxide synthase regulator activity; nucleoside phosphate binding; protein dimerization activity; hydrolase activity, acting on acid anhydrides; protein binding; hydrolase activity; ATPase activity; organic cyclic compound binding; heterocyclic compound binding; identical protein binding; pyrophosphatase activity; catalytic activity; ribonucleotide binding; binding; purine ribonucleoside bin…	K04079	htpG; molecular chaperone HtpG	hsa04151 PI3K-Akt signaling pathway - Homo sapiens (human); hsa05200 Pathways in cancer - Homo sapiens (human); hsa04612 Antigen processing and presentation - Homo sapiens (human); hsa05215 Prostate cancer - Homo sapiens (human); hsa04141 Protein processing in endoplasmic reticulum - Homo sapiens (human); hsa04914 Progesterone-mediated oocyte maturation - Homo sapiens (human); hsa04915 Estrogen s…	IPR020575; IPR020568; IPR003594;	Heat shock protein Hsp90, N-terminal; Ribosomal protein S5 domain 2-type fold; Histidine kinase-like ATPase, ATP-binding domain;	TNF-alpha/NF-kappa B signaling complex 6; CDC37-HSP90AA1-HSP90AB1-MAP3K11 complex; Kinase maturation complex 1; HSP90-FKBP38-CAM-Cacomplex; Kinase maturation complex 2; IKBKB-CDC37-KIAA1967-HSP90AB1-HSP90AA1 complex; TNF-alpha/NF-kappa B signaling complex 10; HSP90-CIP1-FKBPL complex; eNOS-HSP90 complex, VEGF induced; eNOS-HSP90-AKT complex, VEGF induced; TNF-alpha/NF-kappa B signaling complex 7;…
HIST1H2BN	Q99877	6|2.83 ;		1	0	1	cluster4	nucl	cellular component biogenesis; cellular component organization; nucleosome organization; cellular aromatic compound metabolic process; DNA metabolic process; single-organism process; cellular metabolic process; organic substance metabolic process; metabolic process; DNA packaging; heterocycle metabolic process; nucleosome assembly; nucleobase-containing compound metabolic process; cellular compon…	intracellular organelle; intracellular non-membrane-bounded organelle; intracellular organelle part; macromolecular complex; intracellular part; cell; organelle part; DNA bending complex; chromosomal part; nucleosome; non-membrane-bounded organelle; intracellular membrane-bounded organelle; organelle; nucleus; chromatin; cell part; intracellular; chromosome; membrane-bounded organelle; protein co…	organic cyclic compound binding; heterocyclic compound binding; DNA binding; binding; nucleic acid binding;	K11252	H2B; histone H2B	hsa05322 Systemic lupus erythematosus - Homo sapiens (human); hsa05034 Alcoholism - Homo sapiens (human); hsa05203 Viral carcinogenesis - Homo sapiens (human);	IPR009072; IPR007125;	Histone core; Histone-fold;
HIST1H2BJ	P06899	121|0.23 ;16|4.43 ;17|4.43 ;21|4.87 ;6|2.47 ;12|9.64 ;44|2.24 ;		7	0	7	cluster4	nucl	cellular component biogenesis; cellular component organization; nucleosome organization; cellular aromatic compound metabolic process; DNA metabolic process; single-organism process; response to stimulus; cellular metabolic process; response to other organism; organic substance metabolic process; response to biotic stimulus; DNA packaging; metabolic process; nucleosome assembly; heterocycle metab…	intracellular organelle; intracellular non-membrane-bounded organelle; intracellular organelle part; macromolecular complex; intracellular part; cell; organelle part; DNA bending complex; chromosomal part; nucleosome; non-membrane-bounded organelle; intracellular membrane-bounded organelle; organelle; nucleus; chromatin; cell part; intracellular; chromosome; membrane-bounded organelle; protein co…	organic cyclic compound binding; heterocyclic compound binding; DNA binding; binding; nucleic acid binding;	K11252	H2B; histone H2B	hsa05322 Systemic lupus erythematosus - Homo sapiens (human); hsa05034 Alcoholism - Homo sapiens (human); hsa05203 Viral carcinogenesis - Homo sapiens (human);	IPR009072; IPR007125;	Histone core; Histone-fold;
H2AFY	O75367			0	1	1	cluster4	mito	cellular component biogenesis; nucleosome organization; cellular component organization; cellular aromatic compound metabolic process; DNA metabolic process; regulation of macromolecule metabolic process; single-organism process; cellular metabolic process; organic substance metabolic process; DNA packaging; metabolic process; nucleosome assembly; heterocycle metabolic process; cellular component…	Barr body; intracellular organelle; intracellular non-membrane-bounded organelle; X chromosome; intracellular organelle part; sex chromosome; macromolecular complex; nuclear lumen; intracellular part; cell; organelle part; DNA bending complex; chromosomal part; nucleosome; non-membrane-bounded organelle; condensed chromosome; membrane-enclosed lumen; intracellular membrane-bounded organelle; orga…	organic cyclic compound binding; heterocyclic compound binding; DNA binding; chromatin binding; binding; nucleic acid binding;	K11251	H2A; histone H2A	hsa05322 Systemic lupus erythematosus - Homo sapiens (human); hsa05034 Alcoholism - Homo sapiens (human);	IPR002119; IPR002589; IPR009072; IPR007125;	Histone H2A; Histone core; Histone-fold; Macro domain;	TDT-TDIF2-core-histone complex; Ubiquitin E3 ligase;
HIST1H2BB	P33778	13|7.80 ;16|7.80 ;17|7.80 ;		3	0	3	cluster4	nucl	cellular component biogenesis; cellular component organization; nucleosome organization; cellular aromatic compound metabolic process; DNA metabolic process; single-organism process; cellular metabolic process; organic substance metabolic process; metabolic process; DNA packaging; heterocycle metabolic process; nucleosome assembly; nucleobase-containing compound metabolic process; cellular compon…	intracellular organelle; intracellular non-membrane-bounded organelle; intracellular organelle part; macromolecular complex; intracellular part; cell; organelle part; DNA bending complex; chromosomal part; nucleosome; non-membrane-bounded organelle; intracellular membrane-bounded organelle; organelle; nucleus; chromatin; cell part; intracellular; chromosome; membrane-bounded organelle; protein co…	organic cyclic compound binding; heterocyclic compound binding; DNA binding; binding; nucleic acid binding;	K11252	H2B; histone H2B	hsa05322 Systemic lupus erythematosus - Homo sapiens (human); hsa05034 Alcoholism - Homo sapiens (human); hsa05203 Viral carcinogenesis - Homo sapiens (human);	IPR009072; IPR007125;	Histone core; Histone-fold;	H2AX complex II;
HIST1H2BL	Q99880	16|4.43 ;13|4.43 ;6|4.88 ;12|6.33 ;		4	0	4	cluster4	nucl	cellular component biogenesis; cellular component organization; nucleosome organization; cellular aromatic compound metabolic process; DNA metabolic process; single-organism process; cellular metabolic process; organic substance metabolic process; metabolic process; DNA packaging; heterocycle metabolic process; nucleosome assembly; nucleobase-containing compound metabolic process; cellular compon…	intracellular organelle; intracellular non-membrane-bounded organelle; intracellular organelle part; macromolecular complex; intracellular part; cell; organelle part; DNA bending complex; chromosomal part; nucleosome; non-membrane-bounded organelle; intracellular membrane-bounded organelle; organelle; nucleus; chromatin; cell part; intracellular; chromosome; membrane-bounded organelle; protein co…	organic cyclic compound binding; heterocyclic compound binding; DNA binding; binding; nucleic acid binding;	K11252	H2B; histone H2B	hsa05322 Systemic lupus erythematosus - Homo sapiens (human); hsa05034 Alcoholism - Homo sapiens (human); hsa05203 Viral carcinogenesis - Homo sapiens (human);	IPR009072; IPR007125;	Histone core; Histone-fold;
HIST1H4H	P62805	9|7.86 ;13|2.18 ;17|2.18 ;		3	0	3	cluster4	nucl	single organism signaling; cellular component biogenesis; negative regulation of developmental process; regulation of biological quality; regulation of myeloid cell differentiation; single-organism process; negative regulation of megakaryocyte differentiation; cellular metabolic process; inositol lipid-mediated signaling; signal transduction; metabolic process; cell communication; DNA replication…	intracellular organelle; intracellular non-membrane-bounded organelle; intracellular organelle part; macromolecular complex; nuclear lumen; intracellular part; nucleolus; cell; extracellular region; actin cytoskeleton; organelle part; DNA bending complex; chromosomal part; nucleosome; non-membrane-bounded organelle; membrane-enclosed lumen; cytoskeleton; organelle; intracellular membrane-bounded …	organic cyclic compound binding; heterocyclic compound binding; DNA binding; binding; nucleic acid binding;	K11254	H4; histone H4	hsa05322 Systemic lupus erythematosus - Homo sapiens (human); hsa05034 Alcoholism - Homo sapiens (human); hsa05203 Viral carcinogenesis - Homo sapiens (human);	IPR009072; IPR007125;	Histone core; Histone-fold;	H2AX complex, isolated from cells without IR exposure; Histone H3.1 complex; MASH1 promoter-coactivator complex; Histone H3.3 complex; H2AX complex II;
HIST1H2BM	Q99879	17|3.76 ;21|3.76 ;24|6.08 ;13|5.10 ;16|5.10 ;		5	0	5	cluster4	nucl	cellular component biogenesis; cellular component organization; nucleosome organization; cellular aromatic compound metabolic process; DNA metabolic process; single-organism process; cellular metabolic process; organic substance metabolic process; metabolic process; DNA packaging; heterocycle metabolic process; nucleosome assembly; nucleobase-containing compound metabolic process; cellular compon…	intracellular organelle; intracellular non-membrane-bounded organelle; intracellular organelle part; macromolecular complex; intracellular part; cell; organelle part; DNA bending complex; chromosomal part; nucleosome; non-membrane-bounded organelle; intracellular membrane-bounded organelle; organelle; nucleus; chromatin; cell part; intracellular; chromosome; membrane-bounded organelle; protein co…	organic cyclic compound binding; heterocyclic compound binding; DNA binding; binding; nucleic acid binding;	K11252	H2B; histone H2B	hsa05322 Systemic lupus erythematosus - Homo sapiens (human); hsa05034 Alcoholism - Homo sapiens (human); hsa05203 Viral carcinogenesis - Homo sapiens (human);	IPR009072; IPR007125;	Histone core; Histone-fold;	Nop56p-associated pre-rRNA complex; H2AX complex II;
HIST1H2BD	P58876	6|6.99 ;		1	0	1	cluster4	nucl	cellular component biogenesis; cellular component organization; nucleosome organization; cellular aromatic compound metabolic process; DNA metabolic process; single-organism process; cellular metabolic process; organic substance metabolic process; metabolic process; DNA packaging; heterocycle metabolic process; nucleosome assembly; nucleobase-containing compound metabolic process; cellular compon…	intracellular organelle; intracellular non-membrane-bounded organelle; intracellular organelle part; macromolecular complex; intracellular part; cell; organelle part; DNA bending complex; chromosomal part; nucleosome; non-membrane-bounded organelle; intracellular membrane-bounded organelle; organelle; nucleus; chromatin; cell part; intracellular; chromosome; membrane-bounded organelle; protein co…	organic cyclic compound binding; heterocyclic compound binding; DNA binding; binding; nucleic acid binding;	K11252	H2B; histone H2B	hsa05322 Systemic lupus erythematosus - Homo sapiens (human); hsa05034 Alcoholism - Homo sapiens (human); hsa05203 Viral carcinogenesis - Homo sapiens (human);	IPR009072; IPR007125;	Histone core; Histone-fold;
SAP30BP	Q9UHR5			0	1	1	cluster5	cyto_nucl	regulation of cellular process; cellular aromatic compound metabolic process; death; regulation of macromolecule metabolic process; regulation of nucleobase-containing compound metabolic process; single-organism process; biosynthetic process; cellular metabolic process; organic substance metabolic process; regulation of RNA biosynthetic process; metabolic process; heterocycle metabolic process; n…	intracellular membrane-bounded organelle; organelle; cytoskeleton; intracellular organelle; nucleus; intermediate filament cytoskeleton; intracellular non-membrane-bounded organelle; cell part; intracellular; intracellular part; membrane-bounded organelle; cell; non-membrane-bounded organelle;
NUP35	Q8NFH5			0	2	2	cluster5	nucl	RNA transport; regulation of cellular process; single organism signaling; monosaccharide transport; cell surface receptor signaling pathway; mRNA transport; cellular response to organic substance; single-organism process; multi-organism cellular process; response to stimulus; cellular response to cytokine stimulus; protein transport; establishment of RNA localization; establishment of localizatio…	membrane; intracellular organelle; nuclear pore; organelle membrane; nuclear envelope; intracellular non-membrane-bounded organelle; cell periphery; pore complex; intracellular organelle part; organelle envelope; macromolecular complex; intrinsic to membrane; endomembrane system; intracellular part; cell; integral to membrane; organelle part; plasma membrane; non-membrane-bounded organelle; intra…		K14313	NUP35; nuclear pore complex protein Nup53	hsa03013 RNA transport - Homo sapiens (human);	IPR007846;	RNA-recognition motif (RRM) Nup35-type domain;
SNW1	Q13573			0	2	2	cluster5	cyto	single organism signaling; regulation of biological quality; positive regulation of cellular protein metabolic process; cell surface receptor signaling pathway; positive regulation by host of viral transcription; positive regulation of biosynthetic process; regulation of response to extracellular stimulus; cellular metabolic process; positive regulation of vitamin D receptor signaling pathway; po…	intracellular organelle; intracellular non-membrane-bounded organelle; intracellular organelle part; nuclear lumen; macromolecular complex; intracellular part; spliceosomal complex; cell; organelle part; chromosomal part; non-membrane-bounded organelle; membrane-enclosed lumen; organelle; intracellular membrane-bounded organelle; nucleoplasm; nucleus; intracellular organelle lumen; chromatin; cel…	vitamin D receptor binding; transcription corepressor activity; retinoic acid receptor binding; receptor binding; binding; transcription factor binding transcription factor activity; nuclear hormone receptor binding; transcription coactivator activity; protein binding; hormone receptor binding; transcription cofactor activity; protein binding transcription factor activity; SMAD binding; transcrip…	K06063	SNW1; SNW domain-containing protein 1	hsa04330 Notch signaling pathway - Homo sapiens (human); hsa03040 Spliceosome - Homo sapiens (human); hsa05169 Epstein-Barr virus infection - Homo sapiens (human); hsa05203 Viral carcinogenesis - Homo sapiens (human);	IPR004015;	SKI-interacting protein SKIP, SNW domain;	SMRT-SKIP-CBF1 complex; Spliceosome; SNW1 complex; C complex spliceosome;
MED1	Q15648			0	3	3	cluster5	nucl	branch elongation of an epithelium; single organism signaling; regulation of cell death; gland development; regulation of keratinocyte proliferation; reproductive process; chordate embryonic development; muscle tissue morphogenesis; positive regulation of biosynthetic process; embryonic placenta development; regulation of response to extracellular stimulus; enucleate erythrocyte differentiation; …	intracellular organelle; intracellular non-membrane-bounded organelle; intracellular organelle part; nuclear lumen; macromolecular complex; intracellular part; nucleolus; cell; organelle part; non-membrane-bounded organelle; membrane-enclosed lumen; organelle; intracellular membrane-bounded organelle; nucleoplasm; nucleus; intracellular organelle lumen; mediator complex; cell part; intracellular;…	receptor activator activity; sequence-specific DNA binding RNA polymerase II transcription factor activity; thyroid hormone receptor binding; receptor binding; protein binding; hormone receptor binding; chromatin binding; sequence-specific DNA binding transcription factor activity; core promoter binding; heterocyclic compound binding; regulatory region DNA binding; organic cyclic compound binding…	K15144	MED1; mediator of RNA polymerase II transcription subunit 1	hsa04919 Thyroid hormone signaling pathway - Homo sapiens (human);	IPR019680;	Mediator complex, subunit Med1, metazoa/fungi;	Mediator complex; TRAP complex; CCNC-CDK8-MED1-MED6-MED7 xcomplex; ARC complex; HES1 promoter-Notch enhancer complex; BRD4 complex; P-TEFb-BRD4-TRAP220 complex; TFTC-type histone acetyl transferase complex; ARC92-Mediator complex; CRSP complex; SMCC complex; ARC-L complex; TRAP-SMCC mediator complex; DRIP complex;
HDAC2	Q92769			0	1	1	cluster5	cyto	single organism signaling; regulation of cell death; hippocampus development; regulation of gliogenesis; positive regulation of biosynthetic process; cellular metabolic process; epidermal cell differentiation; metabolic process; positive regulation of molecular function; epidermis development; embryo development; embryonic morphogenesis; fungiform papilla morphogenesis; regulation of oligodendroc…	cytoplasm; macromolecular complex; transcriptional repressor complex; intracellular part; SWI/SNF superfamily-type complex; cell; histone deacetylase complex; heterochromatin; organelle part; chromosomal part; non-membrane-bounded organelle; membrane-enclosed lumen; nucleoplasm; intracellular organelle lumen; Sin3 complex; nuclear chromosome part; intracellular; cell part; chromosome; nuclear chr…	DNA binding; NAD-dependent histone deacetylase activity (H3-K14 specific); chromatin DNA binding; NAD-dependent histone deacetylase activity; hydrolase activity; NAD-dependent histone deacetylase activity (H3-K9 specific); chromatin binding; sequence-specific DNA binding; sequence-specific DNA binding transcription factor activity; heterocyclic compound binding; organic cyclic compound binding; h…	K06067	HDAC1_2; histone deacetylase 1/2 [EC:3.5.1.98]	hsa04330 Notch signaling pathway - Homo sapiens (human); hsa05200 Pathways in cancer - Homo sapiens (human); hsa05169 Epstein-Barr virus infection - Homo sapiens (human); hsa05031 Amphetamine addiction - Homo sapiens (human); hsa05220 Chronic myeloid leukemia - Homo sapiens (human); hsa05203 Viral carcinogenesis - Homo sapiens (human); hsa04919 Thyroid hormone signaling pathway - Homo sapiens (hu…	IPR023801;	Histone deacetylase domain;	ESR1-CDK7-CCNH-MNAT1-MTA1-HDAC2 complex; SNF2h-cohesin-NuRD complex; SNF2h-HDAC12 complex; SIN3 complex; mSin3A-HDAC1-HDAC2 complex; NCOR2 complex; MTA1-HDAC core complex; Anti-HDAC2 complex; BRM-SIN3A complex; SIN3-SAP25 complex; NRD complex; BRG1-SIN3A-HDAC containing SWI/SNF remodeling complex I; BRMS1-SIN3-HDAC complex; CoREST-HDAC complex; XFIM complex; Mi2/NuRD complex; MTA1 complex; NCOR-S…
CHD4	Q14839			0	1	1	cluster5	nucl	regulation of cellular process; cellular component organization; cellular aromatic compound metabolic process; regulation of macromolecule metabolic process; regulation of nucleobase-containing compound metabolic process; single-organism process; biosynthetic process; cellular metabolic process; organic substance metabolic process; regulation of RNA biosynthetic process; metabolic process; hetero…	intracellular organelle; intracellular non-membrane-bounded organelle; cytoskeletal part; cytoplasm; intracellular organelle part; macromolecular complex; nuclear lumen; transcriptional repressor complex; intracellular part; SWI/SNF superfamily-type complex; cell; histone deacetylase complex; organelle part; non-membrane-bounded organelle; intracellular membrane-bounded organelle; membrane-enclos…	nucleoside phosphate binding; ATP-dependent helicase activity; hydrolase activity, acting on acid anhydrides; hydrolase activity; ATPase activity; organic cyclic compound binding; heterocyclic compound binding; pyrophosphatase activity; catalytic activity; ribonucleotide binding; binding; ATP-dependent DNA helicase activity; purine ribonucleoside binding; cation binding; anion binding; adenyl rib…	K11643	CHD4; chromodomain-helicase-DNA-binding protein 4 [EC:3.6.4.12]	hsa05203 Viral carcinogenesis - Homo sapiens (human);	IPR009463; IPR001841; IPR001965; IPR027417; IPR009462; IPR012958; IPR000953; IPR000330; IPR023780; IPR013083; IPR014001; IPR016197; IPR011011; IPR001650; IPR012957; IPR019787;	Zinc finger, PHD-type; Zinc finger, PHD-finger; Zinc finger, RING-type; CHD, N-terminal; SNF2-related; Chromo domain/shadow; Helicase, superfamily 1/2, ATP-binding domain; Domain of unknown function DUF1087; CHD, C-terminal 2; Chromo domain-like; Zinc finger, RING/FYVE/PHD-type; P-loop containing nucleoside triphosphate hydrolase; Zinc finger, FYVE/PHD-type; Chromo domain; Helicase, C-terminal; D…	LARC complex; Mi2/NuRD complex; Emerin complex 32; PID complex; NuRD.1 complex; Anti-HDAC2 complex; MTA2 complex; MeCP1 complex; NRD complex; Mi2/NuRD-BCL6-MTA3 complex; ATR-HDAC2-CHD4 complex;
NUP88	Q99567			0	2	2	cluster5	cyto	RNA transport; regulation of cellular process; single organism signaling; monosaccharide transport; cell surface receptor signaling pathway; mRNA transport; cellular response to organic substance; single-organism process; multi-organism cellular process; response to stimulus; cellular response to cytokine stimulus; protein transport; establishment of RNA localization; establishment of localizatio…	intracellular organelle; membrane; nuclear pore; nuclear envelope; pore complex; intracellular organelle part; organelle envelope; cytoplasm; macromolecular complex; intrinsic to membrane; endomembrane system; intracellular part; cytosol; cell; integral to membrane; organelle part; intracellular membrane-bounded organelle; organelle; nucleus; membrane part; intracellular; cell part; envelope; pro…	transporter activity;	K14318	NUP88; nuclear pore complex protein Nup88	hsa03013 RNA transport - Homo sapiens (human);
SMARCA4	P51532			0	1	1	cluster5	nucl	regulation of biological quality; negative regulation of signal transduction; positive regulation by host of viral transcription; regulation of signaling; positive regulation of biosynthetic process; modulation of transcription in other organism involved in symbiotic interaction; neural retina development; single-organism process; negative regulation of androgen receptor signaling pathway; modifi…	macromolecular complex; WINAC complex; intracellular part; cell; SWI/SNF superfamily-type complex; organelle part; nBAF complex; chromosomal part; non-membrane-bounded organelle; membrane-enclosed lumen; intracellular organelle lumen; nuclear chromosome part; cell part; intracellular; chromosome; nuclear chromatin; npBAF complex; membrane-bounded organelle; neuron part; organelle lumen; intracell…	nucleoside phosphate binding; hydrolase activity, acting on acid anhydrides; protein binding; hydrolase activity; ATPase activity; organic cyclic compound binding; heterocyclic compound binding; RNA polymerase II transcription coactivator activity; pyrophosphatase activity; catalytic activity; ribonucleotide binding; histone acetyl-lysine binding; binding; purine ribonucleoside binding; transcrip…	K11647			IPR006576; IPR027417; IPR013999; IPR001487; IPR014012; IPR000330; IPR014978; IPR014001; IPR001650;	BRK domain; Helicase/SANT-associated, DNA binding; SNF2-related; HAS subgroup; Helicase, C-terminal; Bromodomain; Helicase, superfamily 1/2, ATP-binding domain; Glutamine-Leucine-Glutamine, QLQ; P-loop containing nucleoside triphosphate hydrolase;	SIN3-ING1b complex II; ETS2-SMARCA4-INI1 complex; RNA polymerase II complex, chromatin structure modifying; RB1-HDAC1-BRG1 complex; BRG1-SIN3A-HDAC containing SWI/SNF remodeling complex I; EBAFa complex; NCOR1 complex; EBAFb complex; PBAF complex; LARC complex; SWI-SNF chromatin remodeling-related-BRCA1 complex; BRG1-SIN3A complex; BRG1-associated complex; WINAC complex; NUMAC complex; p300-CBP-p…
DNMT1	P26358			0	2	2	cluster5	mito	positive regulation of cellular protein metabolic process; cellular metabolic process; metabolic process; response to endogenous stimulus; negative regulation of macromolecule biosynthetic process; macromolecule metabolic process; cellular response to stimulus; heterocycle biosynthetic process; regulation of primary metabolic process; negative regulation of transcription from RNA polymerase II pr…	intracellular organelle; intracellular non-membrane-bounded organelle; intracellular organelle part; intracellular part; cell; organelle part; heterochromatin; non-membrane-bounded organelle; chromosomal part; intracellular membrane-bounded organelle; organelle; nucleus; chromatin; cell part; intracellular; chromosome; chromosome, centromeric region; membrane-bounded organelle; centromeric hetero…	RNA binding; DNA binding; S-adenosylmethionine-dependent methyltransferase activity; nucleoside phosphate binding; methyltransferase activity; DNA-methyltransferase activity; methyl-CpG binding; ion binding; transferase activity, transferring one-carbon groups; nucleotide binding; zinc ion binding; sequence-specific DNA binding; heterocyclic compound binding; organic cyclic compound binding; tran…	K00558	DNMT1; DNA (cytosine-5)-methyltransferase 1 [EC:2.1.1.37]	hsa05206 MicroRNAs in cancer - Homo sapiens (human); hsa01100 Metabolic pathways - Homo sapiens (human); hsa00270 Cysteine and methionine metabolism - Homo sapiens (human);	IPR010506; IPR022702; IPR001025; IPR002857;	Zinc finger, CXXC-type; DMAP1-binding; Bromo adjacent homology (BAH) domain; DNA (cytosine-5)-methyltransferase 1, replication foci domain;	TIP5-DNMT-HDAC1 complex; DNMT1-RB1-HDAC1-E2F1 complex; DAXX-DNMT1-DMAP1 complex; DNMT1-G9a complex; RGS6-DNMT1-DMAP1 complex; DNMT1-G9a-PCNA complex; pRb2/p130-multimolecular complex;
NCOA3	Q9Y6Q9			0	1	1	cluster5	nucl	positive regulation of receptor activity; single organism signaling; gland development; reproductive process; positive regulation of biosynthetic process; cellular lipid metabolic process; positive regulation of epithelial cell differentiation; cellular metabolic process; regulation of receptor activity; branching morphogenesis of an epithelial tube; metabolic process; regulation of epidermis dev…	intracellular organelle; intracellular organelle part; cytoplasm; nuclear lumen; intracellular part; cell; organelle part; organelle; intracellular membrane-bounded organelle; membrane-enclosed lumen; nucleoplasm; nucleus; intracellular organelle lumen; intracellular; cell part; membrane-bounded organelle; organelle lumen; nuclear part;	thyroid hormone receptor binding; receptor binding; androgen receptor binding; protein binding; hormone receptor binding; chromatin binding; transcription cofactor activity; signal transducer activity; N-acetyltransferase activity; transferase activity, transferring acyl groups other than amino-acyl groups; acetyltransferase activity; N-acyltransferase activity; transferase activity, transferring…	K11256	NCOA3; nuclear receptor coactivator 3 [EC:2.3.1.48]	hsa04919 Thyroid hormone signaling pathway - Homo sapiens (human);	IPR008955; IPR014920; IPR013767; IPR009110; IPR000014; IPR011598; IPR014935; IPR010011;	Myc-type, basic helix-loop-helix (bHLH) domain; Nuclear receptor coactivator, interlocking; PAS domain; Nuclear receptor coactivator, Ncoa-type, interlocking; Domain of unknown function DUF1518; Nuclear receptor coactivator Src-1; Steroid receptor coactivator; PAS fold;	ESR1-RELA-BCL3-NCOA3 complex; Multisubunit ACTR coactivator complex; RSmad complex; IKK-alpha--ER-alpha-AIB1 complex; SRC-3 complex;
MED12	Q93074			0	1	1	cluster5	plas	single organism signaling; cell surface receptor signaling pathway; tube formation; segmentation; chordate embryonic development; positive regulation of biosynthetic process; cellular metabolic process; metabolic process; heart development; intracellular receptor signaling pathway; macromolecule metabolic process; Wnt receptor signaling pathway; embryo development; embryonic morphogenesis; intrac…	intracellular organelle; intracellular organelle part; nuclear lumen; macromolecular complex; intracellular part; cell; organelle part; membrane-enclosed lumen; organelle; intracellular membrane-bounded organelle; nucleoplasm; nucleus; intracellular organelle lumen; mediator complex; cell part; intracellular; membrane-bounded organelle; protein complex; nucleoplasm part; organelle lumen; nuclear …	vitamin D receptor binding; thyroid hormone receptor binding; receptor binding; protein binding; hormone receptor binding; chromatin binding; transcription cofactor activity; receptor activity; RNA polymerase II transcription factor binding transcription factor activity; RNA polymerase II transcription cofactor activity; ligand-dependent nuclear receptor transcription coactivator activity; bindin…	K15162	MED12; mediator of RNA polymerase II transcription subunit 12	hsa04919 Thyroid hormone signaling pathway - Homo sapiens (human);	IPR019035; IPR021990; IPR021989;	Mediator complex, subunit Med12, catenin-binding; Mediator complex, subunit Med12, LCEWAV-domain; Mediator complex, subunit Med12;	ARC92-Mediator complex; SMCC complex; Mediator complex; TRAP complex; ARC-L complex; ARC complex; BRD4 complex; DRIP complex; TFTC-type histone acetyl transferase complex;
SMARCA2	P51531			0	1	1	cluster5	nucl	cellular developmental process; single-organism process; negative regulation of RNA metabolic process; negative regulation of cell proliferation; regulation of cell growth; regulation of RNA biosynthetic process; negative regulation of macromolecule biosynthetic process; nervous system development; developmental process; regulation of gene expression; aortic smooth muscle cell differentiation; ne…	macromolecular complex; WINAC complex; intracellular part; SWI/SNF superfamily-type complex; cell; organelle part; nBAF complex; chromosomal part; non-membrane-bounded organelle; membrane-enclosed lumen; cytoskeleton; nucleoplasm; intracellular organelle lumen; nuclear chromosome part; intracellular; cell part; chromosome; nuclear chromatin; npBAF complex; membrane-bounded organelle; neuron part;…	nucleoside phosphate binding; hydrolase activity, acting on acid anhydrides; hydrolase activity; ATPase activity; regulatory region DNA binding; organic cyclic compound binding; heterocyclic compound binding; RNA polymerase II transcription coactivator activity; pyrophosphatase activity; catalytic activity; ribonucleotide binding; binding; purine ribonucleoside binding; transcription factor bindi…	K11647			IPR006576; IPR027417; IPR013999; IPR001487; IPR014012; IPR000330; IPR014978; IPR014001; IPR001650;	BRK domain; Helicase/SANT-associated, DNA binding; SNF2-related; HAS subgroup; Helicase, C-terminal; Bromodomain; Helicase, superfamily 1/2, ATP-binding domain; Glutamine-Leucine-Glutamine, QLQ; P-loop containing nucleoside triphosphate hydrolase;	ALL-1 supercomplex; SWI-SNF chromatin remodeling-related-BRCA1 complex; WINAC complex; Brm-associated complex; BRM-associated complex; RNA polymerase II complex, chromatin structure modifying; SMARCA2/BRM-BAF57-MECP2 complex; BRM-SIN3A complex; BRM-SIN3A-HDAC complex; BAF complex; SWI/SNF chromatin-remodeling complex;
CBX4	O00257			0	1	1	cluster5	nucl	regulation of cell death; single-organism process; biosynthetic process; cellular metabolic process; negative regulation of RNA metabolic process; regulation of RNA biosynthetic process; metabolic process; macromolecule metabolic process; protein metabolic process; negative regulation of macromolecule biosynthetic process; regulation of gene expression; heterocycle biosynthetic process; regulatio…	intracellular organelle; intracellular organelle part; cytoplasm; macromolecular complex; nuclear lumen; intracellular part; nuclear body; cell; organelle part; intracellular membrane-bounded organelle; organelle; membrane-enclosed lumen; nucleoplasm; nucleus; intracellular organelle lumen; nuclear speck; intracellular; cell part; PRC1 complex; PcG protein complex; protein complex; membrane-bound…	DNA binding; RNA binding; transcription corepressor activity; ligase activity; protein binding; chromatin binding; transcription cofactor activity; SUMO binding; small conjugating protein binding; single-stranded RNA binding; regulatory region DNA binding; heterocyclic compound binding; organic cyclic compound binding; regulatory region nucleic acid binding; catalytic activity; transcription regu…	K11452			IPR017984; IPR023780; IPR016197; IPR000953;	Chromo domain/shadow; Chromo domain; Chromo domain-like; Chromo domain subgroup;	CtBP complex; Polycomb repressive complex; Polycomb repressive complex 1;
TTF1	Q15361			0	1	1	cluster5	nucl	transcription initiation from RNA polymerase I promoter; transcription from RNA polymerase I promoter; single-organism process; biosynthetic process; cellular metabolic process; DNA-dependent transcription, termination; termination of RNA polymerase I transcription; regulation of RNA biosynthetic process; metabolic process; macromolecule metabolic process; negative regulation of macromolecule bio…	intracellular organelle; intracellular non-membrane-bounded organelle; intracellular organelle part; nuclear lumen; intracellular part; nucleolus; cell; organelle part; non-membrane-bounded organelle; organelle; intracellular membrane-bounded organelle; membrane-enclosed lumen; nucleoplasm; nucleus; intracellular organelle lumen; cell part; intracellular; membrane-bounded organelle; organelle lum…	organic cyclic compound binding; heterocyclic compound binding; DNA binding; chromatin binding; binding; nucleic acid binding;	K15225	TTF1; transcription termination factor 1	hsa04918 Thyroid hormone synthesis - Homo sapiens (human);	IPR001005; IPR009057; IPR017877;	Homeodomain-like; Myb-like domain; SANT/Myb domain;
MED18	Q9BUE0			0	1	1	cluster5	cyto		intracellular organelle; intracellular organelle part; nuclear lumen; macromolecular complex; intracellular part; cell; organelle part; membrane-enclosed lumen; organelle; intracellular membrane-bounded organelle; nucleoplasm; nucleus; intracellular organelle lumen; mediator complex; cell part; intracellular; membrane-bounded organelle; protein complex; nucleoplasm part; organelle lumen; nuclear …	transcription factor binding transcription factor activity; RNA polymerase II transcription cofactor activity; RNA polymerase II transcription factor binding transcription factor activity; transcription cofactor activity; protein binding transcription factor activity;	K15135			IPR019095;	Mediator complex, subunit Med18, metazoa/fungi;	CRSP-Mediator 2 complex; Mediator complex; MED18-MED20-MED29 mediator subcomplex; TRAP-SMCC mediator complex;
TGIF1	Q15583			0	1	1	cluster5	nucl	single organism signaling; cell surface receptor signaling pathway; tube formation; chordate embryonic development; cellular metabolic process; negative regulation of cell proliferation; regulation of fibroblast proliferation; dorsal/ventral pattern formation; metabolic process; positive regulation of fibroblast proliferation; transmembrane receptor protein serine/threonine kinase signaling pathw…	intracellular organelle; intracellular organelle part; nuclear lumen; intracellular part; cell; organelle part; organelle; intracellular membrane-bounded organelle; membrane-enclosed lumen; nucleoplasm; nucleus; intracellular organelle lumen; cell part; intracellular; membrane-bounded organelle; organelle lumen; nuclear part;	organic cyclic compound binding; heterocyclic compound binding; DNA binding; transcription corepressor activity; binding; nucleic acid binding transcription factor activity; nucleic acid binding; transcription factor binding transcription factor activity; chromatin binding; transcription cofactor activity; sequence-specific DNA binding; protein binding transcription factor activity; sequence-spec…				IPR001356; IPR009057; IPR008422;	Homeobox KN domain; Homeodomain-like; Homeobox domain;	SMAD2-SMAD4-FAST1-TGIF complex, TGFinduced; SMAD2-SMAD4-FAST1-TGIF-HDAC1 complex, TGFinduced;
SCML2	Q9UQR0			0	1	1	cluster5	nucl	cellular aromatic compound metabolic process; biosynthetic process; cellular metabolic process; organic substance metabolic process; anatomical structure morphogenesis; metabolic process; heterocycle metabolic process; nucleobase-containing compound metabolic process; aromatic compound biosynthetic process; cellular nitrogen compound metabolic process; macromolecule metabolic process; macromolecu…	organelle; intracellular organelle; intracellular membrane-bounded organelle; nucleus; cell part; intracellular; intracellular organelle part; macromolecular complex; intracellular part; PcG protein complex; protein complex; cell; membrane-bounded organelle; organelle part; nuclear part;	organic cyclic compound binding; heterocyclic compound binding; DNA binding; binding; nucleic acid binding transcription factor activity; nucleic acid binding; sequence-specific DNA binding transcription factor activity;	K11465			IPR013761; IPR001660; IPR021129;	Sterile alpha motif domain; Sterile alpha motif/pointed domain; Sterile alpha motif, type 1;
MED8	Q96G25			0	1	1	cluster5	cyto	cellular aromatic compound metabolic process; DNA-dependent transcription, initiation; cellular protein metabolic process; biosynthetic process; cellular metabolic process; organic substance metabolic process; metabolic process; heterocycle metabolic process; nucleobase-containing compound metabolic process; aromatic compound biosynthetic process; cellular nitrogen compound metabolic process; pro…	intracellular organelle; intracellular organelle part; nuclear lumen; macromolecular complex; intracellular part; cell; organelle part; membrane-enclosed lumen; organelle; intracellular membrane-bounded organelle; nucleoplasm; nucleus; intracellular organelle lumen; mediator complex; cell part; intracellular; membrane-bounded organelle; protein complex; nucleoplasm part; organelle lumen; nuclear …	transcription factor binding transcription factor activity; RNA polymerase II transcription cofactor activity; RNA polymerase II transcription factor binding transcription factor activity; transcription cofactor activity; protein binding transcription factor activity;	K15129	MED8; mediator of RNA polymerase II transcription subunit 8	hsa05168 Herpes simplex infection - Homo sapiens (human);			Mediator complex; ARC complex; TRAP-SMCC mediator complex;
NCOA1	Q15788			0	1	1	cluster5	nucl	single organism signaling; positive regulation of neuron differentiation; regulation of cell death; regulation of cellular response to drug; positive regulation of transcription by galactose; cellular developmental process; positive regulation of biosynthetic process; neurogenesis; single-organism process; cellular lipid metabolic process; cellular metabolic process; regulation of RNA biosyntheti…	intracellular organelle; intracellular non-membrane-bounded organelle; intracellular organelle part; nuclear lumen; intracellular part; cell; organelle part; non-membrane-bounded organelle; chromosomal part; membrane-enclosed lumen; intracellular membrane-bounded organelle; organelle; nucleoplasm; nucleus; intracellular organelle lumen; chromatin; nuclear chromosome part; intracellular; cell part…	receptor binding; androgen receptor binding; protein binding; hormone receptor binding; chromatin binding; signal transducer activity; N-acetyltransferase activity; heterocyclic compound binding; organic cyclic compound binding; transferase activity, transferring acyl groups; RNA polymerase II transcription coactivator activity; ligand-dependent nuclear receptor transcription coactivator activity…	K09101	NCOA1; nuclear receptor coactivator 1 [EC:2.3.1.48]	hsa04919 Thyroid hormone signaling pathway - Homo sapiens (human);	IPR008955; IPR014920; IPR013767; IPR009110; IPR000014; IPR011598; IPR014935; IPR010011;	Myc-type, basic helix-loop-helix (bHLH) domain; Nuclear receptor coactivator, interlocking; PAS domain; Nuclear receptor coactivator, Ncoa-type, interlocking; Domain of unknown function DUF1518; Nuclear receptor coactivator Src-1; Steroid receptor coactivator; PAS fold;	SRC-1 complex; SRA-SRC-1 ribonucleoprotein complex; p50-p65 NFB-SRC1 complex; NR3C2-UBC9-SRC-1 complex; MR-UBC9-SRC1 complex;
SAP30L	Q9HAJ7			0	2	2	cluster5	nucl	regulation of cellular process; cellular aromatic compound metabolic process; regulation of macromolecule metabolic process; regulation of nucleobase-containing compound metabolic process; biosynthetic process; cellular metabolic process; organic substance metabolic process; regulation of RNA biosynthetic process; metabolic process; heterocycle metabolic process; nucleobase-containing compound me…	intracellular organelle; intracellular non-membrane-bounded organelle; intracellular organelle part; nuclear lumen; intracellular part; nucleolus; cell; organelle part; non-membrane-bounded organelle; organelle; intracellular membrane-bounded organelle; membrane-enclosed lumen; nucleus; intracellular organelle lumen; cell part; intracellular; membrane-bounded organelle; organelle lumen; nuclear p…	organic cyclic compound binding; heterocyclic compound binding; DNA binding; binding; ion binding; nucleic acid binding; cation binding; metal ion binding;				IPR025717; IPR025718;	Histone deacetylase complex subunit SAP30 zinc-finger; Histone deacetylase complex subunit SAP30, Sin3 binding domain;
NUP214	P35658			0	1	1	cluster5	plas	RNA transport; single organism signaling; establishment of protein localization to organelle; cell surface receptor signaling pathway; protein import; single-organism process; nuclear export; nuclear transport; multi-organism cellular process; cellular metabolic process; cellular response to cytokine stimulus; protein transport; establishment of localization; protein targeting; signal transductio…	membrane; cytoplasm; macromolecular complex; intrinsic to membrane; intracellular part; cell; organelle part; membrane-enclosed lumen; nucleoplasm; intracellular organelle lumen; membrane part; intracellular; cell part; membrane-bounded organelle; organelle lumen; intracellular organelle; nuclear pore; nuclear envelope; pore complex; organelle envelope; intracellular organelle part; endomembrane …	nucleocytoplasmic transporter activity; transporter activity;	K14317	NUP214; nuclear pore complex protein Nup214	hsa05169 Epstein-Barr virus infection - Homo sapiens (human); hsa03013 RNA transport - Homo sapiens (human);	IPR015943;	WD40/YVTN repeat-like-containing domain;
CBX8	Q9HC52			0	1	1	cluster5	nucl	single-organism process; biosynthetic process; negative regulation of RNA metabolic process; cellular metabolic process; regulation of RNA biosynthetic process; metabolic process; negative regulation of macromolecule biosynthetic process; macromolecule metabolic process; protein metabolic process; regulation of gene expression; heterocycle biosynthetic process; regulation of cellular biosynthetic…	intracellular organelle; intracellular non-membrane-bounded organelle; intracellular organelle part; macromolecular complex; nuclear lumen; intracellular part; cell; organelle part; heterochromatin; chromosomal part; non-membrane-bounded organelle; intracellular membrane-bounded organelle; organelle; membrane-enclosed lumen; nucleus; intracellular organelle lumen; chromatin; nuclear chromosome pa…	histone binding; RNA binding; small conjugating protein ligase activity; methylated histone residue binding; ligase activity; protein binding; acid-amino acid ligase activity; single-stranded RNA binding; heterocyclic compound binding; organic cyclic compound binding; ligase activity, forming carbon-nitrogen bonds; catalytic activity; binding; nucleic acid binding; ubiquitin-protein ligase activi…	K11455			IPR023780; IPR016197; IPR000953;	Chromo domain/shadow; Chromo domain; Chromo domain-like;	CEN complex; AFF1-MLLT1-CBX8 complex; Polycomb repressive complex 1;
GATAD2A	Q86YP4			0	3	3	cluster5	nucl	neural tube formation; blood vessel development; tube formation; chordate embryonic development; neural fold formation; single-organism process; biosynthetic process; negative regulation of RNA metabolic process; cellular metabolic process; methylation; regulation of RNA biosynthetic process; metabolic process; tissue morphogenesis; negative regulation of macromolecule biosynthetic process; macro…	intracellular organelle; intracellular organelle part; macromolecular complex; nuclear lumen; transcriptional repressor complex; intracellular part; SWI/SNF superfamily-type complex; cell; nuclear body; histone deacetylase complex; organelle part; membrane-enclosed lumen; organelle; intracellular membrane-bounded organelle; nucleus; nucleoplasm; intracellular organelle lumen; intracellular; nucle…	DNA binding; protein binding, bridging; ion binding; protein binding; zinc ion binding; sequence-specific DNA binding; sequence-specific DNA binding transcription factor activity; heterocyclic compound binding; organic cyclic compound binding; transition metal ion binding; binding; nucleic acid binding; nucleic acid binding transcription factor activity; metal ion binding; cation binding; binding…				IPR013088; IPR000679;	Zinc finger, NHR/GATA-type; Zinc finger, GATA-type;	HDAC2-asscociated core complex; HDAC1-associated core complex cII;
PHC3	Q8NDX5			0	3	3	cluster5	nucl	developmental process; single-multicellular organism process; single-organism process; multicellular organismal development; multicellular organismal process;	intracellular organelle; intracellular non-membrane-bounded organelle; intracellular organelle part; macromolecular complex; intracellular part; cell; actin cytoskeleton; organelle part; non-membrane-bounded organelle; cytoskeleton; organelle; intracellular membrane-bounded organelle; nucleus; intracellular; cell part; PRC1 complex; PcG protein complex; membrane-bounded organelle; protein complex…	organic cyclic compound binding; heterocyclic compound binding; DNA binding; transition metal ion binding; binding; ion binding; nucleic acid binding; metal ion binding; cation binding; zinc ion binding;	K11458			IPR013761; IPR001660; IPR012313; IPR021129;	Sterile alpha motif domain; Zinc finger, FCS-type; Sterile alpha motif/pointed domain; Sterile alpha motif, type 1;	Polycomb repressive complex 1;
HDAC1	Q13547			0	2	2	cluster5	cyto	single organism signaling; regulation of cell death; blood coagulation; regulation of biological quality; cell surface receptor signaling pathway; hair follicle placode formation; positive regulation of biosynthetic process; negative regulation of androgen receptor signaling pathway; negative regulation of viral transcription; cellular metabolic process; epidermal cell differentiation; metabolic …	cytoplasm; macromolecular complex; transcriptional repressor complex; intracellular part; SWI/SNF superfamily-type complex; cell; organelle part; histone deacetylase complex; chromosomal part; non-membrane-bounded organelle; membrane-enclosed lumen; nucleoplasm; intracellular organelle lumen; Sin3 complex; nuclear chromosome part; intracellular; cell part; chromosome; nuclear chromatin; CHD-type …	NAD-dependent histone deacetylase activity (H3-K14 specific); protein binding; hydrolase activity; NAD-dependent histone deacetylase activity (H3-K9 specific); sequence-specific DNA binding transcription factor activity; core promoter binding; heterocyclic compound binding; regulatory region DNA binding; organic cyclic compound binding; histone deacetylase activity (H4-K16 specific); NAD-dependen…	K06067	HDAC1_2; histone deacetylase 1/2 [EC:3.5.1.98]	hsa04330 Notch signaling pathway - Homo sapiens (human); hsa05200 Pathways in cancer - Homo sapiens (human); hsa05169 Epstein-Barr virus infection - Homo sapiens (human); hsa05031 Amphetamine addiction - Homo sapiens (human); hsa05220 Chronic myeloid leukemia - Homo sapiens (human); hsa05203 Viral carcinogenesis - Homo sapiens (human); hsa04919 Thyroid hormone signaling pathway - Homo sapiens (hu…	IPR023801;	Histone deacetylase domain;	HDAC1-associated protein complex; LSD1 complex; SNF2h-cohesin-NuRD complex; SMAD2-SMAD4-FAST1-TGIF-HDAC1 complex, TGFinduced; SIN3 complex; Rb-HDAC1 complex; mSin3A-HDAC1-HDAC2 complex; NCOR2 complex; Anti-HDAC2 complex; TIP5-DNMT-HDAC1 complex; DNMT1-RB1-HDAC1-E2F1 complex; BRM-SIN3A complex; SIN3-SAP25 complex; NRD complex; BRMS1-SIN3-HDAC complex; HDAC1-associated core complex cI; PU.1-SIN3A-H…
CBX6	O95503			0	1	1	cluster5	nucl	single-organism process; biosynthetic process; cellular metabolic process; negative regulation of RNA metabolic process; regulation of RNA biosynthetic process; metabolic process; macromolecule metabolic process; negative regulation of macromolecule biosynthetic process; regulation of gene expression; heterocycle biosynthetic process; regulation of cellular biosynthetic process; regulation of pri…	intracellular organelle; intracellular non-membrane-bounded organelle; intracellular organelle part; macromolecular complex; intracellular part; cell; organelle part; heterochromatin; chromosomal part; non-membrane-bounded organelle; organelle; intracellular membrane-bounded organelle; nucleus; chromatin; intracellular; cell part; chromosome; PcG protein complex; protein complex; membrane-bounded…	organic cyclic compound binding; heterocyclic compound binding; RNA binding; binding; single-stranded RNA binding; nucleic acid binding;	K11453			IPR017984; IPR023780; IPR016197; IPR000953;	Chromo domain/shadow; Chromo domain; Chromo domain-like; Chromo domain subgroup;
SUDS3	Q9H7L9			0	4	4	cluster5	nucl	regulation of cell death; single-organism process; biosynthetic process; negative regulation of RNA metabolic process; cellular metabolic process; regulation of RNA biosynthetic process; metabolic process; apoptotic process; negative regulation of macromolecule biosynthetic process; macromolecule metabolic process; protein metabolic process; protein deacetylation; regulation of gene expression; h…	intracellular organelle; intracellular non-membrane-bounded organelle; intracellular organelle part; nuclear lumen; macromolecular complex; intracellular part; cell; histone deacetylase complex; organelle part; chromosomal part; non-membrane-bounded organelle; membrane-enclosed lumen; intracellular membrane-bounded organelle; organelle; Sin3-type complex; nucleoplasm; nucleus; intracellular organ…	protein binding; histone deacetylase binding; binding; enzyme binding;						SIN3-SAP25 complex; SAP complex; ING2 complex; HCF-1 complex;
BAP1	Q92560			0	1	1	cluster5	nucl	regulation of cellular process; cellular component organization; protein modification by small protein removal; proteolysis involved in cellular protein catabolic process; cellular protein catabolic process; regulation of growth; regulation of cell proliferation; histone modification; cellular protein metabolic process; single-organism process; negative regulation of cellular process; negative re…	intracellular organelle; intracellular non-membrane-bounded organelle; intracellular organelle part; cytoplasm; macromolecular complex; nuclear lumen; intracellular part; nucleolus; cell; organelle part; non-membrane-bounded organelle; organelle; intracellular membrane-bounded organelle; membrane-enclosed lumen; nucleus; intracellular organelle lumen; intracellular; cell part; PcG protein complex…	ubiquitin-specific protease activity; peptidase activity; ubiquitin thiolesterase activity; catalytic activity; binding; hydrolase activity, acting on ester bonds; small conjugating protein-specific protease activity; peptidase activity, acting on L-amino acid peptides; cysteine-type peptidase activity; hydrolase activity; chromatin binding; thiolester hydrolase activity;	K08588			IPR001578;	Peptidase C12, ubiquitin carboxyl-terminal hydrolase;
RNF2	Q99496			0	1	1	cluster5	nucl	single-organism process; biosynthetic process; negative regulation of RNA metabolic process; cellular metabolic process; regulation of RNA biosynthetic process; metabolic process; negative regulation of macromolecule biosynthetic process; macromolecule metabolic process; protein metabolic process; embryo development; embryonic morphogenesis; developmental process; regulation of gene expression; m…	sex chromosome; macromolecular complex; intracellular part; nuclear body; cell; heterochromatin; organelle part; chromosomal part; non-membrane-bounded organelle; membrane-enclosed lumen; nucleoplasm; intracellular organelle lumen; nuclear chromosome part; intracellular; cell part; chromosome; nuclear chromatin; MLL1 complex; ubiquitin ligase complex; membrane-bounded organelle; nucleoplasm part;…	transition metal ion binding; catalytic activity; binding; ion binding; ligase activity; metal ion binding; cation binding; chromatin binding; zinc ion binding;	K10695			IPR001841; IPR013083; IPR018957;	Zinc finger, RING-type; Zinc finger, C3HC4 RING-type; Zinc finger, RING/FYVE/PHD-type;	hPRC1L complex; BCOR complex; CEN complex; E2F-6 complex; MOF complex; MLL1-WDR5 complex; Polycomb repressive complex 1;
KRI1	Q8N9T8			0	1	1	cluster6	nucl				K14786			IPR024626;	Kri1-like, C-terminal;
PDCD11	Q14690			0	1	1	cluster6	cyto_nucl	rRNA metabolic process; ncRNA processing; cellular component biogenesis; RNA processing; ribonucleoprotein complex biogenesis; cellular aromatic compound metabolic process; ribosome biogenesis; organic cyclic compound metabolic process; nitrogen compound metabolic process; primary metabolic process; cellular metabolic process; organic substance metabolic process; mRNA processing; RNA metabolic pr…	intracellular organelle; intracellular non-membrane-bounded organelle; intracellular organelle part; cytoplasm; nuclear lumen; intracellular part; nucleolus; cytosol; cell; organelle part; non-membrane-bounded organelle; membrane-enclosed lumen; intracellular membrane-bounded organelle; organelle; nucleus; intracellular organelle lumen; intracellular; cell part; membrane-bounded organelle; organe…	organic cyclic compound binding; heterocyclic compound binding; RNA binding; binding; nucleic acid binding;	K14792			IPR012340; IPR003029; IPR011990; IPR022967; IPR013026; IPR008847;	Suppressor of forked; Ribosomal protein S1, RNA-binding domain; Nucleic acid-binding, OB-fold; Tetratricopeptide-like helical; RNA-binding domain, S1; Tetratricopeptide repeat-containing domain;
NOP2	P46087			0	3	3	cluster6	nucl	cellular component biogenesis; regulation of cellular process; ribonucleoprotein complex biogenesis; cellular aromatic compound metabolic process; regulation of cell proliferation; cellular metabolic process; organic substance metabolic process; metabolic process; heterocycle metabolic process; nucleobase-containing compound metabolic process; rRNA processing; cellular nitrogen compound metabolic…	intracellular organelle; intracellular non-membrane-bounded organelle; intracellular organelle part; nuclear lumen; intracellular part; nucleolus; cell; organelle part; non-membrane-bounded organelle; organelle; intracellular membrane-bounded organelle; membrane-enclosed lumen; nucleus; intracellular organelle lumen; cell part; intracellular; membrane-bounded organelle; organelle lumen; nuclear p…	organic cyclic compound binding; heterocyclic compound binding; S-adenosylmethionine-dependent methyltransferase activity; RNA binding; methyltransferase activity; catalytic activity; binding; nucleic acid binding; transferase activity, transferring one-carbon groups; transferase activity;	K14835			IPR001678; IPR011023;	Bacterial Fmu (Sun)/eukaryotic nucleolar NOL1/Nop2p; Nop2p;
MLL	Q03164			0	2	2	cluster6	nucl	cellular component biogenesis; positive regulation of cellular response to drug; positive regulation of biosynthetic process; cellular metabolic process; protein alkylation; metabolic process; macromolecular complex assembly; regulation of localization; positive regulation of molecular function; macromolecule metabolic process; protein metabolic process; embryo development; heterocycle biosynthet…	intracellular organelle; MLL1/2 complex; intracellular organelle part; nuclear lumen; macromolecular complex; histone methyltransferase complex; intracellular part; cell; organelle part; methyltransferase complex; membrane-enclosed lumen; intracellular membrane-bounded organelle; organelle; nucleoplasm; nucleus; intracellular organelle lumen; intracellular; cell part; MLL1 complex; protein comple…	S-adenosylmethionine-dependent methyltransferase activity; methyltransferase activity; unmethylated CpG binding; protein dimerization activity; protein-lysine N-methyltransferase activity; protein binding; sequence-specific DNA binding transcription factor activity; histone-lysine N-methyltransferase activity; regulatory region DNA binding; heterocyclic compound binding; organic cyclic compound b…	K09186	MLL1; histone-lysine N-methyltransferase MLL1 [EC:2.1.1.43]	hsa00310 Lysine degradation - Homo sapiens (human); hsa05202 Transcriptional misregulation in cancer - Homo sapiens (human);	IPR001214; IPR001965; IPR003889; IPR003888; IPR003616; IPR001487; IPR013083; IPR011011; IPR002857; IPR019787;	Zinc finger, PHD-type; Zinc finger, CXXC-type; Zinc finger, PHD-finger; Post-SET domain; Zinc finger, FYVE/PHD-type; Bromodomain; FY-rich, C-terminal; FY-rich, N-terminal; Zinc finger, RING/FYVE/PHD-type; SET domain;	ALL-1 supercomplex; MLL-HCF complex; MOF complex; MLL1-WDR5 complex;
MPHOSPH10	O00566			0	1	1	cluster6	nucl	cellular component biogenesis; regulation of cellular process; ribonucleoprotein complex biogenesis; cellular aromatic compound metabolic process; negative regulation of phosphatase activity; cellular metabolic process; negative regulation of hydrolase activity; organic substance metabolic process; metabolic process; heterocycle metabolic process; nucleobase-containing compound metabolic process;…	intracellular organelle; intracellular non-membrane-bounded organelle; intracellular organelle part; macromolecular complex; nuclear lumen; intracellular part; nucleolus; cell; organelle part; non-membrane-bounded organelle; organelle; intracellular membrane-bounded organelle; membrane-enclosed lumen; nucleus; intracellular organelle lumen; small nucleolar ribonucleoprotein complex; intracellular…		K14559	MPP10; U3 small nucleolar RNA-associated protein MPP10	hsa03008 Ribosome biogenesis in eukaryotes - Homo sapiens (human);			IMP3-IMP4-MPP10 complex;
SENP3	Q9H4L4			0	1	1	cluster6	cyto_nucl	proteolysis; metabolic process; macromolecule metabolic process; protein metabolic process; primary metabolic process; organic substance metabolic process;	intracellular organelle; intracellular non-membrane-bounded organelle; MLL1/2 complex; intracellular organelle part; cytoplasm; macromolecular complex; nuclear lumen; histone methyltransferase complex; intracellular part; nucleolus; cell; organelle part; non-membrane-bounded organelle; methyltransferase complex; organelle; membrane-enclosed lumen; intracellular membrane-bounded organelle; nucleus…	ubiquitin-specific protease activity; peptidase activity; catalytic activity; peptidase activity, acting on L-amino acid peptides; small conjugating protein-specific protease activity; hydrolase activity; cysteine-type peptidase activity;	K08593					MLL1-WDR5 complex;
MCRS1	Q96EZ8			0	1	1	cluster6	nucl	single-organism process; biosynthetic process; cellular metabolic process; regulation of RNA biosynthetic process; metabolic process; histone H4-K5 acetylation; protein acylation; protein metabolic process; macromolecule metabolic process; DNA recombination; regulation of gene expression; cellular response to stimulus; heterocycle biosynthetic process; regulation of cellular biosynthetic process;…	cytoplasm; INO80-type complex; macromolecular complex; intracellular part; SWI/SNF superfamily-type complex; cell; organelle part; histone acetyltransferase complex; chromosomal part; non-membrane-bounded organelle; membrane-enclosed lumen; nucleoplasm; intracellular organelle lumen; nuclear chromosome part; intracellular; cell part; chromosome; nuclear chromatin; MLL1 complex; membrane-bounded o…		K11674	MCRS1; microspherule protein 1	hsa05168 Herpes simplex infection - Homo sapiens (human);	IPR008984; IPR025999; IPR000253;	Microspherule protein, N-terminal domain; Forkhead-associated (FHA) domain; SMAD/FHA domain;	DIPA-MCRS1 complex; MLL1-WDR5 complex; INO80 chromatin remodeling complex;
ESF1	Q9H501			0	1	1	cluster6	nucl	regulation of cellular process; cellular aromatic compound metabolic process; regulation of macromolecule metabolic process; regulation of nucleobase-containing compound metabolic process; biosynthetic process; cellular metabolic process; organic substance metabolic process; regulation of RNA biosynthetic process; metabolic process; heterocycle metabolic process; nucleobase-containing compound me…	intracellular organelle; intracellular non-membrane-bounded organelle; intracellular organelle part; nuclear lumen; intracellular part; nucleolus; cell; organelle part; non-membrane-bounded organelle; organelle; intracellular membrane-bounded organelle; membrane-enclosed lumen; nucleoplasm; nucleus; intracellular organelle lumen; cell part; intracellular; membrane-bounded organelle; organelle lum…					IPR012580;	NUC153;
HCFC1	P51610			0	2	2	cluster6	nucl	release from viral latency; regulation of biological quality; posttranscriptional regulation of gene expression; single-organism process; biosynthetic process; multi-organism cellular process; negative regulation of RNA metabolic process; cellular metabolic process; regulation of RNA biosynthetic process; metabolic process; histone H4-K5 acetylation; positive regulation of metabolic process; prot…	cytoplasm; neuronal cell body; macromolecular complex; intracellular part; cell; histone acetyltransferase complex; organelle part; membrane-enclosed lumen; nucleoplasm; intracellular organelle lumen; cell part; intracellular; Set1C/COMPASS complex; MLL1 complex; membrane-bounded organelle; neuron part; nucleoplasm part; organelle lumen; intracellular organelle; MLL1/2 complex; intracellular orga…	transcription factor binding transcription factor activity; transcription coactivator activity; chromatin binding; transcription cofactor activity; protein binding transcription factor activity; sequence-specific DNA binding transcription factor activity; binding; nucleic acid binding transcription factor activity;	K14966	HCFC; host cell factor	hsa05168 Herpes simplex infection - Homo sapiens (human);	IPR015916; IPR013783; IPR003961; IPR015915;	Galactose oxidase, beta-propeller; Immunoglobulin-like fold; Kelch-type beta propeller; Fibronectin, type III;	MLL-HCF complex; MLL1-WDR5 complex; HCF-1 complex;
YY1	P25490			0	1	1	cluster6	nucl	reproductive process; cellular developmental process; cellular response to UV; response to prostaglandin F stimulus; single-organism process; cellular metabolic process; metabolic process; single organism reproductive process; response to endogenous stimulus; response to radiation; macromolecule metabolic process; macromolecule localization; DNA recombination; developmental process; cellular resp…	membrane; cell periphery; INO80-type complex; macromolecular complex; intracellular part; cell; SWI/SNF superfamily-type complex; organelle part; chromosomal part; non-membrane-bounded organelle; membrane-enclosed lumen; intracellular organelle lumen; nuclear chromosome part; intracellular; cell part; chromosome; nuclear chromatin; membrane-bounded organelle; organelle lumen; intracellular organe…	sequence-specific DNA binding RNA polymerase II transcription factor activity; RNA binding; DNA binding; transcription corepressor activity; ion binding; zinc ion binding; transcription cofactor activity; DNA secondary structure binding; sequence-specific DNA binding transcription factor activity; regulatory region DNA binding; heterocyclic compound binding; organic cyclic compound binding; regul…	K09201			IPR015880; IPR007087; IPR013087;	Zinc finger, C2H2-like; Zinc finger C2H2-type/integrase DNA-binding domain; Zinc finger, C2H2;	YY1-MDM2-p53 complex; YY1-Notch1 complex; YY1-Notch1-RBP-Jkappa complex; EED-EZH-YY1 polycomb complex; Ku antigen-YY1-alphaMyHC promoter complex; hs4 enhancer complex; Polycomb repressive complex 1;
PELP1	Q8IZL8			0	1	1	cluster6	cyto	heterocycle biosynthetic process; cellular aromatic compound metabolic process; nucleobase-containing compound biosynthetic process; organic cyclic compound metabolic process; nitrogen compound metabolic process; RNA biosynthetic process; biosynthetic process; primary metabolic process; organic substance biosynthetic process; cellular metabolic process; cellular biosynthetic process; organic subs…	intracellular organelle; MLL1/2 complex; intracellular organelle part; cytoplasm; macromolecular complex; nuclear lumen; histone methyltransferase complex; intracellular part; cell; organelle part; methyltransferase complex; organelle; membrane-enclosed lumen; intracellular membrane-bounded organelle; nucleus; nucleoplasm; intracellular organelle lumen; intracellular; cell part; MLL1 complex; pro…		K16913			IPR016024; IPR012980;	Armadillo-type fold; Uncharacterised domain NUC202;	MLL1-WDR5 complex;
DKC1	O60832			0	1	1	cluster6	cyto	cellular component biogenesis; cellular component organization; regulation of biological quality; ribonucleoprotein complex biogenesis; DNA replication; cellular aromatic compound metabolic process; DNA metabolic process; single-organism process; biosynthetic process; telomere maintenance via telomere lengthening; cellular metabolic process; RNA modification; anatomical structure homeostasis; org…	intracellular organelle; intracellular non-membrane-bounded organelle; cytoplasm; intracellular organelle part; macromolecular complex; nuclear lumen; intracellular part; nucleolus; cell; nuclear body; Cajal body; organelle part; non-membrane-bounded organelle; membrane-enclosed lumen; organelle; intracellular membrane-bounded organelle; nucleus; nucleoplasm; intracellular organelle lumen; cell p…	organic cyclic compound binding; heterocyclic compound binding; RNA binding; isomerase activity; nucleotidyltransferase activity; catalytic activity; telomerase activity; binding; nucleic acid binding; RNA-directed DNA polymerase activity; DNA polymerase activity; transferase activity; intramolecular transferase activity; pseudouridine synthase activity; transferase activity, transferring phospho…	K11131	DKC1; H/ACA ribonucleoprotein complex subunit 4 [EC:5.4.99.-]	hsa03008 Ribosome biogenesis in eukaryotes - Homo sapiens (human);	IPR020103; IPR015947; IPR002478; IPR004521; IPR012960;	Uncharacterised domain CHP00451; Dyskerin-like; PUA domain; PUA-like domain; Pseudouridine synthase, catalytic domain;
XRCC1	P18887			0	5	5	cluster7	nucl	pallium development; single-multicellular organism process; cellular response to stress; hippocampus development; cellular aromatic compound metabolic process; response to abiotic stimulus; brain development; DNA metabolic process; single-organism process; single strand break repair; limbic system development; response to stimulus; cellular metabolic process; organic substance metabolic process; …	intracellular organelle; intracellular organelle part; nuclear lumen; intracellular part; cell; organelle part; organelle; intracellular membrane-bounded organelle; membrane-enclosed lumen; nucleoplasm; nucleus; intracellular organelle lumen; cell part; intracellular; membrane-bounded organelle; organelle lumen; nuclear part;	organic cyclic compound binding; heterocyclic compound binding; DNA binding; damaged DNA binding; binding; nucleic acid binding;	K10803	XRCC1; DNA-repair protein XRCC1	hsa03410 Base excision repair - Homo sapiens (human);	IPR002706; IPR001357; IPR008979;	DNA-repair protein Xrcc1, N-terminal; BRCT domain; Galactose-binding domain-like;	Condensin I-PARP-1-XRCC1 complex; DNA repair complex NEIL1-PNK-Pol-LigIII-XRCC1; XRCC1-LIG3-PNK-TDP1 complex; DNA repair complex NEIL2-PNK-Pol-LigIII-XRCC1; DNA ligase IV-XRCC1 complex; DNA ligase III-XRCC1-PNK-DNA-pol III multiprotein complex; DNA ligase III-XRCC1 complex;
PSMA5	P28066	203|3.04 ;		1	0	1	cluster7	cyto	single organism signaling; regulation of cell death; positive regulation of cellular protein metabolic process; positive regulation of ubiquitin-protein ligase activity; regulation of cell cycle process; cellular metabolic process; signal transduction involved in mitotic G1 DNA damage checkpoint; signal transduction involved in mitotic DNA integrity checkpoint; positive regulation of ligase activ…	intracellular organelle; proteasome core complex, alpha-subunit complex; proteasome complex; intracellular organelle part; cytoplasm; macromolecular complex; nuclear lumen; intracellular part; cytosol; cell; organelle part; organelle; intracellular membrane-bounded organelle; membrane-enclosed lumen; nucleoplasm; nucleus; intracellular organelle lumen; intracellular; cell part; proteasome core co…	endopeptidase activity; threonine-type endopeptidase activity; peptidase activity; catalytic activity; threonine-type peptidase activity; peptidase activity, acting on L-amino acid peptides; hydrolase activity;	K02729	PSMA5; 20S proteasome subunit alpha 5 [EC:3.4.25.1]	hsa03050 Proteasome - Homo sapiens (human);	IPR000426;	Proteasome alpha-subunit, N-terminal domain;	PA700-20S-PA28 complex; PA28gamma-20S proteasome; 20S proteasome; 26S proteasome; PA28-20S proteasome;
RBL2	Q08999			0	1	1	cluster7	nucl	single-organism process; biosynthetic process; regulation of lipid metabolic process; cellular metabolic process; regulation of RNA biosynthetic process; metabolic process; macromolecule metabolic process; regulation of cell cycle; cell cycle phase; regulation of gene expression; mitotic cell cycle; regulation of phosphorylation; heterocycle biosynthetic process; regulation of phosphorus metaboli…	intracellular organelle; intracellular non-membrane-bounded organelle; intracellular organelle part; cytoplasm; macromolecular complex; nuclear lumen; intracellular part; nucleolus; transcription factor complex; cell; organelle part; non-membrane-bounded organelle; organelle; intracellular membrane-bounded organelle; membrane-enclosed lumen; nucleoplasm; nucleus; intracellular organelle lumen; in…	organic cyclic compound binding; heterocyclic compound binding; DNA binding; binding; nucleic acid binding;	K16332	RBL2; retinoblastoma-like protein 2	hsa04068 FoxO signaling pathway - Homo sapiens (human); hsa04151 PI3K-Akt signaling pathway - Homo sapiens (human); hsa04110 Cell cycle - Homo sapiens (human); hsa05203 Viral carcinogenesis - Homo sapiens (human);	IPR002719; IPR013763; IPR024599; IPR002720;	Retinoblastoma-associated protein, N-terminal; Cyclin-like; Retinoblastoma-associated protein, B-box; Retinoblastoma-associated protein, A-box;	Emerin complex 32; LINC complex, quiescent cells; E2F4-p130 complex; E2F5-RB2-DP1 complex; Emerin complex 52; Emerin complex 24; pRb2/p130-multimolecular complex;
PNKP	Q96T60			0	1	1	cluster7	nucl	cellular response to stress; DNA catabolic process; DNA replication; cellular aromatic compound metabolic process; response to abiotic stimulus; DNA metabolic process; nucleotide-excision repair; single-organism process; biosynthetic process; DNA damage response, detection of DNA damage; response to stimulus; cellular metabolic process; organic substance metabolic process; cellular nitrogen compo…	intracellular organelle; intracellular non-membrane-bounded organelle; intracellular organelle part; nuclear lumen; intracellular part; nucleolus; cell; organelle part; non-membrane-bounded organelle; organelle; intracellular membrane-bounded organelle; membrane-enclosed lumen; nucleus; intracellular organelle lumen; cell part; intracellular; membrane-bounded organelle; organelle lumen; nuclear p…	nucleoside phosphate binding; phosphotransferase activity, alcohol group as acceptor; phosphatase activity; double-stranded DNA binding; polynucleotide 5'-hydroxyl-kinase activity; nucleotide phosphatase activity; nucleobase-containing compound kinase activity; hydrolase activity; nucleotide kinase activity; polydeoxyribonucleotide kinase activity; organic cyclic compound binding; heterocyclic co…	K08073			IPR008984; IPR027417; IPR000253; IPR023214;	HAD-like domain; Forkhead-associated (FHA) domain; SMAD/FHA domain; P-loop containing nucleoside triphosphate hydrolase;	XRCC1-LIG3-PNK-TDP1 complex; DNA ligase IV-XRCC4-PNK complex; DNA ligase III-XRCC1-PNK-DNA-pol III multiprotein complex;
ATM	Q13315			0	1	1	cluster7	plas	single organism signaling; regulation of leukocyte activation; negative regulation of lymphocyte proliferation; regulation of cell death; reproductive process; segmentation; chordate embryonic development; regulation of neuron apoptotic process; regulation of cell cycle process; cellular metabolic process; regulation of B cell proliferation; signal transduction involved in mitotic G1 DNA damage c…	cytoplasmic vesicle; membrane-bounded vesicle; cytoplasmic membrane-bounded vesicle; vesicle; cytoplasm; macromolecular complex; intracellular part; cell; organelle part; non-membrane-bounded organelle; cytoskeleton; membrane-enclosed lumen; nucleoplasm; intracellular organelle lumen; microtubule cytoskeleton; intracellular; cell part; membrane-bounded organelle; organelle lumen; intracellular or…	DNA-dependent protein kinase activity; protein N-terminus binding; nucleoside phosphate binding; phosphotransferase activity, alcohol group as acceptor; protein dimerization activity; protein binding; protein kinase activity; organic cyclic compound binding; heterocyclic compound binding; kinase activity; ribonucleotide binding; catalytic activity; binding; purine ribonucleoside binding; anion bi…	K04728	ATM; ataxia telangiectasia mutated family protein [EC:2.7.11.1]	hsa04068 FoxO signaling pathway - Homo sapiens (human); hsa04110 Cell cycle - Homo sapiens (human); hsa05166 HTLV-I infection - Homo sapiens (human); hsa05206 MicroRNAs in cancer - Homo sapiens (human); hsa04210 Apoptosis - Homo sapiens (human); hsa04115 p53 signaling pathway - Homo sapiens (human); hsa04064 NF-kappa B signaling pathway - Homo sapiens (human); hsa05202 Transcriptional misregulati…	IPR000403; IPR021668; IPR003151; IPR014009; IPR016024; IPR003152; IPR011009;	Telomere-length maintenance and DNA damage repair; PIK-related kinase, FAT; Armadillo-type fold; Phosphatidylinositol 3-/4-kinase, catalytic domain; Protein kinase-like domain; PIK-related kinase; PIK-related kinase, FATC;	MDC1-MRN-ATM-FANCD2 complex; ATM homodimer complex; BASCcomplex; ATM-NBS1 complex; BASC complex;
DDX20	Q9UHI6			0	1	1	cluster7	nucl	cellular component biogenesis; regulation of cell death; ribonucleoprotein complex biogenesis; ribonucleoprotein complex assembly; single-organism process; negative regulation of RNA metabolic process; cellular metabolic process; regulation of RNA biosynthetic process; metabolic process; ribonucleoprotein complex subunit organization; cellular component assembly; macromolecular complex assembly; …	cytoplasm; macromolecular complex; transcriptional repressor complex; intracellular part; cell; nuclear body; Cajal body; organelle part; non-membrane-bounded organelle; cytoskeleton; membrane-enclosed lumen; nucleoplasm; intracellular organelle lumen; cell part; intracellular; membrane-bounded organelle; nucleoplasm part; organelle lumen; intracellular organelle; intracellular non-membrane-bound…	nucleoside phosphate binding; ATP-dependent helicase activity; hydrolase activity, acting on acid anhydrides; hydrolase activity; ATPase activity; organic cyclic compound binding; heterocyclic compound binding; pyrophosphatase activity; catalytic activity; ribonucleotide binding; binding; purine ribonucleoside binding; ATP-dependent RNA helicase activity; anion binding; adenyl ribonucleotide bind…	K13131	DDX20; ATP-dependent RNA helicase DDX20 [EC:3.6.4.13]	hsa03013 RNA transport - Homo sapiens (human);	IPR014014; IPR011545; IPR014001; IPR027417; IPR001650;	Helicase, C-terminal; Helicase, superfamily 1/2, ATP-binding domain; RNA helicase, DEAD-box type, Q motif; DNA/RNA helicase, DEAD/DEAH box type, N-terminal; P-loop containing nucleoside triphosphate hydrolase;	SMN-PolII-RHA complex; Anti-Sm protein complex; Anti-SMN protein complex; SMN complex, SMN-independent intermediate; SMN complex; PPP4C-PPP4R2-Gemin3-Gemin4 complex;
POLA1	P09884			0	1	1	cluster7	cyto_nucl	regulation of biological quality; single-organism process; telomere maintenance via telomere lengthening; biosynthetic process; multi-organism cellular process; modification of morphology or physiology of other organism; cellular metabolic process; regulation of RNA biosynthetic process; metabolic process; nuclear cell cycle DNA replication; S phase of mitotic cell cycle; modification by symbiont…	nuclear replisome; cytoplasm; macromolecular complex; intracellular part; cell; organelle part; chromosomal part; non-membrane-bounded organelle; membrane-enclosed lumen; nucleoplasm; intracellular organelle lumen; intracellular; cell part; nuclear chromosome part; chromosome; replisome; membrane-bounded organelle; protein-DNA complex; organelle lumen; replication fork; intracellular organelle; n…	DNA binding; nucleoside phosphate binding; nucleoside binding; ion binding; 3'-5' exonuclease activity; hydrolase activity; nucleotide binding; chromatin binding; 4 iron, 4 sulfur cluster binding; heterocyclic compound binding; organic cyclic compound binding; nucleotidyltransferase activity; catalytic activity; iron-sulfur cluster binding; binding; nuclease activity; hydrolase activity, acting o…	K02320	POLA1; DNA polymerase alpha subunit A [EC:2.7.7.7]	hsa00230 Purine metabolism - Homo sapiens (human); hsa00240 Pyrimidine metabolism - Homo sapiens (human); hsa01100 Metabolic pathways - Homo sapiens (human); hsa03030 DNA replication - Homo sapiens (human);	IPR023211; IPR015088; IPR006133; IPR012337; IPR024647; IPR006134;	DNA polymerase alpha catalytic subunit, N-terminal domain; DNA-directed DNA polymerase, family B, multifunctional domain; DNA-directed DNA polymerase, family B, exonuclease domain; Ribonuclease H-like domain; DNA polymerase, palm domain; Zinc finger, DNA-directed DNA polymerase, family B, alpha;	DNA synthesome complex; RC complex during S-phase of cell cycle; DNA synthesome core complex; DNA polymerase alpha-primase complex; RC complex during G2/M-phase of cell cycle; RC complex;
TP53BP1	Q12888			0	7	7	cluster7	nucl	regulation of cellular process; cellular response to stress; cellular aromatic compound metabolic process; regulation of macromolecule metabolic process; DNA metabolic process; regulation of nucleobase-containing compound metabolic process; positive regulation of biosynthetic process; double-strand break repair; single-organism process; response to stimulus; cellular metabolic process; organic su…	intracellular organelle; intracellular non-membrane-bounded organelle; condensed chromosome, centromeric region; cytoplasm; intracellular organelle part; nuclear lumen; macromolecular complex; intracellular part; cell; organelle part; condensed chromosome kinetochore; non-membrane-bounded organelle; chromosomal part; membrane-enclosed lumen; intracellular membrane-bounded organelle; condensed chr…	histone binding; DNA binding; methylated histone residue binding; telomeric DNA binding; protein binding; sequence-specific DNA binding; transcription cofactor activity; heterocyclic compound binding; organic cyclic compound binding; RNA polymerase II transcription factor binding transcription factor activity; RNA polymerase II transcription cofactor activity; binding; nucleic acid binding; trans…				IPR015125; IPR014722; IPR001357;	BRCT domain; Ribosomal protein L2 domain 2; Tumour suppressor p53-binding protein-1 Tudor domain;	PTIP-DNA damage response complex; MDC1-H2AFX-TP53BP1 complex; 53BP1-containing complex; MDC1-p53BP1-SMC1 complex;
ETV3	P41162			0	1	1	cluster7	nucl	regulation of cellular process; cellular aromatic compound metabolic process; regulation of macromolecule metabolic process; regulation of nucleobase-containing compound metabolic process; biosynthetic process; negative regulation of cellular process; negative regulation of cellular metabolic process; negative regulation of biological process; cellular metabolic process; negative regulation of RN…	intracellular organelle; intracellular organelle part; macromolecular complex; nuclear lumen; transcriptional repressor complex; intracellular part; cell; organelle part; intracellular membrane-bounded organelle; organelle; membrane-enclosed lumen; nucleoplasm; nucleus; intracellular organelle lumen; intracellular; cell part; protein complex; membrane-bounded organelle; nucleoplasm part; organell…	organic cyclic compound binding; heterocyclic compound binding; DNA binding; binding; nucleic acid binding transcription factor activity; nucleic acid binding; sequence-specific DNA binding; sequence-specific DNA binding transcription factor activity;	K09433			IPR011991; IPR000418;	Ets domain; Winged helix-turn-helix DNA-binding domain;
PSMA4	P25789	199|30.91 ;		1	0	1	cluster7	mito	single organism signaling; regulation of biological quality; regulation of cell death; positive regulation of cellular protein metabolic process; positive regulation of ubiquitin-protein ligase activity; regulation of cell cycle process; cellular metabolic process; signal transduction involved in mitotic G1 DNA damage checkpoint; signal transduction involved in mitotic DNA integrity checkpoint; p…	intracellular organelle; proteasome core complex, alpha-subunit complex; proteasome complex; intracellular non-membrane-bounded organelle; intracellular organelle part; cytoplasmic mRNA processing body; cytoplasm; nuclear lumen; macromolecular complex; intracellular part; cytosol; cell; organelle part; non-membrane-bounded organelle; membrane-enclosed lumen; intracellular membrane-bounded organel…	endopeptidase activity; threonine-type endopeptidase activity; peptidase activity; catalytic activity; threonine-type peptidase activity; peptidase activity, acting on L-amino acid peptides; hydrolase activity;	K02728	PSMA4; 20S proteasome subunit alpha 3 [EC:3.4.25.1]	hsa03050 Proteasome - Homo sapiens (human);	IPR000426;	Proteasome alpha-subunit, N-terminal domain;	PA700-20S-PA28 complex; PA28gamma-20S proteasome; 20S proteasome; 26S proteasome; PA28-20S proteasome;
MCM6	Q14566			0	1	1	cluster7	nucl	S phase; DNA replication; DNA unwinding involved in DNA replication; cellular aromatic compound metabolic process; DNA metabolic process; DNA geometric change; single-organism process; biosynthetic process; cellular metabolic process; organic substance metabolic process; metabolic process; heterocycle metabolic process; DNA replication initiation; nucleobase-containing compound metabolic process;…	intracellular organelle; intracellular organelle part; macromolecular complex; nuclear lumen; intracellular part; MCM complex; cell; organelle part; organelle; intracellular membrane-bounded organelle; membrane-enclosed lumen; nucleoplasm; nucleus; intracellular organelle lumen; cell part; intracellular; membrane-bounded organelle; protein complex; organelle lumen; nuclear part;	DNA binding; ATP binding; nucleoside phosphate binding; helicase activity; nucleoside binding; ion binding; single-stranded DNA binding; hydrolase activity, acting on acid anhydrides; hydrolase activity; nucleotide binding; nucleoside-triphosphatase activity; organic cyclic compound binding; heterocyclic compound binding; ribonucleoside binding; pyrophosphatase activity; catalytic activity; ribon…	K02542	MCM6; DNA replication licensing factor MCM6 [EC:3.6.4.12]	hsa04110 Cell cycle - Homo sapiens (human); hsa03030 DNA replication - Homo sapiens (human);	IPR012340; IPR004039; IPR027417;	Nucleic acid-binding, OB-fold; Rubredoxin-type fold; P-loop containing nucleoside triphosphate hydrolase;	MCM4-MCM6-MCM7 complex; MCM2-MCM4-MCM6-MCM7 complex; Emerin complex 24; MCM2-MCM6-MCM7 complex; MCM complex;
ANAPC1	Q9H1A4			0	1	1	cluster7	plas	negative regulation of ubiquitin-protein ligase activity; positive regulation of cellular protein metabolic process; positive regulation of ubiquitin-protein ligase activity; negative regulation of cellular component organization; mitosis; single-organism process; regulation of mitotic metaphase/anaphase transition; regulation of cell cycle process; cellular metabolic process; negative regulation…	intracellular organelle; cytoplasm; intracellular organelle part; cullin-RING ubiquitin ligase complex; nuclear lumen; macromolecular complex; intracellular part; cytosol; cell; organelle part; membrane-enclosed lumen; intracellular membrane-bounded organelle; nuclear ubiquitin ligase complex; organelle; nucleoplasm; nucleus; intracellular organelle lumen; cell part; intracellular; anaphase-promo…		K03348	APC1; anaphase-promoting complex subunit 1	hsa04110 Cell cycle - Homo sapiens (human); hsa05166 HTLV-I infection - Homo sapiens (human); hsa04120 Ubiquitin mediated proteolysis - Homo sapiens (human); hsa04914 Progesterone-mediated oocyte maturation - Homo sapiens (human); hsa04114 Oocyte meiosis - Homo sapiens (human);			Anaphase-promoting complex;
TRIM28	Q13263			0	1	1	cluster7	nucl	cellular component biogenesis; chordate embryonic development; positive regulation of biosynthetic process; embryonic placenta development; cellular component morphogenesis; cellular metabolic process; metabolic process; macromolecular complex assembly; protein metabolic process; negative regulation of macromolecule biosynthetic process; macromolecule metabolic process; embryo development; embryo…	intracellular organelle; euchromatin; intracellular non-membrane-bounded organelle; intracellular organelle part; nuclear lumen; intracellular part; cell; heterochromatin; organelle part; nuclear heterochromatin; non-membrane-bounded organelle; chromosomal part; membrane-enclosed lumen; intracellular membrane-bounded organelle; organelle; nucleoplasm; nucleus; intracellular organelle lumen; chrom…	ubiquitin protein ligase binding; phosphotransferase activity, alcohol group as acceptor; ligase activity; protein binding; protein kinase activity; sequence-specific DNA binding transcription factor activity; heterocyclic compound binding; organic cyclic compound binding; kinase activity; catalytic activity; binding; nucleic acid binding transcription factor activity; transcription factor bindin…	K08882			IPR003649; IPR001841; IPR001965; IPR001487; IPR000315; IPR013083; IPR011011; IPR019787;	Zinc finger, PHD-type; Zinc finger, PHD-finger; Zinc finger, FYVE/PHD-type; Zinc finger, RING-type; B-box, C-terminal; Bromodomain; Zinc finger, RING/FYVE/PHD-type; Zinc finger, B-box;	Emerin complex 32; NCOR1 complex;
UIMC1	Q96RL1	607|2.19 ;		1	0	1	cluster7	nucl	protein modification by small protein removal; single-organism process; biosynthetic process; negative regulation of RNA metabolic process; cellular metabolic process; regulation of DNA repair; protein K63-linked deubiquitination; regulation of RNA biosynthetic process; metabolic process; DNA damage checkpoint; positive regulation of metabolic process; positive regulation of nitrogen compound met…	organelle; intracellular organelle; intracellular membrane-bounded organelle; nucleus; cell part; intracellular; intracellular organelle part; macromolecular complex; intracellular part; protein complex; cell; membrane-bounded organelle; organelle part; BRCA1-A complex; nuclear part;	histone binding; polyubiquitin binding; binding; K63-linked polyubiquitin binding; ubiquitin binding; protein binding; small conjugating protein binding;						BRCA1 A complex; BRCA1 C complex;
RRM2	P31350			0	1	1	cluster7	cyto	nucleotide metabolic process; single-organism process; biosynthetic process; deoxyribonucleotide metabolic process; cellular metabolic process; phosphate-containing compound metabolic process; deoxyribonucleotide biosynthetic process; regulation of RNA biosynthetic process; metabolic process; carbohydrate derivative biosynthetic process; nucleoside phosphate metabolic process; cell cycle phase tr…	intracellular organelle; intracellular organelle part; cytoplasm; macromolecular complex; nuclear lumen; intracellular part; cytosol; cell; organelle part; organelle; intracellular membrane-bounded organelle; membrane-enclosed lumen; nucleoplasm; nucleus; intracellular organelle lumen; intracellular; cell part; ribonucleoside-diphosphate reductase complex; protein complex; membrane-bounded organe…	oxidoreductase activity, acting on CH or CH2 groups; transition metal ion binding; catalytic activity; binding; ion binding; ribonucleoside-diphosphate reductase activity, thioredoxin disulfide as acceptor; metal ion binding; cation binding; oxidoreductase activity, acting on CH or CH2 groups, disulfide as acceptor; oxidoreductase activity;	K10808	RRM2; ribonucleoside-diphosphate reductase subunit M2 [EC:1.17.4.1]	hsa00230 Purine metabolism - Homo sapiens (human); hsa00480 Glutathione metabolism - Homo sapiens (human); hsa00240 Pyrimidine metabolism - Homo sapiens (human); hsa01100 Metabolic pathways - Homo sapiens (human); hsa04115 p53 signaling pathway - Homo sapiens (human);	IPR012348; IPR009078;	Ribonucleotide reductase-related; Ferritin-like superfamily;
ORC2	Q13416			0	1	1	cluster7	nucl	single-organism process; biosynthetic process; negative regulation of RNA metabolic process; cellular metabolic process; regulation of RNA biosynthetic process; metabolic process; S phase of mitotic cell cycle; cell cycle checkpoint; cell cycle phase transition; negative regulation of macromolecule biosynthetic process; macromolecule metabolic process; DNA-dependent DNA replication; cell cycle ph…	macromolecular complex; intracellular part; condensed chromosome inner kinetochore; cell; heterochromatin; organelle part; condensed chromosome kinetochore; chromosomal part; non-membrane-bounded organelle; membrane-enclosed lumen; condensed chromosome; nucleoplasm; intracellular organelle lumen; nuclear chromosome part; intracellular; cell part; chromosome; origin recognition complex; membrane-b…	DNA replication origin binding; organic cyclic compound binding; heterocyclic compound binding; DNA binding; sequence-specific DNA binding; binding; nucleic acid binding;	K02604	ORC2; origin recognition complex subunit 2	hsa04110 Cell cycle - Homo sapiens (human);			MCM8-ORC2-CDC6 complex; Ku-ORC complex; ORC complex; ORC 2-5 complex; ORC 2-4 complex; ORC 1-5 complex;
CDK2	P24941			0	1	1	cluster7	cyto	single organism signaling; blood coagulation; regulation of biological quality; positive regulation of biosynthetic process; regulation of DNA-dependent DNA replication; regulation of cell cycle process; cellular metabolic process; signal transduction involved in mitotic G1 DNA damage checkpoint; signal transduction involved in mitotic DNA integrity checkpoint; metabolic process; regulation of mi…	chromosome, telomeric region; cytoplasm; sex chromosome; macromolecular complex; intracellular part; cell; nuclear body; Cajal body; organelle part; chromosomal part; non-membrane-bounded organelle; condensed chromosome; cytoskeleton; membrane-enclosed lumen; microtubule organizing center; nucleoplasm; intracellular organelle lumen; microtubule cytoskeleton; cell part; intracellular; chromosome; …	nucleoside phosphate binding; phosphotransferase activity, alcohol group as acceptor; cyclin-dependent protein serine/threonine kinase activity; protein binding; protein kinase activity; cyclin binding; organic cyclic compound binding; heterocyclic compound binding; kinase activity; catalytic activity; ribonucleotide binding; binding; purine ribonucleoside binding; cation binding; anion binding; …	K02206	CDK2; cyclin-dependent kinase 2 [EC:2.7.11.22]	hsa05200 Pathways in cancer - Homo sapiens (human); hsa05168 Herpes simplex infection - Homo sapiens (human); hsa05169 Epstein-Barr virus infection - Homo sapiens (human); hsa04115 p53 signaling pathway - Homo sapiens (human); hsa05203 Viral carcinogenesis - Homo sapiens (human); hsa05222 Small cell lung cancer - Homo sapiens (human); hsa04151 PI3K-Akt signaling pathway - Homo sapiens (human); hs…	IPR000719; IPR002290; IPR011009;	Protein kinase domain; Protein kinase-like domain; Serine/threonine- /dual specificity protein kinase, catalytic domain;	RC complex during S-phase of cell cycle; CDK2-CCNE1 complex; CDC2-CCNA2-CDK2 complex; CDK2-CCNA2 complex; p27-cyclinE-CDK2 complex; ADAR1-CDK2 complex; Cell cycle kinase complex CDK2; p27-cyclinE-Cdk2 - Ubiquitin E3 ligasecomplex; RC complex;
XRCC4	Q13426			0	1	1	cluster7	nucl	regulation of cell death; immunoglobulin mediated immune response; leukocyte activation; DNA ligation; chordate embryonic development; regulation of neuron apoptotic process; cellular metabolic process; T cell activation; lymphoid progenitor cell differentiation; regulation of fibroblast proliferation; positive regulation of ligase activity; metabolic process; positive regulation of fibroblast pr…	nonhomologous end joining complex; intracellular organelle; DNA ligase IV complex; intracellular organelle part; cytoplasm; nuclear lumen; macromolecular complex; intracellular part; cytosol; cell; organelle part; membrane-enclosed lumen; intracellular membrane-bounded organelle; organelle; nucleoplasm; nucleus; intracellular organelle lumen; intracellular; cell part; DNA-dependent protein kinase…		K10886	XRCC4; DNA-repair protein XRCC4	hsa03450 Non-homologous end-joining - Homo sapiens (human);	IPR009089; IPR014751;	DNA repair protein XRCC4, C-terminal; DNA double-strand break repair and VJ recombination XRCC4, N-terminal;	DNA ligase IV-XRCC4-AHNK complex; DNA ligase IV-XRCC4 complex; DNA double-strand break end-joining complex; DNA ligase IV-XRCC4-PNK complex; DNA ligase IV-XRCC4-XLF complex;
ATRX	P46100			0	1	1	cluster9	nucl	regulation of cellular process; single-multicellular organism process; cellular response to stress; DNA alkylation; cellular aromatic compound metabolic process; brain development; DNA metabolic process; regulation of macromolecule metabolic process; regulation of nucleobase-containing compound metabolic process; single-organism process; response to stimulus; cellular metabolic process; methylati…	intracellular organelle; intracellular non-membrane-bounded organelle; intracellular organelle part; nuclear lumen; intracellular part; cell; heterochromatin; organelle part; chromosomal part; nuclear heterochromatin; non-membrane-bounded organelle; membrane-enclosed lumen; intracellular membrane-bounded organelle; organelle; nucleus; intracellular organelle lumen; chromatin; nuclear chromosome p…	nucleoside phosphate binding; hydrolase activity, acting on acid anhydrides; hydrolase activity; chromatin binding; organic cyclic compound binding; heterocyclic compound binding; pyrophosphatase activity; catalytic activity; ribonucleotide binding; binding; purine ribonucleoside binding; cation binding; anion binding; adenyl ribonucleotide binding; adenyl nucleotide binding; hydrolase activity, …	K10779			IPR001841; IPR027417; IPR000330; IPR013083; IPR025766; IPR014001; IPR011011; IPR001650;	Helicase, C-terminal; Helicase, superfamily 1/2, ATP-binding domain; ADD domain; Zinc finger, FYVE/PHD-type; Zinc finger, RING-type; SNF2-related; Zinc finger, RING/FYVE/PHD-type; P-loop containing nucleoside triphosphate hydrolase;	ATRX-DAXX complex;
RNF20	Q5VTR2			0	1	1	cluster9	nucl	positive regulation of cellular protein metabolic process; positive regulation of biosynthetic process; single-organism process; cellular metabolic process; positive regulation of cellular component organization; negative regulation of locomotion; regulation of RNA biosynthetic process; metabolic process; positive regulation of metabolic process; positive regulation of nitrogen compound metabolic…	intracellular organelle; intracellular non-membrane-bounded organelle; intracellular organelle part; nuclear lumen; macromolecular complex; intracellular part; nucleolus; cell; heterochromatin; organelle part; chromosomal part; non-membrane-bounded organelle; membrane-enclosed lumen; intracellular membrane-bounded organelle; organelle; nucleus; intracellular organelle lumen; HULC complex; chromat…	histone binding; small conjugating protein ligase activity; ion binding; ligase activity; protein binding; chromatin binding; zinc ion binding; acid-amino acid ligase activity; transcription cofactor activity; ligase activity, forming carbon-nitrogen bonds; p53 binding; transition metal ion binding; catalytic activity; binding; ubiquitin-protein ligase activity; transcription factor binding trans…	K10696			IPR001841; IPR013083; IPR018957;	Zinc finger, RING-type; Zinc finger, C3HC4 RING-type; Zinc finger, RING/FYVE/PHD-type;	RNF20-RNF40-UbE2E1 complex;
SUPT16H	Q9Y5B9	335|7.79 ;		1	0	1	cluster9	nucl	positive regulation of biosynthetic process; single-organism process; biosynthetic process; multi-organism cellular process; DNA-dependent transcription, elongation; cellular metabolic process; protein complex disassembly; regulation of RNA biosynthetic process; metabolic process; positive regulation of metabolic process; positive regulation of nitrogen compound metabolic process; regulation of D…	intracellular organelle; intracellular non-membrane-bounded organelle; intracellular organelle part; nuclear lumen; intracellular part; cell; organelle part; non-membrane-bounded organelle; organelle; intracellular membrane-bounded organelle; membrane-enclosed lumen; nucleoplasm; nucleus; intracellular organelle lumen; intracellular; cell part; chromosome; membrane-bounded organelle; organelle lu…					IPR013719; IPR000994; IPR013953;	Peptidase M24, structural domain; FACT complex subunit Spt16p/Cdc68p; Domain of unknown function DUF1747;	H2AX complex, isolated from cells without IR exposure; FACT complex, UV-activated; FACT complex; CEN complex; WINAC complex; FACT-NEK9 complex; HES1 promoter-Notch enhancer complex;
HMGXB4	Q9UGU5			0	1	1	cluster9	cyto	single organism signaling; regulation of cellular process; intracellular transport; negative regulation of signal transduction; cell surface receptor signaling pathway; regulation of signaling; single-organism process; negative regulation of biological process; negative regulation of cellular process; response to stimulus; establishment of localization; signal transduction; regulation of cell com…	intracellular organelle; intracellular organelle part; macromolecular complex; intracellular part; cell; SWI/SNF superfamily-type complex; organelle part; ISWI-type complex; intracellular membrane-bounded organelle; organelle; nucleus; NURF complex; cell part; intracellular; membrane-bounded organelle; protein complex; nuclear part;	organic cyclic compound binding; heterocyclic compound binding; DNA binding; binding; nucleic acid binding;	K11298			IPR025228; IPR009071;	High mobility group box domain; Domain of unknown function DUF4171;
EGFR	P00533			0	2	2	cluster9	extr	single organism signaling; regulation of cell death; gland development; negative regulation of ERBB signaling pathway; chordate embryonic development; positive regulation of biosynthetic process; embryonic placenta development; cellular metabolic process; regulation of cell cycle process; regulation of fibroblast proliferation; regulation of protein serine/threonine kinase activity; metabolic pro…	basolateral plasma membrane; membrane; extracellular space; extracellular region part; endoplasmic reticulum; nuclear outer membrane-endoplasmic reticulum membrane network; organelle membrane; cytoplasmic vesicle; membrane-bounded vesicle; cell periphery; cytoplasmic membrane-bounded vesicle; vesicle; cytoplasm; macromolecular complex; intrinsic to membrane; intracellular part; cell; organelle pa…	actin filament binding; nucleoside phosphate binding; phosphotransferase activity, alcohol group as acceptor; receptor signaling protein tyrosine kinase activity; double-stranded DNA binding; protein dimerization activity; protein tyrosine kinase activity; protein binding; protein kinase activity; receptor signaling protein serine/threonine kinase activity; transmembrane signaling receptor activi…	K04361	EGFR; epidermal growth factor receptor [EC:2.7.10.1]	hsa05120 Epithelial cell signaling in Helicobacter pylori infection - Homo sapiens (human); hsa04921 Oxytocin signaling pathway - Homo sapiens (human); hsa04015 Rap1 signaling pathway - Homo sapiens (human); hsa05160 Hepatitis C - Homo sapiens (human); hsa04014 Ras signaling pathway - Homo sapiens (human); hsa04020 Calcium signaling pathway - Homo sapiens (human); hsa04060 Cytokine-cytokine recep…	IPR000719; IPR006211; IPR000494; IPR020635; IPR001245; IPR009030; IPR011009;	Protein kinase domain; Furin-like cysteine-rich domain; Tyrosine-protein kinase, catalytic domain; Insulin-like growth factor binding protein, N-terminal; Protein kinase-like domain; Serine-threonine/tyrosine-protein kinase catalytic domain; EGF receptor, L domain;	EGFR-CBL-GRB2 complex; Multiprotein complex; RIN1-STAM2-EGFR complex, EGF stimulated; CIN85-CBL-SH3GL2-EGFR complex, EGF stimulated; PARK2-EPS15-EGFR; ITGAV-ITGB3-EGFR complex; SNX complex; SH3KBP1-CBLB-EGFR complex; EGFR-containing signaling complex;
ICAM1	P05362			0	1	1	cluster9	extr	response to sulfur dioxide; single organism signaling; positive regulation of cell migration; regulation of biological quality; leukocyte activation; regulation of nitric oxide biosynthetic process; reproductive process; cell surface receptor signaling pathway; glucose homeostasis; positive regulation of biosynthetic process; response to interleukin-1; response to glucose stimulus; cellular respo…	membrane; intrinsic to plasma membrane; extracellular space; extracellular region part; external side of plasma membrane; cell periphery; intrinsic to membrane; integral to plasma membrane; cell; integral to membrane; extracellular region; plasma membrane; plasma membrane part; cell part; membrane part; immunological synapse; cell surface;	signaling receptor activity; molecular transducer activity; receptor activity; transmembrane signaling receptor activity; signal transducer activity;	K06490	ICAM1; intercellular adhesion molecule 1	hsa05144 Malaria - Homo sapiens (human); hsa05150 Staphylococcus aureus infection - Homo sapiens (human); hsa04650 Natural killer cell mediated cytotoxicity - Homo sapiens (human); hsa05323 Rheumatoid arthritis - Homo sapiens (human); hsa05169 Epstein-Barr virus infection - Homo sapiens (human); hsa05416 Viral myocarditis - Homo sapiens (human); hsa04668 TNF signaling pathway - Homo sapiens (huma…	IPR013768; IPR013783; IPR003988; IPR003599; IPR003987;	Intercellular adhesion molecule; Immunoglobulin-like fold; Immunoglobulin subtype; Intercellular adhesion molecule, N-terminal; Intercellular adhesion molecule/vascular cell adhesion molecule, N-terminal;
PTK2	Q05397			0	1	1	cluster9	nucl	cellular component biogenesis; single organism signaling; positive regulation of transmission of nerve impulse; regulation of cell death; tissue migration; regulation of gliogenesis; peptidyl-tyrosine modification; cellular monovalent inorganic anion homeostasis; cellular metabolic process; regulation of endothelial cell migration; positive regulation of growth; regulation of cell growth; metabol…	basolateral plasma membrane; membrane; cell cortex; apical plasma membrane; cell-cell contact zone; cell junction; cell periphery; cytoplasm; intracellular part; nuclear body; cell-cell junction; cell; organelle part; intercalated disc; non-membrane-bounded organelle; membrane-enclosed lumen; cytoskeleton; nucleoplasm; microtubule organizing center; intracellular organelle lumen; focal adhesion; …	nucleoside phosphate binding; phosphotransferase activity, alcohol group as acceptor; protein kinase binding; protein tyrosine kinase activity; protein binding; protein kinase activity; signal transducer activity; organic cyclic compound binding; heterocyclic compound binding; kinase activity; cytoskeletal protein binding; catalytic activity; ribonucleotide binding; binding; purine ribonucleoside…	K05725	PTK2; focal adhesion kinase 1 [EC:2.7.10.2]	hsa05100 Bacterial invasion of epithelial cells - Homo sapiens (human); hsa05200 Pathways in cancer - Homo sapiens (human); hsa04370 VEGF signaling pathway - Homo sapiens (human); hsa05146 Amoebiasis - Homo sapiens (human); hsa04810 Regulation of actin cytoskeleton - Homo sapiens (human); hsa05222 Small cell lung cancer - Homo sapiens (human); hsa04151 PI3K-Akt signaling pathway - Homo sapiens (h…	IPR019748; IPR001245; IPR011009; IPR019749; IPR000719; IPR020635; IPR005189; IPR000299;	Protein kinase-like domain; Serine-threonine/tyrosine-protein kinase catalytic domain; Band 4.1 domain; FERM domain; Protein kinase domain; Tyrosine-protein kinase, catalytic domain; Focal adhesion kinase, targeting (FAT) domain; FERM central domain;	Polycystin-1 multiprotein complex; ITGA2b-ITGB3-CD47-FAK complex; PXN-ITGB5-PTK2 complex; FAK-beta5 integrin complex, VEGF induced; CAS-SRC-FAK complex;
NCK1	P16333			0	1	1	cluster9	nucl	single organism signaling; cellular component biogenesis; regulation of leukocyte activation; regulation of biological quality; leukocyte activation; regulation of mononuclear cell proliferation; cell surface receptor signaling pathway; posttranscriptional regulation of gene expression; positive regulation of biosynthetic process; cellular component morphogenesis; regulation of actin filament len…	membrane; intracellular organelle; endoplasmic reticulum; organelle membrane; membrane-bounded vesicle; cell periphery; vesicle; cytoplasm; vesicle membrane; intracellular part; cytosol; cell; organelle part; plasma membrane; intracellular membrane-bounded organelle; organelle; nucleus; intracellular; cell part; membrane-bounded organelle; cytoplasmic part;	protein complex scaffold; cytoskeletal protein binding; protein binding, bridging; cytoskeletal adaptor activity; binding; receptor signaling complex scaffold activity; binding, bridging; protein binding; structural molecule activity;	K07365	NCK; NCK adaptor protein	hsa04012 ErbB signaling pathway - Homo sapiens (human); hsa04660 T cell receptor signaling pathway - Homo sapiens (human); hsa05130 Pathogenic Escherichia coli infection - Homo sapiens (human); hsa04360 Axon guidance - Homo sapiens (human);	IPR000980; IPR001452;	SH3 domain; SH2 domain;
HSPB1	P04792			0	1	1	cluster9	nucl	single organism signaling; positive regulation of cell migration; regulation of cell death; positive regulation of cytokine biosynthetic process; regulation of tumor necrosis factor production; cell surface receptor signaling pathway; posttranscriptional regulation of gene expression; positive regulation of biosynthetic process; regulation of endothelial cell chemotaxis; regulation of interleukin…	membrane; cell periphery; myofibril; cytoplasm; macromolecular complex; intracellular part; Z disc; cell; I band; organelle part; non-membrane-bounded organelle; cytoskeleton; microtubule cytoskeleton; cell part; intracellular; contractile fiber; membrane-bounded organelle; intracellular organelle; proteasome complex; intracellular non-membrane-bounded organelle; cytoskeletal part; intracellular …	protein serine/threonine kinase inhibitor activity; protein kinase binding; protein kinase inhibitor activity; protein kinase C inhibitor activity; protein binding; protein kinase regulator activity; kinase regulator activity; enzyme inhibitor activity; kinase binding; small conjugating protein binding; enzyme regulator activity; kinase inhibitor activity; binding; protein kinase C binding; ubiqu…	K04455	HSPB1; heat shock protein beta-1	hsa04010 MAPK signaling pathway - Homo sapiens (human); hsa05169 Epstein-Barr virus infection - Homo sapiens (human); hsa04370 VEGF signaling pathway - Homo sapiens (human); hsa05146 Amoebiasis - Homo sapiens (human);	IPR002068; IPR008978;	Alpha crystallin/Hsp20 domain; HSP20-like chaperone;
ABI1	Q8IZP0			0	1	1	cluster9	cyto_nucl	single organism signaling; somite development; cell surface receptor signaling pathway; segmentation; chordate embryonic development; peptidyl-tyrosine modification; single-organism process; cellular metabolic process; phosphate-containing compound metabolic process; negative regulation of cell proliferation; signal transduction; metabolic process; actin cytoskeleton organization; cell communicat…	cell leading edge; intracellular organelle; cell projection; endoplasmic reticulum; intracellular non-membrane-bounded organelle; cell junction; cytoplasm; growth cone; intracellular part; cell projection part; site of polarized growth; cytosol; cell; synapse; non-membrane-bounded organelle; organelle; cytoskeleton; intracellular membrane-bounded organelle; nucleus; intracellular; cell part; lame…	kinase activator activity; cytoskeletal protein binding; enzyme regulator activity; protein kinase activator activity; binding; protein tyrosine kinase activator activity; protein binding; protein kinase regulator activity; kinase regulator activity; enzyme activator activity;				IPR001452; IPR000727; IPR012849;	SH3 domain; Abl-interactor, homeo-domain homologous domain; Target SNARE coiled-coil domain;	ABI1-WASL complex; ABI1-WASF2 complex; Wave-2 complex;
PRKDC	P78527	2359|2.15 ;		1	0	1	cluster9	cyto	regulation of biological quality; regulation of cell death; leukocyte activation; reproductive process; segmentation; chordate embryonic development; posttranscriptional regulation of gene expression; brain development; positive regulation of biosynthetic process; cellular metabolic process; T cell activation; lymphoid progenitor cell differentiation; metabolic process; heart development; respons…	intracellular organelle; nonhomologous end joining complex; intracellular non-membrane-bounded organelle; intracellular organelle part; nuclear lumen; macromolecular complex; intracellular part; nucleolus; transcription factor complex; cell; organelle part; non-membrane-bounded organelle; membrane-enclosed lumen; organelle; intracellular membrane-bounded organelle; nucleus; intracellular organell…	DNA-dependent protein kinase activity; DNA binding; ATP binding; nucleoside phosphate binding; phosphotransferase activity, alcohol group as acceptor; nucleoside binding; ion binding; protein kinase activity; nucleotide binding; organic cyclic compound binding; heterocyclic compound binding; ribonucleoside binding; kinase activity; catalytic activity; ribonucleotide binding; binding; nucleic acid…	K06642	PRKDC; DNA-dependent protein kinase catalytic subunit [EC:2.7.11.1]	hsa03450 Non-homologous end-joining - Homo sapiens (human); hsa04110 Cell cycle - Homo sapiens (human);	IPR000403; IPR012582; IPR003151; IPR011989; IPR014009; IPR016024; IPR003152; IPR011009;	PIK-related kinase, FAT; Armadillo-type fold; Phosphatidylinositol 3-/4-kinase, catalytic domain; Armadillo-like helical; Protein kinase-like domain; PIK-related kinase; NUC194; PIK-related kinase, FATC;	DNA-PK-Ku complex; DHX9-ADAR-vigilin-DNA-PK-Ku antigen complex; Vigilin-DNA-PK-Ku antigen complex; Artemis-DNA-PK complex; DNA-PK-Ku-eIF2-NF90-NF45 complex; CDC5L complex; NCOA6-DNA-PK-Ku-PARP1 complex; MGC1-DNA-PKcs-Ku complex; DNA-PK-Ku antigen complex;
EPN1	Q9Y6I3			0	1	1	cluster9	nucl	reproduction; regulation of cellular process; single organism signaling; single-multicellular organism process; negative regulation of signal transduction; reproductive process; cell surface receptor signaling pathway; negative regulation of ERBB signaling pathway; chordate embryonic development; embryonic organ development; regulation of signaling; single-organism process; negative regulation of…	intracellular organelle; membrane; cell periphery; cytoplasm; endomembrane system; intracellular part; cell; plasma membrane; intracellular membrane-bounded organelle; organelle; nucleus; cell part; membrane part; intracellular; coated pit; membrane-bounded organelle;	lipid binding; binding;	K12471	EPN; epsin	hsa04144 Endocytosis - Homo sapiens (human);	IPR001026; IPR013809; IPR008942;	Epsin-like, N-terminal; Epsin domain, N-terminal; ENTH/VHS;	RalBP1-CCNB1-AP2A-NUMB-EPN1 complex;
RTF1	Q92541			0	2	2	cluster9	extr	single organism signaling; positive regulation of cellular protein metabolic process; cell surface receptor signaling pathway; positive regulation of biosynthetic process; cell fate commitment involved in formation of primary germ layer; cellular metabolic process; endoderm development; protein alkylation; metabolic process; regulation of DNA-dependent transcription, elongation; negative regulati…	intracellular organelle; DNA-directed RNA polymerase complex; nuclear DNA-directed RNA polymerase complex; intracellular non-membrane-bounded organelle; intracellular organelle part; RNA polymerase complex; nuclear lumen; macromolecular complex; intracellular part; nucleolus; cell; organelle part; DNA-directed RNA polymerase II, holoenzyme; non-membrane-bounded organelle; membrane-enclosed lumen;…	organic cyclic compound binding; heterocyclic compound binding; DNA binding; binding; nucleic acid binding; single-stranded DNA binding; structure-specific DNA binding;	K15178			IPR018144; IPR004343;	Plus-3; Plus-3 domain, subgroup;
ASH2L	Q9UBL3			0	1	1	cluster9	nucl	response to estrogen stimulus; positive regulation of biosynthetic process; single-organism process; biosynthetic process; cellular metabolic process; methylation; regulation of RNA biosynthetic process; protein alkylation; metabolic process; positive regulation of metabolic process; positive regulation of nitrogen compound metabolic process; response to steroid hormone stimulus; response to endo…	intracellular organelle; intracellular organelle part; nuclear lumen; macromolecular complex; histone methyltransferase complex; intracellular part; cell; organelle part; methyltransferase complex; membrane-enclosed lumen; intracellular membrane-bounded organelle; organelle; nucleoplasm; nucleus; intracellular organelle lumen; cell part; intracellular; Set1C/COMPASS complex; protein complex; memb…	organic cyclic compound binding; regulatory region DNA binding; heterocyclic compound binding; DNA binding; regulatory region nucleic acid binding; transcription regulatory region DNA binding; binding; nucleic acid binding; ion binding; cation binding; metal ion binding;	K14964			IPR018355; IPR001870; IPR008985; IPR003877;	B30.2/SPRY domain; Concanavalin A-like lectin/glucanases superfamily; SPla/RYanodine receptor subgroup; SPla/RYanodine receptor SPRY;	UTX-MLL2/3 complex; Menin-associated histone methyltransferase complex; Set1A complex; WDR5-ASH2L-RBBP5-MLL2 complex; MLL-HCF complex; Set1B complex; ASCOM complex; PTIP-HMT complex; MLL1-WDR5 complex; HCF-1 complex;
PAK1	Q13153			0	1	1	cluster9	cyto_nucl	single organism signaling; regulation of leukocyte activation; regulation of stress-activated MAPK cascade; positive regulation of cellular protein metabolic process; cell surface receptor signaling pathway; cellular component morphogenesis; regulation of JUN kinase activity; cellular metabolic process; negative regulation of cell proliferation; branching morphogenesis of an epithelial tube; regu…	membrane; dendrite; organelle membrane; cell periphery; cell-cell contact zone; cell junction; myofibril; cytoplasm; macromolecular complex; growth cone; intracellular part; Z disc; cell-cell junction; cell; I band; organelle part; intercalated disc; non-membrane-bounded organelle; nuclear membrane; focal adhesion; cell part; intracellular; contractile fiber; adherens junction; neuron projection;…	ATP binding; nucleoside phosphate binding; phosphotransferase activity, alcohol group as acceptor; nucleoside binding; ion binding; protein kinase activity; nucleotide binding; organic cyclic compound binding; heterocyclic compound binding; ribonucleoside binding; kinase activity; catalytic activity; ribonucleotide binding; binding; purine ribonucleoside binding; protein serine/threonine kinase a…	K04409	PAK1; p21-activated kinase 1 [EC:2.7.11.1]	hsa05120 Epithelial cell signaling in Helicobacter pylori infection - Homo sapiens (human); hsa04666 Fc gamma R-mediated phagocytosis - Homo sapiens (human); hsa04650 Natural killer cell mediated cytotoxicity - Homo sapiens (human); hsa04014 Ras signaling pathway - Homo sapiens (human); hsa04810 Regulation of actin cytoskeleton - Homo sapiens (human); hsa05211 Renal cell carcinoma - Homo sapiens …	IPR000719; IPR000095; IPR002290; IPR011009;	Protein kinase domain; Protein kinase-like domain; CRIB domain; Serine/threonine- /dual specificity protein kinase, catalytic domain;
SLC9A3R1	O14745			0	3	3	cluster9	nucl	cellular component biogenesis; single organism signaling; modified amino acid transport; regulation of biological quality; regulation of protein kinase B signaling cascade; renal absorption; cell surface receptor signaling pathway; cellular trivalent inorganic anion homeostasis; phosphate ion homeostasis; negative regulation of sodium ion transport; glutathione transport; negative regulation of c…	membrane; brush border; apical plasma membrane; cell periphery; cytoplasm; intracellular part; cell; organelle part; non-membrane-bounded organelle; cytoskeleton; microtubule organizing center; microtubule cytoskeleton; intracellular; cell part; membrane part; filopodium; membrane-bounded organelle; microvillus membrane; apical part of cell; cell leading edge; intracellular organelle; cell projec…	protein binding; protein self-association; channel regulator activity; binding; chloride channel regulator activity;	K13365			IPR015098; IPR001478;	EBP50, C-terminal; PDZ domain;	C-CFTR-NHERF-ezrin complex; 2-NHERF-ezrin complex; CFTR-NHERF-betaAR signaling complex;
RSF1	Q96T23			0	3	3	cluster9	nucl	cellular component biogenesis; positive regulation of biosynthetic process; single-organism process; biosynthetic process; negative regulation of RNA metabolic process; cellular metabolic process; regulation of RNA biosynthetic process; metabolic process; DNA replication-independent nucleosome organization; nucleosome assembly; positive regulation of metabolic process; cellular component assembly…	intracellular organelle; intracellular organelle part; macromolecular complex; nuclear lumen; intracellular part; SWI/SNF superfamily-type complex; cell; organelle part; ISWI-type complex; RSF complex; organelle; intracellular membrane-bounded organelle; membrane-enclosed lumen; nucleoplasm; nucleus; intracellular organelle lumen; cell part; intracellular; protein complex; membrane-bounded organe…	histone binding; transition metal ion binding; binding; ion binding; metal ion binding; cation binding; protein binding; zinc ion binding;	K11657			IPR001965; IPR013083; IPR011011; IPR019787;	Zinc finger, PHD-type; Zinc finger, PHD-finger; Zinc finger, FYVE/PHD-type; Zinc finger, RING/FYVE/PHD-type;	CEN complex; Remodeling and spacing factorcomplex; SNF2L-RSF1 complex;
DNM1	Q05193			0	1	1	cluster9	cyto	cellular component organization; receptor internalization; receptor metabolic process; vesicle-mediated transport; single-organism cellular process; single-organism process; endocytosis; cellular metabolic process; establishment of localization; organic substance metabolic process; transport; metabolic process; organelle organization; cellular macromolecule metabolic process; macromolecule metabo…	intracellular organelle; membrane; microtubule; intracellular non-membrane-bounded organelle; cytoskeletal part; coated membrane; intracellular organelle part; cytoplasm; macromolecular complex; intracellular part; cell; organelle part; non-membrane-bounded organelle; cytoskeleton; organelle; microtubule cytoskeleton; intracellular; cell part; membrane part; membrane coat; protein complex; cytopl…	nucleoside phosphate binding; nucleoside binding; ion binding; hydrolase activity, acting on acid anhydrides; hydrolase activity; nucleotide binding; nucleoside-triphosphatase activity; organic cyclic compound binding; heterocyclic compound binding; ribonucleoside binding; pyrophosphatase activity; catalytic activity; ribonucleotide binding; binding; phospholipid binding; GTPase activity; purine …	K01528	DNM; dynamin GTPase [EC:3.6.5.5]	hsa05100 Bacterial invasion of epithelial cells - Homo sapiens (human); hsa04666 Fc gamma R-mediated phagocytosis - Homo sapiens (human); hsa04144 Endocytosis - Homo sapiens (human); hsa04961 Endocrine and other factor-regulated calcium reabsorption - Homo sapiens (human); hsa04721 Synaptic vesicle cycle - Homo sapiens (human);	IPR003130; IPR011993; IPR001401; IPR020850; IPR027417; IPR000375; IPR001849;	Dynamin central domain; Pleckstrin homology-like domain; Dynamin, GTPase domain; Pleckstrin homology domain; Dynamin GTPase effector; GTPase effector domain, GED; P-loop containing nucleoside triphosphate hydrolase;	Profilin 2 complex;
GAPDH	P04406	263|2.01 ;		1	0	1	cluster9	cyto	monosaccharide catabolic process; regulation of biological quality; neuron death; glycolysis; hexose biosynthetic process; posttranscriptional regulation of gene expression; cellular response to interferon-gamma; single-organism process; biosynthetic process; cellular metabolic process; cellular response to cytokine stimulus; glucose metabolic process; metabolic process; gluconeogenesis; generati…	membrane; intracellular organelle; extracellular region part; intracellular non-membrane-bounded organelle; cell periphery; membrane-bounded vesicle; vesicle; cytoplasm; macromolecular complex; intracellular part; cytosol; cell; extracellular region; plasma membrane; non-membrane-bounded organelle; intracellular membrane-bounded organelle; cytoskeleton; organelle; extracellular vesicular exosome;…	transferase activity, transferring nitrogenous groups; nucleoside phosphate binding; oxidoreductase activity, acting on the aldehyde or oxo group of donors; tubulin binding; protein binding; nucleotide binding; cofactor binding; oxidoreductase activity; oxidoreductase activity, acting on the aldehyde or oxo group of donors, NAD or NADP as acceptor; heterocyclic compound binding; organic cyclic co…	K00134	GAPDH; glyceraldehyde 3-phosphate dehydrogenase [EC:1.2.1.12]	hsa05010 Alzheimer's disease - Homo sapiens (human); hsa04066 HIF-1 signaling pathway - Homo sapiens (human); hsa01100 Metabolic pathways - Homo sapiens (human); hsa00010 Glycolysis / Gluconeogenesis - Homo sapiens (human); hsa01230 Biosynthesis of amino acids - Homo sapiens (human); hsa01200 Carbon metabolism - Homo sapiens (human);	IPR020829; IPR016040; IPR020828;	Glyceraldehyde 3-phosphate dehydrogenase, catalytic domain; NAD(P)-binding domain; Glyceraldehyde 3-phosphate dehydrogenase, NAD(P) binding domain;	GAIT complex; HMGB1-HMGB2-HSC70-ERP60-GAPDH complex; Ecsit complex;
BPTF	Q12830			0	1	1	cluster9	nucl	chordate embryonic development; brain development; positive regulation of biosynthetic process; embryonic placenta development; single-organism process; biosynthetic process; cellular metabolic process; negative regulation of RNA metabolic process; endoderm development; regulation of RNA biosynthetic process; metabolic process; positive regulation of metabolic process; positive regulation of nitr…	intracellular organelle; intracellular organelle part; cytoplasm; macromolecular complex; intracellular part; SWI/SNF superfamily-type complex; cell; organelle part; ISWI-type complex; intracellular membrane-bounded organelle; organelle; nucleus; NURF complex; intracellular; cell part; membrane-bounded organelle; protein complex; nuclear part;	organic cyclic compound binding; heterocyclic compound binding; DNA binding; transition metal ion binding; binding; ion binding; nucleic acid binding; cation binding; metal ion binding; protein binding; zinc ion binding; sequence-specific DNA binding; transcription factor binding;	K11728			IPR018501; IPR018500; IPR004022; IPR001965; IPR013083; IPR011011; IPR001487; IPR019787;	Zinc finger, PHD-type; DDT domain superfamily; Zinc finger, PHD-finger; Zinc finger, FYVE/PHD-type; DDT domain, subgroup; Bromodomain; DDT domain; Zinc finger, RING/FYVE/PHD-type;	hNURF complex;
NF2	P35240			0	1	1	cluster9	mito	lens development in camera-type eye; negative regulation of cell proliferation; actin cytoskeleton organization; regulation of tyrosine phosphorylation of Stat3 protein; regulation of localization; regulation of cytoskeleton organization; negative regulation of macromolecule biosynthetic process; embryo development; embryonic morphogenesis; nervous system development; regulation of phosphorylatio…	membrane; cell cortex; extrinsic to membrane; cell periphery; cell junction; ruffle membrane; cytoplasm; cortical cytoskeleton; cortical actin cytoskeleton; intracellular part; cell; organelle part; cell division site part; early endosome; non-membrane-bounded organelle; membrane-enclosed lumen; cytoskeleton; intracellular organelle lumen; leading edge membrane; membrane part; intracellular; cell…		K16684	NF2; merlin	hsa04390 Hippo signaling pathway - Homo sapiens (human);	IPR018979; IPR019749; IPR019748; IPR018980; IPR011993; IPR011259; IPR008954; IPR014352; IPR000299;	FERM, N-terminal; Ezrin/radixin/moesin, C-terminal; Band 4.1 domain; FERM domain; Pleckstrin homology-like domain; FERM, C-terminal PH-like domain; FERM central domain; FERM/acyl-CoA-binding protein, 3-helical bundle; Moesin tail domain;
ATAD3A	Q9NVI7			0	1	1		cyto_nucl	regulation of cellular process; regulation of cell death; negative regulation of programmed cell death; cell growth; regulation of programmed cell death; single-organism cellular process; single-organism process; negative regulation of biological process; negative regulation of cellular process; regulation of biological process; negative regulation of apoptotic process; growth; cellular process; …	membrane; organelle membrane; cytoplasm; intrinsic to membrane; intracellular part; cell; organelle part; non-membrane-bounded organelle; membrane-enclosed lumen; mitochondrial envelope; intracellular organelle lumen; intracellular; cell part; membrane part; organelle inner membrane; membrane-bounded organelle; mitochondrial inner membrane; organelle lumen; intracellular organelle; mitochondrial …	ATP binding; nucleoside phosphate binding; nucleoside binding; ion binding; hydrolase activity, acting on acid anhydrides; hydrolase activity; nucleotide binding; nucleoside-triphosphatase activity; organic cyclic compound binding; heterocyclic compound binding; ribonucleoside binding; pyrophosphatase activity; catalytic activity; ribonucleotide binding; binding; purine ribonucleoside binding; an…	K17681			IPR003959; IPR003593; IPR021911; IPR027417;	AAA+ ATPase domain; ATPase family AAA domain-containing protein 3, domain of unknown function DUF3523; ATPase, AAA-type, core; P-loop containing nucleoside triphosphate hydrolase;
HPS4	Q9NQG7			0	1	1		nucl	intracellular transport; cellular component organization; single-multicellular organism process; blood coagulation; regulation of biological quality; regulation of macromolecule metabolic process; posttranscriptional regulation of gene expression; cellular developmental process; developmental pigmentation; single-organism process; pigment cell differentiation; response to stimulus; protein transp…	membrane; intracellular organelle; platelet dense granule; cytoplasmic vesicle; membrane-bounded vesicle; melanosome; cytoplasmic membrane-bounded vesicle; vesicle; cytoplasm; intracellular part; cell; pigment granule; intracellular membrane-bounded organelle; organelle; intracellular; cell part; lysosome; vacuole; secretory granule; membrane-bounded organelle; cytoplasmic part; lytic vacuole;							BLOC-3;
MTDH	Q86UE4			0	1	1		cyto	cellular component biogenesis; single organism signaling; regulation of cell death; regulation of protein kinase B signaling cascade; cell surface receptor signaling pathway; regulation of signaling; positive regulation of cellular catabolic process; cell-cell junction organization; single-organism process; negative regulation of RNA metabolic process; response to biotic stimulus; regulation of R…	membrane; endoplasmic reticulum; nuclear outer membrane-endoplasmic reticulum membrane network; apical plasma membrane; organelle membrane; cell junction; cell periphery; cytoplasm; intrinsic to membrane; intracellular part; nuclear body; cell-cell junction; cell; organelle part; non-membrane-bounded organelle; membrane-enclosed lumen; occluding junction; nuclear membrane; nucleoplasm; intracellu…	transcription factor binding transcription factor activity; transcription coactivator activity; transcription cofactor activity; protein binding transcription factor activity;
PKP2	Q99959			0	4	4		nucl	cellular component biogenesis; single organism signaling; negative regulation of developmental process; regulation of biological quality; intermediate filament organization; bundle of His cell to Purkinje myocyte communication; muscle tissue morphogenesis; cell-cell junction organization; single-organism process; desmosome assembly; negative regulation of cell proliferation; negative regulation o…	membrane; cell periphery; cell-cell contact zone; cell junction; macromolecular complex; intrinsic to membrane; intracellular part; cell; cell-cell junction; organelle part; intercalated disc; non-membrane-bounded organelle; cytoskeleton; intracellular; cell part; membrane part; adherens junction; membrane-bounded organelle; intracellular organelle; intracellular non-membrane-bounded organelle; c…	protein complex scaffold; channel regulator activity; intermediate filament binding; binding; ion channel binding; protein binding; sodium channel regulator activity; structural molecule activity; protein complex binding;	K12642	PKP2; plakophilin 2	hsa05412 Arrhythmogenic right ventricular cardiomyopathy (ARVC) - Homo sapiens (human);	IPR011989; IPR016024;	Armadillo-type fold; Armadillo-like helical;
CCZ1	P86791			0	1	1		cyto		membrane; intracellular organelle; organelle membrane; cytoplasm; intracellular organelle part; intracellular part; cell; organelle part; intracellular membrane-bounded organelle; lysosomal membrane; organelle; cell part; intracellular; lysosome; vacuolar part; vacuole; vacuolar membrane; membrane-bounded organelle; cytoplasmic part; lytic vacuole;
BCL2L12	Q9HB09			0	2	2		nucl	single-organism cellular process; single-organism process; programmed cell death; death; cell death; cellular process; apoptotic process;
PDIA3	P30101	214|0.49 ;		1	0	1		E.R.	single organism signaling; macromolecule glycosylation; regulation of cell death; regulation of biological quality; establishment of protein localization to organelle; protein import; single-organism process; biosynthetic process; nuclear transport; peptidyl-asparagine modification; cellular metabolic process; protein transport; establishment of localization; protein targeting; maintenance of pro…	endoplasmic reticulum lumen; intracellular organelle; endoplasmic reticulum; cytoplasmic vesicle; membrane-bounded vesicle; melanosome; cytoplasmic membrane-bounded vesicle; vesicle; cytoplasm; intracellular organelle part; intracellular part; cell; organelle part; pigment granule; organelle; intracellular membrane-bounded organelle; membrane-enclosed lumen; intracellular organelle lumen; endopla…	protein disulfide oxidoreductase activity; peptidase activity; phospholipase C activity; hydrolase activity; cysteine-type peptidase activity; protein disulfide isomerase activity; lipase activity; oxidoreductase activity; disulfide oxidoreductase activity; endopeptidase activity; electron carrier activity; intramolecular oxidoreductase activity, transposing S-S bonds; isomerase activity; catalyt…	K08056	PDIA3; protein disulfide isomerase family A, member 3 [EC:5.3.4.1]	hsa04612 Antigen processing and presentation - Homo sapiens (human); hsa04141 Protein processing in endoplasmic reticulum - Homo sapiens (human);	IPR005788; IPR013766; IPR012336;	Thioredoxin domain; Disulphide isomerase; Thioredoxin-like fold;	HMGB1-HMGB2-HSC70-ERP60-GAPDH complex;
THOP1	P52888			0	1	1		cyto	regulation of cellular process; single organism signaling; cellular response to stimulus; peptide metabolic process; intracellular signal transduction; intracellular protein kinase cascade; single-organism cellular process; nitrogen compound metabolic process; single-organism process; cellular amide metabolic process; primary metabolic process; response to stimulus; signaling; cellular metabolic …	intracellular part; cell; cell part; intracellular; cytoplasm;	endopeptidase activity; metalloendopeptidase activity; peptidase activity; peptide binding; catalytic activity; binding; ion binding; peptidase activity, acting on L-amino acid peptides; cation binding; metal ion binding; metallopeptidase activity; hydrolase activity; amide binding;	K01392	THOP1; thimet oligopeptidase [EC:3.4.24.15]	hsa04614 Renin-angiotensin system - Homo sapiens (human); hsa05143 African trypanosomiasis - Homo sapiens (human);	IPR024077; IPR024080; IPR024079;	Neurolysin/Thimet oligopeptidase, domain 2; Metallopeptidase, catalytic domain; Neurolysin/Thimet oligopeptidase, N-terminal;
KDM2B	Q8NHM5			0	1	1		nucl	regulation of cell death; reproductive process; tube formation; chordate embryonic development; brain development; histone demethylation; regulation of neuron apoptotic process; cellular metabolic process; negative regulation of cell proliferation; telencephalon development; metabolic process; embryonic organ morphogenesis; single organism reproductive process; negative regulation of macromolecul…	intracellular organelle; intracellular non-membrane-bounded organelle; intracellular organelle part; nuclear lumen; intracellular part; nucleolus; cell; organelle part; non-membrane-bounded organelle; organelle; intracellular membrane-bounded organelle; membrane-enclosed lumen; nucleus; intracellular organelle lumen; cell part; intracellular; membrane-bounded organelle; organelle lumen; nuclear p…	RNA binding; DNA binding; ion binding; oxidoreductase activity, acting on paired donors, with incorporation or reduction of molecular oxygen; oxidoreductase activity, acting on paired donors, with incorporation or reduction of molecular oxygen, 2-oxoglutarate as one donor, and incorporation of one atom each of oxygen into both donors; zinc ion binding; demethylase activity; rRNA binding; oxidored…	K10276			IPR001810; IPR003347; IPR001965; IPR011011; IPR002857; IPR019787;	Zinc finger, PHD-type; Zinc finger, CXXC-type; Zinc finger, PHD-finger; Zinc finger, FYVE/PHD-type; JmjC domain; F-box domain;	BCOR complex;
F2RL1	P55085			0	1	1		plas	regulation of leukocyte activation; positive regulation of phagocytosis, engulfment; positive regulation of killing of cells of other organism; regulation of stress-activated MAPK cascade; positive regulation of biosynthetic process; regulation of defense response; response to biotic stimulus; T cell activation; regulation of I-kappaB kinase/NF-kappaB cascade; regulation of cellular component siz…	membrane; intracellular organelle; cell projection; intrinsic to plasma membrane; cell periphery; cytoplasm; intrinsic to membrane; intracellular part; integral to plasma membrane; cell; integral to membrane; pseudopodium; plasma membrane; intracellular membrane-bounded organelle; organelle; plasma membrane part; membrane part; intracellular; cell part; membrane-bounded organelle; Golgi apparatus…	G-protein coupled peptide receptor activity; signaling receptor activity; molecular transducer activity; receptor activity; receptor binding; binding; G-protein coupled receptor activity; protein binding; G-protein beta-subunit binding; thrombin receptor activity; G-protein alpha-subunit binding; peptide receptor activity; transmembrane signaling receptor activity; signal transducer activity;	K04234	F2RL1; coagulation factor II (thrombin) receptor-like 1	hsa04750 Inflammatory mediator regulation of TRP channels - Homo sapiens (human); hsa05143 African trypanosomiasis - Homo sapiens (human); hsa04080 Neuroactive ligand-receptor interaction - Homo sapiens (human);	IPR017452;	GPCR, rhodopsin-like, 7TM;
RAB3GAP1	Q15042			0	1	1		nucl	nervous system development; developmental process; single-multicellular organism process; camera-type eye development; face development; hypothalamus development; brain development; system development; single-organism process; limbic system development; multicellular organismal process; anatomical structure morphogenesis; organ development; eye development; central nervous system development; die…	intracellular organelle; intracellular non-membrane-bounded organelle; cytoskeletal part; cytoplasm; intracellular organelle part; intracellular part; cell; organelle part; non-membrane-bounded organelle; intracellular membrane-bounded organelle; organelle; cytoskeleton; nucleus; microtubule organizing center; microtubule cytoskeleton; centrosome; cell part; intracellular; membrane-bounded organe…	Rab GTPase activator activity; enzyme regulator activity; Ras GTPase activator activity; nucleoside-triphosphatase regulator activity; GTPase regulator activity; small GTPase regulator activity; enzyme activator activity; GTPase activator activity;	K18270
G3BP1	Q13283			0	1	1		cyto	single organism signaling; regulation of cellular process; cellular aromatic compound metabolic process; negative regulation of signal transduction; regulation of signaling; negative regulation of canonical Wnt receptor signaling pathway; single-organism process; negative regulation of biological process; negative regulation of cellular process; response to stimulus; cellular metabolic process; e…	membrane; cytoplasmic stress granule; intracellular organelle; intracellular non-membrane-bounded organelle; cell periphery; cytoplasm; macromolecular complex; intracellular part; cytosol; cell; plasma membrane; non-membrane-bounded organelle; intracellular membrane-bounded organelle; organelle; nucleus; intracellular; cell part; ribonucleoprotein granule; membrane-bounded organelle; ribonucleopr…	nucleoside phosphate binding; ATP-dependent helicase activity; hydrolase activity, acting on acid anhydrides; hydrolase activity; ATPase activity; organic cyclic compound binding; heterocyclic compound binding; mRNA binding; pyrophosphatase activity; catalytic activity; ribonucleotide binding; binding; ATP-dependent DNA helicase activity; purine ribonucleoside binding; ATP-dependent RNA helicase …	K17265			IPR002075; IPR000504; IPR018222; IPR012677;	Nucleotide-binding, alpha-beta plait; RNA recognition motif domain; Nuclear transport factor 2, eukaryote; Nuclear transport factor 2;	Emerin complex 25;
42251	O43236			0	1	1		cyto	developmental maturation; regulation of cell death; positive regulation of cellular protein metabolic process; reproductive process; brain development; cellular developmental process; regulation of signaling; single-organism process; regulation of protein ubiquitination; regulation of apoptotic signaling pathway; regulation of cell communication; spermatid development; positive regulation of meta…	intracellular organelle; cell projection; intracellular non-membrane-bounded organelle; cytoplasm; intracellular part; cell; mitochondrion; non-membrane-bounded organelle; organelle; cytoskeleton; intracellular membrane-bounded organelle; nucleus; cell part; intracellular; membrane-bounded organelle; cytoplasmic part;	nucleoside phosphate binding; nucleoside binding; ion binding; hydrolase activity, acting on acid anhydrides; hydrolase activity; nucleotide binding; nucleoside-triphosphatase activity; organic cyclic compound binding; heterocyclic compound binding; ribonucleoside binding; pyrophosphatase activity; catalytic activity; ribonucleotide binding; binding; GTPase activity; purine ribonucleoside binding…	K16943			IPR027417;	P-loop containing nucleoside triphosphate hydrolase;
ASXL2	Q76L83			0	1	1		nucl	positive regulation of peroxisome proliferator activated receptor signaling pathway; regulation of signaling; positive regulation of biosynthetic process; regulation of peroxisome proliferator activated receptor signaling pathway; biosynthetic process; cellular metabolic process; regulation of RNA biosynthetic process; metabolic process; regulation of cell communication; positive regulation of me…	organelle; intracellular membrane-bounded organelle; intracellular organelle; nucleus; cell part; intracellular; intracellular part; membrane-bounded organelle; cell;	organic cyclic compound binding; heterocyclic compound binding; DNA binding; receptor binding; binding; peroxisome proliferator activated receptor binding; ion binding; nucleic acid binding; cation binding; metal ion binding; protein binding;	K11471			IPR026905;	Protein ASX-like, PHD domain;
LRRC47	Q8N1G4			0	2	2		nucl			organic cyclic compound binding; heterocyclic compound binding; ligase activity, forming aminoacyl-tRNA and related compounds; RNA binding; catalytic activity; ligase activity, forming carbon-oxygen bonds; binding; nucleic acid binding; ligase activity; phenylalanine-tRNA ligase activity; aminoacyl-tRNA ligase activity;				IPR005146;	B3/B4 tRNA-binding domain;
IARS	P41252			0	1	1		cyto	regulation of cellular process; regulation of biological quality; cellular aromatic compound metabolic process; regulation of macromolecule metabolic process; posttranscriptional regulation of gene expression; cellular protein metabolic process; biosynthetic process; isoleucyl-tRNA aminoacylation; tRNA aminoacylation; cellular metabolic process; organic substance metabolic process; metabolic proc…	organelle; intracellular membrane-bounded organelle; intracellular organelle; nucleus; cell part; intracellular; cytoplasm; intracellular part; membrane-bounded organelle; cytosol; cell; cytoplasmic part;	ligase activity, forming aminoacyl-tRNA and related compounds; ATP binding; aminoacyl-tRNA editing activity; nucleoside phosphate binding; carboxylic ester hydrolase activity; ligase activity, forming carbon-oxygen bonds; isoleucine-tRNA ligase activity; ligase activity; nucleoside binding; ion binding; hydrolase activity; nucleotide binding; organic cyclic compound binding; heterocyclic compound…	K01870	IARS; isoleucyl-tRNA synthetase [EC:6.1.1.5]	hsa00970 Aminoacyl-tRNA biosynthesis - Homo sapiens (human);	IPR014729; IPR013155; IPR009008; IPR002300; IPR009080;	Valyl/Leucyl/Isoleucyl-tRNA synthetase, anticodon-binding; Rossmann-like alpha/beta/alpha sandwich fold; Aminoacyl-tRNA synthetase, class 1a, anticodon-binding; Aminoacyl-tRNA synthetase, class Ia; Valyl/Leucyl/Isoleucyl-tRNA synthetase, editing domain;	Multisynthetase complex;
VPS13A	Q96RL7			0	2	2		plas	single-multicellular organism process; intracellular transport; death; single-organism process; Golgi vesicle transport; response to stimulus; protein transport; establishment of localization; behavior; social behavior; establishment of localization in cell; intraspecies interaction between organisms; multicellular organismal development; protein localization; macromolecule localization; cytoplas…	cell; intracellular; cell part;					IPR015412; IPR009543; IPR026854;	Vacuolar protein sorting-associated protein 13 domain; Autophagy-related, C-terminal; Vacuolar protein sorting-associated protein 13A N-terminal domain;
STOML2	Q9UJZ1			0	1	1		mito		membrane; intracellular organelle; mitochondrial part; organelle membrane; intracellular non-membrane-bounded organelle; organelle envelope; intracellular organelle part; cytoplasm; intracellular part; cell; organelle part; mitochondrion; non-membrane-bounded organelle; intracellular membrane-bounded organelle; mitochondrial envelope; organelle; cytoskeleton; intracellular; cell part; envelope; o…	protein binding; receptor binding; binding;
SBNO1	A3KN83			0	1	1		nucl	regulation of cellular process; regulation of gene expression; regulation of transcription, DNA-dependent; regulation of cellular biosynthetic process; regulation of primary metabolic process; regulation of macromolecule metabolic process; regulation of nucleobase-containing compound metabolic process; regulation of macromolecule biosynthetic process; regulation of cellular metabolic process; reg…						IPR026937; IPR027417;	Strawberry notch, helicase C domain; P-loop containing nucleoside triphosphate hydrolase;
THOC1	Q96FV9			0	1	1		nucl	single organism signaling; RNA transport; single-organism process; biosynthetic process; nuclear export; nuclear transport; multi-organism cellular process; cellular metabolic process; establishment of localization; regulation of RNA biosynthetic process; signal transduction; metabolic process; establishment of localization in cell; cell communication; nucleic acid transport; nucleobase-containin…	intracellular organelle; intracellular organelle part; cytoplasm; macromolecular complex; nuclear lumen; intracellular part; THO complex; THO complex part of transcription export complex; nuclear body; cell; organelle part; organelle; intracellular membrane-bounded organelle; membrane-enclosed lumen; nucleoplasm; nucleus; intracellular organelle lumen; nuclear speck; intracellular; cell part; nuc…	organic cyclic compound binding; heterocyclic compound binding; RNA binding; DNA binding; binding; nucleic acid binding;	K12878	THOC1; THO complex subunit 1	hsa03040 Spliceosome - Homo sapiens (human); hsa03013 RNA transport - Homo sapiens (human);	IPR000488; IPR011029;	Death domain; Death-like domain;	TREX complex; THO complex; Spliceosome;
LSR	Q86X29			0	1	1		nucl	developmental process; single-multicellular organism process; regulation of primary metabolic process; system development; single-organism process; regulation of lipid metabolic process; multicellular organismal process; organ development; liver development; regulation of biological process; single-organism developmental process; regulation of metabolic process; hepaticobiliary system development…	membrane; extracellular region part; extracellular space; cell periphery; low-density lipoprotein particle; plasma lipoprotein particle; triglyceride-rich lipoprotein particle; intrinsic to membrane; macromolecular complex; chylomicron; cell; very-low-density lipoprotein particle; integral to membrane; extracellular region; plasma membrane; protein-lipid complex; membrane part; cell part;					IPR007110; IPR013783; IPR003599; IPR008664;	Immunoglobulin-like fold; Immunoglobulin subtype; Immunoglobulin-like domain; LISCH7;
RAVER1	Q8IY67			0	1	1		nucl		organelle; intracellular membrane-bounded organelle; intracellular organelle; nucleus; cell part; intracellular; cytoplasm; intracellular part; membrane-bounded organelle; cell;	organic cyclic compound binding; heterocyclic compound binding; RNA binding; nucleoside phosphate binding; binding; nucleic acid binding; nucleotide binding; small molecule binding;				IPR000504; IPR012677;	Nucleotide-binding, alpha-beta plait; RNA recognition motif domain;
PKM	P14618			0	1	1		cyto	monosaccharide catabolic process; single-organism carbohydrate catabolic process; death; glycolysis; small molecule metabolic process; single-organism cellular process; single-organism process; primary metabolic process; carbohydrate metabolic process; cellular metabolic process; carbohydrate catabolic process; organic substance metabolic process; glucose metabolic process; single-organism carboh…	membrane; intracellular organelle; extracellular region part; cell periphery; membrane-bounded vesicle; vesicle; cytoplasm; intracellular part; cytosol; cell; extracellular region; mitochondrion; plasma membrane; intracellular membrane-bounded organelle; organelle; extracellular vesicular exosome; nucleus; intracellular; cell part; extracellular membrane-bounded organelle; membrane-bounded organe…	magnesium ion binding; pyruvate kinase activity; ATP binding; nucleoside phosphate binding; phosphotransferase activity, alcohol group as acceptor; nucleoside binding; ion binding; potassium ion binding; nucleotide binding; organic cyclic compound binding; heterocyclic compound binding; ribonucleoside binding; kinase activity; catalytic activity; ribonucleotide binding; binding; purine ribonucleo…	K00873	PK; pyruvate kinase [EC:2.7.1.40]	hsa00620 Pyruvate metabolism - Homo sapiens (human); hsa01100 Metabolic pathways - Homo sapiens (human); hsa01200 Carbon metabolism - Homo sapiens (human); hsa05203 Viral carcinogenesis - Homo sapiens (human); hsa00230 Purine metabolism - Homo sapiens (human); hsa04930 Type II diabetes mellitus - Homo sapiens (human); hsa01230 Biosynthesis of amino acids - Homo sapiens (human); hsa00010 Glycolysi…	IPR011037; IPR015794; IPR015813; IPR015806; IPR015795; IPR015793;	Pyruvate kinase, C-terminal; Pyruvate kinase-like, insert domain; Pyruvate kinase, barrel; Pyruvate kinase, alpha/beta; Pyruvate kinase, beta-barrel insert domain; Pyruvate/Phosphoenolpyruvate kinase-like domain;
	O15551			0	1	1		plas	biological adhesion; cell-cell adhesion; response to stress; response to abiotic stimulus; response to hypoxia; single-organism cellular process; response to oxygen levels; calcium-independent cell-cell adhesion; cell adhesion; single-organism process; response to decreased oxygen levels; response to stimulus; cellular process;	membrane; intrinsic to plasma membrane; cell junction; cell periphery; intrinsic to membrane; integral to plasma membrane; cell-cell junction; cell; tight junction; integral to membrane; apical junction complex; plasma membrane; occluding junction; plasma membrane part; cell part; membrane part;	signaling receptor activity; molecular transducer activity; receptor activity; transmembrane signaling receptor activity; signal transducer activity; structural molecule activity;	K06087	CLDN; claudin	hsa04670 Leukocyte transendothelial migration - Homo sapiens (human); hsa04530 Tight junction - Homo sapiens (human); hsa05130 Pathogenic Escherichia coli infection - Homo sapiens (human); hsa05160 Hepatitis C - Homo sapiens (human); hsa04514 Cell adhesion molecules (CAMs) - Homo sapiens (human);
TAF3	Q5VWG9			0	1	1		nucl	regulation of biological quality; negative regulation of sequence-specific DNA binding transcription factor activity; single-organism process; biosynthetic process; cellular metabolic process; negative regulation of RNA metabolic process; maintenance of protein location in nucleus; regulation of RNA biosynthetic process; maintenance of protein localization in organelle; metabolic process; macromo…	intracellular organelle; DNA-directed RNA polymerase complex; nuclear DNA-directed RNA polymerase complex; intracellular organelle part; RNA polymerase complex; macromolecular complex; nuclear lumen; intracellular part; cell; transcription factor complex; nuclear transcription factor complex; organelle part; DNA-directed RNA polymerase II, holoenzyme; intracellular membrane-bounded organelle; mem…	cation binding; metal ion binding; zinc ion binding; transition metal ion binding; binding; ion binding;	K14650	TAF3; transcription initiation factor TFIID subunit 3	hsa03022 Basal transcription factors - Homo sapiens (human); hsa05168 Herpes simplex infection - Homo sapiens (human);	IPR001965; IPR013083; IPR006565; IPR011011; IPR019787;	Zinc finger, PHD-type; Zinc finger, PHD-finger; Bromodomain transcription factor; Zinc finger, FYVE/PHD-type; Zinc finger, RING/FYVE/PHD-type;	DA complex; DAB complex;
PLEKHG4	Q58EX7			0	1	1		nucl	regulation of cellular process; regulation of biological process; regulation of cell communication; regulation of signaling; regulation of response to stimulus; regulation of Ras protein signal transduction; regulation of Rho protein signal transduction; regulation of signal transduction; regulation of small GTPase mediated signal transduction; biological regulation;	cell; intracellular; cell part;	enzyme regulator activity; guanyl-nucleotide exchange factor activity; nucleoside-triphosphatase regulator activity; binding; GTPase regulator activity; phospholipid binding; ion binding; lipid binding; anion binding; Ras guanyl-nucleotide exchange factor activity; small GTPase regulator activity; Rho guanyl-nucleotide exchange factor activity;				IPR001251; IPR011993; IPR000219; IPR001849;	Dbl homology (DH) domain; CRAL-TRIO domain; Pleckstrin homology-like domain; Pleckstrin homology domain;
DYNC1LI1	Q9Y6G9			0	1	1		cyto	regulation of cellular process; regulation of mitotic cell cycle spindle assembly checkpoint; cellular component organization; regulation of biological quality; regulation of mitotic cell cycle; mitosis; organelle fission; single-organism process; multi-organism cellular process; modification of morphology or physiology of other organism; regulation of cell cycle process; modification of morpholo…	membrane; microtubule; cell periphery; cytoplasm; macromolecular complex; intracellular part; cell; condensed chromosome kinetochore; organelle part; chromosomal part; non-membrane-bounded organelle; condensed chromosome; cytoskeleton; microtubule organizing center; microtubule cytoskeleton; cell part; intracellular; chromosome; kinetochore; intracellular organelle; spindle pole; intracellular no…	ATP binding; motor activity; nucleoside phosphate binding; nucleoside binding; ion binding; hydrolase activity, acting on acid anhydrides; hydrolase activity; nucleotide binding; nucleoside-triphosphatase activity; organic cyclic compound binding; heterocyclic compound binding; ribonucleoside binding; pyrophosphatase activity; catalytic activity; ribonucleotide binding; binding; purine ribonucleo…	K10416	DYNC1LI; dynein light intermediate chain 1, cytosolic	hsa05132 Salmonella infection - Homo sapiens (human); hsa04145 Phagosome - Homo sapiens (human); hsa04962 Vasopressin-regulated water reabsorption - Homo sapiens (human);	IPR027417;	P-loop containing nucleoside triphosphate hydrolase;	dynein complex; dynein-dynactin complex;
ATF7IP	Q6VMQ6			0	1	1		nucl	regulation of transcription initiation from RNA polymerase II promoter; regulation of biological quality; positive regulation of biosynthetic process; biosynthetic process; multi-organism cellular process; modification of morphology or physiology of other organism; negative regulation of RNA metabolic process; cellular metabolic process; methylation; regulation of RNA polymerase II transcriptiona…	organelle; intracellular membrane-bounded organelle; intracellular organelle; nucleus; cell part; intracellular; macromolecular complex; intracellular part; protein complex; transcription factor complex; membrane-bounded organelle; cell;	transcription corepressor activity; pyrophosphatase activity; catalytic activity; transcription factor binding transcription factor activity; hydrolase activity, acting on acid anhydrides; hydrolase activity; transcription cofactor activity; hydrolase activity, acting on acid anhydrides, in phosphorus-containing anhydrides; nucleoside-triphosphatase activity; protein binding transcription factor …				IPR013783; IPR003961;	Immunoglobulin-like fold; Fibronectin, type III;	SETDB1-containing HMTase complex; MBD1-MCAF1-SETDB1 complex; MBD1-MCAF complex;
RNPC3	Q96LT9			0	1	1		nucl	RNA processing; cellular aromatic compound metabolic process; organic cyclic compound metabolic process; nitrogen compound metabolic process; primary metabolic process; cellular metabolic process; organic substance metabolic process; mRNA processing; RNA metabolic process; metabolic process; nucleic acid metabolic process; heterocycle metabolic process; nucleobase-containing compound metabolic pr…	intracellular organelle; intracellular organelle part; macromolecular complex; intracellular part; spliceosomal complex; cell; organelle part; organelle; intracellular membrane-bounded organelle; nucleus; cell part; intracellular; ribonucleoprotein complex; membrane-bounded organelle; U12-type spliceosomal complex; nuclear part;	organic cyclic compound binding; heterocyclic compound binding; RNA binding; nucleoside phosphate binding; binding; nucleic acid binding; nucleotide binding; small molecule binding;	K13157			IPR000504; IPR012677;	Nucleotide-binding, alpha-beta plait; RNA recognition motif domain;	18S U11/U12 snRNP;
FLNC	Q14315			0	1	1		cyto	developmental process; muscle cell development; cellular component biogenesis; striated muscle cell differentiation; cell junction assembly; cellular component organization; muscle fiber development; cellular developmental process; single-organism cellular process; single-organism process; cell development; cell differentiation; cell junction organization; striated muscle cell development; cellul…	membrane; intracellular organelle; intracellular non-membrane-bounded organelle; cell periphery; myofibril; cytoplasm; intracellular part; Z disc; sarcoplasm; cytosol; cell; I band; organelle part; plasma membrane; non-membrane-bounded organelle; organelle; cytoskeleton; costamere; intracellular; cell part; sarcomere; contractile fiber; contractile fiber part; sarcolemma; cytoplasmic part;		K04437	FLNA; filamin	hsa05132 Salmonella infection - Homo sapiens (human); hsa05205 Proteoglycans in cancer - Homo sapiens (human); hsa04010 MAPK signaling pathway - Homo sapiens (human); hsa04510 Focal adhesion - Homo sapiens (human);	IPR013783; IPR014756; IPR001715; IPR003961;	Immunoglobulin-like fold; Immunoglobulin E-set; Calponin homology domain; Fibronectin, type III;
SPTBN1	Q01082			0	3	3		cyto	cellular component biogenesis; single organism signaling; regulation of biological quality; cell surface receptor signaling pathway; establishment of protein localization to plasma membrane; cellular component morphogenesis; nuclear transport; regulation of actin filament length; cellular metabolic process; protein transport; response to external stimulus; metabolic process; common-partner SMAD p…	membrane; cell cortex; cell periphery; myofibril; cytoplasm; cortical cytoskeleton; intracellular part; cortical actin cytoskeleton; cell; organelle part; neuron projection membrane; non-membrane-bounded organelle; membrane-enclosed lumen; cytoskeleton; intracellular organelle lumen; leading edge membrane; intracellular; main axon; membrane part; cell part; axolemma; contractile fiber; neuron pro…	cytoskeletal protein binding; structural constituent of cytoskeleton; binding; phospholipid binding; ion binding; actin binding; lipid binding; protein binding; anion binding; structural molecule activity; ankyrin binding;	K06115			IPR001605; IPR011993; IPR001715; IPR001849;	Pleckstrin homology domain, spectrin-type; Pleckstrin homology-like domain; Pleckstrin homology domain; Calponin homology domain;
C14orf166	Q9Y224	20|3.25 ;		1	0	1		cyto	regulation of biological quality; positive regulation of biosynthetic process; biosynthetic process; multi-organism cellular process; modification of morphology or physiology of other organism; cellular metabolic process; regulation of RNA biosynthetic process; metabolic process; positive regulation of metabolic process; positive regulation of nitrogen compound metabolic process; modification by …	intracellular organelle; intracellular non-membrane-bounded organelle; cytoskeletal part; cytoplasm; intracellular organelle part; macromolecular complex; intracellular part; cell; organelle part; non-membrane-bounded organelle; cytoskeleton; organelle; intracellular membrane-bounded organelle; tRNA-splicing ligase complex; nucleus; microtubule organizing center; microtubule cytoskeleton; intrace…	RNA polymerase core enzyme binding; basal RNA polymerase II transcription machinery binding; basal transcription machinery binding; binding; RNA polymerase II core binding; protein binding; RNA polymerase binding; enzyme binding; protein complex binding;	K15433
TNRC18	O15417			0	3	3		nucl			organic cyclic compound binding; heterocyclic compound binding; DNA binding; binding; nucleic acid binding;				IPR001025;	Bromo adjacent homology (BAH) domain;
KIAA0195	Q12767			0	1	1		plas		intrinsic to membrane; membrane; integral to membrane; membrane part;					IPR023298; IPR006068;	P-type ATPase, transmembrane domain; Cation-transporting P-type ATPase, C-terminal;
BCLAF1	Q9NYF8	445|0.36 ;		1	0	1		nucl	regulation of cell death; regulation of signaling; positive regulation of biosynthetic process; single-organism process; biosynthetic process; cellular metabolic process; negative regulation of RNA metabolic process; positive regulation of cellular component organization; regulation of apoptotic signaling pathway; regulation of RNA biosynthetic process; metabolic process; regulation of cell commu…	intracellular organelle; intracellular non-membrane-bounded organelle; intracellular organelle part; cytoplasm; nuclear lumen; intracellular part; nucleolus; cell; organelle part; non-membrane-bounded organelle; organelle; intracellular membrane-bounded organelle; membrane-enclosed lumen; nucleus; intracellular organelle lumen; intracellular; cell part; membrane-bounded organelle; organelle lumen…	organic cyclic compound binding; heterocyclic compound binding; DNA binding; binding; nucleic acid binding;	K13087
DIDO1	Q9BTC0			0	2	2		nucl	cellular aromatic compound metabolic process; death; single-organism process; biosynthetic process; cellular metabolic process; organic substance metabolic process; metabolic process; heterocycle metabolic process; nucleobase-containing compound metabolic process; aromatic compound biosynthetic process; apoptotic process; cellular nitrogen compound metabolic process; macromolecule metabolic proce…	organelle; intracellular membrane-bounded organelle; intracellular organelle; nucleus; cell part; intracellular; cytoplasm; intracellular part; membrane-bounded organelle; cell;	cation binding; metal ion binding; zinc ion binding; transition metal ion binding; binding; ion binding;				IPR017890; IPR012921; IPR001965; IPR013083; IPR003618; IPR011011; IPR019787;	Transcription elongation factor S-II, central domain; Spen paralogue and orthologue SPOC, C-terminal; Zinc finger, PHD-type; Zinc finger, PHD-finger; Transcription elongation factor S-IIM; Zinc finger, FYVE/PHD-type; Zinc finger, RING/FYVE/PHD-type;
USP20	Q9Y2K6			0	1	1		nucl	regulation of cellular process; protein modification by small protein removal; proteolysis involved in cellular protein catabolic process; cellular protein catabolic process; regulation of signaling; cellular protein metabolic process; protein deubiquitination; cellular metabolic process; protein K63-linked deubiquitination; organic substance metabolic process; establishment of localization; meta…	cell part; intracellular; cytoplasm; perinuclear region of cytoplasm; intracellular part; cell; cytoplasmic part;	peptidase activity; ion binding; hydrolase activity; cysteine-type peptidase activity; thiolester hydrolase activity; zinc ion binding; endopeptidase activity; transition metal ion binding; catalytic activity; ubiquitin thiolesterase activity; binding; hydrolase activity, acting on ester bonds; peptidase activity, acting on L-amino acid peptides; metal ion binding; cation binding; cysteine-type e…	K11848			IPR001607; IPR013083; IPR006615; IPR001394;	Zinc finger, UBP-type; Peptidase C19, ubiquitin-specific peptidase, DUSP domain; Zinc finger, RING/FYVE/PHD-type; Peptidase C19, ubiquitin carboxyl-terminal hydrolase;
PURB	Q96QR8			0	1	1		cyto	regulation of myeloid cell differentiation; biosynthetic process; cellular metabolic process; negative regulation of RNA metabolic process; regulation of RNA biosynthetic process; metabolic process; macromolecule metabolic process; negative regulation of macromolecule biosynthetic process; regulation of gene expression; heterocycle biosynthetic process; regulation of cellular biosynthetic process…	intracellular organelle; intracellular non-membrane-bounded organelle; nuclear replisome; intracellular organelle part; nuclear lumen; macromolecular complex; intracellular part; cell; organelle part; nuclear replication fork; chromosomal part; non-membrane-bounded organelle; membrane-enclosed lumen; intracellular membrane-bounded organelle; organelle; nucleus; intracellular organelle lumen; intr…	organic cyclic compound binding; heterocyclic compound binding; mRNA binding; RNA binding; DNA binding; double-stranded DNA binding; binding; nucleic acid binding transcription factor activity; nucleic acid binding; single-stranded DNA binding; structure-specific DNA binding; protein binding; transcription factor binding; sequence-specific DNA binding transcription factor activity;
DDX21	Q9NR30			0	2	2		cyto_nucl	response to organic cyclic compound; response to chemical stimulus; response to exogenous dsRNA; response to nitrogen compound; response to dsRNA; response to organic substance; response to stimulus; response to other organism; response to virus; multi-organism process; response to biotic stimulus;	intracellular organelle; intracellular non-membrane-bounded organelle; intracellular organelle part; nuclear lumen; intracellular part; nucleolus; cell; organelle part; non-membrane-bounded organelle; organelle; intracellular membrane-bounded organelle; membrane-enclosed lumen; nucleus; intracellular organelle lumen; cell part; intracellular; membrane-bounded organelle; organelle lumen; nuclear p…	nucleoside phosphate binding; ATP-dependent helicase activity; hydrolase activity, acting on acid anhydrides; hydrolase activity; ATPase activity; organic cyclic compound binding; heterocyclic compound binding; pyrophosphatase activity; catalytic activity; ribonucleotide binding; binding; purine ribonucleoside binding; ATP-dependent RNA helicase activity; anion binding; adenyl ribonucleotide bind…	K16911			IPR014014; IPR011545; IPR012562; IPR014001; IPR027417; IPR001650;	Helicase, C-terminal; Helicase, superfamily 1/2, ATP-binding domain; RNA helicase, DEAD-box type, Q motif; GUCT; DNA/RNA helicase, DEAD/DEAH box type, N-terminal; P-loop containing nucleoside triphosphate hydrolase;	Nop56p-associated pre-rRNA complex; Toposome;
EIF4G3	O43432			0	3	3		nucl	single organism signaling; regulation of biological quality; positive regulation of cellular protein metabolic process; reproductive process; cell surface receptor signaling pathway; posttranscriptional regulation of gene expression; positive regulation of biosynthetic process; single-organism process; multi-organism cellular process; modification of morphology or physiology of other organism; ce…	cell part; intracellular; cytoplasm; macromolecular complex; intracellular part; protein complex; cytosol; cell; cytoplasmic part; eukaryotic translation initiation factor 4F complex;	organic cyclic compound binding; heterocyclic compound binding; translation factor activity, nucleic acid binding; RNA binding; DNA binding; RNA cap binding; binding; nucleic acid binding; translation initiation factor activity;	K03260	EIF4G; translation initiation factor 4G	hsa03013 RNA transport - Homo sapiens (human); hsa05416 Viral myocarditis - Homo sapiens (human);	IPR003891; IPR003307; IPR016024; IPR003890; IPR016021;	W2 domain; Armadillo-type fold; Initiation factor eIF-4 gamma, MA3; MIF4G-like, type 3; MIF4-like, type 1/2/3;
SIPA1L1	O43166			0	2	2		nucl	single organism signaling; regulation of biological quality; cell surface receptor signaling pathway; cellular developmental process; regulation of signaling; neurogenesis; regulation of nucleotide catabolic process; single-organism process; activation of Ras GTPase activity; signal transduction; actin cytoskeleton organization; regulation of cell communication; cell communication; positive regul…	intracellular organelle; membrane; intracellular non-membrane-bounded organelle; cytoskeletal part; cell periphery; cell junction; intracellular organelle part; cytoplasm; intracellular part; cell; organelle part; synapse; plasma membrane; postsynaptic membrane; non-membrane-bounded organelle; cytoskeleton; organelle; intracellular; cell part; postsynaptic density; synaptic membrane; synapse part;	enzyme regulator activity; enzyme activator activity; nucleoside-triphosphatase regulator activity; GTPase activator activity; GTPase regulator activity;	K17701	SIPA1L1; signal-induced proliferation-associated 1 like protein 1	hsa04015 Rap1 signaling pathway - Homo sapiens (human);	IPR001478; IPR000331;	PDZ domain; Rap GTPase activating protein domain;
ABL2	P42684			0	1	1		nucl	single organism signaling; regulation of vesicle-mediated transport; cellular component biogenesis; peptidyl-tyrosine modification; cellular component morphogenesis; cellular metabolic process; biological adhesion; response to external stimulus; metabolic process; actin cytoskeleton organization; regulation of localization; positive regulation of molecular function; cell adhesion; regulation of c…	organelle; cytoskeleton; intracellular organelle; intracellular non-membrane-bounded organelle; cell part; intracellular; cytoplasm; intracellular part; cytosol; cell; actin cytoskeleton; cytoplasmic part; non-membrane-bounded organelle;	actin filament binding; nucleoside phosphate binding; phosphotransferase activity, alcohol group as acceptor; protein tyrosine kinase activity; protein binding; protein kinase activity; organic cyclic compound binding; heterocyclic compound binding; kinase activity; cytoskeletal protein binding; catalytic activity; actin monomer binding; ribonucleotide binding; binding; purine ribonucleoside bind…	K08887	ABL2; abelson tyrosine-protein kinase 2 [EC:2.7.10.2]	hsa04012 ErbB signaling pathway - Homo sapiens (human); hsa04014 Ras signaling pathway - Homo sapiens (human); hsa05416 Viral myocarditis - Homo sapiens (human);	IPR000980; IPR001452; IPR015015; IPR000719; IPR020635; IPR001245; IPR011009;	Protein kinase domain; SH3 domain; Tyrosine-protein kinase, catalytic domain; SH2 domain; Protein kinase-like domain; F-actin binding; Serine-threonine/tyrosine-protein kinase catalytic domain;	ABL2-HRAS-RIN1 complex;
MAN2C1	Q9NTJ4			0	1	1		nucl	single-organism carbohydrate metabolic process; metabolic process; monosaccharide metabolic process; mannose metabolic process; primary metabolic process; carbohydrate metabolic process; hexose metabolic process; organic substance metabolic process;		mannosidase activity; transition metal ion binding; catalytic activity; binding; ion binding; alpha-mannosidase activity; hydrolase activity, acting on glycosyl bonds; cation binding; metal ion binding; hydrolase activity, hydrolyzing O-glycosyl compounds; carbohydrate binding; hydrolase activity; zinc ion binding;	K01191	E3.2.1.24; alpha-mannosidase [EC:3.2.1.24]	hsa00511 Other glycan degradation - Homo sapiens (human);	IPR011013; IPR011330; IPR027291; IPR015341; IPR011682; IPR000602;	Glycoside hydrolase, family 38, central domain; Glycosyl hydrolase family 38, C-terminal; Glycoside hydrolase family 38, N-terminal domain; Galactose mutarotase-like domain; Glycoside hydrolase 38/57, N-terminal domain; Glycoside hydrolase/deacetylase, beta/alpha-barrel;
MKI67	P46013	1043|0.24 ;2209|0.25 ;3180|0.35 ;2264|0.43 ;		4	8	12		mito	organ regeneration; reproduction; single-multicellular organism process; cellular response to stress; cellular aromatic compound metabolic process; DNA metabolic process; response to abiotic stimulus; single-organism process; response to stimulus; cellular metabolic process; organic substance metabolic process; metabolic process; heterocycle metabolic process; nucleobase-containing compound metab…	intracellular organelle; intracellular non-membrane-bounded organelle; cytoplasm; intracellular organelle part; nuclear lumen; intracellular part; nucleolus; cell; organelle part; chromosomal part; non-membrane-bounded organelle; membrane-enclosed lumen; intracellular membrane-bounded organelle; organelle; condensed chromosome; nucleus; intracellular organelle lumen; intracellular; cell part; chr…	ATP binding; nucleoside phosphate binding; nucleoside binding; ion binding; nucleotide binding; organic cyclic compound binding; heterocyclic compound binding; ribonucleoside binding; ribonucleotide binding; binding; purine ribonucleoside binding; anion binding; purine ribonucleotide binding; adenyl ribonucleotide binding; purine nucleoside binding; adenyl nucleotide binding; purine nucleotide bi…	K17582			IPR008984; IPR000253;	Forkhead-associated (FHA) domain; SMAD/FHA domain;
SSH1	Q8WYL5			0	1	1		nucl	regulation of biological quality; regulation of cell projection assembly; cellular developmental process; neurogenesis; response to organophosphorus; cellular component morphogenesis; single-organism process; regulation of actin filament length; cellular metabolic process; phosphate-containing compound metabolic process; metabolic process; actin cytoskeleton organization; regulation of cellular c…	membrane; cell leading edge; intracellular organelle; cell projection; intracellular non-membrane-bounded organelle; cell periphery; cytoplasm; cell division site; midbody; intracellular part; cell; cell division site part; plasma membrane; non-membrane-bounded organelle; organelle; cytoskeleton; cell part; intracellular; lamellipodium; cleavage furrow;	DNA binding; phosphatase activity; protein binding; hydrolase activity; phosphoprotein phosphatase activity; heterocyclic compound binding; organic cyclic compound binding; cytoskeletal protein binding; phosphoric ester hydrolase activity; catalytic activity; protein tyrosine phosphatase activity; binding; nucleic acid binding; hydrolase activity, acting on ester bonds; actin binding; protein tyr…	K05766	SSH; protein phosphatase slingshot [EC:3.1.3.16 3.1.3.48]	hsa04810 Regulation of actin cytoskeleton - Homo sapiens (human);	IPR000387; IPR009057; IPR000340; IPR020422; IPR014876;	Protein-tyrosine/Dual specificity phosphatase; DEK, C-terminal; Homeodomain-like; Dual specificity phosphatase, subgroup, catalytic domain; Dual specificity phosphatase, catalytic domain;
ING5	Q8WYH8	226|0.45 ;		1	0	1		nucl	regulation of cell death; positive regulation of biosynthetic process; single-organism process; biosynthetic process; cellular metabolic process; negative regulation of cell proliferation; regulation of RNA biosynthetic process; metabolic process; positive regulation of metabolic process; positive regulation of nitrogen compound metabolic process; protein acylation; protein metabolic process; mac…	intracellular organelle; MOZ/MORF histone acetyltransferase complex; intracellular organelle part; nuclear lumen; macromolecular complex; intracellular part; cell; histone acetyltransferase complex; organelle part; membrane-enclosed lumen; intracellular membrane-bounded organelle; organelle; nucleoplasm; nucleus; H3 histone acetyltransferase complex; intracellular organelle lumen; intracellular; …	histone binding; transition metal ion binding; methylated histone residue binding; binding; ion binding; metal ion binding; cation binding; protein binding; zinc ion binding;	K11345			IPR024610; IPR001965; IPR013083; IPR011011; IPR019787;	Zinc finger, PHD-type; Zinc finger, PHD-finger; Zinc finger, FYVE/PHD-type; Inhibitor of growth protein, N-terminal; Zinc finger, RING/FYVE/PHD-type;	ING5 complex; HBO1 complex;
HMGA1	P17096	7|4.02 ;		1	0	1		nucl	cellular component biogenesis; regulation of biological quality; regulation of cell aging; positive regulation of biosynthetic process; cellular metabolic process; response to biotic stimulus; negative regulation of cell proliferation; metabolic process; macromolecular complex assembly; modification by symbiont of host morphology or physiology; negative regulation of macromolecule biosynthetic pr…	intracellular organelle; intracellular non-membrane-bounded organelle; intracellular organelle part; cytoplasm; macromolecular complex; intracellular part; transcription factor complex; cytosol; cell; heterochromatin; organelle part; chromosomal part; non-membrane-bounded organelle; organelle; senescence-associated heterochromatin focus; chromatin; intracellular; cell part; chromosome; protein co…	DNA binding; 5'-deoxyribose-5-phosphate lyase activity; receptor binding; lyase activity; protein binding; hormone receptor binding; transcription cofactor activity; sequence-specific DNA binding; sequence-specific DNA binding transcription factor activity; carbon-oxygen lyase activity; heterocyclic compound binding; organic cyclic compound binding; DNA-(apurinic or apyrimidinic site) lyase activ…
TMF1	P82094			0	3	3		nucl	regulation of cellular process; cellular aromatic compound metabolic process; regulation of macromolecule metabolic process; regulation of nucleobase-containing compound metabolic process; biosynthetic process; cellular metabolic process; organic substance metabolic process; regulation of RNA biosynthetic process; metabolic process; heterocycle metabolic process; nucleobase-containing compound me…	membrane; intracellular organelle; organelle membrane; intracellular organelle part; cytoplasm; Golgi membrane; endomembrane system; intracellular part; cell; organelle part; intracellular membrane-bounded organelle; organelle; nucleus; intracellular; cell part; Golgi apparatus part; membrane-bounded organelle; Golgi apparatus; cytoplasmic part;	transcription factor binding transcription factor activity; organic cyclic compound binding; heterocyclic compound binding; DNA binding; transcription cofactor activity; protein binding transcription factor activity; binding; nucleic acid binding;
ENSG00000250151	P59998	89|3.33 ;		1	0	1		mito	regulation of actin filament polymerization; regulation of cellular process; cellular component biogenesis; cellular component organization; regulation of biological quality; positive regulation of protein polymerization; regulation of actin cytoskeleton organization; single-organism process; actin filament organization; regulation of cellular component biogenesis; regulation of actin filament le…	intracellular organelle; cell projection; intracellular non-membrane-bounded organelle; cytoskeletal part; cytoplasm; intracellular organelle part; macromolecular complex; intracellular part; cell; actin cytoskeleton; organelle part; non-membrane-bounded organelle; organelle; cytoskeleton; Arp2/3 protein complex; cell part; intracellular; protein complex;							Arp2/3 protein complex;
KIAA1468	Q9P260			0	1	1		nucl							IPR011989; IPR016024; IPR006594;	Armadillo-type fold; Armadillo-like helical; LisH dimerisation motif;
BAIAP2L2	Q6UXY1			0	1	1		nucl	regulation of cellular process; single organism signaling; cellular component biogenesis; cellular response to stimulus; cellular component organization; filopodium assembly; single-organism cellular process; single-organism process; response to stimulus; signaling; cell projection assembly; signal transduction; regulation of biological process; cell communication; cell projection organization; c…	membrane; intracellular organelle; organelle membrane; cytoplasmic vesicle; cell periphery; membrane-bounded vesicle; cell-cell contact zone; cell junction; cytoplasmic membrane-bounded vesicle; vesicle; cytoplasm; intracellular organelle part; cytoplasmic vesicle part; vesicle membrane; intracellular part; cell; cell-cell junction; organelle part; plasma membrane; cytoplasmic vesicle membrane; o…	lipid binding; anion binding; binding; phospholipid binding; ion binding;				IPR001452; IPR013606;	SH3 domain; IRSp53/MIM homology domain (IMD);
CAMKK1	Q8N5S9			0	1	1		cyto	single organism signaling; single-multicellular organism process; transmission of nerve impulse; system process; cell communication; cell-cell signaling; multicellular organismal signaling; single-organism cellular process; single-organism process; signaling; synaptic transmission; cellular process; multicellular organismal process; neurological system process;	organelle; intracellular membrane-bounded organelle; intracellular organelle; nucleus; cell part; intracellular; cytoplasm; intracellular part; membrane-bounded organelle; cytosol; cell; cytoplasmic part;	ATP binding; nucleoside phosphate binding; phosphotransferase activity, alcohol group as acceptor; nucleoside binding; ion binding; calmodulin-dependent protein kinase activity; protein kinase activity; nucleotide binding; organic cyclic compound binding; heterocyclic compound binding; ribonucleoside binding; kinase activity; catalytic activity; ribonucleotide binding; binding; purine ribonucleos…	K07359	CAMKK; calcium/calmodulin-dependent protein kinase kinase [EC:2.7.11.17]	hsa04921 Oxytocin signaling pathway - Homo sapiens (human); hsa04920 Adipocytokine signaling pathway - Homo sapiens (human); hsa05034 Alcoholism - Homo sapiens (human); hsa04152 AMPK signaling pathway - Homo sapiens (human);	IPR000719; IPR002290; IPR011009;	Protein kinase domain; Protein kinase-like domain; Serine/threonine- /dual specificity protein kinase, catalytic domain;
TMX2	Q9Y320			0	1	1		extr	regulation of cellular process; homeostatic process; regulation of biological quality; regulation of biological process; cell redox homeostasis; single-organism cellular process; cellular homeostasis; single-organism process; cellular process; biological regulation;	intrinsic to membrane; membrane; integral to membrane; membrane part;					IPR013766; IPR012336;	Thioredoxin domain; Thioredoxin-like fold;
KIAA1143	Q96AT1			0	1	1		nucl
AHDC1	Q5TGY3			0	1	1		nucl			organic cyclic compound binding; heterocyclic compound binding; DNA binding; binding; nucleic acid binding;
CCDC9	Q9Y3X0			0	1	1		nucl
HSPA8	P11142	357|0.48 ;71|0.42 ;		2	0	2		cyto	single organism signaling; regulation of neurotransmitter levels; regulation of biological quality; chaperone-mediated protein folding; neurotransmitter secretion; single-organism process; biosynthetic process; multi-organism cellular process; modification of morphology or physiology of other organism; negative regulation of RNA metabolic process; cellular metabolic process; neurological system p…	membrane; extracellular region part; organelle membrane; cytoplasmic vesicle; Prp19 complex; cell periphery; membrane-bounded vesicle; cytoplasmic membrane-bounded vesicle; vesicle; cytoplasm; cytoplasmic vesicle part; macromolecular complex; intracellular part; cell; organelle part; coated vesicle membrane; pigment granule; non-membrane-bounded organelle; membrane-enclosed lumen; extracellular v…	ATP binding; nucleoside phosphate binding; nucleoside binding; ion binding; hydrolase activity, acting on acid anhydrides; hydrolase activity; nucleotide binding; nucleoside-triphosphatase activity; ATPase activity; organic cyclic compound binding; heterocyclic compound binding; ribonucleoside binding; pyrophosphatase activity; catalytic activity; ribonucleotide binding; binding; ATPase activity,…	K03283	HSPA1_8; heat shock 70kDa protein 1/8	hsa03040 Spliceosome - Homo sapiens (human); hsa05169 Epstein-Barr virus infection - Homo sapiens (human); hsa05020 Prion diseases - Homo sapiens (human); hsa05162 Measles - Homo sapiens (human); hsa05134 Legionellosis - Homo sapiens (human); hsa04010 MAPK signaling pathway - Homo sapiens (human); hsa04144 Endocytosis - Homo sapiens (human); hsa04612 Antigen processing and presentation - Homo sap…			Profilin 2 complex; BAG3-HSC70-HSPB8-CHIP complex; Profilin 1 complex; CDC5L complex; PABPC1-HSPA8-HNRPD-EIF4G1 complex; P2X7 receptor signalling complex; CDC5L core complex; HMGB1-HMGB2-HSC70-ERP60-GAPDH complex; CEN complex; BCOR complex; DNAJB2-HSPA8-PSMA3 complex; CHIP-HSC70 complex; HCF-1 complex;
BLVRA	P53004	269|3.13 ;253|2.86 ;		2	0	2		cyto	cellular aromatic compound metabolic process; pigment metabolic process; small molecule metabolic process; heme catabolic process; nitrogen compound metabolic process; organic cyclic compound metabolic process; heme metabolic process; cellular metabolic process; cofactor metabolic process; organic substance metabolic process; organic substance catabolic process; cellular nitrogen compound catabol…	cell part; intracellular; cytoplasm; intracellular part; cytosol; cell; cytoplasmic part;	organic cyclic compound binding; heterocyclic compound binding; oxidoreductase activity, acting on the CH-CH group of donors; nucleoside phosphate binding; transition metal ion binding; oxidoreductase activity, acting on the CH-CH group of donors, NAD or NADP as acceptor; catalytic activity; binding; ion binding; cation binding; metal ion binding; nucleotide binding; zinc ion binding; small molec…	K00214	BLVRA; biliverdin reductase [EC:1.3.1.24]	hsa00860 Porphyrin and chlorophyll metabolism - Homo sapiens (human);	IPR000683; IPR016040; IPR015249;	Biliverdin reductase, catalytic; NAD(P)-binding domain; Oxidoreductase, N-terminal;
ZCRB1	Q8TBF4			0	1	1		nucl	RNA processing; cellular aromatic compound metabolic process; organic cyclic compound metabolic process; nitrogen compound metabolic process; primary metabolic process; cellular metabolic process; organic substance metabolic process; mRNA processing; RNA metabolic process; metabolic process; nucleic acid metabolic process; heterocycle metabolic process; nucleobase-containing compound metabolic pr…	intracellular organelle; intracellular organelle part; macromolecular complex; nuclear lumen; intracellular part; spliceosomal complex; cell; organelle part; organelle; intracellular membrane-bounded organelle; membrane-enclosed lumen; nucleoplasm; nucleus; intracellular organelle lumen; cell part; intracellular; ribonucleoprotein complex; membrane-bounded organelle; U12-type spliceosomal complex…	organic cyclic compound binding; heterocyclic compound binding; RNA binding; nucleoside phosphate binding; transition metal ion binding; binding; ion binding; nucleic acid binding; cation binding; metal ion binding; nucleotide binding; zinc ion binding; small molecule binding;	K13154			IPR000504; IPR012677; IPR001878;	Zinc finger, CCHC-type; Nucleotide-binding, alpha-beta plait; RNA recognition motif domain;	18S U11/U12 snRNP;
NF1	P21359			0	1	1		nucl	single organism signaling; regulation of cell death; positive regulation of lyase activity; gland development; regulation of gliogenesis; collagen fibril organization; reproductive process; ensheathment of neurons; forebrain morphogenesis; chordate embryonic development; regulation of neuron apoptotic process; positive regulation of biosynthetic process; negative regulation of intracellular prote…	intracellular organelle; membrane; dendrite; intrinsic to plasma membrane; cell projection; cell periphery; cytoplasm; intrinsic to membrane; intracellular part; cell; internal side of plasma membrane; plasma membrane; organelle; intracellular membrane-bounded organelle; axon; nucleus; plasma membrane part; cell part; intracellular; membrane part; neuron projection; membrane-bounded organelle; ne…	enzyme regulator activity; Ras GTPase activator activity; nucleoside-triphosphatase regulator activity; GTPase regulator activity; small GTPase regulator activity; enzyme activator activity; GTPase activator activity;	K08052	NF1; neurofibromin 1	hsa04010 MAPK signaling pathway - Homo sapiens (human); hsa04014 Ras signaling pathway - Homo sapiens (human);	IPR001251; IPR001936; IPR011989; IPR016024; IPR008936;	CRAL-TRIO domain; Rho GTPase activation protein; Armadillo-type fold; Ras GTPase-activating protein; Armadillo-like helical;
EMD	P50402			0	1	1		mito	muscle system process; cellular developmental process; regulation of signaling; negative regulation of intracellular protein transport; single-organism process; cellular response to growth factor stimulus; negative regulation of cell proliferation; negative regulation of protein import into nucleus; regulation of fibroblast proliferation; regulation of catenin import into nucleus; regulation of p…	membrane; outer membrane; nuclear outer membrane-endoplasmic reticulum membrane network; endoplasmic reticulum; microtubule; organelle membrane; cytoplasm; macromolecular complex; intrinsic to membrane; intracellular part; cell; organelle part; nuclear outer membrane; non-membrane-bounded organelle; cytoskeleton; nuclear membrane; microtubule cytoskeleton; intracellular; cell part; membrane part;…	tubulin binding; actin binding; beta-tubulin binding; protein binding; cytoskeletal protein binding; binding;	K12569	EMD; emerin	hsa05414 Dilated cardiomyopathy - Homo sapiens (human); hsa05412 Arrhythmogenic right ventricular cardiomyopathy (ARVC) - Homo sapiens (human); hsa05410 Hypertrophic cardiomyopathy (HCM) - Homo sapiens (human);	IPR011015; IPR003887;	LEM/LEM-like domain; LEM domain;	Emerin-actin-NMI complex; Emerin complex 32; Emerin architectural complex; Emerin complex 52; Emerin complex 25; Emerin complex 1; Emerin complex 24; Emerin regulatory complex; Emerin-actin-NMI-spectrin complex;
MAPK8IP3	Q9UPT6			0	2	2		nucl	single organism signaling; regulation of stress-activated MAPK cascade; positive regulation of cellular protein metabolic process; respiratory tube development; chordate embryonic development; brain development; cellular component morphogenesis; regulation of JUN kinase activity; response to external stimulus; regulation of protein serine/threonine kinase activity; positive regulation of molecula…	smooth endoplasmic reticulum; dendrite; membrane; endoplasmic reticulum; organelle membrane; cell periphery; cytoplasm; intracellular part; cell; organelle part; neuron projection membrane; leading edge membrane; intracellular; main axon; membrane part; cell part; axolemma; Golgi apparatus part; neuron projection; membrane-bounded organelle; neuron part; cell leading edge; intracellular organelle…	protein complex scaffold; cytoskeletal protein binding; signaling adaptor activity; kinesin binding; MAP-kinase scaffold activity; binding; protein kinase binding; protein binding; binding, bridging; kinase binding; structural molecule activity; enzyme binding;	K04436	MAPK8IP3; mitogen-activated protein kinase 8 interacting protein 3	hsa04010 MAPK signaling pathway - Homo sapiens (human);	IPR019143; IPR017986; IPR015943;	WD40/YVTN repeat-like-containing domain; WD40-repeat-containing domain; JNK/Rab-associated protein-1, N-terminal;
	Q8IWB9			0	2	2		plas	regulation of cellular process; single organism signaling; cellular response to stimulus; membrane lipid metabolic process; single-organism cellular process; nitrogen compound metabolic process; single-organism process; cellular lipid metabolic process; primary metabolic process; response to stimulus; signaling; cellular metabolic process; organic substance metabolic process; signal transduction;…	intrinsic to membrane; membrane; integral to membrane; membrane part;	lipid binding; anion binding; binding; phospholipid binding; ion binding;				IPR019411; IPR001849;	Pleckstrin homology domain; Domain of unknown function DUF2404;
CTNND1	O60716			0	1	1		nucl	single organism signaling; morphogenesis of a polarized epithelium; cellular component biogenesis; gland development; negative regulation of signal transduction; cell surface receptor signaling pathway; regulation of signaling; cellular developmental process; negative regulation of canonical Wnt receptor signaling pathway; cell-cell junction organization; single-organism process; biosynthetic pro…	membrane; intracellular organelle; cell leading edge; cell projection; cell periphery; cell junction; cytoplasm; midbody; anchoring junction; intracellular part; cell-cell adherens junction; cell; cytosol; cell-cell junction; plasma membrane; organelle; intracellular membrane-bounded organelle; nucleus; intracellular; cell part; adherens junction; lamellipodium; membrane-bounded organelle; cytopl…		K05690	CTNND1; catenin (cadherin-associated protein), delta 1	hsa04670 Leukocyte transendothelial migration - Homo sapiens (human); hsa04015 Rap1 signaling pathway - Homo sapiens (human); hsa04520 Adherens junction - Homo sapiens (human);	IPR011989; IPR016024;	Armadillo-type fold; Armadillo-like helical;
HSF1	Q00613			0	2	2		nucl	regulation of tumor necrosis factor production; reproductive process; chordate embryonic development; positive regulation of biosynthetic process; embryonic placenta development; regulation of cell cycle process; cellular metabolic process; response to biotic stimulus; positive regulation of growth; negative regulation of cell proliferation; metabolic process; positive regulation of multicellular…	organelle; intracellular membrane-bounded organelle; intracellular organelle; nucleus; cell part; intracellular; cytoplasm; macromolecular complex; intracellular part; protein complex; membrane-bounded organelle; cell; pronucleus;	DNA binding; transcription regulatory region sequence-specific DNA binding; RNA polymerase II intronic transcription regulatory region sequence-specific DNA binding; RNA polymerase II regulatory region DNA binding; chromatin binding; intronic transcription regulatory region DNA binding; sequence-specific DNA binding; sequence-specific DNA binding transcription factor activity; organic cyclic comp…	K09414	HSF1; heat shock transcription factor 1	hsa05134 Legionellosis - Homo sapiens (human);	IPR011991; IPR000232; IPR010542;	Vertebrate heat shock transcription factor, C-terminal domain; Heat shock factor (HSF)-type, DNA-binding; Winged helix-turn-helix DNA-binding domain;	HSF1-YWHAE complex; HSF1-HSF2 complex;
PPIP5K1	Q6PFW1			0	1	1		nucl	metabolic process; organic hydroxy compound metabolic process; cellular carbohydrate metabolic process; inositol metabolic process; single-organism metabolic process; alcohol metabolic process; small molecule metabolic process; primary metabolic process; carbohydrate metabolic process; polyol metabolic process; cellular metabolic process; cellular process; organic substance metabolic process;	organelle; intracellular membrane-bounded organelle; intracellular organelle; nucleus; cell part; intracellular; cytoplasm; intracellular part; membrane-bounded organelle; cytosol; cell; cytoplasmic part;	inositol hexakisphosphate kinase activity; ATP binding; diphosphoinositol-pentakisphosphate kinase activity; nucleoside phosphate binding; inositol-1,3,4,5,6-pentakisphosphate kinase activity; nucleoside binding; ion binding; inositol hexakisphosphate 5-kinase activity; nucleotide binding; phosphotransferase activity, phosphate group as acceptor; organic cyclic compound binding; heterocyclic comp…	K13024
EXOSC9	Q06265			0	2	2		cyto	cellular component biogenesis; ribonucleoprotein complex biogenesis; cellular metabolic process; positive regulation of growth; regulation of cell growth; nuclear polyadenylation-dependent ncRNA catabolic process; metabolic process; rRNA catabolic process; RNA surveillance; rRNA processing; organic cyclic compound catabolic process; macromolecule metabolic process; polyadenylation-dependent RNA c…	intracellular organelle; intracellular non-membrane-bounded organelle; nuclear exosome (RNase complex); intracellular organelle part; cytoplasm; macromolecular complex; nuclear lumen; intracellular part; nucleolus; cytosol; cell; organelle part; non-membrane-bounded organelle; intracellular membrane-bounded organelle; membrane-enclosed lumen; organelle; nucleus; intracellular organelle lumen; int…	RNA binding; AU-rich element binding; 3'-5'-exoribonuclease activity; exoribonuclease activity, producing 5'-phosphomonoesters; 3'-5' exonuclease activity; hydrolase activity; exonuclease activity, active with either ribo- or deoxyribonucleic acids and producing 5'-phosphomonoesters; heterocyclic compound binding; organic cyclic compound binding; catalytic activity; exoribonuclease activity; bind…	K03678	RRP45; exosome complex component RRP45	hsa03018 RNA degradation - Homo sapiens (human);	IPR015847; IPR001247; IPR020568;	Ribosomal protein S5 domain 2-type fold; Exoribonuclease, phosphorolytic domain 2; Exoribonuclease, phosphorolytic domain 1;	Exosome;
CAPZA2	P47755	97|3.13 ;273|2.11 ;		2	0	2		cyto	cellular component biogenesis; regulation of cellular process; regulation of actin filament polymerization; single-multicellular organism process; cellular component organization; blood coagulation; regulation of biological quality; negative regulation of actin filament depolymerization; regulation of actin cytoskeleton organization; negative regulation of cellular component organization; single-…	membrane; intracellular organelle; cell cortex; intracellular non-membrane-bounded organelle; cytoskeletal part; cell periphery; intracellular organelle part; cytoplasm; F-actin capping protein complex; cortical cytoskeleton; macromolecular complex; intracellular part; cytosol; cell; actin cytoskeleton; extracellular region; organelle part; non-membrane-bounded organelle; organelle; cytoskeleton;…		K10364					RICH1/AMOT polarity complex, Flag-Rich1 precipitated;
ANO8	Q9HCE9			0	1	1		plas		membrane; cell periphery; intracellular; cell part; membrane part; intrinsic to membrane; cell; integral to membrane; plasma membrane;
EML4	Q9HC35			0	2	2		plas	cellular component organization; mitotic cell cycle; organelle organization; mitosis; organelle fission; single-organism cellular process; nuclear division; single-organism process; cell cycle process; cellular process; microtubule-based process; cell cycle; cellular component organization or biogenesis;	intracellular organelle; microtubule; intracellular non-membrane-bounded organelle; cytoskeletal part; intracellular organelle part; cytoplasm; macromolecular complex; intracellular part; cell; organelle part; non-membrane-bounded organelle; organelle; cytoskeleton; microtubule cytoskeleton; intracellular; cell part; protein complex;		K15420	EML4; echinoderm microtubule-associated protein-like 4	hsa05223 Non-small cell lung cancer - Homo sapiens (human);	IPR005108; IPR017986; IPR015943; IPR011047;	Quinonprotein alcohol dehydrogenase-like superfamily; HELP; WD40/YVTN repeat-like-containing domain; WD40-repeat-containing domain;
RALGAPA1	Q6GYQ0			0	1	1		cyto	regulation of cellular process; positive regulation of Ral GTPase activity; regulation of macromolecule metabolic process; regulation of nucleobase-containing compound metabolic process; regulation of signaling; regulation of nucleotide catabolic process; regulation of nucleoside metabolic process; regulation of Ras protein signal transduction; regulation of Ral protein signal transduction; regul…	organelle; intracellular membrane-bounded organelle; intracellular organelle; nucleus; cell part; intracellular; cytoplasm; intracellular part; membrane-bounded organelle; cytosol; cell; mitochondrion; cytoplasmic part;	enzyme regulator activity; Ras GTPase activator activity; nucleoside-triphosphatase regulator activity; GTPase regulator activity; Ral GTPase activator activity; small GTPase regulator activity; enzyme activator activity; GTPase activator activity;				IPR000331; IPR016024;	Armadillo-type fold; Rap GTPase activating protein domain;
SCRIB	Q14160			0	3	3		nucl	single organism signaling; regulation of biological quality; regulation of cell death; gland development; protein localization to adherens junction; tube formation; chordate embryonic development; establishment or maintenance of apical/basal cell polarity; neurotransmitter secretion; neurological system process; response to external stimulus; biological adhesion; positive regulation of molecular …	basolateral plasma membrane; membrane; cell junction; cell periphery; cytoplasm; anchoring junction; macromolecular complex; intracellular part; myelin sheath abaxonal region; cell-cell adherens junction; cell-cell junction; cell; plasma membrane; plasma membrane part; intracellular; cell part; membrane part; myelin sheath; adherens junction; protein complex; Scrib-APC-beta-catenin complex; cytop…		K16175	SCRIB; protein scribble	hsa04390 Hippo signaling pathway - Homo sapiens (human); hsa05203 Viral carcinogenesis - Homo sapiens (human);	IPR001478;	PDZ domain;	Scrib-beta-PIX-GIT1 complex; SCRIB-APC complex; SCRIB-LGL2 complex; SCRIB-VANGL2 complex;
TJP2	Q9UDY2			0	3	3		nucl	regulation of cellular process; single organism signaling; cellular response to stimulus; cellular component organization; hippo signaling cascade; death; intracellular signal transduction; single-organism cellular process; single-organism process; cellular component disassembly involved in execution phase of apoptosis; response to stimulus; signaling; signal transduction; regulation of biologica…	membrane; intracellular organelle; cell periphery; cell junction; intracellular organelle part; cytoplasm; anchoring junction; nuclear lumen; intracellular part; cell-cell junction; cytosol; cell; tight junction; apical junction complex; organelle part; plasma membrane; membrane-enclosed lumen; intracellular membrane-bounded organelle; organelle; occluding junction; nucleus; nucleoplasm; intracel…	kinase activity; catalytic activity; guanylate kinase activity; nucleobase-containing compound kinase activity; nucleotide kinase activity; transferase activity; phosphotransferase activity, phosphate group as acceptor; transferase activity, transferring phosphorus-containing groups;	K06098	TJP2; tight junction protein 2	hsa05110 Vibrio cholerae infection - Homo sapiens (human); hsa04530 Tight junction - Homo sapiens (human);	IPR011511; IPR001452; IPR008144; IPR008145; IPR001478; IPR027417;	Guanylate kinase/L-type calcium channel beta subunit; Variant SH3 domain; SH3 domain; Guanylate kinase-like; PDZ domain; P-loop containing nucleoside triphosphate hydrolase;
APOF	Q13790			0	2	2		extr	sterol transport; organic hydroxy compound transport; glycerolipid metabolic process; organic hydroxy compound metabolic process; alcohol metabolic process; cholesterol efflux; cholesterol transport; single-organism process; cellular lipid metabolic process; cellular metabolic process; sterol metabolic process; organic substance metabolic process; establishment of localization; metabolic process;…	extracellular region part; extracellular space; protein-lipid complex; low-density lipoprotein particle; plasma lipoprotein particle; macromolecular complex; high-density lipoprotein particle; extracellular region;	organic cyclic compound binding; cholesterol binding; sterol binding; receptor binding; binding; alcohol binding; lipid transporter activity; lipid binding; substrate-specific transporter activity; protein binding; steroid binding; transporter activity; small molecule binding;
ITGB4	P16144			0	2	2		extr_plas	regulation of cellular process; single organism signaling; cellular component biogenesis; single-multicellular organism process; cell junction assembly; cellular component organization; filopodium assembly; localization of cell; cell surface receptor signaling pathway; single-organism process; response to stimulus; response to wounding; biological adhesion; signal transduction; cell communication…	cell leading edge; membrane; basolateral plasma membrane; intrinsic to plasma membrane; extracellular region part; cell junction; cell periphery; receptor complex; macromolecular complex; integrin complex; intrinsic to membrane; integral to plasma membrane; cell; integral to membrane; extracellular matrix part; extracellular region; plasma membrane; basement membrane; extracellular matrix; plasma…	receptor activity;	K06525	ITGB4; integrin beta 4	hsa04151 PI3K-Akt signaling pathway - Homo sapiens (human); hsa04510 Focal adhesion - Homo sapiens (human); hsa05414 Dilated cardiomyopathy - Homo sapiens (human); hsa04512 ECM-receptor interaction - Homo sapiens (human); hsa05412 Arrhythmogenic right ventricular cardiomyopathy (ARVC) - Homo sapiens (human); hsa04810 Regulation of actin cytoskeleton - Homo sapiens (human); hsa05410 Hypertrophic c…	IPR013111; IPR013783; IPR003644; IPR002369; IPR012896; IPR003961; IPR002035;	EGF-like domain, extracellular; von Willebrand factor, type A; Immunoglobulin-like fold; Na-Ca exchanger/integrin-beta4; Integrin beta subunit, N-terminal; Integrin beta subunit, tail; Fibronectin, type III;	ITGA6-ITGB4 complex; ITGA6-ITGB4-Laminin10/12 complex; ITGA6-ITGB4-CD9 complex; ITGA6-ITGB4-LAMA5 complex; ITGA6-ITGB4-FYN complex; ITGA6-ITGB4-SHC1-GRB2 complex; ITGA6-ITGB4-CD151 complex;
ACTN4	O43707	114|6.93 ;		1	0	1		cyto	regulation of vesicle-mediated transport; cellular component biogenesis; regulation of cell death; blood coagulation; regulation of biological quality; single-organism process; protein transport; positive regulation of pinocytosis; establishment of localization; positive regulation of cellular component organization; response to wounding; actin cytoskeleton organization; establishment of localiza…	secretory granule lumen; extracellular region part; cell cortex; cytoplasmic vesicle; membrane-bounded vesicle; cell periphery; myofibril; cytoplasmic membrane-bounded vesicle; vesicle; cytoplasm; cytoplasmic vesicle part; cortical cytoskeleton; macromolecular complex; intracellular part; Z disc; cell; I band; pseudopodium; organelle part; non-membrane-bounded organelle; membrane-enclosed lumen; …	actin filament binding; receptor binding; protein dimerization activity; nucleoside binding; ion binding; integrin binding; protein binding; heterocyclic compound binding; organic cyclic compound binding; identical protein binding; cytoskeletal protein binding; protein homodimerization activity; binding; actin binding; cation binding; metal ion binding; calcium ion binding; protein complex bindin…	K05699	ACTN; actinin alpha	hsa05322 Systemic lupus erythematosus - Homo sapiens (human); hsa04530 Tight junction - Homo sapiens (human); hsa05146 Amoebiasis - Homo sapiens (human); hsa04810 Regulation of actin cytoskeleton - Homo sapiens (human); hsa05203 Viral carcinogenesis - Homo sapiens (human); hsa04670 Leukocyte transendothelial migration - Homo sapiens (human); hsa04510 Focal adhesion - Homo sapiens (human); hsa0452…	IPR014837; IPR011992; IPR001715; IPR002048;	EF-hand domain; EF-hand, Ca insensitive; EF-hand domain pair; Calponin homology domain;	Ternary complex; P2X7 receptor signalling complex;
RBM12B	Q8IXT5			0	3	3		extr			organic cyclic compound binding; heterocyclic compound binding; RNA binding; nucleoside phosphate binding; binding; nucleic acid binding; nucleotide binding; small molecule binding;				IPR000504; IPR012677;	Nucleotide-binding, alpha-beta plait; RNA recognition motif domain;
C7orf25	Q9BPX7			0	3	3		cyto
DDX39A	O00148	190|0.45 ;		1	0	1		cyto	RNA transport; intracellular transport; cellular aromatic compound metabolic process; mRNA transport; single-organism process; nuclear export; nuclear transport; cellular metabolic process; establishment of RNA localization; organic substance metabolic process; establishment of localization; metabolic process; mRNA splicing, via spliceosome; RNA splicing, via transesterification reactions with bu…	organelle; intracellular membrane-bounded organelle; intracellular organelle; nucleus; cell part; intracellular; cytoplasm; intracellular part; membrane-bounded organelle; cell;	nucleoside phosphate binding; ATP-dependent helicase activity; hydrolase activity, acting on acid anhydrides; hydrolase activity; ATPase activity; organic cyclic compound binding; heterocyclic compound binding; pyrophosphatase activity; catalytic activity; ribonucleotide binding; binding; purine ribonucleoside binding; anion binding; adenyl ribonucleotide binding; adenyl nucleotide binding; hydro…	K13182			IPR014014; IPR011545; IPR014001; IPR027417; IPR001650;	Helicase, C-terminal; Helicase, superfamily 1/2, ATP-binding domain; RNA helicase, DEAD-box type, Q motif; DNA/RNA helicase, DEAD/DEAH box type, N-terminal; P-loop containing nucleoside triphosphate hydrolase;	Emerin complex 52;
WDR20	Q8TBZ3			0	2	2		cyto							IPR017986; IPR015943;	WD40/YVTN repeat-like-containing domain; WD40-repeat-containing domain;
EI24	O14681			0	2	2		plas	regulation of cellular process; negative regulation of growth; regulation of growth; death; single-organism cellular process; single-organism process; negative regulation of biological process; negative regulation of cellular process; response to stimulus; autophagy; cellular metabolic process; regulation of cell growth; negative regulation of cell growth; response to drug; metabolic process; res…	membrane; intracellular organelle; endoplasmic reticulum; nuclear outer membrane-endoplasmic reticulum membrane network; nuclear envelope; organelle membrane; organelle envelope; cytoplasm; intracellular organelle part; intrinsic to membrane; endomembrane system; intracellular part; cell; integral to membrane; organelle part; intracellular membrane-bounded organelle; organelle; nucleus; nuclear m…		K10134	EI24; etoposide-induced 2.4 mRNA	hsa04115 p53 signaling pathway - Homo sapiens (human);
NCOA7	Q8NI08			0	1	1		nucl	cell wall macromolecule metabolic process; positive regulation of biosynthetic process; single-organism process; biosynthetic process; cellular metabolic process; cell wall organization or biogenesis; regulation of RNA biosynthetic process; metabolic process; positive regulation of metabolic process; positive regulation of nitrogen compound metabolic process; positive regulation of transcription …	organelle; intracellular membrane-bounded organelle; intracellular organelle; nucleus; intracellular; cell part; intracellular part; membrane-bounded organelle; cell;	ligand-dependent nuclear receptor transcription coactivator activity; receptor binding; binding; transcription factor binding transcription factor activity; nuclear hormone receptor binding; transcription coactivator activity; protein binding; hormone receptor binding; transcription cofactor activity; protein binding transcription factor activity;				IPR018392; IPR006571;	TLDc; LysM domain;
CSRP1	P21291	112|4.08 ;108|6.58 ;		2	0	2		nucl		organelle; intracellular membrane-bounded organelle; intracellular organelle; nucleus; cell part; intracellular; intracellular part; membrane-bounded organelle; cell;	cation binding; metal ion binding; zinc ion binding; transition metal ion binding; binding; ion binding;	K09377			IPR001781;	Zinc finger, LIM-type;
RAD54L2	Q9Y4B4			0	2	2		nucl		organelle; intracellular membrane-bounded organelle; intracellular organelle; nucleus; cell part; intracellular; intracellular part; membrane-bounded organelle; cell;	DNA binding; ATP binding; nucleoside phosphate binding; helicase activity; nucleoside binding; ion binding; hydrolase activity, acting on acid anhydrides; hydrolase activity; nucleotide binding; transcription cofactor activity; nucleoside-triphosphatase activity; organic cyclic compound binding; heterocyclic compound binding; ribonucleoside binding; pyrophosphatase activity; catalytic activity; r…	K10876			IPR014001; IPR027417; IPR001650; IPR000330;	Helicase, C-terminal; Helicase, superfamily 1/2, ATP-binding domain; SNF2-related; P-loop containing nucleoside triphosphate hydrolase;
KLF3	P57682			0	1	1		nucl	single-multicellular organism process; cellular aromatic compound metabolic process; single-organism process; biosynthetic process; cellular metabolic process; organic substance metabolic process; metabolic process; heterocycle metabolic process; nucleobase-containing compound metabolic process; aromatic compound biosynthetic process; cellular nitrogen compound metabolic process; macromolecule me…	organelle; intracellular membrane-bounded organelle; intracellular organelle; nucleus; cell part; intracellular; intracellular part; membrane-bounded organelle; cell;	organic cyclic compound binding; heterocyclic compound binding; DNA binding; transition metal ion binding; binding; ion binding; nucleic acid binding transcription factor activity; nucleic acid binding; cation binding; metal ion binding; zinc ion binding; sequence-specific DNA binding transcription factor activity;	K15605	KLF3; krueppel-like factor 3	hsa05202 Transcriptional misregulation in cancer - Homo sapiens (human);	IPR015880; IPR007087; IPR013087;	Zinc finger, C2H2-like; Zinc finger C2H2-type/integrase DNA-binding domain; Zinc finger, C2H2;
SRFBP1	Q8NEF9			0	1	1		nucl	regulation of cellular process; cellular aromatic compound metabolic process; regulation of macromolecule metabolic process; regulation of nucleobase-containing compound metabolic process; biosynthetic process; cellular metabolic process; organic substance metabolic process; regulation of RNA biosynthetic process; metabolic process; heterocycle metabolic process; nucleobase-containing compound me…	organelle; intracellular membrane-bounded organelle; intracellular organelle; nucleus; cell part; intracellular; cytoplasm; perinuclear region of cytoplasm; intracellular part; membrane-bounded organelle; cell; cytoplasmic part;					IPR015158;	Bud-site selection protein, BUD22;
SAFB	Q15424	428|0.26 ;		1	1	2		nucl	single organism signaling; regulation of biological quality; positive regulation of biosynthetic process; single-organism process; biosynthetic process; cellular metabolic process; intracellular estrogen receptor signaling pathway; regulation of RNA biosynthetic process; signal transduction; metabolic process; cell communication; positive regulation of metabolic process; positive regulation of ni…	organelle; intracellular membrane-bounded organelle; intracellular organelle; nucleus; cell part; intracellular; intracellular part; membrane-bounded organelle; cell;	RNA binding; DNA binding; nucleoside phosphate binding; double-stranded DNA binding; nucleotide binding; chromatin binding; core promoter binding; heterocyclic compound binding; regulatory region DNA binding; organic cyclic compound binding; regulatory region nucleic acid binding; binding; transcription regulatory region DNA binding; nucleic acid binding; structure-specific DNA binding; small mol…				IPR003034; IPR000504; IPR012677;	SAP domain; Nucleotide-binding, alpha-beta plait; RNA recognition motif domain;
TICRR	Q7Z2Z1			0	1	1		nucl	cellular component biogenesis; ribonucleoprotein complex biogenesis; ribonucleoprotein complex assembly; single-organism process; biosynthetic process; regulation of DNA-dependent DNA replication; regulation of cell cycle process; cellular metabolic process; negative regulation of mitotic cell cycle; metabolic process; mitotic DNA integrity checkpoint; ribonucleoprotein complex subunit organizati…	organelle; intracellular membrane-bounded organelle; intracellular organelle; nucleus; cell part; intracellular; intracellular part; membrane-bounded organelle; cell;	chromatin binding; binding;
GIGYF2	Q6Y7W6			0	1	1		nucl	single organism signaling; regulation of biological quality; cell surface receptor signaling pathway; cellular developmental process; neurogenesis; single-organism process; cellular metabolic process; neurological system process; multicellular organismal homeostasis; behavior; signal transduction; metabolic process; cell communication; S phase of mitotic cell cycle; protein metabolic process; mac…						IPR003169;	GYF;
PPL	O60437	12|2.40 ;		1	0	1		nucl	developmental process; single-multicellular organism process; epithelium development; skin development; keratinocyte differentiation; tissue development; keratinization; system development; cellular developmental process; single-organism cellular process; single-organism process; multicellular organismal process; epidermal cell differentiation; organ development; cell differentiation; epidermis d…	membrane; intracellular organelle; intracellular non-membrane-bounded organelle; cell periphery; cell junction; cytoplasm; anchoring junction; intracellular part; cell-cell junction; cell; mitochondrion; plasma membrane; desmosome; non-membrane-bounded organelle; organelle; cytoskeleton; intracellular membrane-bounded organelle; nucleus; intracellular; cell part; membrane-bounded organelle; cytop…	structural constituent of cytoskeleton; structural molecule activity;	K10386
THRAP3	Q9Y2W1			0	5	5		nucl	single organism signaling; regulation of biological quality; regulation of alternative mRNA splicing, via spliceosome; posttranscriptional regulation of gene expression; RNA stabilization; positive regulation of biosynthetic process; single-organism process; biosynthetic process; cellular metabolic process; regulation of RNA biosynthetic process; metabolic process; signal transduction; cell commu…	intracellular organelle; intracellular organelle part; nuclear lumen; macromolecular complex; intracellular part; cell; organelle part; membrane-enclosed lumen; organelle; intracellular membrane-bounded organelle; nucleoplasm; nucleus; intracellular organelle lumen; mediator complex; cell part; intracellular; membrane-bounded organelle; protein complex; nucleoplasm part; organelle lumen; nuclear …	thyroid hormone receptor binding; nucleoside phosphate binding; receptor binding; protein binding; hormone receptor binding; organic cyclic compound binding; heterocyclic compound binding; ligand-dependent nuclear receptor transcription coactivator activity; ribonucleotide binding; binding; purine ribonucleoside binding; transcription factor binding transcription factor activity; anion binding; a…	K13112					SMCC complex; PC2 complex; TRAP complex;
SRRT	Q9BXP5			0	1	1		nucl	negative regulation of developmental process; posttranscriptional regulation of gene expression; cellular developmental process; posttranscriptional gene silencing by RNA; single-organism process; biosynthetic process; response to arsenic-containing substance; cellular metabolic process; regulation of RNA biosynthetic process; metabolic process; macromolecule metabolic process; negative regulatio…	intracellular organelle; intracellular organelle part; cytoplasm; nuclear lumen; intracellular part; cell; organelle part; organelle; intracellular membrane-bounded organelle; membrane-enclosed lumen; nucleoplasm; nucleus; intracellular organelle lumen; intracellular; cell part; membrane-bounded organelle; organelle lumen; nuclear part;	organic cyclic compound binding; heterocyclic compound binding; DNA binding; binding; nucleic acid binding;				IPR007042;	Arsenite-resistance protein 2;	CEN complex; Spliceosome;
DDX42	Q86XP3			0	2	2		nucl	protein localization; localization; macromolecule localization;	intracellular organelle; cytoplasm; intracellular organelle part; nuclear lumen; intracellular part; cell; nuclear body; Cajal body; organelle part; membrane-enclosed lumen; organelle; intracellular membrane-bounded organelle; nucleus; nucleoplasm; intracellular organelle lumen; nuclear speck; cell part; intracellular; membrane-bounded organelle; nucleoplasm part; organelle lumen; nuclear part;	nucleoside phosphate binding; ATP-dependent helicase activity; hydrolase activity, acting on acid anhydrides; hydrolase activity; ATPase activity; organic cyclic compound binding; heterocyclic compound binding; pyrophosphatase activity; catalytic activity; ribonucleotide binding; binding; purine ribonucleoside binding; anion binding; adenyl ribonucleotide binding; adenyl nucleotide binding; hydro…	K12835	DDX42; ATP-dependent RNA helicase DDX42 [EC:3.6.4.13]	hsa03040 Spliceosome - Homo sapiens (human);	IPR014014; IPR011545; IPR014001; IPR027417; IPR001650;	Helicase, C-terminal; Helicase, superfamily 1/2, ATP-binding domain; RNA helicase, DEAD-box type, Q motif; DNA/RNA helicase, DEAD/DEAH box type, N-terminal; P-loop containing nucleoside triphosphate hydrolase;	SF3b complex;
NIPBL	Q6KC79			0	1	1		plas	positive regulation of cellular protein metabolic process; reproductive process; chordate embryonic development; brain development; embryonic digestive tract morphogenesis; neurological system process; positive regulation of growth; heart development; appendage morphogenesis; embryonic organ morphogenesis; positive regulation of multicellular organismal process; outflow tract morphogenesis; limb …	organelle; intracellular organelle; intracellular membrane-bounded organelle; nucleus; cell part; intracellular; intracellular organelle part; macromolecular complex; intracellular part; SMC loading complex; protein complex; cell; membrane-bounded organelle; organelle part; nuclear part;	chromatin binding; binding;	K06672			IPR011989; IPR016024; IPR024986;	Sister chromatid cohesion C-terminal domain; Armadillo-type fold; Armadillo-like helical;
TOR1AIP1	Q5JTV8			0	1	1		nucl	cellular component organization; nucleus organization; single-organism cellular process; single-organism process; single-organism membrane organization; cellular localization; nuclear envelope organization; cellular macromolecule localization; organelle organization; membrane organization; nuclear membrane organization; protein localization to organelle; cellular protein localization; protein loc…	intracellular organelle; membrane; organelle membrane; nuclear envelope; organelle envelope; intracellular organelle part; endomembrane system; intrinsic to membrane; intracellular part; cell; integral to membrane; organelle part; intracellular membrane-bounded organelle; organelle; nuclear membrane; nucleus; intracellular; cell part; membrane part; envelope; organelle inner membrane; membrane-bo…
RAI14	Q9P0K7			0	2	2		nucl		intracellular organelle; cell cortex; intracellular non-membrane-bounded organelle; cell periphery; cytoplasm; intracellular part; cell; mitochondrion; non-membrane-bounded organelle; organelle; cytoskeleton; intracellular membrane-bounded organelle; intracellular; cell part; membrane-bounded organelle; cytoplasmic part;					IPR020683;	Ankyrin repeat-containing domain;
ZCCHC17	Q9NP64			0	1	1		nucl		intracellular organelle; ribosome; intracellular non-membrane-bounded organelle; cytosolic large ribosomal subunit; cytoplasm; intracellular organelle part; nuclear lumen; macromolecular complex; intracellular part; nucleolus; cell; cytosol; organelle part; non-membrane-bounded organelle; membrane-enclosed lumen; intracellular membrane-bounded organelle; organelle; nucleus; intracellular organell…	organic cyclic compound binding; heterocyclic compound binding; RNA binding; transition metal ion binding; binding; ion binding; nucleic acid binding; metal ion binding; cation binding; zinc ion binding;				IPR012340; IPR003029; IPR022967; IPR001878;	Ribosomal protein S1, RNA-binding domain; Zinc finger, CCHC-type; Nucleic acid-binding, OB-fold; RNA-binding domain, S1;
FAM103A1	Q9BTL3			0	1	1		extr	cellular component biogenesis; cellular component organization; ribonucleoprotein complex biogenesis; ribonucleoprotein complex assembly; cellular aromatic compound metabolic process; 7-methylguanosine RNA capping; cellular metabolic process; methylation; organic substance metabolic process; metabolic process; heterocycle metabolic process; ribonucleoprotein complex subunit organization; nucleoba…	organelle; intracellular membrane-bounded organelle; intracellular organelle; nucleus; cell part; intracellular; macromolecular complex; mRNA cap binding complex; intracellular part; RNA cap binding complex; membrane-bounded organelle; protein complex; cell;	organic cyclic compound binding; heterocyclic compound binding; RNA binding; binding; nucleic acid binding;
EPS15L1	Q9UBC2			0	1	1		nucl	regulation of cellular process; single organism signaling; negative regulation of signal transduction; cell surface receptor signaling pathway; negative regulation of ERBB signaling pathway; regulation of signaling; single-organism process; negative regulation of biological process; negative regulation of cellular process; epidermal growth factor receptor signaling pathway; response to stimulus; …	organelle; intracellular membrane-bounded organelle; intracellular organelle; membrane; nucleus; cell periphery; intracellular; membrane part; cell part; endomembrane system; intracellular part; membrane-bounded organelle; cell; coated pit; plasma membrane;	cation binding; metal ion binding; calcium ion binding; binding; ion binding;				IPR000261; IPR011992; IPR002048;	EPS15 homology (EH); EF-hand domain; EF-hand domain pair;
CACTIN	Q8WUQ7			0	2	2		nucl	regulation of tumor necrosis factor production; response to interleukin-1; regulation of defense response; cellular metabolic process; cellular response to cytokine stimulus; negative regulation of NF-kappaB transcription factor activity; response to biotic stimulus; metabolic process; macromolecule metabolic process; RNA processing; regulation of phosphorylation; cellular response to stimulus; r…	intracellular organelle; intracellular organelle part; macromolecular complex; intracellular part; spliceosomal complex; cell; organelle part; organelle; intracellular membrane-bounded organelle; nucleus; cell part; intracellular; catalytic step 2 spliceosome; ribonucleoprotein complex; membrane-bounded organelle; nuclear part;					IPR019134; IPR018816;	Cactin, domain; Cactin C-terminal domain;	Spliceosome; C complex spliceosome;
NUMA1	Q14980			0	2	2		mito	establishment of mitotic spindle orientation; organelle localization; nucleus organization; single-multicellular organism process; cellular component organization; mitotic anaphase; respiratory tube development; cellular developmental process; spindle localization; single-organism process; establishment of localization; cell differentiation; lung epithelium development; establishment of localizat…	microtubule; cytoplasm; macromolecular complex; intracellular part; cell; organelle part; non-membrane-bounded organelle; cytoskeleton; membrane-enclosed lumen; nucleoplasm; intracellular organelle lumen; microtubule cytoskeleton; cell part; intracellular; chromosome; membrane-bounded organelle; apical part of cell; organelle lumen; intracellular organelle; spindle pole; intracellular non-membran…	structural molecule activity;	K16808					NuMA-LGN-G-alpha-i-1 complex;
KIDINS220	Q9ULH0			0	2	2		plas	single organism signaling; neurotrophin TRK receptor signaling pathway; positive regulation of cellular protein metabolic process; cell surface receptor signaling pathway; chordate embryonic development; cellular developmental process; neuron development; regulation of signaling; single-organism process; cellular component morphogenesis; neurogenesis; cellular response to growth factor stimulus; …	membrane; membrane part; cell part; intracellular; cytoplasm; intrinsic to membrane; intracellular part; cytosol; cell; integral to membrane; cytoplasmic part;		K12460	KIDINS220; ankyrin repeat-rich membrane spanning protein	hsa04722 Neurotrophin signaling pathway - Homo sapiens (human);	IPR013761; IPR020683; IPR011646;	Sterile alpha motif/pointed domain; KAP P-loop; Ankyrin repeat-containing domain;
PPA2	Q9H2U2			0	1	1		mito	cellular aromatic compound metabolic process; cellular protein metabolic process; biosynthetic process; tRNA aminoacylation; cellular metabolic process; phosphate-containing compound metabolic process; organic substance metabolic process; metabolic process; cellular amino acid metabolic process; heterocycle metabolic process; nucleobase-containing compound metabolic process; cellular nitrogen com…	mitochondrial matrix; intracellular organelle; mitochondrial part; cytoplasm; intracellular organelle part; intracellular part; cell; mitochondrion; organelle part; membrane-enclosed lumen; organelle; intracellular membrane-bounded organelle; intracellular organelle lumen; cell part; intracellular; membrane-bounded organelle; cytoplasmic part; organelle lumen;	magnesium ion binding; inorganic diphosphatase activity; pyrophosphatase activity; catalytic activity; binding; ion binding; cation binding; metal ion binding; hydrolase activity, acting on acid anhydrides; hydrolase activity; hydrolase activity, acting on acid anhydrides, in phosphorus-containing anhydrides;	K01507	ppa; inorganic pyrophosphatase [EC:3.6.1.1]	hsa00190 Oxidative phosphorylation - Homo sapiens (human);
COBRA1	Q8WX92			0	1	1		nucl	positive regulation of biosynthetic process; biosynthetic process; multi-organism cellular process; DNA-dependent transcription, elongation; cellular metabolic process; negative regulation of RNA metabolic process; regulation of RNA biosynthetic process; metabolic process; positive regulation of metabolic process; positive regulation of nitrogen compound metabolic process; macromolecule metabolic…	intracellular organelle; intracellular organelle part; cytoplasm; macromolecular complex; nuclear lumen; intracellular part; cell; organelle part; membrane-enclosed lumen; intracellular membrane-bounded organelle; organelle; nucleoplasm; nucleus; intracellular organelle lumen; intracellular; cell part; NELF complex; transcription elongation factor complex; membrane-bounded organelle; protein comp…		K15180					NELF complex;
HDGF	P51858			0	2	2		nucl	single organism signaling; positive regulation of cellular protein metabolic process; single-organism process; endoplasmic reticulum unfolded protein response; signal transduction; response to topologically incorrect protein; cell communication; positive regulation of metabolic process; positive regulation of molecular function; positive regulation of phosphorus metabolic process; positive regula…	intracellular organelle; extracellular space; extracellular region part; intracellular organelle part; cytoplasm; macromolecular complex; nuclear lumen; transcriptional repressor complex; intracellular part; cell; extracellular region; organelle part; intracellular membrane-bounded organelle; organelle; membrane-enclosed lumen; nucleus; nucleoplasm; intracellular organelle lumen; intracellular; c…	DNA binding; transcription corepressor activity; nucleoside phosphate binding; ion binding; nucleotide binding; transcription cofactor activity; heparin binding; sulfur compound binding; heterocyclic compound binding; organic cyclic compound binding; carbohydrate derivative binding; RNA polymerase II transcription factor binding transcription factor activity; RNA polymerase II transcription cofac…	K16641			IPR000313;	PWWP domain;	Emerin complex 52;
ATRIP	Q8WXE1			0	1	1		nucl	cellular response to stress; DNA replication; cellular aromatic compound metabolic process; DNA metabolic process; single-organism process; biosynthetic process; response to stimulus; cellular metabolic process; organic substance metabolic process; metabolic process; DNA damage checkpoint; heterocycle metabolic process; nucleobase-containing compound metabolic process; cell cycle checkpoint; cell…	intracellular organelle; intracellular organelle part; nuclear lumen; intracellular part; cell; organelle part; organelle; intracellular membrane-bounded organelle; membrane-enclosed lumen; nucleoplasm; nucleus; intracellular organelle lumen; cell part; intracellular; membrane-bounded organelle; organelle lumen; nuclear part;		K10905	ATRIP; ATR interacting protein	hsa03460 Fanconi anemia pathway - Homo sapiens (human);			ATR-ATRIP complex;
TMEM214	Q6NUQ4			0	1	1		cyto		intrinsic to membrane; membrane; integral to membrane; membrane part;
PCYT1A	P49585			0	3	3		nucl	response to stimulus; response to abiotic stimulus;	membrane; intracellular organelle; endoplasmic reticulum; nuclear outer membrane-endoplasmic reticulum membrane network; organelle membrane; intracellular organelle part; cytoplasm; endomembrane system; intracellular part; cytosol; cell; organelle part; organelle; intracellular membrane-bounded organelle; glycogen granule; endoplasmic reticulum part; membrane part; intracellular; cell part; membr…	cytidylyltransferase activity; nucleotidyltransferase activity; catalytic activity; binding; lipid binding; choline-phosphate cytidylyltransferase activity; transferase activity; transferase activity, transferring phosphorus-containing groups;	K00968	PCYT1; choline-phosphate cytidylyltransferase [EC:2.7.7.15]	hsa00564 Glycerophospholipid metabolism - Homo sapiens (human); hsa01100 Metabolic pathways - Homo sapiens (human);	IPR014729; IPR004821;	Rossmann-like alpha/beta/alpha sandwich fold; Cytidyltransferase-like domain;
PFKFB2	O60825			0	1	1		cyto_nucl	monosaccharide catabolic process; response to hexose stimulus; glycolysis; regulation of insulin secretion; regulation of signaling; regulation of secretion; positive regulation of peptide secretion; response to glucose stimulus; cellular metabolic process; phosphate-containing compound metabolic process; glucose metabolic process; metabolic process; regulation of cell communication; generation o…	cell part; intracellular; cytoplasm; intracellular part; cytosol; cell; cytoplasmic part;	fructose-2,6-bisphosphate 2-phosphatase activity; nucleoside phosphate binding; phosphotransferase activity, alcohol group as acceptor; phosphatase activity; hydrolase activity; organic cyclic compound binding; heterocyclic compound binding; kinase activity; ribonucleotide binding; catalytic activity; binding; purine ribonucleoside binding; anion binding; adenyl ribonucleotide binding; adenyl nuc…	K01103	PFKFB; 6-phosphofructo-2-kinase / fructose-2,6-bisphosphatase [EC:2.7.1.105 3.1.3.46]	hsa00051 Fructose and mannose metabolism - Homo sapiens (human); hsa04919 Thyroid hormone signaling pathway - Homo sapiens (human); hsa04066 HIF-1 signaling pathway - Homo sapiens (human); hsa04152 AMPK signaling pathway - Homo sapiens (human);	IPR013078; IPR027417; IPR013079;	Histidine phosphatase superfamily, clade-1; 6-phosphofructo-2-kinase; P-loop containing nucleoside triphosphate hydrolase;
PHF15	Q9NQC1	298|0.49 ;		1	0	1		nucl	internal peptidyl-lysine acetylation; cellular component organization; histone modification; cellular protein metabolic process; single-organism process; cellular metabolic process; organic substance metabolic process; peptidyl-lysine modification; metabolic process; histone H4-K5 acetylation; protein acylation; covalent chromatin modification; protein metabolic process; macromolecule metabolic p…	intracellular organelle; intracellular organelle part; nuclear lumen; macromolecular complex; intracellular part; cell; histone acetyltransferase complex; organelle part; membrane-enclosed lumen; organelle; intracellular membrane-bounded organelle; nucleoplasm; nucleus; intracellular organelle lumen; cell part; intracellular; membrane-bounded organelle; protein complex; nucleoplasm part; organell…	cation binding; metal ion binding; zinc ion binding; transition metal ion binding; binding; ion binding;				IPR001965; IPR013083; IPR011011; IPR019787; IPR019542;	Zinc finger, PHD-type; Zinc finger, PHD-finger; Zinc finger, FYVE/PHD-type; Enhancer of polycomb-like, N-terminal; Zinc finger, RING/FYVE/PHD-type;	ING5 complex; ING4 complex; HBO1 complex;
RPP38	P78345			0	1	1		mito	RNA processing; ncRNA processing; cellular aromatic compound metabolic process; organic cyclic compound metabolic process; nitrogen compound metabolic process; primary metabolic process; cellular metabolic process; organic substance metabolic process; RNA metabolic process; metabolic process; tRNA metabolic process; nucleic acid metabolic process; heterocycle metabolic process; nucleobase-contain…	intracellular organelle; intracellular non-membrane-bounded organelle; nucleolar ribonuclease P complex; intracellular organelle part; nuclear lumen; macromolecular complex; nucleolar part; intracellular part; nucleolus; cell; organelle part; non-membrane-bounded organelle; membrane-enclosed lumen; intracellular membrane-bounded organelle; organelle; nucleus; multimeric ribonuclease P complex; in…	tRNA-specific ribonuclease activity; endonuclease activity, active with either ribo- or deoxyribonucleic acids and producing 5'-phosphomonoesters; catalytic activity; ribonuclease P activity; hydrolase activity, acting on ester bonds; nuclease activity; endoribonuclease activity; hydrolase activity; endoribonuclease activity, producing 5'-phosphomonoesters; ribonuclease activity; endonuclease act…	K14523	RPP38; ribonucleases P/MRP protein subunit RPP38 [EC:3.1.26.5]	hsa03008 Ribosome biogenesis in eukaryotes - Homo sapiens (human); hsa03013 RNA transport - Homo sapiens (human);	IPR004038;	Ribosomal protein L7Ae/L30e/S12e/Gadd45;	Rnase/Mrp complex;
MLLT3	P42568			0	1	1		nucl	negative regulation of signal transduction; segmentation; regulation of signaling; negative regulation of canonical Wnt receptor signaling pathway; single-organism process; biosynthetic process; regulation of non-canonical Wnt receptor signaling pathway; cellular metabolic process; regulation of RNA biosynthetic process; metabolic process; regulation of cell communication; macromolecule metabolic…	organelle; intracellular membrane-bounded organelle; intracellular organelle; nucleus; cell part; intracellular; intracellular part; membrane-bounded organelle; cell;		K15187	MLLT1_3; YEATS domain-containing protein 1/3	hsa05202 Transcriptional misregulation in cancer - Homo sapiens (human);
SLC4A7	Q9Y6M7			0	2	2		plas	circulatory system development; single-multicellular organism process; camera-type eye development; retinal cell programmed cell death; inner ear receptor cell differentiation; death; brain development; cellular developmental process; neuron development; neurogenesis; single-organism process; pons development; cell development; neural nucleus development; hair cell differentiation; anatomical str…	intracellular organelle; basolateral plasma membrane; membrane; cell projection; apical plasma membrane; intracellular non-membrane-bounded organelle; cell periphery; intrinsic to membrane; intracellular part; stereocilium bundle; cell; stereocilium; integral to membrane; organelle part; plasma membrane; non-membrane-bounded organelle; organelle; plasma membrane part; cell part; membrane part; in…	solute:cation symporter activity; active transmembrane transporter activity; secondary active transmembrane transporter activity; inorganic anion exchanger activity; ion transmembrane transporter activity; symporter activity; bicarbonate transmembrane transporter activity; anion:anion antiporter activity; substrate-specific transporter activity; monovalent inorganic cation transmembrane transport…	K13858			IPR011531; IPR013769; IPR016152;	Band 3 cytoplasmic domain; Bicarbonate transporter, C-terminal; Phosphotransferase/anion transporter;
FAM134A	Q8NC44			0	1	1		plas		membrane; organelle; intracellular membrane-bounded organelle; intracellular organelle; endoplasmic reticulum; membrane part; cell part; intracellular; cytoplasm; intrinsic to membrane; intracellular part; membrane-bounded organelle; cell; integral to membrane; cytoplasmic part;
TOMM22	Q9NS69			0	1	1		cyto	intracellular transport; cellular component organization; establishment of protein localization to organelle; mitochondrial membrane organization; protein import; mitochondrial transport; cellular protein metabolic process; single-organism process; cellular metabolic process; protein transport; establishment of localization; organic substance metabolic process; protein targeting; protein import i…	membrane; outer membrane; organelle membrane; cytoplasm; macromolecular complex; intrinsic to membrane; intracellular part; mitochondrial membrane part; cell; organelle part; mitochondrial envelope; intracellular; cell part; membrane part; organelle inner membrane; organelle outer membrane; mitochondrial outer membrane translocase complex; membrane-bounded organelle; mitochondrial inner membrane;…	protein transporter activity; macromolecule transmembrane transporter activity; substrate-specific transporter activity; protein transmembrane transporter activity; substrate-specific transmembrane transporter activity; transmembrane transporter activity; transporter activity;	K17769
LMNB1	P20700	271|0.46 ;		1	1	2		nucl	cellular component organization; death; cell death; apoptotic process; single-organism cellular process; cellular component disassembly; single-organism process; execution phase of apoptosis; programmed cell death; cellular component disassembly involved in execution phase of apoptosis; cellular process; cellular component organization or biogenesis;	membrane; organelle membrane; macromolecular complex; intracellular part; cell; organelle part; non-membrane-bounded organelle; membrane-enclosed lumen; nuclear lamina; cytoskeleton; nucleoplasm; nuclear membrane; intracellular organelle lumen; intracellular; cell part; organelle inner membrane; membrane-bounded organelle; nuclear inner membrane; organelle lumen; intracellular organelle; intracel…	structural molecule activity;	K07611			IPR001322;	Lamin Tail Domain;	Emerin complex 32; Emerin architectural complex; Emerin complex 52; Emerin complex 25; Emerin complex 24;
HTATSF1	O43719	245|2.17 ;		1	2	3		nucl	regulation of cellular process; viral genome replication; cellular aromatic compound metabolic process; regulation of macromolecule metabolic process; viral infectious cycle; regulation of nucleobase-containing compound metabolic process; biosynthetic process; multi-organism cellular process; cellular metabolic process; organic substance metabolic process; regulation of RNA biosynthetic process; …	organelle; intracellular membrane-bounded organelle; intracellular organelle; nucleus; cell part; intracellular; intracellular part; membrane-bounded organelle; cell;	organic cyclic compound binding; heterocyclic compound binding; RNA binding; nucleoside phosphate binding; binding; nucleic acid binding; nucleotide binding; small molecule binding;	K13093			IPR000504; IPR012677;	Nucleotide-binding, alpha-beta plait; RNA recognition motif domain;	Spliceosome; RNA pol II containing coactivator complex Tat-SF;
KIAA1191	Q96A73			0	3	3		cyto		intracellular part; cell; cell part; intracellular; cytoplasm;	catalytic activity; oxidoreductase activity;
SETDB1	Q15047			0	1	1		nucl	regulation of cellular process; single-multicellular organism process; cellular aromatic compound metabolic process; regulation of macromolecule metabolic process; chordate embryonic development; regulation of nucleobase-containing compound metabolic process; single-organism process; biosynthetic process; cellular metabolic process; organic substance metabolic process; regulation of RNA biosynthe…	membrane; intracellular organelle; intracellular non-membrane-bounded organelle; cell periphery; cytoplasm; intracellular part; cell; plasma membrane; non-membrane-bounded organelle; organelle; intracellular membrane-bounded organelle; nucleus; intracellular; cell part; chromosome; Golgi apparatus; membrane-bounded organelle; cytoplasmic part;	S-adenosylmethionine-dependent methyltransferase activity; DNA binding; methyltransferase activity; ion binding; protein-lysine N-methyltransferase activity; lysine N-methyltransferase activity; transferase activity, transferring one-carbon groups; zinc ion binding; histone-lysine N-methyltransferase activity; heterocyclic compound binding; organic cyclic compound binding; transition metal ion bi…	K11421	SETDB1; histone-lysine N-methyltransferase SETDB1 [EC:2.1.1.43]	hsa00310 Lysine degradation - Homo sapiens (human); hsa04550 Signaling pathways regulating pluripotency of stem cells - Homo sapiens (human);	IPR001214; IPR016177; IPR003606; IPR003616; IPR007728; IPR002999; IPR001739;	DNA-binding domain; Post-SET domain; Tudor domain; Pre-SET zinc-binding sub-group; Methyl-CpG DNA binding; SET domain; Pre-SET domain;	SETDB1-containing HMTase complex; MBD1-MCAF1-SETDB1 complex; Replication-coupled CAF-1-MBD1-ETDB1 complex;
PHF2	O75151			0	1	1		nucl	positive regulation of biosynthetic process; single-organism process; biosynthetic process; cellular metabolic process; regulation of RNA biosynthetic process; metabolic process; positive regulation of metabolic process; positive regulation of nitrogen compound metabolic process; negative regulation of chromatin silencing at rDNA; macromolecule metabolic process; developmental process; regulation…	intracellular organelle; intracellular non-membrane-bounded organelle; intracellular organelle part; nuclear lumen; intracellular part; nucleolus; cell; organelle part; non-membrane-bounded organelle; organelle; intracellular membrane-bounded organelle; membrane-enclosed lumen; nucleus; intracellular organelle lumen; cell part; intracellular; membrane-bounded organelle; organelle lumen; nuclear p…	histone binding; iron ion binding; methylated histone residue binding; ion binding; protein binding; zinc ion binding; demethylase activity; oxidoreductase activity; oxidoreductase activity, acting on single donors with incorporation of molecular oxygen, incorporation of two atoms of oxygen; oxidoreductase activity, acting on single donors with incorporation of molecular oxygen; transition metal …	K11445			IPR003347; IPR001965; IPR013083; IPR011011; IPR019787;	Zinc finger, PHD-type; Zinc finger, PHD-finger; Zinc finger, FYVE/PHD-type; JmjC domain; Zinc finger, RING/FYVE/PHD-type;
DNTTIP2	Q5QJE6			0	2	2		nucl	regulation of cellular process; cellular aromatic compound metabolic process; regulation of macromolecule metabolic process; regulation of nucleobase-containing compound metabolic process; biosynthetic process; cellular metabolic process; organic substance metabolic process; regulation of RNA biosynthetic process; metabolic process; heterocycle metabolic process; nucleobase-containing compound me…	intracellular organelle; intracellular non-membrane-bounded organelle; intracellular organelle part; nuclear lumen; intracellular part; nucleolus; cell; organelle part; non-membrane-bounded organelle; organelle; intracellular membrane-bounded organelle; membrane-enclosed lumen; nucleus; intracellular organelle lumen; cell part; intracellular; membrane-bounded organelle; organelle lumen; nuclear p…					IPR014810;	Fcf2 pre-rRNA processing;	TDT-TDIF2-core-histone complex;
PTPN1	P18031			0	1	1		cyto	regulation of vesicle-mediated transport; single organism signaling; blood coagulation; regulation of biological quality; insulin receptor signaling pathway; negative regulation of signal transduction; cell surface receptor signaling pathway; regulation of signaling; cellular response to interferon-gamma; regulation of response to interferon-gamma; single-organism process; regulation of defense r…	membrane; intracellular organelle; nuclear outer membrane-endoplasmic reticulum membrane network; endoplasmic reticulum; organelle membrane; cytoplasmic vesicle; intracellular organelle part; vesicle; cytoplasm; endomembrane system; intracellular part; cytosol; cell; organelle part; early endosome; organelle; intracellular membrane-bounded organelle; endoplasmic reticulum part; membrane part; int…	transition metal ion binding; protein tyrosine phosphatase activity; catalytic activity; phosphoric ester hydrolase activity; binding; phosphatase activity; ion binding; hydrolase activity, acting on ester bonds; metal ion binding; cation binding; hydrolase activity; phosphoprotein phosphatase activity; zinc ion binding;	K05696	PTPN1; tyrosine-protein phosphatase non-receptor type 1 [EC:3.1.3.48]	hsa04520 Adherens junction - Homo sapiens (human); hsa04910 Insulin signaling pathway - Homo sapiens (human);	IPR000387; IPR000242;	Protein-tyrosine phosphatase, receptor/non-receptor type; Protein-tyrosine/Dual specificity phosphatase;
CLTB	P09497	204|2.38 ;		1	0	1		cyto	intracellular transport; vesicle-mediated transport; single-organism cellular process; single-organism process; organic substance transport; protein transport; cellular localization; establishment of localization; establishment of protein localization; transport; cellular macromolecule localization; establishment of localization in cell; intracellular protein transport; protein localization; macr…	transport vesicle membrane; cilium membrane; membrane; clathrin coat of trans-Golgi network vesicle; cytoplasmic vesicle; organelle membrane; membrane-bounded vesicle; cell periphery; cytoplasmic membrane-bounded vesicle; vesicle; Golgi-associated vesicle membrane; cytoplasm; cytoplasmic vesicle part; macromolecular complex; intracellular part; vesicle coat; cell; coated vesicle membrane; organel…	amide binding; structural molecule activity; peptide binding; binding;	K04645	CLTB; clathrin light chain B	hsa04142 Lysosome - Homo sapiens (human); hsa05100 Bacterial invasion of epithelial cells - Homo sapiens (human); hsa05016 Huntington's disease - Homo sapiens (human); hsa04144 Endocytosis - Homo sapiens (human); hsa04961 Endocrine and other factor-regulated calcium reabsorption - Homo sapiens (human); hsa04721 Synaptic vesicle cycle - Homo sapiens (human);
FBXW5	Q969U6			0	1	1		pero	cellular component organization; proteolysis involved in cellular protein catabolic process; centrosome cycle; cellular protein catabolic process; cellular protein metabolic process; centrosome organization; single-organism process; cellular metabolic process; proteasomal protein catabolic process; organic substance metabolic process; metabolic process; cellular catabolic process; proteolysis; ma…	Cul4-RING ubiquitin ligase complex; cell part; intracellular; cytoplasm; SCF ubiquitin ligase complex; cullin-RING ubiquitin ligase complex; macromolecular complex; intracellular part; cell; protein complex; ubiquitin ligase complex;	catalytic activity;	K10263			IPR001810; IPR017986; IPR015943;	WD40/YVTN repeat-like-containing domain; WD40-repeat-containing domain; F-box domain;
FAM83H	Q6ZRV2			0	3	3		nucl	developmental process; single-multicellular organism process; organ development; tissue development; system development; single-organism process; biomineral tissue development; multicellular organismal development; anatomical structure development; multicellular organismal process;
PRKD3	O94806			0	2	2		mito	regulation of cellular process; single organism signaling; protein kinase C-activating G-protein coupled receptor signaling pathway; cellular response to stimulus; cell surface receptor signaling pathway; intracellular signal transduction; single-organism cellular process; single-organism process; response to stimulus; signaling; G-protein coupled receptor signaling pathway; signal transduction; …	organelle; intracellular membrane-bounded organelle; intracellular organelle; membrane; nucleus; cell part; intracellular; cytoplasm; intracellular part; membrane-bounded organelle; cell;	nucleoside phosphate binding; phosphotransferase activity, alcohol group as acceptor; protein kinase activity; organic cyclic compound binding; heterocyclic compound binding; kinase activity; catalytic activity; ribonucleotide binding; binding; purine ribonucleoside binding; lipid binding; cation binding; anion binding; adenyl ribonucleotide binding; adenyl nucleotide binding; transferase activit…	K06070	PKD; protein kinase D [EC:2.7.11.13]	hsa04015 Rap1 signaling pathway - Homo sapiens (human);	IPR002219; IPR000719; IPR011993; IPR002290; IPR020454; IPR011009; IPR001849;	Protein kinase domain; Pleckstrin homology-like domain; Diacylglycerol/phorbol-ester binding; Protein kinase C-like, phorbol ester/diacylglycerol binding; Pleckstrin homology domain; Protein kinase-like domain; Serine/threonine- /dual specificity protein kinase, catalytic domain;
RREB1	Q92766			0	2	2		nucl	single organism signaling; positive regulation of biosynthetic process; single-organism process; biosynthetic process; cellular metabolic process; negative regulation of RNA metabolic process; regulation of RNA biosynthetic process; metabolic process; signal transduction; cell communication; positive regulation of metabolic process; positive regulation of nitrogen compound metabolic process; macr…	intracellular organelle; intracellular organelle part; cytoplasm; nuclear lumen; intracellular part; nuclear body; cell; organelle part; membrane-enclosed lumen; organelle; intracellular membrane-bounded organelle; nucleus; nucleoplasm; intracellular organelle lumen; nuclear speck; intracellular; cell part; membrane-bounded organelle; nucleoplasm part; organelle lumen; nuclear part;	organic cyclic compound binding; heterocyclic compound binding; DNA binding; transition metal ion binding; binding; ion binding; nucleic acid binding transcription factor activity; nucleic acid binding; cation binding; metal ion binding; zinc ion binding; sequence-specific DNA binding transcription factor activity;				IPR015880; IPR007087; IPR013087;	Zinc finger, C2H2-like; Zinc finger C2H2-type/integrase DNA-binding domain; Zinc finger, C2H2;	LSD1 complex; CtBP complex;
ACBD5	Q5T8D3			0	1	1		cyto	transport; localization; establishment of localization;	microbody membrane; intracellular organelle; membrane; peroxisomal part; organelle membrane; peroxisome; cytoplasm; intracellular organelle part; microbody part; intrinsic to membrane; intracellular part; cell; integral to membrane; organelle part; peroxisomal membrane; organelle; intracellular membrane-bounded organelle; membrane part; intracellular; cell part; microbody; membrane-bounded organe…	fatty-acyl-CoA binding; binding; ion binding; lipid binding; anion binding; cofactor binding; coenzyme binding;				IPR000582; IPR014352;	FERM/acyl-CoA-binding protein, 3-helical bundle; Acyl-CoA-binding protein, ACBP;
CCDC92	Q53HC0			0	1	1		nucl		intracellular organelle; microtubule organizing center part; intracellular non-membrane-bounded organelle; cytoskeletal part; intracellular organelle part; cytoplasm; intracellular part; cell; organelle part; non-membrane-bounded organelle; organelle; cytoskeleton; microtubule organizing center; microtubule cytoskeleton; intracellular; cell part; centrosome; centriole; cytoplasmic part;		K16452
AHNAK2	Q8IVF2			0	1	1		nucl		organelle; intracellular membrane-bounded organelle; intracellular organelle; nucleus; cell part; intracellular; intracellular part; membrane-bounded organelle; cell;					IPR001478;	PDZ domain;
	O75396	38|0.21 ;		1	1	2		E.R._mito	intracellular transport; vesicle-mediated transport; single-organism cellular process; Golgi vesicle transport; single-organism process; organic substance transport; protein transport; establishment of localization; cellular localization; transport; establishment of protein localization; establishment of localization in cell; protein localization; macromolecule localization; localization; cytopla…	membrane; endoplasmic reticulum; nuclear outer membrane-endoplasmic reticulum membrane network; cytoplasmic vesicle; organelle membrane; membrane-bounded vesicle; cytoplasmic membrane-bounded vesicle; vesicle; cytoplasm; intrinsic to membrane; intracellular part; cell; organelle part; pigment granule; intracellular; membrane part; cell part; Golgi apparatus part; membrane-bounded organelle; endop…		K08517	SEC22; vesicle transport protein SEC22	hsa05134 Legionellosis - Homo sapiens (human); hsa04130 SNARE interactions in vesicular transport - Homo sapiens (human); hsa04145 Phagosome - Homo sapiens (human);	IPR010908; IPR001388; IPR011012;	Longin-like domain; Longin domain; Synaptobrevin;
RIF1	Q5UIP0			0	1	1		cyto	developmental process; regulation of cellular process; single-multicellular organism process; negative regulation of developmental process; cellular response to stress; cellular response to stimulus; response to stress; cellular developmental process; single-organism cellular process; single-organism process; stem cell development; negative regulation of biological process; negative regulation of…	intracellular organelle; chromosome, telomeric region; intracellular non-membrane-bounded organelle; cytoskeletal part; male pronucleus; cytoplasm; intracellular organelle part; macromolecular complex; intracellular part; cell; spindle; organelle part; chromosomal part; non-membrane-bounded organelle; cytoskeleton; organelle; intracellular membrane-bounded organelle; nucleus; microtubule cytoskel…		K11138	RIF1; telomere-associated protein RIF1	hsa04550 Signaling pathways regulating pluripotency of stem cells - Homo sapiens (human);	IPR022031; IPR011989; IPR016024;	Telomere-associated protein Rif1, N-terminal; Armadillo-type fold; Armadillo-like helical;
JPH1	Q9HDC5			0	1	1		pero	regulation of biological quality; cellular divalent inorganic cation homeostasis; single-organism process; regulation of ryanodine-sensitive calcium-release channel activity; establishment of localization; establishment of localization in cell; regulation of calcium ion transmembrane transporter activity; regulation of localization; metal ion homeostasis; calcium ion transport into cytosol; cytos…	membrane; endoplasmic reticulum; nuclear outer membrane-endoplasmic reticulum membrane network; organelle membrane; cell periphery; myofibril; junctional sarcoplasmic reticulum membrane; cytoplasm; macromolecular complex; intrinsic to membrane; intracellular part; Z disc; cell; sarcoplasm; I band; organelle part; sarcoplasmic reticulum membrane; non-membrane-bounded organelle; membrane part; intr…	structural constituent of muscle; structural molecule activity;
SIRT6	Q8N6T7			0	3	3		nucl	regulation of cellular process; macromolecule glycosylation; regulation of response to DNA damage stimulus; regulation of double-strand break repair via homologous recombination; regulation of macromolecule metabolic process; regulation of nucleobase-containing compound metabolic process; cellular protein metabolic process; biosynthetic process; regulation of response to stress; cellular metaboli…	chromosome, telomeric region; nuclear chromosome, telomeric region; intracellular part; cell; organelle part; heterochromatin; chromosomal part; non-membrane-bounded organelle; membrane-enclosed lumen; nucleoplasm; nuclear telomeric heterochromatin; intracellular organelle lumen; intracellular; cell part; nuclear chromosome part; chromosome; nuclear chromatin; membrane-bounded organelle; organell…	nucleoside phosphate binding; hydrolase activity; NAD+ binding; NAD-dependent histone deacetylase activity (H3-K9 specific); heterocyclic compound binding; organic cyclic compound binding; catalytic activity; binding; cation binding; anion binding; hydrolase activity, acting on carbon-nitrogen (but not peptide) bonds, in linear amides; transferase activity; transferase activity, transferring pent…	K11416			IPR026590;	Sirtuin family, catalytic core domain;
CDK13	Q14004			0	4	4		nucl	regulation of biological quality; phosphorylation of RNA polymerase II C-terminal domain; single-organism process; multi-organism cellular process; modification of morphology or physiology of other organism; regulation of cell cycle process; cellular metabolic process; phosphate-containing compound metabolic process; regulation of RNA biosynthetic process; regulation of nuclear division; metaboli…	intracellular organelle; intracellular organelle part; nuclear lumen; macromolecular complex; cyclin-dependent protein kinase holoenzyme complex; intracellular part; nuclear body; cell; organelle part; membrane-enclosed lumen; organelle; intracellular membrane-bounded organelle; nucleoplasm; nucleus; nuclear cyclin-dependent protein kinase holoenzyme complex; intracellular organelle lumen; nuclea…	ATP binding; nucleoside phosphate binding; phosphotransferase activity, alcohol group as acceptor; nucleoside binding; ion binding; RNA polymerase II carboxy-terminal domain kinase activity; cyclin-dependent protein serine/threonine kinase activity; protein kinase activity; nucleotide binding; cyclin-dependent protein kinase activity; organic cyclic compound binding; heterocyclic compound binding…	K08819			IPR000719; IPR002290; IPR011009;	Protein kinase domain; Protein kinase-like domain; Serine/threonine- /dual specificity protein kinase, catalytic domain;
CCDC94	Q9BW85			0	2	2		nucl
TBC1D10B	Q4KMP7			0	1	1		nucl		intracellular part; cell; cell part; intracellular; cytoplasm;	Rab GTPase activator activity; enzyme regulator activity; Ras GTPase activator activity; nucleoside-triphosphatase regulator activity; GTPase regulator activity; small GTPase regulator activity; enzyme activator activity; GTPase activator activity;				IPR000195;	Rab-GTPase-TBC domain;
POLR3A	O14802			0	1	1		cyto	transcription elongation from RNA polymerase III promoter; positive regulation of type I interferon production; regulation of type I interferon production; cellular aromatic compound metabolic process; immune effector process; positive regulation of cytokine production; biosynthetic process; DNA-dependent transcription, elongation; response to stimulus; cellular metabolic process; response to oth…	intracellular organelle; DNA-directed RNA polymerase complex; nuclear DNA-directed RNA polymerase complex; intracellular organelle part; RNA polymerase complex; macromolecular complex; nuclear lumen; intracellular part; cell; organelle part; membrane-enclosed lumen; organelle; intracellular membrane-bounded organelle; nucleus; nucleoplasm; intracellular organelle lumen; intracellular; cell part; …	DNA binding; RNA polymerase activity; ion binding; nucleoside binding; chromatin binding; zinc ion binding; heterocyclic compound binding; organic cyclic compound binding; ribonucleoside binding; transition metal ion binding; nucleotidyltransferase activity; catalytic activity; binding; nucleic acid binding; DNA-directed RNA polymerase activity; cation binding; metal ion binding; transferase acti…	K03018	RPC1; DNA-directed RNA polymerase III subunit RPC1 [EC:2.7.7.6]	hsa04623 Cytosolic DNA-sensing pathway - Homo sapiens (human); hsa00230 Purine metabolism - Homo sapiens (human); hsa03020 RNA polymerase - Homo sapiens (human); hsa00240 Pyrimidine metabolism - Homo sapiens (human); hsa05169 Epstein-Barr virus infection - Homo sapiens (human); hsa01100 Metabolic pathways - Homo sapiens (human);	IPR006592; IPR000722; IPR007080; IPR007081; IPR007066; IPR007083;	RNA polymerase Rpb1, domain 4; RNA polymerase Rpb1, domain 1; RNA polymerase, N-terminal; RNA polymerase, alpha subunit; RNA polymerase Rpb1, domain 5; RNA polymerase Rpb1, domain 3;
SNX2	O60749			0	2	2		cyto	intracellular transport; vesicle-mediated transport; single-organism cellular process; single-organism process; organic substance transport; endocytosis; protein transport; cellular localization; establishment of localization; transport; establishment of protein localization; cellular macromolecule localization; establishment of localization in cell; cell communication; intracellular protein tran…	membrane; endosome membrane; intracellular organelle; organelle membrane; cytoplasm; intracellular organelle part; endosomal part; intracellular part; cell; organelle part; early endosome; intracellular membrane-bounded organelle; organelle; cell part; intracellular; endosome; early endosome membrane; membrane-bounded organelle; cytoplasmic part;	protein transporter activity; binding; phosphatidylinositol binding; phospholipid binding; ion binding; lipid binding; substrate-specific transporter activity; anion binding; transporter activity;	K17917			IPR005329; IPR015404; IPR001683;	Sorting nexin, N-terminal; Vps5 C-terminal; Phox homologous domain;	SNX complex, oligomeric; SNX complex; Retromer complex;
GPRC5C	Q9NQ84			0	1	1		plas		membrane; intracellular organelle; intrinsic to plasma membrane; organelle membrane; cytoplasmic vesicle; cell periphery; membrane-bounded vesicle; cytoplasmic membrane-bounded vesicle; vesicle; cytoplasm; intracellular organelle part; cytoplasmic vesicle part; intrinsic to membrane; vesicle membrane; intracellular part; integral to plasma membrane; cell; integral to membrane; mitochondrion; orga…	signaling receptor activity; molecular transducer activity; receptor activity; transmembrane signaling receptor activity; signal transducer activity; G-protein coupled receptor activity;	K04620			IPR017978;	GPCR, family 3, C-terminal;
PANK2	Q9BZ23			0	1	1		mito	cofactor biosynthetic process; nucleoside metabolic process; purine nucleoside metabolic process; nucleotide metabolic process; single-organism process; biosynthetic process; nucleoside biosynthetic process; purine ribonucleoside biosynthetic process; cellular metabolic process; phosphate-containing compound metabolic process; ribose phosphate biosynthetic process; metabolic process; cellular ami…	intracellular organelle; mitochondrial part; intracellular organelle part; organelle envelope; cytoplasm; intracellular part; cell; mitochondrion; organelle part; mitochondrial envelope; intracellular membrane-bounded organelle; membrane-enclosed lumen; organelle; organelle envelope lumen; intracellular; mitochondrial intermembrane space; cell part; envelope; membrane-bounded organelle; cytoplasm…	ATP binding; nucleoside phosphate binding; phosphotransferase activity, alcohol group as acceptor; nucleoside binding; ion binding; nucleotide binding; pantothenate kinase activity; organic cyclic compound binding; heterocyclic compound binding; ribonucleoside binding; kinase activity; catalytic activity; ribonucleotide binding; binding; purine ribonucleoside binding; anion binding; purine ribonu…
FAM122A	Q96E09			0	2	2		nucl
LAMTOR1	Q6IAA8			0	2	2		cyto_nucl	regulation of biological quality; response to acid; regulation of sterol transport; regulation of signaling; single-organism process; regulation of lipid metabolic process; regulation of cell communication; regulation of localization; response to endogenous stimulus; vacuole organization; macromolecule localization; protein localization; lipid homeostasis; cellular response to chemical stimulus; …	membrane; organelle membrane; cell periphery; Ragulator complex; cytoplasm; macromolecular complex; intracellular part; cell; organelle part; lysosomal membrane; membrane part; late endosome membrane; intracellular; cell part; lysosome; endosome; membrane raft; membrane-bounded organelle; lytic vacuole; intracellular organelle; endosome membrane; late endosome; intracellular organelle part; endos…
HP1BP3	Q5SSJ5	540|3.53 ;542|3.53 ;		2	0	2		nucl	cellular component biogenesis; cellular component organization; nucleosome organization; cellular aromatic compound metabolic process; DNA metabolic process; single-organism process; cellular metabolic process; organic substance metabolic process; metabolic process; DNA packaging; heterocycle metabolic process; nucleosome assembly; nucleobase-containing compound metabolic process; cellular compon…	intracellular organelle; intracellular non-membrane-bounded organelle; intracellular organelle part; macromolecular complex; intracellular part; cell; organelle part; DNA bending complex; chromosomal part; nucleosome; non-membrane-bounded organelle; intracellular membrane-bounded organelle; organelle; nucleus; chromatin; cell part; intracellular; chromosome; membrane-bounded organelle; protein co…	organic cyclic compound binding; heterocyclic compound binding; DNA binding; binding; nucleic acid binding;				IPR011991; IPR005818;	Linker histone H1/H5, domain H15; Winged helix-turn-helix DNA-binding domain;
STAMBPL1	Q96FJ0			0	1	1		cyto_nucl	proteolysis; metabolic process; macromolecule metabolic process; protein metabolic process; primary metabolic process; organic substance metabolic process;		peptidase activity; catalytic activity; binding; ion binding; cation binding; metal ion binding; peptidase activity, acting on L-amino acid peptides; metallopeptidase activity; hydrolase activity;	K11867			IPR000555; IPR015063;	USP8 dimerisation domain; JAB1/MPN/MOV34 metalloenzyme domain;
SSFA2	P28290			0	4	4		nucl		membrane; cell periphery; cell part; intracellular; cytoplasm; intracellular part; cell; plasma membrane;
KRTCAP2	Q8N6L1			0	1	1		extr		intracellular organelle; membrane; endoplasmic reticulum; nuclear outer membrane-endoplasmic reticulum membrane network; organelle membrane; cytoplasm; intracellular organelle part; macromolecular complex; endomembrane system; intrinsic to membrane; intracellular part; oligosaccharyltransferase complex; cell; integral to membrane; organelle part; organelle; intracellular membrane-bounded organell…
C1orf35	Q9BU76			0	2	2		nucl							IPR019315;	Kinase phosphorylation domain;
SAMD1	Q6SPF0			0	1	1		nucl		intracellular part; cell; extracellular region; cell part; intracellular; cytoplasm;					IPR013761; IPR001660; IPR021129;	Sterile alpha motif domain; Sterile alpha motif/pointed domain; Sterile alpha motif, type 1;
IWS1	Q96ST2			0	3	3		nucl	heterocycle biosynthetic process; cellular aromatic compound metabolic process; nucleobase-containing compound biosynthetic process; organic cyclic compound metabolic process; nitrogen compound metabolic process; RNA biosynthetic process; biosynthetic process; primary metabolic process; organic substance biosynthetic process; cellular metabolic process; cellular biosynthetic process; organic subs…	organelle; intracellular membrane-bounded organelle; intracellular organelle; nucleus; cell part; intracellular; intracellular part; membrane-bounded organelle; cell;	organic cyclic compound binding; heterocyclic compound binding; DNA binding; binding; nucleic acid binding;	K17498			IPR017923;	Transcription factor IIS, N-terminal;
SET	Q01105	154|2.94 ;		1	1	2		nucl	cellular component biogenesis; regulation of cell death; negative regulation of cellular component organization; regulation of neuron apoptotic process; single-organism process; nuclear transport; biosynthetic process; negative regulation of RNA metabolic process; cellular metabolic process; negative regulation of protein modification process; protein complex disassembly; establishment of localiz…	intracellular organelle; endoplasmic reticulum; intracellular organelle part; cytoplasm; macromolecular complex; nuclear lumen; intracellular part; cytosol; cell; organelle part; intracellular membrane-bounded organelle; organelle; membrane-enclosed lumen; nucleus; nucleoplasm; intracellular organelle lumen; intracellular; cell part; perinuclear region of cytoplasm; protein complex; membrane-boun…	histone binding; organic cyclic compound binding; heterocyclic compound binding; protein phosphatase inhibitor activity; DNA binding; protein phosphatase type 2A regulator activity; enzyme regulator activity; phosphatase regulator activity; protein phosphatase regulator activity; binding; nucleic acid binding; protein binding; enzyme inhibitor activity; phosphatase inhibitor activity;	K11290					CTFC-TAF1 complex;
CDK11B	P21127			0	1	1		nucl	regulation of cellular process; cellular component organization; regulation of growth; death; regulation of macromolecule metabolic process; regulation of nucleobase-containing compound metabolic process; mitosis; organelle fission; single-organism process; regulation of cell growth; regulation of RNA biosynthetic process; regulation of biosynthetic process; apoptotic process; regulation of nitro…	organelle; intracellular membrane-bounded organelle; intracellular organelle; nucleus; cell part; intracellular; cytoplasm; intracellular part; membrane-bounded organelle; cell;	ATP binding; nucleoside phosphate binding; phosphotransferase activity, alcohol group as acceptor; nucleoside binding; ion binding; cyclin-dependent protein serine/threonine kinase activity; protein kinase activity; nucleotide binding; cyclin-dependent protein kinase activity; organic cyclic compound binding; heterocyclic compound binding; ribonucleoside binding; kinase activity; catalytic activi…	K08818			IPR000719; IPR002290; IPR011009;	Protein kinase domain; Protein kinase-like domain; Serine/threonine- /dual specificity protein kinase, catalytic domain;
WBP11	Q9Y2W2	13|2.33 ;		1	0	1		nucl	rRNA metabolic process; ncRNA processing; cellular component biogenesis; RNA processing; ribonucleoprotein complex biogenesis; cellular aromatic compound metabolic process; ribosome biogenesis; organic cyclic compound metabolic process; nitrogen compound metabolic process; primary metabolic process; cellular metabolic process; organic substance metabolic process; mRNA processing; RNA metabolic pr…	intracellular organelle; intracellular organelle part; cytoplasm; nuclear lumen; intracellular part; nuclear body; cell; organelle part; membrane-enclosed lumen; organelle; intracellular membrane-bounded organelle; nucleus; nucleoplasm; intracellular organelle lumen; nuclear speck; intracellular; cell part; membrane-bounded organelle; nucleoplasm part; organelle lumen; nuclear part;	organic cyclic compound binding; heterocyclic compound binding; DNA binding; enzyme regulator activity; binding; phosphatase regulator activity; protein phosphatase regulator activity; nucleic acid binding; protein phosphatase type 1 regulator activity; structure-specific DNA binding; single-stranded DNA binding;	K12866	WBP11; WW domain-binding protein 11	hsa03040 Spliceosome - Homo sapiens (human);			Spliceosome;
SOGA2	Q9Y4B5			0	2	2		nucl
RNF219	Q5W0B1			0	1	1		mito			cation binding; metal ion binding; zinc ion binding; transition metal ion binding; binding; ion binding;				IPR001841; IPR013083;	Zinc finger, RING-type; Zinc finger, RING/FYVE/PHD-type;
MAP2K2	P36507			0	1	1		mito	regulation of vesicle-mediated transport; single organism signaling; regulation of stress-activated MAPK cascade; positive regulation of cellular protein metabolic process; cell surface receptor signaling pathway; cellular component morphogenesis; regulation of defense response; cellular metabolic process; response to external stimulus; metabolic process; regulation of localization; positive regu…	membrane; endoplasmic reticulum; microtubule; cell cortex; organelle membrane; cell junction; cell periphery; cytoplasm; microbody part; macromolecular complex; intracellular part; cell-cell junction; cell; internal side of plasma membrane; organelle part; early endosome; peroxisomal membrane; non-membrane-bounded organelle; cytoskeleton; focal adhesion; microtubule cytoskeleton; membrane part; i…	nucleoside phosphate binding; phosphotransferase activity, alcohol group as acceptor; protein tyrosine kinase activity; protein binding; kinase regulator activity; protein kinase activity; organic cyclic compound binding; heterocyclic compound binding; kinase activator activity; kinase activity; catalytic activity; ribonucleotide binding; binding; purine ribonucleoside binding; anion binding; MAP…	K04369	MAP2K2; mitogen-activated protein kinase kinase 2 [EC:2.7.12.2]	hsa04015 Rap1 signaling pathway - Homo sapiens (human); hsa04650 Natural killer cell mediated cytotoxicity - Homo sapiens (human); hsa05221 Acute myeloid leukemia - Homo sapiens (human); hsa04662 B cell receptor signaling pathway - Homo sapiens (human); hsa05220 Chronic myeloid leukemia - Homo sapiens (human); hsa04014 Ras signaling pathway - Homo sapiens (human); hsa04022 cGMP-PKG signaling path…	IPR000719; IPR002290; IPR011009;	Protein kinase domain; Protein kinase-like domain; Serine/threonine- /dual specificity protein kinase, catalytic domain;	BRAF-MAP2K1-MAP2K2-YWHAE complex; KSR1-BRAF-MEK complex; KSR1-RAF1-MEK complex;
PHACTR2	O75167			0	1	1		nucl			protein phosphatase inhibitor activity; enzyme regulator activity; enzyme inhibitor activity; phosphatase inhibitor activity; phosphatase regulator activity; protein phosphatase regulator activity;
EP400	Q96L91			0	1	1		nucl	internal peptidyl-lysine acetylation; cellular component organization; internal protein amino acid acetylation; histone H2A acetylation; peptidyl-lysine acetylation; histone modification; single-organism cellular process; cellular protein metabolic process; single-organism process; histone H4 acetylation; primary metabolic process; cellular metabolic process; chromatin modification; organic subst…	intracellular organelle; intracellular organelle part; nuclear lumen; macromolecular complex; intracellular part; nuclear body; cell; H4/H2A histone acetyltransferase complex; histone acetyltransferase complex; organelle part; membrane-enclosed lumen; intracellular membrane-bounded organelle; NuA4 histone acetyltransferase complex; organelle; nucleoplasm; nucleus; intracellular organelle lumen; n…	DNA binding; ATP binding; nucleoside phosphate binding; helicase activity; nucleoside binding; ion binding; hydrolase activity, acting on acid anhydrides; hydrolase activity; chromatin binding; nucleotide binding; nucleoside-triphosphatase activity; organic cyclic compound binding; heterocyclic compound binding; ribonucleoside binding; pyrophosphatase activity; catalytic activity; ribonucleotide …	K11320			IPR027417; IPR013999; IPR014012; IPR017877; IPR000330; IPR001005; IPR014001; IPR001650;	Helicase, C-terminal; Helicase, superfamily 1/2, ATP-binding domain; Helicase/SANT-associated, DNA binding; Myb-like domain; SNF2-related; HAS subgroup; SANT/Myb domain; P-loop containing nucleoside triphosphate hydrolase;	NuA4/Tip60 HAT complex; DMAP1-associated complex; p400-associated complex; NuA4/Tip60-HAT complex A;
ZFYVE19	Q96K21			0	2	2		nucl			cation binding; metal ion binding; zinc ion binding; transition metal ion binding; binding; ion binding;				IPR000306; IPR001841; IPR017455; IPR013083; IPR011011;	FYVE zinc finger; Zinc finger, FYVE-related; Zinc finger, FYVE/PHD-type; Zinc finger, RING-type; Zinc finger, RING/FYVE/PHD-type;
EEA1	Q15075			0	1	1		nucl	organelle localization; single organism signaling; cellular component organization; single-multicellular organism process; intracellular transport; synaptic vesicle to endosome fusion; single-organism process; neurological system process; establishment of localization; establishment of localization in cell; cell communication; vesicle localization; single-organism membrane fusion; cytoplasmic tra…	membrane; endosome membrane; intracellular organelle; extrinsic to membrane; organelle membrane; cell periphery; intracellular organelle part; cytoplasm; extrinsic to plasma membrane; macromolecular complex; endosomal part; intracellular part; cytosol; cell; organelle part; recycling endosome; plasma membrane; early endosome; intracellular membrane-bounded organelle; organelle; serine-pyruvate am…	1-phosphatidylinositol binding; GTP-dependent protein binding; protein dimerization activity; ion binding; protein binding; zinc ion binding; calmodulin binding; identical protein binding; transition metal ion binding; binding; protein homodimerization activity; phosphatidylinositol binding; phospholipid binding; lipid binding; metal ion binding; cation binding; anion binding;	K12478	EEA1; early endosome antigen 1	hsa05152 Tuberculosis - Homo sapiens (human); hsa04144 Endocytosis - Homo sapiens (human); hsa04145 Phagosome - Homo sapiens (human);	IPR015880; IPR000306; IPR017455; IPR013083; IPR007087; IPR011011;	Zinc finger, C2H2-like; FYVE zinc finger; Zinc finger, FYVE-related; Zinc finger, FYVE/PHD-type; Zinc finger, C2H2; Zinc finger, RING/FYVE/PHD-type;	Class C VPS/HOPS complex; RAB5-EEA1 complex;
REXO1	Q8N1G1			0	1	1		nucl	metabolic process; cellular aromatic compound metabolic process; nucleic acid metabolic process; heterocycle metabolic process; nucleobase-containing compound metabolic process; organic cyclic compound metabolic process; nitrogen compound metabolic process; cellular nitrogen compound metabolic process; macromolecule metabolic process; nucleic acid phosphodiester bond hydrolysis; primary metabolic…	organelle; intracellular membrane-bounded organelle; intracellular organelle; nucleus; cell part; intracellular; intracellular part; membrane-bounded organelle; cell;	organic cyclic compound binding; heterocyclic compound binding; catalytic activity; binding; nucleic acid binding; hydrolase activity, acting on ester bonds; nuclease activity; exonuclease activity; hydrolase activity;	K14570	REX1; RNA exonuclease 1 [EC:3.1.-.-]	hsa03008 Ribosome biogenesis in eukaryotes - Homo sapiens (human);	IPR006055; IPR012337; IPR013520;	Exonuclease, RNase T/DNA polymerase III; Exonuclease; Ribonuclease H-like domain;
NAV2	Q8IVL1			0	1	1		nucl	regulation of blood pressure; single-multicellular organism process; regulation of biological quality; vagus nerve development; parasympathetic nervous system development; single-organism process; response to stimulus; neurological system process; behavior; autonomic nervous system development; regulation of systemic arterial blood pressure by baroreceptor feedback; sensory perception of chemical…	organelle; intracellular membrane-bounded organelle; intracellular organelle; extracellular matrix; nucleus; extracellular region part; cell part; intracellular; proteinaceous extracellular matrix; intracellular part; membrane-bounded organelle; cell; extracellular region; interstitial matrix;	ATP binding; nucleoside phosphate binding; helicase activity; nucleoside binding; ion binding; hydrolase activity, acting on acid anhydrides; hydrolase activity; nucleotide binding; heparin binding; nucleoside-triphosphatase activity; sulfur compound binding; organic cyclic compound binding; heterocyclic compound binding; ribonucleoside binding; carbohydrate derivative binding; pyrophosphatase ac…				IPR003593; IPR001715; IPR027417;	AAA+ ATPase domain; Calponin homology domain; P-loop containing nucleoside triphosphate hydrolase;
SUN2	Q9UH99			0	1	1		nucl	actin filament-based movement; positive regulation of cell migration; regulation of biological quality; positive regulation of locomotion; nucleus localization; single-organism process; establishment of nucleus localization; nuclear migration; establishment of localization; maintenance of protein location in nucleus; maintenance of protein localization in organelle; establishment of localization …	membrane; nuclear chromosome, telomeric region; chromosome, telomeric region; organelle membrane; cytoplasm; macromolecular complex; intrinsic to membrane; intracellular part; cell; organelle part; chromosomal part; non-membrane-bounded organelle; condensed chromosome; membrane-enclosed lumen; nuclear membrane; intracellular organelle lumen; microtubule organizing center attachment site; nuclear …	tubulin binding; protein binding; cytoskeletal protein binding; microtubule binding; lamin binding; binding;				IPR012919;	Sad1/UNC-like, C-terminal;
L3MBTL3	Q96JM7			0	1	1		cyto	regulation of cellular process; cellular component organization; cellular aromatic compound metabolic process; regulation of macromolecule metabolic process; regulation of nucleobase-containing compound metabolic process; single-organism process; biosynthetic process; cellular metabolic process; organic substance metabolic process; regulation of RNA biosynthetic process; metabolic process; hetero…	organelle; intracellular membrane-bounded organelle; intracellular organelle; nucleus; cell part; intracellular; intracellular part; membrane-bounded organelle; cell;					IPR013761; IPR001660; IPR021129;	Sterile alpha motif domain; Sterile alpha motif/pointed domain; Sterile alpha motif, type 1;
RRP1B	Q14684			0	1	1		nucl	cellular component biogenesis; regulation of cellular process; ribonucleoprotein complex biogenesis; cellular aromatic compound metabolic process; negative regulation of phosphatase activity; cellular metabolic process; negative regulation of hydrolase activity; organic substance metabolic process; metabolic process; heterocycle metabolic process; nucleobase-containing compound metabolic process;…	cytoplasm; macromolecular complex; intracellular part; cell; preribosome, small subunit precursor; heterochromatin; organelle part; preribosome; chromosomal part; non-membrane-bounded organelle; membrane-enclosed lumen; intracellular organelle lumen; intracellular; cell part; chromosome; membrane-bounded organelle; organelle lumen; intracellular organelle; euchromatin; intracellular non-membrane-…		K14849
ABLIM3	O94929			0	1	1		nucl	cellular developmental process; neuron development; positive regulation of biosynthetic process; neurogenesis; cellular component morphogenesis; single-organism process; regulation of RNA biosynthetic process; response to external stimulus; positive regulation of metabolic process; cell part morphogenesis; positive regulation of nitrogen compound metabolic process; cell projection morphogenesis; …	intracellular part; cell; cell part; intracellular; cytoplasm;	cation binding; metal ion binding; zinc ion binding; transition metal ion binding; binding; ion binding;	K07520	ABLIM; actin-binding LIM protein	hsa04360 Axon guidance - Homo sapiens (human);	IPR001781; IPR003128;	Villin headpiece; Zinc finger, LIM-type;
HIST2H2BF	Q5QNW6	16|4.43 ;17|3.35 ;21|3.35 ;6|6.66 ;12|6.28 ;		5	0	5		nucl	cellular component biogenesis; cellular component organization; nucleosome organization; cellular aromatic compound metabolic process; DNA metabolic process; single-organism process; cellular metabolic process; organic substance metabolic process; metabolic process; DNA packaging; heterocycle metabolic process; nucleosome assembly; nucleobase-containing compound metabolic process; cellular compon…	intracellular organelle; intracellular non-membrane-bounded organelle; intracellular organelle part; macromolecular complex; intracellular part; cell; organelle part; DNA bending complex; chromosomal part; nucleosome; non-membrane-bounded organelle; intracellular membrane-bounded organelle; organelle; nucleus; chromatin; cell part; intracellular; chromosome; membrane-bounded organelle; protein co…	organic cyclic compound binding; heterocyclic compound binding; DNA binding; binding; nucleic acid binding;	K11252	H2B; histone H2B	hsa05322 Systemic lupus erythematosus - Homo sapiens (human); hsa05034 Alcoholism - Homo sapiens (human); hsa05203 Viral carcinogenesis - Homo sapiens (human);	IPR009072; IPR007125;	Histone core; Histone-fold;
C7orf50	Q9BRJ6			0	1	1		nucl
C10orf47	Q86WR7			0	1	1		nucl
SLC4A2	P04920			0	1	1		plas	transport; anion transport; organic anion transport; ion transport; bicarbonate transport; single-organism process; organic substance transport; localization; single-organism transport; establishment of localization;	basolateral plasma membrane; membrane; plasma membrane part; membrane part; cell part; cell periphery; intrinsic to membrane; cell; integral to membrane; plasma membrane;	active transmembrane transporter activity; secondary active transmembrane transporter activity; chloride transmembrane transporter activity; inorganic anion exchanger activity; ion transmembrane transporter activity; anion:anion antiporter activity; substrate-specific transporter activity; antiporter activity; inorganic anion transmembrane transporter activity; substrate-specific transmembrane tr…	K13855	SLC4A2; solute carrier family 4 (anion exchanger), member 2	hsa04976 Bile secretion - Homo sapiens (human); hsa04972 Pancreatic secretion - Homo sapiens (human); hsa04971 Gastric acid secretion - Homo sapiens (human); hsa04970 Salivary secretion - Homo sapiens (human);	IPR011531; IPR013769; IPR016152;	Band 3 cytoplasmic domain; Bicarbonate transporter, C-terminal; Phosphotransferase/anion transporter;
ENOX2	Q16206			0	1	1		cyto	regulation of growth; oxidation-reduction process; cell growth; single-organism cellular process; single-organism process; cellular metabolic process; metabolic process; regulation of biological process; generation of precursor metabolites and energy; ultradian rhythm; single-organism metabolic process; rhythmic process; electron transport chain; growth; cellular process; biological regulation;	membrane; extracellular space; extracellular region part; external side of plasma membrane; cell periphery; cytoplasm; intracellular part; cytosol; cell; extracellular region; plasma membrane; plasma membrane part; intracellular; cell part; membrane part; cell surface; cytoplasmic part;	protein disulfide oxidoreductase activity; disulfide oxidoreductase activity; organic cyclic compound binding; heterocyclic compound binding; nucleoside phosphate binding; catalytic activity; binding; nucleic acid binding; oxidoreductase activity, acting on a sulfur group of donors; nucleotide binding; oxidoreductase activity; small molecule binding;				IPR000504; IPR012677;	Nucleotide-binding, alpha-beta plait; RNA recognition motif domain;
H1FX	Q92522	47|2.61 ;		1	0	1		nucl	cellular component biogenesis; cellular component organization; nucleosome organization; cellular aromatic compound metabolic process; DNA metabolic process; single-organism process; cellular metabolic process; organic substance metabolic process; metabolic process; DNA packaging; heterocycle metabolic process; nucleosome assembly; nucleobase-containing compound metabolic process; cellular compon…	intracellular organelle; intracellular non-membrane-bounded organelle; intracellular organelle part; macromolecular complex; intracellular part; cell; organelle part; DNA bending complex; chromosomal part; nucleosome; non-membrane-bounded organelle; intracellular membrane-bounded organelle; organelle; nucleus; chromatin; cell part; intracellular; chromosome; membrane-bounded organelle; protein co…	organic cyclic compound binding; heterocyclic compound binding; DNA binding; binding; nucleic acid binding;	K11275			IPR011991; IPR005818;	Linker histone H1/H5, domain H15; Winged helix-turn-helix DNA-binding domain;	Nop56p-associated pre-rRNA complex;
AKT1S1	Q96B36			0	1	1		cyto_nucl	single organism signaling; regulation of cell death; regulation of biological quality; neurotrophin TRK receptor signaling pathway; negative regulation of signal transduction; cell surface receptor signaling pathway; regulation of signaling; regulation of neuron apoptotic process; single-organism process; cellular response to growth factor stimulus; fibroblast growth factor receptor signaling pat…	intracellular organelle; cytoplasm; macromolecular complex; intracellular part; cytosol; cell; intracellular membrane-bounded organelle; organelle; nucleus; intracellular; cell part; cytosolic part; membrane-bounded organelle; protein complex; cytoplasmic part;		K16184	AKT1S1; proline-rich AKT1 substrate 1	hsa04150 mTOR signaling pathway - Homo sapiens (human); hsa04152 AMPK signaling pathway - Homo sapiens (human);
GGCX	P38435	91|4.99 ;		1	0	1		nucl	post-translational protein modification; protein carboxylation; single-multicellular organism process; blood coagulation; regulation of biological quality; regulation of body fluid levels; response to stress; cellular protein metabolic process; single-organism process; primary metabolic process; response to stimulus; cellular metabolic process; multicellular organismal process; hemostasis; organi…	membrane; intracellular organelle; endoplasmic reticulum; nuclear outer membrane-endoplasmic reticulum membrane network; organelle membrane; cytoplasm; intracellular organelle part; intrinsic to membrane; endomembrane system; intracellular part; cell; integral to membrane; organelle part; intracellular membrane-bounded organelle; organelle; endoplasmic reticulum part; intracellular; membrane part…	carboxy-lyase activity; lyase activity; gamma-glutamyl carboxylase activity; catalytic activity; carbon-carbon lyase activity;	K10106	GGCX; vitamin K-dependent gamma-carboxylase [EC:4.1.1.90]	hsa00130 Ubiquinone and other terpenoid-quinone biosynthesis - Homo sapiens (human);	IPR011051; IPR014710; IPR011020;	RmlC-like jelly roll fold; RmlC-like cupin domain; HTTM;
RPA1	P27694	163|2.93 ;		1	0	1		cyto	cellular component biogenesis; regulation of biological quality; DNA catabolic process; chordate embryonic development; nucleotide-excision repair; single-organism process; telomere maintenance via telomere lengthening; biosynthetic process; cellular metabolic process; multicellular organismal homeostasis; metabolic process; cellular component assembly; nuclear cell cycle DNA replication; macromo…	nuclear replisome; cytoplasm; macromolecular complex; intracellular part; nuclear body; cell; organelle part; chromosomal part; non-membrane-bounded organelle; condensed chromosome; membrane-enclosed lumen; cytoskeleton; PML body; nucleoplasm; intracellular organelle lumen; nuclear chromosome part; intracellular; cell part; chromosome; replisome; male germ cell nucleus; membrane-bounded organelle…	organic cyclic compound binding; heterocyclic compound binding; DNA binding; binding; nucleic acid binding; ion binding; structure-specific DNA binding; single-stranded DNA binding; cation binding; metal ion binding; chromatin binding;	K07466	RFA1; replication factor A1	hsa03460 Fanconi anemia pathway - Homo sapiens (human); hsa03430 Mismatch repair - Homo sapiens (human); hsa03440 Homologous recombination - Homo sapiens (human); hsa03420 Nucleotide excision repair - Homo sapiens (human); hsa03030 DNA replication - Homo sapiens (human);	IPR012340; IPR004365; IPR013955; IPR007199;	Nucleic acid-binding, OB-fold; Replication factor-A protein 1, N-terminal; OB-fold nucleic acid binding domain, AA-tRNA synthetase-type; Replication factor A, C-terminal;	RC complex during S-phase of cell cycle; FA complex; BLM complex II; BRAFT complex; RPA complex; 53BP1-containing complex; DNA synthesome complex; RC complex during G2/M-phase of cell cycle; KIN17-PCNA-RPA70 complex;
IRF2BP1	Q8IU81			0	1	1		mito	regulation of cellular process; cellular aromatic compound metabolic process; regulation of macromolecule metabolic process; regulation of nucleobase-containing compound metabolic process; biosynthetic process; cellular metabolic process; organic substance metabolic process; regulation of RNA biosynthetic process; metabolic process; heterocycle metabolic process; nucleobase-containing compound me…	organelle; intracellular membrane-bounded organelle; intracellular organelle; nucleus; cell part; intracellular; intracellular part; membrane-bounded organelle; cell;	metal ion binding; cation binding; catalytic activity; binding; ion binding; ligase activity;				IPR022750; IPR018957;	Zinc finger, C3HC4 RING-type; Interferon regulatory factor 2-binding protein 1 & 2, zinc finger;
DDX1	Q92499	239|2.16 ;		1	0	1		cyto	cellular component biogenesis; ribonucleoprotein complex biogenesis; ribonucleoprotein complex assembly; posttranscriptional regulation of gene expression; DNA geometric change; single-organism process; biosynthetic process; cellular metabolic process; response to biotic stimulus; regulation of RNA biosynthetic process; metabolic process; ribonucleoprotein complex subunit organization; cellular c…	cytoplasmic stress granule; intracellular organelle; intracellular non-membrane-bounded organelle; cytoplasm; intracellular organelle part; macromolecular complex; nuclear lumen; intracellular part; cell; nuclear body; organelle part; non-membrane-bounded organelle; cleavage body; membrane-enclosed lumen; organelle; intracellular membrane-bounded organelle; tRNA-splicing ligase complex; nucleus; …	nucleoside phosphate binding; ATP-dependent helicase activity; hydrolase activity, acting on acid anhydrides; hydrolase activity; chromatin binding; ATPase activity; organic cyclic compound binding; heterocyclic compound binding; mRNA binding; pyrophosphatase activity; catalytic activity; ribonucleotide binding; binding; purine ribonucleoside binding; transcription factor binding transcription fa…	K13177			IPR011545; IPR001870; IPR027417; IPR003877; IPR014014; IPR018355; IPR014001; IPR001650; IPR008985;	Helicase, C-terminal; Helicase, superfamily 1/2, ATP-binding domain; B30.2/SPRY domain; Concanavalin A-like lectin/glucanases superfamily; RNA helicase, DEAD-box type, Q motif; SPla/RYanodine receptor subgroup; DNA/RNA helicase, DEAD/DEAH box type, N-terminal; SPla/RYanodine receptor SPRY; P-loop containing nucleoside triphosphate hydrolase;	Large Drosha complex;
PARN	O95453			0	1	1		cyto	RNA 3'-end processing; reproduction; cellular aromatic compound metabolic process; mRNA 3'-end processing; reproductive process; female gamete generation; single-organism process; RNA modification; cellular metabolic process; organic substance metabolic process; cellular nitrogen compound catabolic process; metabolic process; heterocycle metabolic process; nuclear-transcribed mRNA catabolic proce…	intracellular organelle; intracellular non-membrane-bounded organelle; intracellular organelle part; cytoplasm; nuclear lumen; intracellular part; nucleolus; cytosol; cell; organelle part; non-membrane-bounded organelle; membrane-enclosed lumen; intracellular membrane-bounded organelle; organelle; nucleus; intracellular organelle lumen; intracellular; cell part; membrane-bounded organelle; organe…	RNA binding; nucleoside phosphate binding; 3'-5'-exoribonuclease activity; mRNA 3'-UTR binding; ion binding; exoribonuclease activity, producing 5'-phosphomonoesters; 3'-5' exonuclease activity; hydrolase activity; nucleotide binding; exonuclease activity, active with either ribo- or deoxyribonucleic acids and producing 5'-phosphomonoesters; heterocyclic compound binding; organic cyclic compound …	K01148	PARN; poly(A)-specific ribonuclease [EC:3.1.13.4]	hsa03018 RNA degradation - Homo sapiens (human);	IPR014789; IPR012337; IPR012677; IPR001374;	Nucleotide-binding, alpha-beta plait; Single-stranded nucleic acid binding R3H; Ribonuclease H-like domain; Poly(A)-specific ribonuclease, RNA-binding;	mRNA decay complex;
SORBS2	O94875			0	1	1		nucl		intracellular organelle; intracellular non-membrane-bounded organelle; myofibril; cytoplasm; intracellular part; Z disc; cell; I band; actin cytoskeleton; organelle part; non-membrane-bounded organelle; cytoskeleton; organelle; intracellular membrane-bounded organelle; nucleus; intracellular; cell part; sarcomere; contractile fiber; perinuclear region of cytoplasm; contractile fiber part; membran…	cytoskeletal protein binding; protein binding, bridging; transition metal ion binding; structural constituent of cytoskeleton; cytoskeletal adaptor activity; binding; ion binding; cation binding; metal ion binding; binding, bridging; protein binding; zinc ion binding; structural constituent of muscle; structural molecule activity;				IPR001452; IPR003127; IPR007087;	SH3 domain; Sorbin-like; Zinc finger, C2H2;	ArgBP2a-CBL-PTK2B complex;
USO1	O60763			0	1	1		cyto	cellular component organization; intracellular transport; Golgi vesicle transport; single-organism process; vesicle fusion with Golgi apparatus; protein transport; establishment of localization; establishment of localization in cell; intracellular protein transport; single-organism membrane fusion; protein localization; macromolecule localization; cellular protein localization; cellular process; …	membrane; intracellular organelle; organelle membrane; intracellular organelle part; cytoplasm; Golgi membrane; endomembrane system; intracellular part; cytosol; cell; organelle part; organelle; intracellular membrane-bounded organelle; intracellular; cell part; Golgi apparatus part; membrane-bounded organelle; Golgi apparatus; cytoplasmic part;	substrate-specific transporter activity; protein transporter activity; transporter activity;				IPR006955; IPR016024; IPR006953;	Armadillo-type fold; Uso1/p115-like vesicle tethering protein, C-terminal; Vesicle tethering protein Uso1/P115-like , head domain;
ZNF318	Q5VUA4			0	1	1		nucl	regulation of cellular process; reproduction; cellular aromatic compound metabolic process; regulation of macromolecule metabolic process; regulation of nucleobase-containing compound metabolic process; single-organism process; biosynthetic process; cellular metabolic process; organic substance metabolic process; regulation of RNA biosynthetic process; metabolic process; heterocycle metabolic pro…	organelle; intracellular membrane-bounded organelle; intracellular organelle; nucleus; cell part; intracellular; cytoplasm; intracellular part; membrane-bounded organelle; cell;	organic cyclic compound binding; heterocyclic compound binding; transition metal ion binding; binding; ion binding; nucleic acid binding; metal ion binding; cation binding; zinc ion binding;				IPR015880; IPR003604;	Zinc finger, C2H2-like; Zinc finger, U1-type;
FOXO6	A8MYZ6	190|4.65 ;		1	0	1		nucl	single organism signaling; negative regulation of developmental process; insulin receptor signaling pathway; cell surface receptor signaling pathway; positive regulation of biosynthetic process; single-organism process; negative regulation of cell proliferation; regulation of RNA biosynthetic process; signal transduction; cell communication; cellular response to peptide; positive regulation of me…	cell part; intracellular; cytoplasm; macromolecular complex; intracellular part; protein complex; transcription factor complex; cytosol; cell; cytoplasmic part;	sequence-specific DNA binding RNA polymerase II transcription factor activity; DNA binding; RNA polymerase II distal enhancer sequence-specific DNA binding transcription factor activity; double-stranded DNA binding; protein kinase binding; protein binding; sequence-specific DNA binding; kinase binding; sequence-specific DNA binding transcription factor activity; heterocyclic compound binding; org…	K17847	FOXO6; forkhead box protein O6	hsa04068 FoxO signaling pathway - Homo sapiens (human);	IPR011991; IPR001766;	Winged helix-turn-helix DNA-binding domain; Transcription factor, fork head;
PHACTR4	Q8IZ21			0	1	1		nucl	single organism signaling; neural tube formation; optic cup morphogenesis involved in camera-type eye development; localization of cell; negative regulation of signal transduction; tube formation; chordate embryonic development; cellular developmental process; regulation of signaling; single-organism process; signal transduction; neural crest cell migration; autonomic nervous system development; …	cell leading edge; cell projection; cell part; intracellular; lamellipodium; cytoplasm; intracellular part; cell;	phosphatase activator activity; protein phosphatase binding; protein phosphatase type 1 activator activity; protein phosphatase regulator activity; protein phosphatase activator activity; protein binding; cytoskeletal protein binding; enzyme regulator activity; binding; phosphatase regulator activity; actin binding; protein phosphatase type 1 regulator activity; phosphatase binding; enzyme activa…	K17585
STIM1	Q13586			0	1	1		plas	regulation of cellular process; detection of chemical stimulus; single-multicellular organism process; blood coagulation; regulation of biological quality; divalent inorganic cation transport; positive regulation of transporter activity; metal ion transport; single-organism process; response to stimulus; positive regulation of store-operated calcium channel activity; hemostasis; detection of calc…	membrane; nuclear outer membrane-endoplasmic reticulum membrane network; endoplasmic reticulum; microtubule; cell cortex; organelle membrane; cell periphery; cytoplasm; macromolecular complex; intrinsic to membrane; intracellular part; integral to plasma membrane; cell; organelle part; non-membrane-bounded organelle; cytoskeleton; integral to organelle membrane; microtubule cytoskeleton; membrane…	cytoskeletal protein binding; microtubule binding; binding; ion binding; tubulin binding; metal ion binding; cation binding; protein binding; calcium ion binding; microtubule plus-end binding;	K16059	STIM1; stromal interaction molecule 1	hsa04611 Platelet activation - Homo sapiens (human); hsa04020 Calcium signaling pathway - Homo sapiens (human);	IPR013761; IPR001660; IPR011510;	Sterile alpha motif domain; Sterile alpha motif, type 2; Sterile alpha motif/pointed domain;
ZCCHC8	Q6NZY4			0	2	2		nucl	RNA processing; cellular aromatic compound metabolic process; organic cyclic compound metabolic process; nitrogen compound metabolic process; primary metabolic process; cellular metabolic process; organic substance metabolic process; mRNA processing; RNA metabolic process; mRNA splicing, via spliceosome; metabolic process; RNA splicing, via transesterification reactions with bulged adenosine as n…	intracellular organelle; intracellular organelle part; macromolecular complex; intracellular part; spliceosomal complex; cell; organelle part; organelle; intracellular membrane-bounded organelle; nucleus; cell part; intracellular; catalytic step 2 spliceosome; ribonucleoprotein complex; membrane-bounded organelle; nuclear part;	organic cyclic compound binding; heterocyclic compound binding; transition metal ion binding; binding; ion binding; nucleic acid binding; metal ion binding; cation binding; zinc ion binding;	K13128			IPR006568; IPR001878;	Zinc finger, CCHC-type; PSP, proline-rich;	C complex spliceosome;
TPPP	O94811			0	1	1		nucl	cellular component biogenesis; cellular component organization; positive regulation of protein polymerization; microtubule polymerization or depolymerization; single-organism process; regulation of cellular component biogenesis; positive regulation of cellular component organization; cellular component assembly; macromolecular complex assembly; regulation of protein polymerization; positive regul…	membrane; intracellular organelle; microtubule; intracellular non-membrane-bounded organelle; cell periphery; cytoskeletal part; cell junction; cytoplasm; intracellular organelle part; anchoring junction; macromolecular complex; intracellular part; cell; organelle part; plasma membrane; non-membrane-bounded organelle; intracellular membrane-bounded organelle; cytoskeleton; organelle; nucleus; foc…	tubulin binding; protein binding; cytoskeletal protein binding; microtubule binding; binding;
SSB	P05455	185|2.14 ;328|3.27 ;		2	0	2		nucl	RNA processing; ncRNA processing; histone mRNA metabolic process; cellular aromatic compound metabolic process; organic cyclic compound metabolic process; nitrogen compound metabolic process; primary metabolic process; RNA modification; cellular metabolic process; organic substance metabolic process; RNA metabolic process; metabolic process; tRNA metabolic process; nucleic acid metabolic process;…	organelle; intracellular membrane-bounded organelle; intracellular organelle; nucleus; cell part; intracellular; macromolecular complex; intracellular part; ribonucleoprotein complex; membrane-bounded organelle; cell;	organic cyclic compound binding; heterocyclic compound binding; mRNA binding; RNA binding; nucleoside phosphate binding; tRNA binding; binding; nucleic acid binding; nucleotide binding; small molecule binding;	K11090	LA; lupus La protein	hsa05322 Systemic lupus erythematosus - Homo sapiens (human);	IPR006630; IPR011991; IPR000504; IPR012677; IPR014886;	Nucleotide-binding, alpha-beta plait; RNA recognition motif domain; RNA-binding motif; Winged helix-turn-helix DNA-binding domain; RNA-binding protein Lupus La;	H2AX complex, isolated from cells without IR exposure; Emerin complex 25;
KIAA0528	Q86YS7			0	3	3		nucl	regulation of vesicle-mediated transport; single organism signaling; insulin receptor signaling pathway; cell surface receptor signaling pathway; single-organism process; regulation of vesicle fusion; protein transport; establishment of localization; positive regulation of cellular component organization; insulin receptor signaling pathway via phosphatidylinositol 3-kinase cascade; signal transdu…	membrane; cell cortex; organelle membrane; cytoplasmic vesicle; membrane-bounded vesicle; cell periphery; ruffle membrane; cytoplasmic membrane-bounded vesicle; vesicle; cytoplasm; cytoplasmic vesicle part; intracellular part; cell; organelle part; leading edge membrane; membrane part; intracellular; cell part; membrane-bounded organelle; intracellular organelle; cell leading edge; cell projectio…	calcium-dependent phospholipid binding; binding; phospholipid binding; ion binding; lipid binding; metal ion binding; cation binding; anion binding; calcium ion binding;				IPR000008;	C2 domain;
ELF1	P32519			0	1	1		nucl	negative regulation of signal transduction; regulation of signaling; positive regulation of biosynthetic process; biosynthetic process; negative regulation of antigen receptor-mediated signaling pathway; cellular metabolic process; regulation of RNA biosynthetic process; metabolic process; regulation of cell communication; positive regulation of metabolic process; positive regulation of nitrogen …	organelle; intracellular membrane-bounded organelle; intracellular organelle; nucleus; cell part; intracellular; cytoplasm; intracellular part; membrane-bounded organelle; cell;	organic cyclic compound binding; heterocyclic compound binding; DNA binding; binding; nucleic acid binding transcription factor activity; nucleic acid binding; sequence-specific DNA binding; sequence-specific DNA binding transcription factor activity;	K09428			IPR011991; IPR000418; IPR022084;	Transcription factor Elf, N-terminal; Ets domain; Winged helix-turn-helix DNA-binding domain;
PAK4	O96013			0	1	1		nucl	regulation of cellular process; single organism signaling; cellular response to stimulus; cellular component organization; cell migration; localization of cell; death; cell growth; single-organism cellular process; single-organism process; cell proliferation; cell motility; response to stimulus; signaling; signal transduction; regulation of biological process; cell communication; cell death; orga…	organelle; intracellular membrane-bounded organelle; intracellular organelle; cell part; intracellular; cytoplasm; intracellular part; cell; Golgi apparatus; membrane-bounded organelle; cytoplasmic part;	ATP binding; nucleoside phosphate binding; phosphotransferase activity, alcohol group as acceptor; nucleoside binding; ion binding; protein kinase activity; nucleotide binding; organic cyclic compound binding; heterocyclic compound binding; ribonucleoside binding; kinase activity; catalytic activity; ribonucleotide binding; binding; purine ribonucleoside binding; protein serine/threonine kinase a…	K05734	PAK4; p21-activated kinase 4 [EC:2.7.11.1]	hsa05206 MicroRNAs in cancer - Homo sapiens (human); hsa04510 Focal adhesion - Homo sapiens (human); hsa04012 ErbB signaling pathway - Homo sapiens (human); hsa04660 T cell receptor signaling pathway - Homo sapiens (human); hsa04360 Axon guidance - Homo sapiens (human); hsa04014 Ras signaling pathway - Homo sapiens (human); hsa04810 Regulation of actin cytoskeleton - Homo sapiens (human); hsa0521…	IPR000719; IPR000095; IPR002290; IPR011009;	Protein kinase domain; Protein kinase-like domain; CRIB domain; Serine/threonine- /dual specificity protein kinase, catalytic domain;
SP100	P23497			0	1	1		nucl	single organism signaling; regulation of biological quality; negative regulation of sequence-specific DNA binding transcription factor activity; cell surface receptor signaling pathway; positive regulation of biosynthetic process; cellular response to interferon-gamma; single-organism process; multi-organism cellular process; modification of morphology or physiology of other organism; negative re…	intracellular organelle; intracellular non-membrane-bounded organelle; intracellular organelle part; cytoplasm; nuclear lumen; intracellular part; nucleolus; nuclear body; cell; organelle part; non-membrane-bounded organelle; organelle; intracellular membrane-bounded organelle; membrane-enclosed lumen; PML body; nucleoplasm; nucleus; intracellular organelle lumen; intracellular; cell part; nuclea…	organic cyclic compound binding; heterocyclic compound binding; DNA binding; transcription corepressor activity; binding; nucleic acid binding; transcription factor binding transcription factor activity; transcription coactivator activity; transcription cofactor activity; protein binding transcription factor activity;	K15413	SP100; nuclear autoantigen Sp-100	hsa05168 Herpes simplex infection - Homo sapiens (human); hsa05203 Viral carcinogenesis - Homo sapiens (human);	IPR004865; IPR009071; IPR000770; IPR010919;	High mobility group box domain; SAND domain-like; SAND domain; Sp100;
OTUD4	Q01804			0	1	1		nucl				K13718			IPR003323;	Ovarian tumour, otubain;
TNKS1BP1	Q9C0C2			0	5	5		nucl	RNA 3'-end processing; cellular component organization; regulation of biological quality; DNA replication; cellular aromatic compound metabolic process; mRNA 3'-end processing; DNA metabolic process; single-organism process; biosynthetic process; telomere maintenance via telomere lengthening; cellular metabolic process; anatomical structure homeostasis; organic substance metabolic process; homeos…	chromosome, telomeric region; nuclear chromosome, telomeric region; cytoplasm; intracellular part; cell; organelle part; heterochromatin; chromosomal part; non-membrane-bounded organelle; membrane-enclosed lumen; cytoskeleton; nuclear telomeric heterochromatin; intracellular organelle lumen; nuclear chromosome part; intracellular; cell part; chromosome; nuclear chromatin; membrane-bounded organel…	protein binding; cytoskeletal protein binding; ankyrin binding; enzyme binding; binding;
UBR5	O95071			0	1	1		nucl	single organism signaling; cellular metabolic process; progesterone receptor signaling pathway; metabolic process; positive regulation of catenin import into nucleus; regulation of localization; positive regulation of canonical Wnt receptor signaling pathway; intracellular receptor signaling pathway; protein metabolic process; macromolecule metabolic process; intracellular steroid hormone recepto…	organelle; intracellular membrane-bounded organelle; intracellular organelle; nucleus; cell part; intracellular; cytoplasm; intracellular part; membrane-bounded organelle; cell;	RNA binding; small conjugating protein ligase activity; ion binding; ligase activity; ubiquitin-ubiquitin ligase activity; zinc ion binding; acid-amino acid ligase activity; heterocyclic compound binding; organic cyclic compound binding; ligase activity, forming carbon-nitrogen bonds; transition metal ion binding; catalytic activity; binding; nucleic acid binding; ubiquitin-protein ligase activit…	K10593	EDD1; E3 ubiquitin-protein ligase EDD1 [EC:6.3.2.19]	hsa04120 Ubiquitin mediated proteolysis - Homo sapiens (human);	IPR013993; IPR002004; IPR009091; IPR024725; IPR000569; IPR003126;	Zinc finger, N-recognin; Zinc finger, N-recognin, metazoa; Polyadenylate-binding protein/Hyperplastic disc protein; HECT; Regulator of chromosome condensation 1/beta-lactamase-inhibitor protein II; E3 ubiquitin ligase EDD, ubiquitin-associated domain;	SNW1 complex;
MAP4	P27816	946|2.17 ;		1	4	5		nucl	organelle localization; cellular component organization; spindle localization; spindle organization; single-organism process; establishment of localization; establishment of localization in cell; establishment of cell polarity; mitotic spindle organization; cytoskeleton organization; macromolecule localization; protein localization; cellular process; establishment of spindle localization; microtu…	membrane; intracellular organelle; microtubule; intracellular non-membrane-bounded organelle; cell periphery; cytoskeletal part; intracellular organelle part; cytoplasm; macromolecular complex; intracellular part; microtubule associated complex; cell; spindle; organelle part; plasma membrane; non-membrane-bounded organelle; mitotic spindle; organelle; cytoskeleton; microtubule cytoskeleton; intra…	structural molecule activity;	K10431
ZMYND8	Q9ULU4			0	4	4		nucl		organelle; intracellular membrane-bounded organelle; intracellular organelle; nucleus; cell part; intracellular; intracellular part; membrane-bounded organelle; cell;	transcription corepressor activity; ion binding; protein binding; zinc ion binding; transcription cofactor activity; RNA polymerase II transcription cofactor activity; RNA polymerase II transcription factor binding transcription factor activity; repressing transcription factor binding; transition metal ion binding; binding; RNA polymerase II transcription corepressor activity; transcription facto…				IPR002893; IPR001965; IPR013083; IPR000313; IPR011011; IPR001487; IPR019787;	Bromodomain; Zinc finger, PHD-type; Zinc finger, MYND-type; Zinc finger, PHD-finger; Zinc finger, FYVE/PHD-type; PWWP domain; Zinc finger, RING/FYVE/PHD-type;
[truncated: 582 more rows]

## Sheet: Protein-protein network
#node1	node2	node1_string_id	node2_string_id	node1_external_id	node2_external_id	neighborhood	fusion	cooccurence	homology	coexpression	experimental	knowledge	textmining	combined_score
[truncated: 2,479 more rows]
